# Supplementary material for: Eye-specific detection and a multi-eye integration model of biological motion perception
Source: J Exp Biol. 2024 Jun 26;227(12):jeb247061. doi: 10.1242/jeb.247061 (PMC11418026; doi:10.1242/jeb.247061)
Supplement: Dataset 1. Raw data for experiment 1, expressed as spider rotations as a function of stimulus position [file jexbio-227-247061-Dataset1.csv]

date	subj	sex	trialn	eyes	screenangle	direction	reversed	stimn	turn	angpos	angposabs	turnangle	turnangleabs	turnduration
2021-07-08	3	m	3	ALE	65	tothecenter	0	0	1	-64.41959521767907	64.41959521767907	20.17772664651964	20.17772664651964	0.5667059421539307
2021-07-08	3	m	3	ALE	65	tothecenter	0	1	0
2021-07-08	3	m	3	ALE	65	tothecenter	0	2	0
2021-07-08	3	m	3	ALE	65	tothecenter	0	3	1	-35.39362437233822	35.39362437233822	47.03568802445848	47.03568802445848	0.4079549312591553
2021-07-08	3	m	3	ALE	65	tothecenter	0	4	0
2021-07-08	3	m	3	ALE	65	tothecenter	0	5	1	-122.04967812176152	122.04967812176152	36.60455676709028	36.60455676709028	0.3745884895324707
2021-07-08	3	m	3	ALE	65	tothecenter	0	6	0
2021-07-08	3	m	3	ALE	65	tothecenter	0	7	1	51.21599718641161	51.21599718641161	-21.90491764157014	21.90491764157014	0.4999556541442871
2021-07-08	3	m	3	ALE	65	tothecenter	0	8	1	-36.51453391176437	36.51453391176437	22.942676350433192	22.942676350433192	0.4250144958496094
2021-07-08	3	m	3	ALE	65	tothecenter	0	9	0
2021-07-08	3	m	3	ALE	65	tothecenter	0	10	0
2021-07-08	3	m	3	ALE	65	tothecenter	0	11	0
2021-07-08	3	m	3	ALE	65	tothecenter	0	12	0
2021-07-08	3	m	3	ALE	65	tothecenter	0	13	1	49.77541055294701	49.77541055294701	-33.49537693213831	33.49537693213831	0.4921236038208008
2021-07-08	3	m	3	ALE	65	tothecenter	0	14	1	51.57482307625185	51.57482307625185	-50.88345906269009	50.88345906269009	0.4666235446929931
2021-07-08	3	m	3	ALE	65	tothecenter	0	15	1	-51.93310595004377	51.93310595004377	25.133189930951243	25.133189930951243	0.8837268352508545
2021-07-08	3	m	3	ALE	65	tothecenter	0	16	1	49.05205399312194	49.05205399312194	-27.823425211583647	27.823425211583647	0.4333250522613525
2021-07-08	3	m	3	ALE	65	tothecenter	0	17	1	-38.00686420766114	38.00686420766114	27.02383010400068	27.02383010400068	0.3483390808105469
2021-07-08	3	m	3	ALE	65	tothecenter	0	18	1	-38.00686420766114	38.00686420766114	38.63126132129507	38.63126132129507	0.4420194625854492
2021-07-08	3	m	3	ALE	65	tothecenter	0	19	0
2021-07-08	3	m	3	ALE	65	tothecenter	0	20	0
2021-07-08	3	m	3	ALE	65	tothecenter	0	21	0
2021-07-08	3	m	3	ALE	65	tothecenter	0	22	1	49.4139810372975	49.4139810372975	-37.06864888803481	37.06864888803481	0.4083409309387207
2021-07-08	3	m	3	ALE	65	tothecenter	0	23	0
2021-07-08	3	m	3	ALE	65	tothecenter	0	24	0
2021-07-08	3	m	3	ALE	65	tothecenter	0	25	0
2021-07-08	3	m	3	ALE	65	tothecenter	0	26	0
2021-07-08	3	m	3	ALE	65	tothecenter	0	27	0
2021-07-08	3	m	3	ALE	65	tothecenter	0	28	1	81.72743398672444	81.72743398672444	-20.175195961831218	20.175195961831218	0.3746387958526611
2021-07-08	3	m	3	ALE	65	tothecenter	0	29	0
2021-07-08	5	j	3	ALE	65	tothecenter	0	0	0
2021-07-08	5	j	3	ALE	65	tothecenter	0	1	0
2021-07-08	5	j	3	ALE	65	tothecenter	0	2	0
2021-07-08	5	j	3	ALE	65	tothecenter	0	3	0
2021-07-08	5	j	3	ALE	65	tothecenter	0	4	0
2021-07-08	5	j	3	ALE	65	tothecenter	0	5	0
2021-07-08	5	j	3	ALE	65	tothecenter	0	6	0
2021-07-08	5	j	3	ALE	65	tothecenter	0	7	0
2021-07-08	5	j	3	ALE	65	tothecenter	0	8	1	121.32866115897332	121.32866115897332	-21.43777803024461	21.43777803024461	1.0417201519012451
2021-07-08	5	j	3	ALE	65	tothecenter	0	9	1	50.13633463714419	50.13633463714419	-71.49922680320581	71.49922680320581	1.8998627662658687
2021-07-08	5	j	3	ALE	65	tothecenter	0	10	1	-51.21599718641161	51.21599718641161	34.908074272193566	34.908074272193566	0.633246660232544
2021-07-08	5	j	3	ALE	65	tothecenter	0	11	0
2021-07-08	5	j	3	ALE	65	tothecenter	0	12	0
2021-07-08	5	j	3	ALE	65	tothecenter	0	13	0
2021-07-08	5	j	3	ALE	65	tothecenter	0	14	1	-96.49780447317902	96.49780447317902	21.300287350102376	21.300287350102376	0.3753252029418945
2021-07-08	5	j	3	ALE	65	tothecenter	0	15	0
2021-07-08	5	j	3	ALE	65	tothecenter	0	16	0
2021-07-08	5	j	3	ALE	65	tothecenter	0	17	0
2021-07-08	5	j	3	ALE	65	tothecenter	0	18	0
2021-07-08	5	j	3	ALE	65	tothecenter	0	19	1	48.3267395593554	48.3267395593554	-24.76592832410892	24.76592832410892	0.5666713714599609
2021-07-08	5	j	3	ALE	65	tothecenter	0	20	1	110.68509621535766	110.68509621535766	-56.71091777054856	56.71091777054856	0.6333131790161133
2021-07-08	5	j	3	ALE	65	tothecenter	0	21	0
2021-07-08	5	j	3	ALE	65	tothecenter	0	22	1	124.69532589062628	124.69532589062628	-22.30794822420039	22.30794822420039	0.5333926677703857
2021-07-08	5	j	3	ALE	65	tothecenter	0	23	0
2021-07-08	5	j	3	ALE	65	tothecenter	0	24	0
2021-07-08	5	j	3	ALE	65	tothecenter	0	25	1	126.14128301096858	126.14128301096858	-47.96773025444528	47.96773025444528	0.6839361190795898
2021-07-08	5	j	3	ALE	65	tothecenter	0	26	0
2021-07-08	5	j	3	ALE	65	tothecenter	0	27	0
2021-07-08	5	j	3	ALE	65	tothecenter	0	28	0
2021-07-08	5	j	3	ALE	65	tothecenter	0	29	0
2021-07-08	5	j	4	ALE	120	tothecenter	0	0	1	-39.084362925252165	39.084362925252165	52.35535377987433	52.35535377987433	0.6580092906951904
2021-07-08	5	j	4	ALE	120	tothecenter	0	1	0
2021-07-08	5	j	4	ALE	120	tothecenter	0	2	0
2021-07-08	5	j	4	ALE	120	tothecenter	0	3	0
2021-07-08	5	j	4	ALE	120	tothecenter	0	4	0
2021-07-08	5	j	4	ALE	120	tothecenter	0	5	1	-91.2347556167152	91.2347556167152	22.99349846246097	22.99349846246097	0.599982738494873
2021-07-08	5	j	4	ALE	120	tothecenter	0	6	0
2021-07-08	5	j	4	ALE	120	tothecenter	0	7	1	-57.95576286407292	57.95576286407292	25.965845987520854	25.965845987520854	0.4160468578338623
2021-07-08	5	j	4	ALE	120	tothecenter	0	8	0
2021-07-08	5	j	4	ALE	120	tothecenter	0	9	0
2021-07-08	5	j	4	ALE	120	tothecenter	0	10	0
2021-07-08	5	j	4	ALE	120	tothecenter	0	11	0
2021-07-08	5	j	4	ALE	120	tothecenter	0	12	0
2021-07-08	5	j	4	ALE	120	tothecenter	0	13	0
2021-07-08	5	j	4	ALE	120	tothecenter	0	14	0
2021-07-08	5	j	4	ALE	120	tothecenter	0	15	0
2021-07-08	5	j	4	ALE	120	tothecenter	0	16	0
2021-07-08	5	j	4	ALE	120	tothecenter	0	17	0
2021-07-08	5	j	4	ALE	120	tothecenter	0	18	0
2021-07-08	5	j	4	ALE	120	tothecenter	0	19	0
2021-07-08	5	j	4	ALE	120	tothecenter	0	20	0
2021-07-08	5	j	4	ALE	120	tothecenter	0	21	0
2021-07-08	5	j	4	ALE	120	tothecenter	0	22	0
2021-07-08	5	j	4	ALE	120	tothecenter	0	23	0
2021-07-08	5	j	4	ALE	120	tothecenter	0	24	0
2021-07-08	5	j	4	ALE	120	tothecenter	0	25	0
2021-07-08	5	j	4	ALE	120	tothecenter	0	26	0
2021-07-08	5	j	4	ALE	120	tothecenter	0	27	0
2021-07-08	5	j	4	ALE	120	tothecenter	0	28	0
2021-07-08	5	j	4	ALE	120	tothecenter	0	29	0
2021-07-08	6	m	4	PLE	65	outwards	0	0	0
2021-07-08	6	m	4	PLE	65	outwards	0	1	0
2021-07-08	6	m	4	PLE	65	outwards	0	2	0
2021-07-08	6	m	4	PLE	65	outwards	0	3	0
2021-07-08	6	m	4	PLE	65	outwards	0	4	0
2021-07-08	6	m	4	PLE	65	outwards	0	5	0
2021-07-08	6	m	4	PLE	65	outwards	0	6	0
2021-07-08	6	m	4	PLE	65	outwards	0	7	0
2021-07-08	6	m	4	PLE	65	outwards	0	8	0
2021-07-08	6	m	4	PLE	65	outwards	0	9	0
2021-07-08	6	m	4	PLE	65	outwards	0	10	0
2021-07-08	6	m	4	PLE	65	outwards	0	11	0
2021-07-08	6	m	4	PLE	65	outwards	0	12	0
2021-07-08	6	m	4	PLE	65	outwards	0	13	0
2021-07-08	6	m	4	PLE	65	outwards	0	14	1	115.4188277952417	115.4188277952417	-42.97112133445892	42.97112133445892	0.4166886806488037
2021-07-08	6	m	4	PLE	65	outwards	0	15	0
2021-07-08	6	m	4	PLE	65	outwards	0	16	0
2021-07-08	6	m	4	PLE	65	outwards	0	17	0
2021-07-08	6	m	4	PLE	65	outwards	0	18	0
2021-07-08	6	m	4	PLE	65	outwards	0	19	0
2021-07-08	6	m	4	PLE	65	outwards	0	20	0
2021-07-08	6	m	4	PLE	65	outwards	0	21	0
2021-07-08	6	m	4	PLE	65	outwards	0	22	0
2021-07-08	6	m	4	PLE	65	outwards	0	23	0
2021-07-08	6	m	4	PLE	65	outwards	0	24	0
2021-07-08	6	m	4	PLE	65	outwards	0	25	0
2021-07-08	6	m	4	PLE	65	outwards	0	26	0
2021-07-08	6	m	4	PLE	65	outwards	0	27	0
2021-07-08	6	m	4	PLE	65	outwards	0	28	0
2021-07-08	6	m	4	PLE	65	outwards	0	29	0
2021-07-08	6	m	5	PLE	120	tothecenter	0	0	0
2021-07-08	6	m	5	PLE	120	tothecenter	0	1	0
2021-07-08	6	m	5	PLE	120	tothecenter	0	2	0
2021-07-08	6	m	5	PLE	120	tothecenter	0	3	0
2021-07-08	6	m	5	PLE	120	tothecenter	0	4	0
2021-07-08	6	m	5	PLE	120	tothecenter	0	5	0
2021-07-08	6	m	5	PLE	120	tothecenter	0	6	0
2021-07-08	6	m	5	PLE	120	tothecenter	0	7	0
2021-07-08	6	m	5	PLE	120	tothecenter	0	8	0
2021-07-08	6	m	5	PLE	120	tothecenter	0	9	0
2021-07-08	6	m	5	PLE	120	tothecenter	0	10	0
2021-07-08	6	m	5	PLE	120	tothecenter	0	11	0
2021-07-08	6	m	5	PLE	120	tothecenter	0	12	0
2021-07-08	6	m	5	PLE	120	tothecenter	0	13	0
2021-07-08	6	m	5	PLE	120	tothecenter	0	14	0
2021-07-08	6	m	5	PLE	120	tothecenter	0	15	0
2021-07-08	6	m	5	PLE	120	tothecenter	0	16	0
2021-07-08	6	m	5	PLE	120	tothecenter	0	17	0
2021-07-08	6	m	5	PLE	120	tothecenter	0	18	0
2021-07-08	6	m	5	PLE	120	tothecenter	0	19	0
2021-07-08	6	m	5	PLE	120	tothecenter	0	20	0
2021-07-08	6	m	5	PLE	120	tothecenter	0	21	0
2021-07-08	6	m	5	PLE	120	tothecenter	0	22	0
2021-07-08	6	m	5	PLE	120	tothecenter	0	23	0
2021-07-08	6	m	5	PLE	120	tothecenter	0	24	0
2021-07-08	6	m	5	PLE	120	tothecenter	0	25	0
2021-07-08	6	m	5	PLE	120	tothecenter	0	26	0
2021-07-08	6	m	5	PLE	120	tothecenter	0	27	0
2021-07-08	6	m	5	PLE	120	tothecenter	0	28	0
2021-07-08	6	m	5	PLE	120	tothecenter	0	29	0
2021-07-08	6	m	6	PLE	120	outwards	0	0	0
2021-07-08	6	m	6	PLE	120	outwards	0	1	0
2021-07-08	6	m	6	PLE	120	outwards	0	2	0
2021-07-08	6	m	6	PLE	120	outwards	0	3	0
2021-07-08	6	m	6	PLE	120	outwards	0	4	0
2021-07-08	6	m	6	PLE	120	outwards	0	5	0
2021-07-08	6	m	6	PLE	120	outwards	0	6	0
2021-07-08	6	m	6	PLE	120	outwards	0	7	0
2021-07-08	6	m	6	PLE	120	outwards	0	8	0
2021-07-08	6	m	6	PLE	120	outwards	0	9	0
2021-07-08	6	m	6	PLE	120	outwards	0	10	0
2021-07-08	6	m	6	PLE	120	outwards	0	11	0
2021-07-08	6	m	6	PLE	120	outwards	0	12	0
2021-07-08	6	m	6	PLE	120	outwards	0	13	0
2021-07-08	6	m	6	PLE	120	outwards	0	14	0
2021-07-08	6	m	6	PLE	120	outwards	0	15	0
2021-07-08	6	m	6	PLE	120	outwards	0	16	0
2021-07-08	6	m	6	PLE	120	outwards	0	17	0
2021-07-08	6	m	6	PLE	120	outwards	0	18	0
2021-07-08	6	m	6	PLE	120	outwards	0	19	0
2021-07-08	6	m	6	PLE	120	outwards	0	20	0
2021-07-08	6	m	6	PLE	120	outwards	0	21	0
2021-07-08	6	m	6	PLE	120	outwards	0	22	0
2021-07-08	6	m	6	PLE	120	outwards	0	23	0
2021-07-08	6	m	6	PLE	120	outwards	0	24	0
2021-07-08	6	m	6	PLE	120	outwards	0	25	0
2021-07-08	6	m	6	PLE	120	outwards	0	26	0
2021-07-08	6	m	6	PLE	120	outwards	0	27	0
2021-07-08	6	m	6	PLE	120	outwards	0	28	0
2021-07-08	6	m	6	PLE	120	outwards	0	29	0
2021-07-08	8	m	3	PLE	65	tothecenter	0	0	1	-130.2596612088254	130.2596612088254	27.09385822827668	27.09385822827668	0.4416513442993164
2021-07-08	8	m	3	PLE	65	tothecenter	0	1	0
2021-07-08	8	m	3	PLE	65	tothecenter	0	2	1	-22.68787978784309	22.68787978784309	20.39341431663608	20.39341431663608	0.683326244354248
2021-07-08	8	m	3	PLE	65	tothecenter	0	3	0
2021-07-08	8	m	3	PLE	65	tothecenter	0	4	0
2021-07-08	8	m	3	PLE	65	tothecenter	0	5	0
2021-07-08	8	m	3	PLE	65	tothecenter	0	6	0
2021-07-08	8	m	3	PLE	65	tothecenter	0	7	0
2021-07-08	8	m	3	PLE	65	tothecenter	0	8	0
2021-07-08	8	m	3	PLE	65	tothecenter	0	9	0
2021-07-08	8	m	3	PLE	65	tothecenter	0	10	1	93.02217663033694	93.02217663033694	-41.62557880021995	41.62557880021995	0.9333486557006836
2021-07-08	8	m	3	PLE	65	tothecenter	0	11	0
2021-07-08	8	m	3	PLE	65	tothecenter	0	12	0
2021-07-08	8	m	3	PLE	65	tothecenter	0	13	0
2021-07-08	8	m	3	PLE	65	tothecenter	0	14	0
2021-07-08	8	m	3	PLE	65	tothecenter	0	15	0
2021-07-08	8	m	3	PLE	65	tothecenter	0	16	0
2021-07-08	8	m	3	PLE	65	tothecenter	0	17	0
2021-07-08	8	m	3	PLE	65	tothecenter	0	18	1	-89.73461694238351	89.73461694238351	22.30104141894176	22.30104141894176	0.6500105857849121
2021-07-08	8	m	3	PLE	65	tothecenter	0	19	0
2021-07-08	8	m	3	PLE	65	tothecenter	0	20	1	26.786523531036764	26.786523531036764	-24.20193631642213	24.20193631642213	0.5165915489196777
2021-07-08	8	m	3	PLE	65	tothecenter	0	21	0
2021-07-08	8	m	3	PLE	65	tothecenter	0	22	0
2021-07-08	8	m	3	PLE	65	tothecenter	0	23	0
2021-07-08	8	m	3	PLE	65	tothecenter	0	24	0
2021-07-08	8	m	3	PLE	65	tothecenter	0	25	0
2021-07-08	8	m	3	PLE	65	tothecenter	0	26	0
2021-07-08	8	m	3	PLE	65	tothecenter	0	27	0
2021-07-08	8	m	3	PLE	65	tothecenter	0	28	0
2021-07-08	8	m	3	PLE	65	tothecenter	0	29	0
2021-07-14	4	f	2	ALE	120	tothecenter	0	0	1	-31.374987167961777	31.374987167961777	40.27375851567897	40.27375851567897	0.3825769424438476
2021-07-14	4	f	2	ALE	120	tothecenter	0	1	1	52.354171295118896	52.354171295118896	-46.967356913287055	46.967356913287055	0.3332607746124267
2021-07-14	4	f	2	ALE	120	tothecenter	0	2	1	74.77437731644446	74.77437731644446	-36.28600669983607	36.28600669983607	0.61672043800354
2021-07-14	4	f	2	ALE	120	tothecenter	0	3	0
2021-07-14	4	f	2	ALE	120	tothecenter	0	4	1	-72.49327340690215	72.49327340690215	39.5936191866312	39.5936191866312	0.592073917388916
2021-07-14	4	f	2	ALE	120	tothecenter	0	5	1	54.23722001134799	54.23722001134799	-30.21322631474652	30.21322631474652	0.3753325939178467
2021-07-14	4	f	2	ALE	120	tothecenter	0	6	1	-38.08818379357302	38.08818379357302	57.72438414826788	57.72438414826788	0.358980655670166
2021-07-14	4	f	2	ALE	120	tothecenter	0	7	1	-37.75544815703272	37.75544815703272	50.6682221688976	50.6682221688976	0.3911964893341064
2021-07-14	4	f	2	ALE	120	tothecenter	0	8	0
2021-07-14	4	f	2	ALE	120	tothecenter	0	9	1	50.137488368211336	50.137488368211336	-41.20990736326791	41.20990736326791	0.3503825664520263
2021-07-14	4	f	2	ALE	120	tothecenter	0	10	1	-78.71104718956131	78.71104718956131	20.08878623949489	20.08878623949489	0.6000258922576904
2021-07-14	4	f	2	ALE	120	tothecenter	0	11	1	55.79434262963011	55.79434262963011	-29.32948457367851	29.32948457367851	0.3667778968811035
2021-07-14	4	f	2	ALE	120	tothecenter	0	12	1	52.354171295118896	52.354171295118896	-32.643234352686804	32.643234352686804	0.3666384220123291
2021-07-14	4	f	2	ALE	120	tothecenter	0	13	1	-38.08818379357302	38.08818379357302	45.21141288474977	45.21141288474977	0.3666465282440185
2021-07-14	4	f	2	ALE	120	tothecenter	0	14	1	47.256752745089145	47.256752745089145	-35.2218564933284	35.2218564933284	0.375
2021-07-14	4	f	2	ALE	120	tothecenter	0	15	1	71.34362963682545	71.34362963682545	-28.4113264689819	28.4113264689819	0.5077898502349854
2021-07-14	4	f	2	ALE	120	tothecenter	0	16	0
2021-07-14	4	f	2	ALE	120	tothecenter	0	17	1	58.87545404681923	58.87545404681923	-24.73451297798773	24.73451297798773	0.5167391300201416
2021-07-14	4	f	2	ALE	120	tothecenter	0	18	1	-36.42122495926342	36.42122495926342	37.92889138695641	37.92889138695641	0.383371353149414
2021-07-14	4	f	2	ALE	120	tothecenter	0	19	0
2021-07-14	4	f	2	ALE	120	tothecenter	0	20	0
2021-07-14	4	f	2	ALE	120	tothecenter	0	21	1	55.79434262963011	55.79434262963011	-62.15716489508861	62.15716489508861	0.3666982650756836
2021-07-14	4	f	2	ALE	120	tothecenter	0	22	0
2021-07-14	4	f	2	ALE	120	tothecenter	0	23	0
2021-07-14	4	f	2	ALE	120	tothecenter	0	24	0
2021-07-14	4	f	2	ALE	120	tothecenter	0	25	0
2021-07-14	4	f	2	ALE	120	tothecenter	0	26	0
2021-07-14	4	f	2	ALE	120	tothecenter	0	27	0
2021-07-14	4	f	2	ALE	120	tothecenter	0	28	0
2021-07-14	4	f	2	ALE	120	tothecenter	0	29	0
2021-07-14	15	f	2	ALE	65	tothecenter	0	0	1	51.93310595004377	51.93310595004377	-45.06141958091428	45.06141958091428	0.3333165645599365
2021-07-14	15	f	2	ALE	65	tothecenter	0	1	1	48.68963744929752	48.68963744929752	-42.36572867672841	42.36572867672841	0.3663334846496582
2021-07-14	15	f	2	ALE	65	tothecenter	0	2	1	-50.13633463714419	50.13633463714419	26.595657049666315	26.595657049666315	0.3162157535552978
2021-07-14	15	f	2	ALE	65	tothecenter	0	3	1	48.68963744929752	48.68963744929752	-34.97072539775271	34.97072539775271	0.3921160697937011
2021-07-14	15	f	2	ALE	65	tothecenter	0	4	0
2021-07-14	15	f	2	ALE	65	tothecenter	0	5	0
2021-07-14	15	f	2	ALE	65	tothecenter	0	6	1	-54.77899367085625	54.77899367085625	38.67464830191302	38.67464830191302	0.3750584125518799
2021-07-14	15	f	2	ALE	65	tothecenter	0	7	0
2021-07-14	15	f	2	ALE	65	tothecenter	0	8	1	-55.48456807456724	55.48456807456724	23.896331798862654	23.896331798862654	0.3827676773071289
2021-07-14	15	f	2	ALE	65	tothecenter	0	9	1	51.57482307625185	51.57482307625185	-36.3423734699657	36.3423734699657	0.3920679092407226
2021-07-14	15	f	2	ALE	65	tothecenter	0	10	0
2021-07-14	15	f	2	ALE	65	tothecenter	0	11	1	51.57482307625185	51.57482307625185	-56.69861814367123	56.69861814367123	0.3999800682067871
2021-07-14	15	f	2	ALE	65	tothecenter	0	12	1	-86.93145803860693	86.93145803860693	29.268090221187578	29.268090221187578	0.4253456592559814
2021-07-14	15	f	2	ALE	65	tothecenter	0	13	0
2021-07-14	15	f	2	ALE	65	tothecenter	0	14	1	52.29083868410649	52.29083868410649	-25.327720140819768	25.327720140819768	0.3679885864257812
2021-07-14	15	f	2	ALE	65	tothecenter	0	15	1	50.49674551414482	50.49674551414482	-45.251150180629104	45.251150180629104	0.3834419250488281
2021-07-14	15	f	2	ALE	65	tothecenter	0	16	1	-54.77899367085625	54.77899367085625	38.07767028089099	38.07767028089099	0.4582936763763428
2021-07-14	15	f	2	ALE	65	tothecenter	0	17	1	24.547847057023432	24.547847057023432	-23.90285901947656	23.90285901947656	0.3917696475982666
2021-07-14	15	f	2	ALE	65	tothecenter	0	18	0
2021-07-14	15	f	2	ALE	65	tothecenter	0	19	0
2021-07-14	15	f	2	ALE	65	tothecenter	0	20	0
2021-07-14	15	f	2	ALE	65	tothecenter	0	21	0
2021-07-14	15	f	2	ALE	65	tothecenter	0	22	0
2021-07-14	15	f	2	ALE	65	tothecenter	0	23	0
2021-07-14	15	f	2	ALE	65	tothecenter	0	24	0
2021-07-14	15	f	2	ALE	65	tothecenter	0	25	0
2021-07-14	15	f	2	ALE	65	tothecenter	0	26	0
2021-07-14	15	f	2	ALE	65	tothecenter	0	27	0
2021-07-14	15	f	2	ALE	65	tothecenter	0	28	0
2021-07-14	15	f	2	ALE	65	tothecenter	0	29	0
2021-07-14	17	m	1	ALE	65	tothecenter	0	0	1	58.28187574751211	58.28187574751211	-34.791952898240936	34.791952898240936	0.3583102226257324
2021-07-14	17	m	1	ALE	65	tothecenter	0	1	1	65.08754441269495	65.08754441269495	-47.81356562441783	47.81356562441783	0.3745560646057129
2021-07-14	17	m	1	ALE	65	tothecenter	0	2	1	-48.68963744929752	48.68963744929752	29.204795344997603	29.204795344997603	0.3833925724029541
2021-07-14	17	m	1	ALE	65	tothecenter	0	3	1	68.05748704812946	68.05748704812946	-21.549823601218232	21.549823601218232	0.6083447933197021
2021-07-14	17	m	1	ALE	65	tothecenter	0	4	0
2021-07-14	17	m	1	ALE	65	tothecenter	0	5	1	107.97645032944304	107.97645032944304	-29.594017136840048	29.594017136840048	0.5755233764648438
2021-07-14	17	m	1	ALE	65	tothecenter	0	6	1	-48.3267395593554	48.3267395593554	38.51586842466799	38.51586842466799	0.4166643619537353
2021-07-14	17	m	1	ALE	65	tothecenter	0	7	0
2021-07-14	17	m	1	ALE	65	tothecenter	0	8	0
2021-07-14	17	m	1	ALE	65	tothecenter	0	9	0
2021-07-14	17	m	1	ALE	65	tothecenter	0	10	1	126.14128301096858	126.14128301096858	-22.493579440859097	22.493579440859097	0.5000004768371582
2021-07-14	17	m	1	ALE	65	tothecenter	0	11	1	-42.83141787920149	42.83141787920149	27.51408309574478	27.51408309574478	0.3910551071166992
2021-07-14	17	m	1	ALE	65	tothecenter	0	12	0
2021-07-14	17	m	1	ALE	65	tothecenter	0	13	1	71.92513886953435	71.92513886953435	-21.77335039355811	21.77335039355811	0.6586964130401611
2021-07-14	17	m	1	ALE	65	tothecenter	0	14	1	-88.05993954396911	88.05993954396911	30.88965734985158	30.88965734985158	0.9334042072296144
2021-07-14	17	m	1	ALE	65	tothecenter	0	15	0
2021-07-14	17	m	1	ALE	65	tothecenter	0	16	1	82.31619092678442	82.31619092678442	-24.365845894516788	24.365845894516788	0.6000313758850098
2021-07-14	17	m	1	ALE	65	tothecenter	0	17	1	-79.64525171462758	79.64525171462758	22.29575054622904	22.29575054622904	0.98399019241333
2021-07-14	17	m	1	ALE	65	tothecenter	0	18	0
2021-07-14	17	m	1	ALE	65	tothecenter	0	19	0
2021-07-14	17	m	1	ALE	65	tothecenter	0	20	1	-48.3267395593554	48.3267395593554	36.03962061908633	36.03962061908633	0.4249789714813232
2021-07-14	17	m	1	ALE	65	tothecenter	0	21	1	61.71936290504122	61.71936290504122	-32.766417304214905	32.766417304214905	0.3829593658447265
2021-07-14	17	m	1	ALE	65	tothecenter	0	22	0
2021-07-14	17	m	1	ALE	65	tothecenter	0	23	0
2021-07-14	17	m	1	ALE	65	tothecenter	0	24	1	63.07512595620904	63.07512595620904	-26.974700388215457	26.974700388215457	0.3916792869567871
2021-07-14	17	m	1	ALE	65	tothecenter	0	25	1	-68.38383306639399	68.38383306639399	20.558193307811877	20.558193307811877	0.6249954700469971
2021-07-14	17	m	1	ALE	65	tothecenter	0	26	0
2021-07-14	17	m	1	ALE	65	tothecenter	0	27	1	-42.83141787920149	42.83141787920149	22.081958934993303	22.081958934993303	0.3912780284881592
2021-07-14	17	m	1	ALE	65	tothecenter	0	28	0
2021-07-14	17	m	1	ALE	65	tothecenter	0	29	0
2021-07-14	18	m	1	PLE	65	outwards	0	0	0
2021-07-14	18	m	1	PLE	65	outwards	0	1	1	54.234291728411606	54.234291728411606	-42.02184195225215	42.02184195225215	0.5333302021026611
2021-07-14	18	m	1	PLE	65	outwards	0	2	0
2021-07-14	18	m	1	PLE	65	outwards	0	3	0
2021-07-14	18	m	1	PLE	65	outwards	0	4	0
2021-07-14	18	m	1	PLE	65	outwards	0	5	0
2021-07-14	18	m	1	PLE	65	outwards	0	6	0
2021-07-14	18	m	1	PLE	65	outwards	0	7	1	60.852902218640175	60.852902218640175	-52.46508672240977	52.46508672240977	0.5416295528411865
2021-07-14	18	m	1	PLE	65	outwards	0	8	1	51.02224578461221	51.02224578461221	-25.802514343401658	25.802514343401658	0.7332901954650879
2021-07-14	18	m	1	PLE	65	outwards	0	9	1	43.73892576935919	43.73892576935919	-36.73524845463045	36.73524845463045	0.4753642082214355
2021-07-14	18	m	1	PLE	65	outwards	0	10	1	-63.23054103567164	63.23054103567164	31.096122313131065	31.096122313131065	0.5333287715911865
2021-07-14	18	m	1	PLE	65	outwards	0	11	1	-62.892977120096745	62.892977120096745	35.758544851768065	35.758544851768065	0.6750545501708984
2021-07-14	18	m	1	PLE	65	outwards	0	12	1	-91.5145339798618	91.5145339798618	60.68194499643503	60.68194499643503	1.1916515827178955
2021-07-14	18	m	1	PLE	65	outwards	0	13	0
2021-07-14	18	m	1	PLE	65	outwards	0	14	0
2021-07-14	18	m	1	PLE	65	outwards	0	15	0
2021-07-14	18	m	1	PLE	65	outwards	0	16	0
2021-07-14	18	m	1	PLE	65	outwards	0	17	0
2021-07-14	18	m	1	PLE	65	outwards	0	18	1	53.16871162549343	53.16871162549343	-28.28072519873417	28.28072519873417	0.4083509445190429
2021-07-14	18	m	1	PLE	65	outwards	0	19	1	110.55293307913824	110.55293307913824	-36.349461069014616	36.349461069014616	0.9833006858825684
2021-07-14	18	m	1	PLE	65	outwards	0	20	1	115.4188277952417	115.4188277952417	-43.78603647431726	43.78603647431726	0.7086844444274902
2021-07-14	18	m	1	PLE	65	outwards	0	21	1	76.445573369215	76.445573369215	-27.653814654420827	27.653814654420827	0.6249074935913086
2021-07-14	18	m	1	PLE	65	outwards	0	22	0
2021-07-14	18	m	1	PLE	65	outwards	0	23	0
2021-07-14	18	m	1	PLE	65	outwards	0	24	0
2021-07-14	18	m	1	PLE	65	outwards	0	25	0
2021-07-14	18	m	1	PLE	65	outwards	0	26	1	118.7946702034659	118.7946702034659	-22.37762684940888	22.37762684940888	0.4500539302825928
2021-07-14	18	m	1	PLE	65	outwards	0	27	0
2021-07-14	18	m	1	PLE	65	outwards	0	28	1	122.88155601324075	122.88155601324075	-24.004420920504	24.004420920504	0.975071668624878
2021-07-14	18	m	1	PLE	65	outwards	0	29	0
2021-07-14	18	m	2	PLE	120	tothecenter	0	0	0
2021-07-14	18	m	2	PLE	120	tothecenter	0	1	1	-93.62837853124304	93.62837853124304	59.2356724614369	59.2356724614369	0.8250472545623779
2021-07-14	18	m	2	PLE	120	tothecenter	0	2	0
2021-07-14	18	m	2	PLE	120	tothecenter	0	3	0
2021-07-14	18	m	2	PLE	120	tothecenter	0	4	0
2021-07-14	18	m	2	PLE	120	tothecenter	0	5	0
2021-07-14	18	m	2	PLE	120	tothecenter	0	6	0
2021-07-14	18	m	2	PLE	120	tothecenter	0	7	0
2021-07-14	18	m	2	PLE	120	tothecenter	0	8	0
2021-07-14	18	m	2	PLE	120	tothecenter	0	9	0
2021-07-14	18	m	2	PLE	120	tothecenter	0	10	0
2021-07-14	18	m	2	PLE	120	tothecenter	0	11	0
2021-07-14	18	m	2	PLE	120	tothecenter	0	12	0
2021-07-14	18	m	2	PLE	120	tothecenter	0	13	0
2021-07-14	18	m	2	PLE	120	tothecenter	0	14	0
2021-07-14	18	m	2	PLE	120	tothecenter	0	15	0
2021-07-14	18	m	2	PLE	120	tothecenter	0	16	0
2021-07-14	18	m	2	PLE	120	tothecenter	0	17	0
2021-07-14	18	m	2	PLE	120	tothecenter	0	18	0
2021-07-14	18	m	2	PLE	120	tothecenter	0	19	0
2021-07-14	18	m	2	PLE	120	tothecenter	0	20	0
2021-07-14	18	m	2	PLE	120	tothecenter	0	21	0
2021-07-14	18	m	2	PLE	120	tothecenter	0	22	0
2021-07-14	18	m	2	PLE	120	tothecenter	0	23	0
2021-07-14	18	m	2	PLE	120	tothecenter	0	24	0
2021-07-14	18	m	2	PLE	120	tothecenter	0	25	0
2021-07-14	18	m	2	PLE	120	tothecenter	0	26	0
2021-07-14	18	m	2	PLE	120	tothecenter	0	27	0
2021-07-14	18	m	2	PLE	120	tothecenter	0	28	0
2021-07-14	18	m	2	PLE	120	tothecenter	0	29	0
2021-07-14	19	f	2	PLE	65	tothecenter	0	0	0
2021-07-14	19	f	2	PLE	65	tothecenter	0	1	0
2021-07-14	19	f	2	PLE	65	tothecenter	0	2	0
2021-07-14	19	f	2	PLE	65	tothecenter	0	3	0
2021-07-14	19	f	2	PLE	65	tothecenter	0	4	0
2021-07-14	19	f	2	PLE	65	tothecenter	0	5	0
2021-07-14	19	f	2	PLE	65	tothecenter	0	6	0
2021-07-14	19	f	2	PLE	65	tothecenter	0	7	0
2021-07-14	19	f	2	PLE	65	tothecenter	0	8	0
2021-07-14	19	f	2	PLE	65	tothecenter	0	9	0
2021-07-14	19	f	2	PLE	65	tothecenter	0	10	0
2021-07-14	19	f	2	PLE	65	tothecenter	0	11	0
2021-07-14	19	f	2	PLE	65	tothecenter	0	12	0
2021-07-14	19	f	2	PLE	65	tothecenter	0	13	0
2021-07-14	19	f	2	PLE	65	tothecenter	0	14	0
2021-07-14	19	f	2	PLE	65	tothecenter	0	15	0
2021-07-14	19	f	2	PLE	65	tothecenter	0	16	1	-99.11649958246907	99.11649958246907	22.45053334877512	22.45053334877512	0.624927282333374
2021-07-14	19	f	2	PLE	65	tothecenter	0	17	0
2021-07-14	19	f	2	PLE	65	tothecenter	0	18	0
2021-07-14	19	f	2	PLE	65	tothecenter	0	19	0
2021-07-14	19	f	2	PLE	65	tothecenter	0	20	0
2021-07-14	19	f	2	PLE	65	tothecenter	0	21	0
2021-07-14	19	f	2	PLE	65	tothecenter	0	22	0
2021-07-14	19	f	2	PLE	65	tothecenter	0	23	0
2021-07-14	19	f	2	PLE	65	tothecenter	0	24	1	-127.10704394031706	127.10704394031706	20.074366242802792	20.074366242802792	0.4100518226623535
2021-07-14	19	f	2	PLE	65	tothecenter	0	25	0
2021-07-14	19	f	2	PLE	65	tothecenter	0	26	0
2021-07-14	19	f	2	PLE	65	tothecenter	0	27	0
2021-07-14	19	f	2	PLE	65	tothecenter	0	28	0
2021-07-14	19	f	2	PLE	65	tothecenter	0	29	0
2021-07-16	11	f	1	PLE	65	tothecenter	0	0	0
2021-07-16	11	f	1	PLE	65	tothecenter	0	1	0
2021-07-16	11	f	1	PLE	65	tothecenter	0	2	0
2021-07-16	11	f	1	PLE	65	tothecenter	0	3	0
2021-07-16	11	f	1	PLE	65	tothecenter	0	4	0
2021-07-16	11	f	1	PLE	65	tothecenter	0	5	0
2021-07-16	11	f	1	PLE	65	tothecenter	0	6	0
2021-07-16	11	f	1	PLE	65	tothecenter	0	7	0
2021-07-16	11	f	1	PLE	65	tothecenter	0	8	0
2021-07-16	11	f	1	PLE	65	tothecenter	0	9	0
2021-07-16	11	f	1	PLE	65	tothecenter	0	10	0
2021-07-16	11	f	1	PLE	65	tothecenter	0	11	0
2021-07-16	11	f	1	PLE	65	tothecenter	0	12	0
2021-07-16	11	f	1	PLE	65	tothecenter	0	13	0
2021-07-16	11	f	1	PLE	65	tothecenter	0	14	0
2021-07-16	11	f	1	PLE	65	tothecenter	0	15	0
2021-07-16	11	f	1	PLE	65	tothecenter	0	16	0
2021-07-16	11	f	1	PLE	65	tothecenter	0	17	0
2021-07-16	11	f	1	PLE	65	tothecenter	0	18	1	-59.32019255616628	59.32019255616628	25.10487038968637	25.10487038968637	0.3250417709350586
2021-07-16	11	f	1	PLE	65	tothecenter	0	19	0
2021-07-16	11	f	1	PLE	65	tothecenter	0	20	1	-80.54174996131002	80.54174996131002	20.41062032124333	20.41062032124333	0.3999466896057129
2021-07-16	11	f	1	PLE	65	tothecenter	0	21	0
2021-07-16	11	f	1	PLE	65	tothecenter	0	22	0
2021-07-16	11	f	1	PLE	65	tothecenter	0	23	0
2021-07-16	11	f	1	PLE	65	tothecenter	0	24	0
2021-07-16	11	f	1	PLE	65	tothecenter	0	25	0
2021-07-16	11	f	1	PLE	65	tothecenter	0	26	0
2021-07-16	11	f	1	PLE	65	tothecenter	0	27	0
2021-07-16	11	f	1	PLE	65	tothecenter	0	28	0
2021-07-16	11	f	1	PLE	65	tothecenter	0	29	0
2021-07-16	12	m	2	PLE	65	tothecenter	0	0	0
2021-07-16	12	m	2	PLE	65	tothecenter	0	1	0
2021-07-16	12	m	2	PLE	65	tothecenter	0	2	0
2021-07-16	12	m	2	PLE	65	tothecenter	0	3	0
2021-07-16	12	m	2	PLE	65	tothecenter	0	4	0
2021-07-16	12	m	2	PLE	65	tothecenter	0	5	0
2021-07-16	12	m	2	PLE	65	tothecenter	0	6	0
2021-07-16	12	m	2	PLE	65	tothecenter	0	7	0
2021-07-16	12	m	2	PLE	65	tothecenter	0	8	0
2021-07-16	12	m	2	PLE	65	tothecenter	0	9	0
2021-07-16	12	m	2	PLE	65	tothecenter	0	10	0
2021-07-16	12	m	2	PLE	65	tothecenter	0	11	0
2021-07-16	12	m	2	PLE	65	tothecenter	0	12	0
2021-07-16	12	m	2	PLE	65	tothecenter	0	13	0
2021-07-16	12	m	2	PLE	65	tothecenter	0	14	0
2021-07-16	12	m	2	PLE	65	tothecenter	0	15	0
2021-07-16	12	m	2	PLE	65	tothecenter	0	16	0
2021-07-16	12	m	2	PLE	65	tothecenter	0	17	0
2021-07-16	12	m	2	PLE	65	tothecenter	0	18	0
2021-07-16	12	m	2	PLE	65	tothecenter	0	19	0
2021-07-16	12	m	2	PLE	65	tothecenter	0	20	0
2021-07-16	12	m	2	PLE	65	tothecenter	0	21	0
2021-07-16	12	m	2	PLE	65	tothecenter	0	22	0
2021-07-16	12	m	2	PLE	65	tothecenter	0	23	0
2021-07-16	12	m	2	PLE	65	tothecenter	0	24	0
2021-07-16	12	m	2	PLE	65	tothecenter	0	25	0
2021-07-16	12	m	2	PLE	65	tothecenter	0	26	0
2021-07-16	12	m	2	PLE	65	tothecenter	0	27	0
2021-07-16	12	m	2	PLE	65	tothecenter	0	28	0
2021-07-16	12	m	2	PLE	65	tothecenter	0	29	0
2021-07-16	12	m	3	PLE	120	outwards	0	0	0
2021-07-16	12	m	3	PLE	120	outwards	0	1	0
2021-07-16	12	m	3	PLE	120	outwards	0	2	0
2021-07-16	12	m	3	PLE	120	outwards	0	3	0
2021-07-16	12	m	3	PLE	120	outwards	0	4	0
2021-07-16	12	m	3	PLE	120	outwards	0	5	0
2021-07-16	12	m	3	PLE	120	outwards	0	6	0
2021-07-16	12	m	3	PLE	120	outwards	0	7	0
2021-07-16	12	m	3	PLE	120	outwards	0	8	0
2021-07-16	12	m	3	PLE	120	outwards	0	9	0
2021-07-16	12	m	3	PLE	120	outwards	0	10	0
2021-07-16	12	m	3	PLE	120	outwards	0	11	0
2021-07-16	12	m	3	PLE	120	outwards	0	12	0
2021-07-16	12	m	3	PLE	120	outwards	0	13	0
2021-07-16	12	m	3	PLE	120	outwards	0	14	0
2021-07-16	12	m	3	PLE	120	outwards	0	15	0
2021-07-16	12	m	3	PLE	120	outwards	0	16	0
2021-07-16	12	m	3	PLE	120	outwards	0	17	0
2021-07-16	12	m	3	PLE	120	outwards	0	18	0
2021-07-16	12	m	3	PLE	120	outwards	0	19	0
2021-07-16	12	m	3	PLE	120	outwards	0	20	0
2021-07-16	12	m	3	PLE	120	outwards	0	21	0
2021-07-16	12	m	3	PLE	120	outwards	0	22	0
2021-07-16	12	m	3	PLE	120	outwards	0	23	0
2021-07-16	12	m	3	PLE	120	outwards	0	24	0
2021-07-16	12	m	3	PLE	120	outwards	0	25	0
2021-07-16	12	m	3	PLE	120	outwards	0	26	0
2021-07-16	12	m	3	PLE	120	outwards	0	27	0
2021-07-16	12	m	3	PLE	120	outwards	0	28	0
2021-07-16	12	m	3	PLE	120	outwards	0	29	0
2021-07-16	13	m	1	ALE	120	tothecenter	0	0	0
2021-07-16	13	m	1	ALE	120	tothecenter	0	1	0
2021-07-16	13	m	1	ALE	120	tothecenter	0	2	0
2021-07-16	13	m	1	ALE	120	tothecenter	0	3	0
2021-07-16	13	m	1	ALE	120	tothecenter	0	4	0
2021-07-16	13	m	1	ALE	120	tothecenter	0	5	0
2021-07-16	13	m	1	ALE	120	tothecenter	0	6	0
2021-07-16	13	m	1	ALE	120	tothecenter	0	7	0
2021-07-16	13	m	1	ALE	120	tothecenter	0	8	0
2021-07-16	13	m	1	ALE	120	tothecenter	0	9	0
2021-07-16	13	m	1	ALE	120	tothecenter	0	10	0
2021-07-16	13	m	1	ALE	120	tothecenter	0	11	0
2021-07-16	13	m	1	ALE	120	tothecenter	0	12	0
2021-07-16	13	m	1	ALE	120	tothecenter	0	13	0
2021-07-16	13	m	1	ALE	120	tothecenter	0	14	0
2021-07-16	13	m	1	ALE	120	tothecenter	0	15	0
2021-07-16	13	m	1	ALE	120	tothecenter	0	16	0
2021-07-16	13	m	1	ALE	120	tothecenter	0	17	0
2021-07-16	13	m	1	ALE	120	tothecenter	0	18	0
2021-07-16	13	m	1	ALE	120	tothecenter	0	19	0
2021-07-16	13	m	1	ALE	120	tothecenter	0	20	0
2021-07-16	13	m	1	ALE	120	tothecenter	0	21	0
2021-07-16	13	m	1	ALE	120	tothecenter	0	22	0
2021-07-16	13	m	1	ALE	120	tothecenter	0	23	0
2021-07-16	13	m	1	ALE	120	tothecenter	0	24	0
2021-07-16	13	m	1	ALE	120	tothecenter	0	25	0
2021-07-16	13	m	1	ALE	120	tothecenter	0	26	0
2021-07-16	13	m	1	ALE	120	tothecenter	0	27	0
2021-07-16	13	m	1	ALE	120	tothecenter	0	28	0
2021-07-16	13	m	1	ALE	120	tothecenter	0	29	0
2021-07-16	13	m	2	ALE	65	tothecenter	0	0	0
2021-07-16	13	m	2	ALE	65	tothecenter	0	1	0
2021-07-16	13	m	2	ALE	65	tothecenter	0	2	0
2021-07-16	13	m	2	ALE	65	tothecenter	0	3	0
2021-07-16	13	m	2	ALE	65	tothecenter	0	4	0
2021-07-16	13	m	2	ALE	65	tothecenter	0	5	0
2021-07-16	13	m	2	ALE	65	tothecenter	0	6	0
2021-07-16	13	m	2	ALE	65	tothecenter	0	7	0
2021-07-16	13	m	2	ALE	65	tothecenter	0	8	0
2021-07-16	13	m	2	ALE	65	tothecenter	0	9	0
2021-07-16	13	m	2	ALE	65	tothecenter	0	10	0
2021-07-16	13	m	2	ALE	65	tothecenter	0	11	0
2021-07-16	13	m	2	ALE	65	tothecenter	0	12	0
2021-07-16	13	m	2	ALE	65	tothecenter	0	13	0
2021-07-16	13	m	2	ALE	65	tothecenter	0	14	0
2021-07-16	13	m	2	ALE	65	tothecenter	0	15	0
2021-07-16	13	m	2	ALE	65	tothecenter	0	16	0
2021-07-16	13	m	2	ALE	65	tothecenter	0	17	0
2021-07-16	13	m	2	ALE	65	tothecenter	0	18	0
2021-07-16	13	m	2	ALE	65	tothecenter	0	19	0
2021-07-16	13	m	2	ALE	65	tothecenter	0	20	0
2021-07-16	13	m	2	ALE	65	tothecenter	0	21	0
2021-07-16	13	m	2	ALE	65	tothecenter	0	22	0
2021-07-16	13	m	2	ALE	65	tothecenter	0	23	0
2021-07-16	13	m	2	ALE	65	tothecenter	0	24	0
2021-07-16	13	m	2	ALE	65	tothecenter	0	25	0
2021-07-16	13	m	2	ALE	65	tothecenter	0	26	0
2021-07-16	13	m	2	ALE	65	tothecenter	0	27	0
2021-07-16	13	m	2	ALE	65	tothecenter	0	28	0
2021-07-16	13	m	2	ALE	65	tothecenter	0	29	0
2021-07-16	16	j	1	ALE	65	tothecenter	0	0	1	-102.96595702722472	102.96595702722472	23.92515644725288	23.92515644725288	0.65838623046875
2021-07-16	16	j	1	ALE	65	tothecenter	0	1	0
2021-07-16	16	j	1	ALE	65	tothecenter	0	2	0
2021-07-16	16	j	1	ALE	65	tothecenter	0	3	0
2021-07-16	16	j	1	ALE	65	tothecenter	0	4	1	119.64600387894995	119.64600387894995	-49.09463362118719	49.09463362118719	1.041651487350464
2021-07-16	16	j	1	ALE	65	tothecenter	0	5	0
2021-07-16	16	j	1	ALE	65	tothecenter	0	6	0
2021-07-16	16	j	1	ALE	65	tothecenter	0	7	0
2021-07-16	16	j	1	ALE	65	tothecenter	0	8	0
2021-07-16	16	j	1	ALE	65	tothecenter	0	9	0
2021-07-16	16	j	1	ALE	65	tothecenter	0	10	0
2021-07-16	16	j	1	ALE	65	tothecenter	0	11	0
2021-07-16	16	j	1	ALE	65	tothecenter	0	12	0
2021-07-16	16	j	1	ALE	65	tothecenter	0	13	0
2021-07-16	16	j	1	ALE	65	tothecenter	0	14	0
2021-07-16	16	j	1	ALE	65	tothecenter	0	15	0
2021-07-16	16	j	1	ALE	65	tothecenter	0	16	0
2021-07-16	16	j	1	ALE	65	tothecenter	0	17	0
2021-07-16	16	j	1	ALE	65	tothecenter	0	18	0
2021-07-16	16	j	1	ALE	65	tothecenter	0	19	0
2021-07-16	16	j	1	ALE	65	tothecenter	0	20	0
2021-07-16	16	j	1	ALE	65	tothecenter	0	21	0
2021-07-16	16	j	1	ALE	65	tothecenter	0	22	0
2021-07-16	16	j	1	ALE	65	tothecenter	0	23	0
2021-07-16	16	j	1	ALE	65	tothecenter	0	24	0
2021-07-16	16	j	1	ALE	65	tothecenter	0	25	0
2021-07-16	16	j	1	ALE	65	tothecenter	0	26	0
2021-07-16	16	j	1	ALE	65	tothecenter	0	27	0
2021-07-16	16	j	1	ALE	65	tothecenter	0	28	0
2021-07-16	16	j	1	ALE	65	tothecenter	0	29	0
2021-07-16	16	j	2	ALE	120	tothecenter	0	0	1	-69.60742383121934	69.60742383121934	43.85411731738913	43.85411731738913	0.6588082313537598
2021-07-16	16	j	2	ALE	120	tothecenter	0	1	0
2021-07-16	16	j	2	ALE	120	tothecenter	0	2	0
2021-07-16	16	j	2	ALE	120	tothecenter	0	3	0
2021-07-16	16	j	2	ALE	120	tothecenter	0	4	0
2021-07-16	16	j	2	ALE	120	tothecenter	0	5	0
2021-07-16	16	j	2	ALE	120	tothecenter	0	6	0
2021-07-16	16	j	2	ALE	120	tothecenter	0	7	0
2021-07-16	16	j	2	ALE	120	tothecenter	0	8	0
2021-07-16	16	j	2	ALE	120	tothecenter	0	9	0
2021-07-16	16	j	2	ALE	120	tothecenter	0	10	0
2021-07-16	16	j	2	ALE	120	tothecenter	0	11	0
2021-07-16	16	j	2	ALE	120	tothecenter	0	12	0
2021-07-16	16	j	2	ALE	120	tothecenter	0	13	0
2021-07-16	16	j	2	ALE	120	tothecenter	0	14	0
2021-07-16	16	j	2	ALE	120	tothecenter	0	15	0
2021-07-16	16	j	2	ALE	120	tothecenter	0	16	0
2021-07-16	16	j	2	ALE	120	tothecenter	0	17	0
2021-07-16	16	j	2	ALE	120	tothecenter	0	18	0
2021-07-16	16	j	2	ALE	120	tothecenter	0	19	1	-90.16612295257409	90.16612295257409	28.2355605798876	28.2355605798876	0.9252820014953612
2021-07-16	16	j	2	ALE	120	tothecenter	0	20	0
2021-07-16	16	j	2	ALE	120	tothecenter	0	21	0
2021-07-16	16	j	2	ALE	120	tothecenter	0	22	1	44.66796892269839	44.66796892269839	-46.83407091348148	46.83407091348148	0.6499464511871338
2021-07-16	16	j	2	ALE	120	tothecenter	0	23	0
2021-07-16	16	j	2	ALE	120	tothecenter	0	24	0
2021-07-16	16	j	2	ALE	120	tothecenter	0	25	0
2021-07-16	16	j	2	ALE	120	tothecenter	0	26	0
2021-07-16	16	j	2	ALE	120	tothecenter	0	27	0
2021-07-16	16	j	2	ALE	120	tothecenter	0	28	0
2021-07-16	16	j	2	ALE	120	tothecenter	0	29	1	45.96560326262762	45.96560326262762	-45.275925322837125	45.275925322837125	0.7000458240509033
2021-07-20	21	m	1	PLE	65	tothecenter	0	0	0
2021-07-20	21	m	1	PLE	65	tothecenter	0	1	0
2021-07-20	21	m	1	PLE	65	tothecenter	0	2	1	129.77299966213138	129.77299966213138	-25.891981104896573	25.891981104896573	0.6750097274780273
2021-07-20	21	m	1	PLE	65	tothecenter	0	3	0
2021-07-20	21	m	1	PLE	65	tothecenter	0	4	0
2021-07-20	21	m	1	PLE	65	tothecenter	0	5	0
2021-07-20	21	m	1	PLE	65	tothecenter	0	6	0
2021-07-20	21	m	1	PLE	65	tothecenter	0	7	0
2021-07-20	21	m	1	PLE	65	tothecenter	0	8	0
2021-07-20	21	m	1	PLE	65	tothecenter	0	9	0
2021-07-20	21	m	1	PLE	65	tothecenter	0	10	0
2021-07-20	21	m	1	PLE	65	tothecenter	0	11	0
2021-07-20	21	m	1	PLE	65	tothecenter	0	12	0
2021-07-20	21	m	1	PLE	65	tothecenter	0	13	0
2021-07-20	21	m	1	PLE	65	tothecenter	0	14	0
2021-07-20	21	m	1	PLE	65	tothecenter	0	15	0
2021-07-20	21	m	1	PLE	65	tothecenter	0	16	0
2021-07-20	21	m	1	PLE	65	tothecenter	0	17	0
2021-07-20	21	m	1	PLE	65	tothecenter	0	18	0
2021-07-20	21	m	1	PLE	65	tothecenter	0	19	0
2021-07-20	21	m	1	PLE	65	tothecenter	0	20	0
2021-07-20	21	m	1	PLE	65	tothecenter	0	21	0
2021-07-20	21	m	1	PLE	65	tothecenter	0	22	0
2021-07-20	21	m	1	PLE	65	tothecenter	0	23	0
2021-07-20	21	m	1	PLE	65	tothecenter	0	24	0
2021-07-20	21	m	1	PLE	65	tothecenter	0	25	0
2021-07-20	21	m	1	PLE	65	tothecenter	0	26	0
2021-07-20	21	m	1	PLE	65	tothecenter	0	27	0
2021-07-20	21	m	1	PLE	65	tothecenter	0	28	0
2021-07-20	21	m	1	PLE	65	tothecenter	0	29	0
2021-07-20	21	m	2	PLE	120	outwards	0	0	0
2021-07-20	21	m	2	PLE	120	outwards	0	1	0
2021-07-20	21	m	2	PLE	120	outwards	0	2	0
2021-07-20	21	m	2	PLE	120	outwards	0	3	0
2021-07-20	21	m	2	PLE	120	outwards	0	4	0
2021-07-20	21	m	2	PLE	120	outwards	0	5	0
2021-07-20	21	m	2	PLE	120	outwards	0	6	0
2021-07-20	21	m	2	PLE	120	outwards	0	7	0
2021-07-20	21	m	2	PLE	120	outwards	0	8	0
2021-07-20	21	m	2	PLE	120	outwards	0	9	0
2021-07-20	21	m	2	PLE	120	outwards	0	10	0
2021-07-20	21	m	2	PLE	120	outwards	0	11	0
2021-07-20	21	m	2	PLE	120	outwards	0	12	0
2021-07-20	21	m	2	PLE	120	outwards	0	13	0
2021-07-20	21	m	2	PLE	120	outwards	0	14	0
2021-07-20	21	m	2	PLE	120	outwards	0	15	0
2021-07-20	21	m	2	PLE	120	outwards	0	16	0
2021-07-20	21	m	2	PLE	120	outwards	0	17	0
2021-07-20	21	m	2	PLE	120	outwards	0	18	0
2021-07-20	21	m	2	PLE	120	outwards	0	19	0
2021-07-20	21	m	2	PLE	120	outwards	0	20	0
2021-07-20	21	m	2	PLE	120	outwards	0	21	0
2021-07-20	21	m	2	PLE	120	outwards	0	22	0
2021-07-20	21	m	2	PLE	120	outwards	0	23	0
2021-07-20	21	m	2	PLE	120	outwards	0	24	0
2021-07-20	21	m	2	PLE	120	outwards	0	25	0
2021-07-20	21	m	2	PLE	120	outwards	0	26	0
2021-07-20	21	m	2	PLE	120	outwards	0	27	0
2021-07-20	21	m	2	PLE	120	outwards	0	28	0
2021-07-20	21	m	2	PLE	120	outwards	0	29	0
2021-07-20	23	f	2	PLE	65	tothecenter	0	0	0
2021-07-20	23	f	2	PLE	65	tothecenter	0	1	0
2021-07-20	23	f	2	PLE	65	tothecenter	0	2	0
2021-07-20	23	f	2	PLE	65	tothecenter	0	3	0
2021-07-20	23	f	2	PLE	65	tothecenter	0	4	0
2021-07-20	23	f	2	PLE	65	tothecenter	0	5	1	-112.8820785001	112.8820785001	24.01600472768855	24.01600472768855	0.5580778121948242
2021-07-20	23	f	2	PLE	65	tothecenter	0	6	0
2021-07-20	23	f	2	PLE	65	tothecenter	0	7	0
2021-07-20	23	f	2	PLE	65	tothecenter	0	8	0
2021-07-20	23	f	2	PLE	65	tothecenter	0	9	1	62.05935264555505	62.05935264555505	-65.30930263375177	65.30930263375177	1.741940975189209
2021-07-20	23	f	2	PLE	65	tothecenter	0	10	0
2021-07-20	23	f	2	PLE	65	tothecenter	0	11	0
2021-07-20	23	f	2	PLE	65	tothecenter	0	12	0
2021-07-20	23	f	2	PLE	65	tothecenter	0	13	0
2021-07-20	23	f	2	PLE	65	tothecenter	0	14	0
2021-07-20	23	f	2	PLE	65	tothecenter	0	15	0
2021-07-20	23	f	2	PLE	65	tothecenter	0	16	0
2021-07-20	23	f	2	PLE	65	tothecenter	0	17	0
2021-07-20	23	f	2	PLE	65	tothecenter	0	18	1	130.99096361083815	130.99096361083815	-70.47701422679263	70.47701422679263	2.2920033931732178
2021-07-20	23	f	2	PLE	65	tothecenter	0	19	0
2021-07-20	23	f	2	PLE	65	tothecenter	0	20	0
2021-07-20	23	f	2	PLE	65	tothecenter	0	21	1	98.33558323611432	98.33558323611432	-144.92541467351023	144.92541467351023	2.7583272457122803
2021-07-20	23	f	2	PLE	65	tothecenter	0	22	0
2021-07-20	23	f	2	PLE	65	tothecenter	0	23	0
2021-07-20	23	f	2	PLE	65	tothecenter	0	24	0
2021-07-20	23	f	2	PLE	65	tothecenter	0	25	0
2021-07-20	23	f	2	PLE	65	tothecenter	0	26	1	-33.897438057121484	33.897438057121484	20.803370413761037	20.803370413761037	0.8667068481445312
2021-07-20	23	f	2	PLE	65	tothecenter	0	27	1	-116.27394231671052	116.27394231671052	22.05016928091415	22.05016928091415	0.4667444229125976
2021-07-20	23	f	2	PLE	65	tothecenter	0	28	0
2021-07-20	23	f	2	PLE	65	tothecenter	0	29	0
2021-07-20	24	F	1	ALE	65	tothecenter	0	0	0
2021-07-20	24	F	1	ALE	65	tothecenter	0	1	0
2021-07-20	24	F	1	ALE	65	tothecenter	0	2	0
2021-07-20	24	F	1	ALE	65	tothecenter	0	3	0
2021-07-20	24	F	1	ALE	65	tothecenter	0	4	0
2021-07-20	24	F	1	ALE	65	tothecenter	0	5	0
2021-07-20	24	F	1	ALE	65	tothecenter	0	6	0
2021-07-20	24	F	1	ALE	65	tothecenter	0	7	0
2021-07-20	24	F	1	ALE	65	tothecenter	0	8	0
2021-07-20	24	F	1	ALE	65	tothecenter	0	9	0
2021-07-20	24	F	1	ALE	65	tothecenter	0	10	0
2021-07-20	24	F	1	ALE	65	tothecenter	0	11	0
2021-07-20	24	F	1	ALE	65	tothecenter	0	12	0
2021-07-20	24	F	1	ALE	65	tothecenter	0	13	0
2021-07-20	24	F	1	ALE	65	tothecenter	0	14	0
2021-07-20	24	F	1	ALE	65	tothecenter	0	15	0
2021-07-20	24	F	1	ALE	65	tothecenter	0	16	0
2021-07-20	24	F	1	ALE	65	tothecenter	0	17	0
2021-07-20	24	F	1	ALE	65	tothecenter	0	18	0
2021-07-20	24	F	1	ALE	65	tothecenter	0	19	0
2021-07-20	24	F	1	ALE	65	tothecenter	0	20	0
2021-07-20	24	F	1	ALE	65	tothecenter	0	21	0
2021-07-20	24	F	1	ALE	65	tothecenter	0	22	0
2021-07-20	24	F	1	ALE	65	tothecenter	0	23	0
2021-07-20	24	F	1	ALE	65	tothecenter	0	24	0
2021-07-20	24	F	1	ALE	65	tothecenter	0	25	0
2021-07-20	24	F	1	ALE	65	tothecenter	0	26	1	-117.2388417411722	117.2388417411722	23.93115248573809	23.93115248573809	0.7999777793884277
2021-07-20	24	F	1	ALE	65	tothecenter	0	27	1	-58.28187574751211	58.28187574751211	47.44729896030461	47.44729896030461	0.6500270366668701
2021-07-20	24	F	1	ALE	65	tothecenter	0	28	0
2021-07-20	24	F	1	ALE	65	tothecenter	0	29	1	76.30391222655106	76.30391222655106	-85.86008009926135	85.86008009926135	1.5503273010253906
2021-07-20	25	f	1	ALE	120	tothecenter	0	0	1	-44.66796892269839	44.66796892269839	65.16301379473698	65.16301379473698	0.3500633239746094
2021-07-20	25	f	1	ALE	120	tothecenter	0	1	1	-57.95576286407292	57.95576286407292	21.22031749223284	21.22031749223284	0.4244081974029541
2021-07-20	25	f	1	ALE	120	tothecenter	0	2	0
2021-07-20	25	f	1	ALE	120	tothecenter	0	3	0
2021-07-20	25	f	1	ALE	120	tothecenter	0	4	0
2021-07-20	25	f	1	ALE	120	tothecenter	0	5	0
2021-07-20	25	f	1	ALE	120	tothecenter	0	6	0
2021-07-20	25	f	1	ALE	120	tothecenter	0	7	0
2021-07-20	25	f	1	ALE	120	tothecenter	0	8	1	80.65478723245553	80.65478723245553	-34.54707601978311	34.54707601978311	0.5745759010314941
2021-07-20	25	f	1	ALE	120	tothecenter	0	9	1	-41.39650545691724	41.39650545691724	66.72753979869121	66.72753979869121	0.3504042625427246
2021-07-20	25	f	1	ALE	120	tothecenter	0	10	0
2021-07-20	25	f	1	ALE	120	tothecenter	0	11	0
2021-07-20	25	f	1	ALE	120	tothecenter	0	12	0
2021-07-20	25	f	1	ALE	120	tothecenter	0	13	0
2021-07-20	25	f	1	ALE	120	tothecenter	0	14	0
2021-07-20	25	f	1	ALE	120	tothecenter	0	15	0
2021-07-20	25	f	1	ALE	120	tothecenter	0	16	0
2021-07-20	25	f	1	ALE	120	tothecenter	0	17	0
2021-07-20	25	f	1	ALE	120	tothecenter	0	18	0
2021-07-20	25	f	1	ALE	120	tothecenter	0	19	0
2021-07-20	25	f	1	ALE	120	tothecenter	0	20	1	-43.3639949470141	43.3639949470141	20.500065843467212	20.500065843467212	0.4247233867645263
2021-07-20	25	f	1	ALE	120	tothecenter	0	21	0
2021-07-20	25	f	1	ALE	120	tothecenter	0	22	0
2021-07-20	25	f	1	ALE	120	tothecenter	0	23	0
2021-07-20	25	f	1	ALE	120	tothecenter	0	24	0
2021-07-20	25	f	1	ALE	120	tothecenter	0	25	0
2021-07-20	25	f	1	ALE	120	tothecenter	0	26	0
2021-07-20	25	f	1	ALE	120	tothecenter	0	27	0
2021-07-20	25	f	1	ALE	120	tothecenter	0	28	0
2021-07-20	25	f	1	ALE	120	tothecenter	0	29	0
2021-07-20	26	f	1	PLE	120	outwards	0	0	1	-33.17483344378986	33.17483344378986	26.057063448881703	26.057063448881703	0.5913162231445312
2021-07-20	26	f	1	PLE	120	outwards	0	1	1	44.12383034779226	44.12383034779226	-43.20389077844179	43.20389077844179	0.6666638851165771
2021-07-20	26	f	1	PLE	120	outwards	0	2	1	54.02725727122881	54.02725727122881	-54.230894621280925	54.230894621280925	0.4162881374359131
2021-07-20	26	f	1	PLE	120	outwards	0	3	1	54.02725727122881	54.02725727122881	-62.30585675875083	62.30585675875083	0.4499773979187011
2021-07-20	26	f	1	PLE	120	outwards	0	4	1	-53.0868195920268	53.0868195920268	63.92617826375022	63.92617826375022	0.5495848655700684
2021-07-20	26	f	1	PLE	120	outwards	0	5	1	54.33985853090897	54.33985853090897	-50.91505617023415	50.91505617023415	0.4249873161315918
2021-07-20	26	f	1	PLE	120	outwards	0	6	1	36.86492505770958	36.86492505770958	-33.56012420585462	33.56012420585462	0.467026948928833
2021-07-20	26	f	1	PLE	120	outwards	0	7	0
2021-07-20	26	f	1	PLE	120	outwards	0	8	1	-65.89275689933694	65.89275689933694	34.57128424067934	34.57128424067934	0.4417364597320556
2021-07-20	26	f	1	PLE	120	outwards	0	9	0
2021-07-20	26	f	1	PLE	120	outwards	0	10	1	-63.81186357240176	63.81186357240176	57.56071778685588	57.56071778685588	0.4250030517578125
2021-07-20	26	f	1	PLE	120	outwards	0	11	0
2021-07-20	26	f	1	PLE	120	outwards	0	12	0
2021-07-20	26	f	1	PLE	120	outwards	0	13	0
2021-07-20	26	f	1	PLE	120	outwards	0	14	0
2021-07-20	26	f	1	PLE	120	outwards	0	15	0
2021-07-20	26	f	1	PLE	120	outwards	0	16	0
2021-07-20	26	f	1	PLE	120	outwards	0	17	0
2021-07-20	26	f	1	PLE	120	outwards	0	18	1	-63.81186357240176	63.81186357240176	42.54922745512843	42.54922745512843	0.4166772365570068
2021-07-20	26	f	1	PLE	120	outwards	0	19	0
2021-07-20	26	f	1	PLE	120	outwards	0	20	0
2021-07-20	26	f	1	PLE	120	outwards	0	21	0
2021-07-20	26	f	1	PLE	120	outwards	0	22	0
2021-07-20	26	f	1	PLE	120	outwards	0	23	0
2021-07-20	26	f	1	PLE	120	outwards	0	24	0
2021-07-20	26	f	1	PLE	120	outwards	0	25	0
2021-07-20	26	f	1	PLE	120	outwards	0	26	0
2021-07-20	26	f	1	PLE	120	outwards	0	27	0
2021-07-20	26	f	1	PLE	120	outwards	0	28	1	-63.81186357240176	63.81186357240176	47.24262207253849	47.24262207253849	0.5000836849212646
2021-07-20	26	f	1	PLE	120	outwards	0	29	0
2021-07-22	21	m	3	PLE	120	outwards	1	0	0
2021-07-22	21	m	3	PLE	120	outwards	1	1	0
2021-07-22	21	m	3	PLE	120	outwards	1	2	0
2021-07-22	21	m	3	PLE	120	outwards	1	3	0
2021-07-22	21	m	3	PLE	120	outwards	1	4	0
2021-07-22	21	m	3	PLE	120	outwards	1	5	0
2021-07-22	21	m	3	PLE	120	outwards	1	6	0
2021-07-22	21	m	3	PLE	120	outwards	1	7	0
2021-07-22	21	m	3	PLE	120	outwards	1	8	0
2021-07-22	21	m	3	PLE	120	outwards	1	9	0
2021-07-22	21	m	3	PLE	120	outwards	1	10	1	-104.566108397615	104.566108397615	38.06848556307378	38.06848556307378	1.0167732238769531
2021-07-22	21	m	3	PLE	120	outwards	1	11	0
2021-07-22	21	m	3	PLE	120	outwards	1	12	0
2021-07-22	21	m	3	PLE	120	outwards	1	13	0
2021-07-22	21	m	3	PLE	120	outwards	1	14	0
2021-07-22	21	m	3	PLE	120	outwards	1	15	0
2021-07-22	21	m	3	PLE	120	outwards	1	16	0
2021-07-22	21	m	3	PLE	120	outwards	1	17	0
2021-07-22	21	m	3	PLE	120	outwards	1	18	0
2021-07-22	21	m	3	PLE	120	outwards	1	19	0
2021-07-22	21	m	3	PLE	120	outwards	1	20	0
2021-07-22	21	m	3	PLE	120	outwards	1	21	0
2021-07-22	21	m	3	PLE	120	outwards	1	22	0
2021-07-22	21	m	3	PLE	120	outwards	1	23	0
2021-07-22	21	m	3	PLE	120	outwards	1	24	0
2021-07-22	21	m	3	PLE	120	outwards	1	25	0
2021-07-22	21	m	3	PLE	120	outwards	1	26	0
2021-07-22	21	m	3	PLE	120	outwards	1	27	0
2021-07-22	21	m	3	PLE	120	outwards	1	28	0
2021-07-22	21	m	3	PLE	120	outwards	1	29	0
2021-07-22	22	f	2	ALE	120	tothecenter	0	0	1	59.79117233554025	59.79117233554025	-24.91512162033898	24.91512162033898	0.325547456741333
2021-07-22	22	f	2	ALE	120	tothecenter	0	1	0
2021-07-22	22	f	2	ALE	120	tothecenter	0	2	0
2021-07-22	22	f	2	ALE	120	tothecenter	0	3	0
2021-07-22	22	f	2	ALE	120	tothecenter	0	4	0
2021-07-22	22	f	2	ALE	120	tothecenter	0	5	0
2021-07-22	22	f	2	ALE	120	tothecenter	0	6	0
2021-07-22	22	f	2	ALE	120	tothecenter	0	7	1	-84.77013939962313	84.77013939962313	20.076478828636155	20.076478828636155	0.5838725566864014
2021-07-22	22	f	2	ALE	120	tothecenter	0	8	0
2021-07-22	22	f	2	ALE	120	tothecenter	0	9	0
2021-07-22	22	f	2	ALE	120	tothecenter	0	10	0
2021-07-22	22	f	2	ALE	120	tothecenter	0	11	0
2021-07-22	22	f	2	ALE	120	tothecenter	0	12	0
2021-07-22	22	f	2	ALE	120	tothecenter	0	13	0
2021-07-22	22	f	2	ALE	120	tothecenter	0	14	0
2021-07-22	22	f	2	ALE	120	tothecenter	0	15	0
2021-07-22	22	f	2	ALE	120	tothecenter	0	16	0
2021-07-22	22	f	2	ALE	120	tothecenter	0	17	0
2021-07-22	22	f	2	ALE	120	tothecenter	0	18	0
2021-07-22	22	f	2	ALE	120	tothecenter	0	19	0
2021-07-22	22	f	2	ALE	120	tothecenter	0	20	0
2021-07-22	22	f	2	ALE	120	tothecenter	0	21	0
2021-07-22	22	f	2	ALE	120	tothecenter	0	22	0
2021-07-22	22	f	2	ALE	120	tothecenter	0	23	0
2021-07-22	22	f	2	ALE	120	tothecenter	0	24	0
2021-07-22	22	f	2	ALE	120	tothecenter	0	25	0
2021-07-22	22	f	2	ALE	120	tothecenter	0	26	0
2021-07-22	22	f	2	ALE	120	tothecenter	0	27	0
2021-07-22	22	f	2	ALE	120	tothecenter	0	28	0
2021-07-22	22	f	2	ALE	120	tothecenter	0	29	0
2021-07-22	25	f	2	ALE	65	tothecenter	0	0	0
2021-07-22	25	f	2	ALE	65	tothecenter	0	1	0
2021-07-22	25	f	2	ALE	65	tothecenter	0	2	1	-43.20047750750758	43.20047750750758	22.20341200127546	22.20341200127546	0.3915832042694092
2021-07-22	25	f	2	ALE	65	tothecenter	0	3	0
2021-07-22	25	f	2	ALE	65	tothecenter	0	4	0
2021-07-22	25	f	2	ALE	65	tothecenter	0	5	0
2021-07-22	25	f	2	ALE	65	tothecenter	0	6	1	94.9041902659269	94.9041902659269	-33.68518816747485	33.68518816747485	0.6000168323516846
2021-07-22	25	f	2	ALE	65	tothecenter	0	7	0
2021-07-22	25	f	2	ALE	65	tothecenter	0	8	0
2021-07-22	25	f	2	ALE	65	tothecenter	0	9	0
2021-07-22	25	f	2	ALE	65	tothecenter	0	10	0
2021-07-22	25	f	2	ALE	65	tothecenter	0	11	0
2021-07-22	25	f	2	ALE	65	tothecenter	0	12	0
2021-07-22	25	f	2	ALE	65	tothecenter	0	13	0
2021-07-22	25	f	2	ALE	65	tothecenter	0	14	0
2021-07-22	25	f	2	ALE	65	tothecenter	0	15	0
2021-07-22	25	f	2	ALE	65	tothecenter	0	16	0
2021-07-22	25	f	2	ALE	65	tothecenter	0	17	0
2021-07-22	25	f	2	ALE	65	tothecenter	0	18	0
2021-07-22	25	f	2	ALE	65	tothecenter	0	19	0
2021-07-22	25	f	2	ALE	65	tothecenter	0	20	0
2021-07-22	25	f	2	ALE	65	tothecenter	0	21	0
2021-07-22	25	f	2	ALE	65	tothecenter	0	22	0
2021-07-22	25	f	2	ALE	65	tothecenter	0	23	0
2021-07-22	25	f	2	ALE	65	tothecenter	0	24	0
2021-07-22	25	f	2	ALE	65	tothecenter	0	25	0
2021-07-22	25	f	2	ALE	65	tothecenter	0	26	1	56.538311372419486	56.538311372419486	-51.847446053433714	51.847446053433714	0.4503357410430908
2021-07-22	25	f	2	ALE	65	tothecenter	0	27	1	89.1787555738818	89.1787555738818	-24.086993379213364	24.086993379213364	0.7499759197235107
2021-07-22	25	f	2	ALE	65	tothecenter	0	28	0
2021-07-22	25	f	2	ALE	65	tothecenter	0	29	0
2021-07-22	26	f	2	PLE	65	outwards	1	0	1	171.69302884134345	171.69302884134345	-63.22188865403265	63.22188865403265	0.4247059822082519
2021-07-22	26	f	2	PLE	65	outwards	1	1	1	-174.85234552151076	174.85234552151076	21.977081795540208	21.977081795540208	0.6333925724029541
2021-07-22	26	f	2	PLE	65	outwards	1	2	0
2021-07-22	26	f	2	PLE	65	outwards	1	3	1	-63.6148579997676	63.6148579997676	26.62304901747091	26.62304901747091	0.6999969482421875
2021-07-22	26	f	2	PLE	65	outwards	1	4	1	-138.47743378265477	138.47743378265477	36.8284709981438	36.8284709981438	0.7833542823791504
2021-07-22	26	f	2	PLE	65	outwards	1	5	0
2021-07-22	26	f	2	PLE	65	outwards	1	6	0
2021-07-22	26	f	2	PLE	65	outwards	1	7	1	149.6742381959089	149.6742381959089	-24.26907580225021	24.26907580225021	0.9165971279144288
2021-07-22	26	f	2	PLE	65	outwards	1	8	0
2021-07-22	26	f	2	PLE	65	outwards	1	9	0
2021-07-22	26	f	2	PLE	65	outwards	1	10	0
2021-07-22	26	f	2	PLE	65	outwards	1	11	0
2021-07-22	26	f	2	PLE	65	outwards	1	12	0
2021-07-22	26	f	2	PLE	65	outwards	1	13	0
2021-07-22	26	f	2	PLE	65	outwards	1	14	0
2021-07-22	26	f	2	PLE	65	outwards	1	15	0
2021-07-22	26	f	2	PLE	65	outwards	1	16	0
2021-07-22	26	f	2	PLE	65	outwards	1	17	1	85.77562493910546	85.77562493910546	-21.6426778225466	21.6426778225466	0.4666705131530761
2021-07-22	26	f	2	PLE	65	outwards	1	18	0
2021-07-22	26	f	2	PLE	65	outwards	1	19	0
2021-07-22	26	f	2	PLE	65	outwards	1	20	0
2021-07-22	26	f	2	PLE	65	outwards	1	21	1	-65.0650169555845	65.0650169555845	20.08160961463289	20.08160961463289	0.4496312141418457
2021-07-22	26	f	2	PLE	65	outwards	1	22	0
2021-07-22	26	f	2	PLE	65	outwards	1	23	1	-68.95727781833136	68.95727781833136	58.21364277537746	58.21364277537746	0.4833245277404785
2021-07-22	26	f	2	PLE	65	outwards	1	24	1	133.3263986623412	133.3263986623412	-26.459964583377104	26.459964583377104	0.6830337047576904
2021-07-22	26	f	2	PLE	65	outwards	1	25	0
2021-07-22	26	f	2	PLE	65	outwards	1	26	0
2021-07-22	26	f	2	PLE	65	outwards	1	27	1	-58.56062598070672	58.56062598070672	126.81605781463118	126.81605781463118	0.5420706272125244
2021-07-22	26	f	2	PLE	65	outwards	1	28	1	-85.23992597327208	85.23992597327208	21.405425404277025	21.405425404277025	0.6165668964385986
2021-07-22	26	f	2	PLE	65	outwards	1	29	0
2021-07-22	26	f	3	PLE	120	outwards	1	0	0
2021-07-22	26	f	3	PLE	120	outwards	1	1	0
2021-07-22	26	f	3	PLE	120	outwards	1	2	0
2021-07-22	26	f	3	PLE	120	outwards	1	3	1	134.90034625316935	134.90034625316935	-30.232649734095887	30.232649734095887	0.5912330150604248
2021-07-22	26	f	3	PLE	120	outwards	1	4	0
2021-07-22	26	f	3	PLE	120	outwards	1	5	0
2021-07-22	26	f	3	PLE	120	outwards	1	6	1	-179.6618519838572	179.6618519838572	29.14559158834161	29.14559158834161	0.6249649524688721
2021-07-22	26	f	3	PLE	120	outwards	1	7	1	178.30676521197526	178.30676521197526	-49.87689070317993	49.87689070317993	0.5000157356262207
2021-07-22	26	f	3	PLE	120	outwards	1	8	1	110.87881382015952	110.87881382015952	-25.183579842090765	25.183579842090765	0.6243908405303955
2021-07-22	26	f	3	PLE	120	outwards	1	9	0
2021-07-22	26	f	3	PLE	120	outwards	1	10	0
2021-07-22	26	f	3	PLE	120	outwards	1	11	0
2021-07-22	26	f	3	PLE	120	outwards	1	12	1	179.6618519838572	179.6618519838572	-34.45205347660219	34.45205347660219	0.6333320140838623
2021-07-22	26	f	3	PLE	120	outwards	1	13	0
2021-07-22	26	f	3	PLE	120	outwards	1	14	0
2021-07-22	26	f	3	PLE	120	outwards	1	15	0
2021-07-22	26	f	3	PLE	120	outwards	1	16	0
2021-07-22	26	f	3	PLE	120	outwards	1	17	1	-128.17321680302777	128.17321680302777	25.53144097414568	25.53144097414568	0.7500591278076172
2021-07-22	26	f	3	PLE	120	outwards	1	18	0
2021-07-22	26	f	3	PLE	120	outwards	1	19	0
2021-07-22	26	f	3	PLE	120	outwards	1	20	0
2021-07-22	26	f	3	PLE	120	outwards	1	21	0
2021-07-22	26	f	3	PLE	120	outwards	1	22	0
2021-07-22	26	f	3	PLE	120	outwards	1	23	0
2021-07-22	26	f	3	PLE	120	outwards	1	24	0
2021-07-22	26	f	3	PLE	120	outwards	1	25	0
2021-07-22	26	f	3	PLE	120	outwards	1	26	0
2021-07-22	26	f	3	PLE	120	outwards	1	27	0
2021-07-22	26	f	3	PLE	120	outwards	1	28	0
2021-07-22	26	f	3	PLE	120	outwards	1	29	0
2021-07-28	27	f	2	PLE	65	outwards	1	0	1	-156.76937891005997	156.76937891005997	27.873443774982714	27.873443774982714	0.4000766277313232
2021-07-28	27	f	2	PLE	65	outwards	1	1	0
2021-07-28	27	f	2	PLE	65	outwards	1	2	0
2021-07-28	27	f	2	PLE	65	outwards	1	3	1	-56.637537664219806	56.637537664219806	26.29069919867589	26.29069919867589	0.4086329936981201
2021-07-28	27	f	2	PLE	65	outwards	1	4	0
2021-07-28	27	f	2	PLE	65	outwards	1	5	0
2021-07-28	27	f	2	PLE	65	outwards	1	6	0
2021-07-28	27	f	2	PLE	65	outwards	1	7	0
2021-07-28	27	f	2	PLE	65	outwards	1	8	0
2021-07-28	27	f	2	PLE	65	outwards	1	9	0
2021-07-28	27	f	2	PLE	65	outwards	1	10	1	106.03639049433252	106.03639049433252	-30.546802591322376	30.546802591322376	0.8000125885009766
2021-07-28	27	f	2	PLE	65	outwards	1	11	1	77.42511904604656	77.42511904604656	-31.56631049039253	31.56631049039253	0.7253298759460449
2021-07-28	27	f	2	PLE	65	outwards	1	12	1	97.54858254409616	97.54858254409616	-99.9137649480049	99.9137649480049	0.6832540035247803
2021-07-28	27	f	2	PLE	65	outwards	1	13	0
2021-07-28	27	f	2	PLE	65	outwards	1	14	0
2021-07-28	27	f	2	PLE	65	outwards	1	15	0
2021-07-28	27	f	2	PLE	65	outwards	1	16	0
2021-07-28	27	f	2	PLE	65	outwards	1	17	1	-51.57159190910352	51.57159190910352	23.2584464037439	23.2584464037439	0.4000368118286133
2021-07-28	27	f	2	PLE	65	outwards	1	18	0
2021-07-28	27	f	2	PLE	65	outwards	1	19	1	-138.10723278699524	138.10723278699524	24.074426395946904	24.074426395946904	0.5582566261291504
2021-07-28	27	f	2	PLE	65	outwards	1	20	1	109.84705358330594	109.84705358330594	-23.559125111895856	23.559125111895856	0.5587735176086426
2021-07-28	27	f	2	PLE	65	outwards	1	21	1	124.70546365218873	124.70546365218873	-54.963726566228914	54.963726566228914	0.7246434688568115
2021-07-28	27	f	2	PLE	65	outwards	1	22	0
2021-07-28	27	f	2	PLE	65	outwards	1	23	0
2021-07-28	27	f	2	PLE	65	outwards	1	24	0
2021-07-28	27	f	2	PLE	65	outwards	1	25	1	147.05306641030649	147.05306641030649	-22.8065642554168	22.8065642554168	0.7745645046234131
2021-07-28	27	f	2	PLE	65	outwards	1	26	1	102.63560442227252	102.63560442227252	-23.293068314308385	23.293068314308385	0.514972448348999
2021-07-28	27	f	2	PLE	65	outwards	1	27	0
2021-07-28	27	f	2	PLE	65	outwards	1	28	0
2021-07-28	27	f	2	PLE	65	outwards	1	29	0
2021-07-28	28	f	1	PLE	120	outwards	1	0	0
2021-07-28	28	f	1	PLE	120	outwards	1	1	0
2021-07-28	28	f	1	PLE	120	outwards	1	2	0
2021-07-28	28	f	1	PLE	120	outwards	1	3	0
2021-07-28	28	f	1	PLE	120	outwards	1	4	1	121.33006056525888	121.33006056525888	-31.252965364874363	31.252965364874363	0.7249383926391602
2021-07-28	28	f	1	PLE	120	outwards	1	5	0
2021-07-28	28	f	1	PLE	120	outwards	1	6	0
2021-07-28	28	f	1	PLE	120	outwards	1	7	0
2021-07-28	28	f	1	PLE	120	outwards	1	8	0
2021-07-28	28	f	1	PLE	120	outwards	1	9	0
2021-07-28	28	f	1	PLE	120	outwards	1	10	0
2021-07-28	28	f	1	PLE	120	outwards	1	11	0
2021-07-28	28	f	1	PLE	120	outwards	1	12	1	-137.83833467450265	137.83833467450265	113.86871031757714	113.86871031757714	1.6999871730804443
2021-07-28	28	f	1	PLE	120	outwards	1	13	0
2021-07-28	28	f	1	PLE	120	outwards	1	14	1	130.39494231521493	130.39494231521493	-47.820368767322826	47.820368767322826	0.7087917327880859
2021-07-28	28	f	1	PLE	120	outwards	1	15	0
2021-07-28	28	f	1	PLE	120	outwards	1	16	0
2021-07-28	28	f	1	PLE	120	outwards	1	17	0
2021-07-28	28	f	1	PLE	120	outwards	1	18	1	-179.6618519838572	179.6618519838572	21.229978047499674	21.229978047499674	0.4082899093627929
2021-07-28	28	f	1	PLE	120	outwards	1	19	0
2021-07-28	28	f	1	PLE	120	outwards	1	20	0
2021-07-28	28	f	1	PLE	120	outwards	1	21	0
2021-07-28	28	f	1	PLE	120	outwards	1	22	0
2021-07-28	28	f	1	PLE	120	outwards	1	23	0
2021-07-28	28	f	1	PLE	120	outwards	1	24	0
2021-07-28	28	f	1	PLE	120	outwards	1	25	0
2021-07-28	28	f	1	PLE	120	outwards	1	26	0
2021-07-28	28	f	1	PLE	120	outwards	1	27	0
2021-07-28	28	f	1	PLE	120	outwards	1	28	0
2021-07-28	28	f	1	PLE	120	outwards	1	29	0
2021-07-28	28	f	2	PLE	65	outwards	1	0	0
2021-07-28	28	f	2	PLE	65	outwards	1	1	0
2021-07-28	28	f	2	PLE	65	outwards	1	2	0
2021-07-28	28	f	2	PLE	65	outwards	1	3	0
2021-07-28	28	f	2	PLE	65	outwards	1	4	0
2021-07-28	28	f	2	PLE	65	outwards	1	5	0
2021-07-28	28	f	2	PLE	65	outwards	1	6	1	83.116853121199	83.116853121199	-24.82186163635541	24.82186163635541	0.7507951259613037
2021-07-28	28	f	2	PLE	65	outwards	1	7	0
2021-07-28	28	f	2	PLE	65	outwards	1	8	0
2021-07-28	28	f	2	PLE	65	outwards	1	9	0
2021-07-28	28	f	2	PLE	65	outwards	1	10	0
2021-07-28	28	f	2	PLE	65	outwards	1	11	1	127.90203150096436	127.90203150096436	-20.72385988058811	20.72385988058811	0.7579562664031982
2021-07-28	28	f	2	PLE	65	outwards	1	12	0
2021-07-28	28	f	2	PLE	65	outwards	1	13	0
2021-07-28	28	f	2	PLE	65	outwards	1	14	0
2021-07-28	28	f	2	PLE	65	outwards	1	15	0
2021-07-28	28	f	2	PLE	65	outwards	1	16	0
2021-07-28	28	f	2	PLE	65	outwards	1	17	0
2021-07-28	28	f	2	PLE	65	outwards	1	18	0
2021-07-28	28	f	2	PLE	65	outwards	1	19	0
2021-07-28	28	f	2	PLE	65	outwards	1	20	0
2021-07-28	28	f	2	PLE	65	outwards	1	21	0
2021-07-28	28	f	2	PLE	65	outwards	1	22	0
2021-07-28	28	f	2	PLE	65	outwards	1	23	0
2021-07-28	28	f	2	PLE	65	outwards	1	24	0
2021-07-28	28	f	2	PLE	65	outwards	1	25	0
2021-07-28	28	f	2	PLE	65	outwards	1	26	0
2021-07-28	28	f	2	PLE	65	outwards	1	27	0
2021-07-28	28	f	2	PLE	65	outwards	1	28	0
2021-07-28	28	f	2	PLE	65	outwards	1	29	0
2021-07-28	29	j	1	ALE	65	tothecenter	0	0	1	-73.19082791806031	73.19082791806031	57.07863055110938	57.07863055110938	1.1000027656555176
2021-07-28	29	j	1	ALE	65	tothecenter	0	1	1	95.7031853291854	95.7031853291854	-60.06999529261196	60.06999529261196	0.9665625095367432
2021-07-28	29	j	1	ALE	65	tothecenter	0	2	0
2021-07-28	29	j	1	ALE	65	tothecenter	0	3	1	-104.23048549023667	104.23048549023667	27.044927332545928	27.044927332545928	0.8665928840637207
2021-07-28	29	j	1	ALE	65	tothecenter	0	4	1	92.47975125143174	92.47975125143174	-88.38149523881515	88.38149523881515	0.8165948390960693
2021-07-28	29	j	1	ALE	65	tothecenter	0	5	0
2021-07-28	29	j	1	ALE	65	tothecenter	0	6	1	-78.74247509558585	78.74247509558585	20.82761878979257	20.82761878979257	0.5332784652709961
2021-07-28	29	j	1	ALE	65	tothecenter	0	7	0
2021-07-28	29	j	1	ALE	65	tothecenter	0	8	0
2021-07-28	29	j	1	ALE	65	tothecenter	0	9	0
2021-07-28	29	j	1	ALE	65	tothecenter	0	10	0
2021-07-28	29	j	1	ALE	65	tothecenter	0	11	0
2021-07-28	29	j	1	ALE	65	tothecenter	0	12	0
2021-07-28	29	j	1	ALE	65	tothecenter	0	13	0
2021-07-28	29	j	1	ALE	65	tothecenter	0	14	0
2021-07-28	29	j	1	ALE	65	tothecenter	0	15	0
2021-07-28	29	j	1	ALE	65	tothecenter	0	16	1	107.23248878356212	107.23248878356212	-25.18203254663485	25.18203254663485	0.9915885925292968
2021-07-28	29	j	1	ALE	65	tothecenter	0	17	0
2021-07-28	29	j	1	ALE	65	tothecenter	0	18	0
2021-07-28	29	j	1	ALE	65	tothecenter	0	19	0
2021-07-28	29	j	1	ALE	65	tothecenter	0	20	0
2021-07-28	29	j	1	ALE	65	tothecenter	0	21	0
2021-07-28	29	j	1	ALE	65	tothecenter	0	22	0
2021-07-28	29	j	1	ALE	65	tothecenter	0	23	0
2021-07-28	29	j	1	ALE	65	tothecenter	0	24	0
2021-07-28	29	j	1	ALE	65	tothecenter	0	25	0
2021-07-28	29	j	1	ALE	65	tothecenter	0	26	0
2021-07-28	29	j	1	ALE	65	tothecenter	0	27	0
2021-07-28	29	j	1	ALE	65	tothecenter	0	28	0
2021-07-28	29	j	1	ALE	65	tothecenter	0	29	0
2021-07-28	29	j	2	ALE	120	tothecenter	0	0	0
2021-07-28	29	j	2	ALE	120	tothecenter	0	1	0
2021-07-28	29	j	2	ALE	120	tothecenter	0	2	0
2021-07-28	29	j	2	ALE	120	tothecenter	0	3	0
2021-07-28	29	j	2	ALE	120	tothecenter	0	4	0
2021-07-28	29	j	2	ALE	120	tothecenter	0	5	0
2021-07-28	29	j	2	ALE	120	tothecenter	0	6	0
2021-07-28	29	j	2	ALE	120	tothecenter	0	7	0
2021-07-28	29	j	2	ALE	120	tothecenter	0	8	0
2021-07-28	29	j	2	ALE	120	tothecenter	0	9	0
2021-07-28	29	j	2	ALE	120	tothecenter	0	10	0
2021-07-28	29	j	2	ALE	120	tothecenter	0	11	0
2021-07-28	29	j	2	ALE	120	tothecenter	0	12	0
2021-07-28	29	j	2	ALE	120	tothecenter	0	13	0
2021-07-28	29	j	2	ALE	120	tothecenter	0	14	1	-56.41410202259812	56.41410202259812	21.011659477967868	21.011659477967868	0.2829551696777344
2021-07-28	29	j	2	ALE	120	tothecenter	0	15	1	26.614137464124525	26.614137464124525	-90.54354295555002	90.54354295555002	0.941692590713501
2021-07-28	29	j	2	ALE	120	tothecenter	0	16	0
2021-07-28	29	j	2	ALE	120	tothecenter	0	17	0
2021-07-28	29	j	2	ALE	120	tothecenter	0	18	0
2021-07-28	29	j	2	ALE	120	tothecenter	0	19	1	61.30856946188911	61.30856946188911	-94.0119503754813	94.0119503754813	1.941739797592163
2021-07-28	29	j	2	ALE	120	tothecenter	0	20	0
2021-07-28	29	j	2	ALE	120	tothecenter	0	21	0
2021-07-28	29	j	2	ALE	120	tothecenter	0	22	0
2021-07-28	29	j	2	ALE	120	tothecenter	0	23	0
2021-07-28	29	j	2	ALE	120	tothecenter	0	24	1	80.37806081036663	80.37806081036663	-25.891133929502832	25.891133929502832	1.6333706378936768
2021-07-28	29	j	2	ALE	120	tothecenter	0	25	0
2021-07-28	29	j	2	ALE	120	tothecenter	0	26	0
2021-07-28	29	j	2	ALE	120	tothecenter	0	27	0
2021-07-28	29	j	2	ALE	120	tothecenter	0	28	1	98.11618898841178	98.11618898841178	-58.38515780503013	58.38515780503013	1.3249166011810305
2021-07-28	29	j	2	ALE	120	tothecenter	0	29	0
2021-07-28	30	f	1	ALE	120	tothecenter	0	0	0
2021-07-28	30	f	1	ALE	120	tothecenter	0	1	0
2021-07-28	30	f	1	ALE	120	tothecenter	0	2	1	-50.772983440981854	50.772983440981854	62.65129037695931	62.65129037695931	1.0834083557128906
2021-07-28	30	f	1	ALE	120	tothecenter	0	3	0
2021-07-28	30	f	1	ALE	120	tothecenter	0	4	0
2021-07-28	30	f	1	ALE	120	tothecenter	0	5	0
2021-07-28	30	f	1	ALE	120	tothecenter	0	6	0
2021-07-28	30	f	1	ALE	120	tothecenter	0	7	0
2021-07-28	30	f	1	ALE	120	tothecenter	0	8	1	53.92447435168094	53.92447435168094	-47.10612845792917	47.10612845792917	0.3916356563568115
2021-07-28	30	f	1	ALE	120	tothecenter	0	9	0
2021-07-28	30	f	1	ALE	120	tothecenter	0	10	0
2021-07-28	30	f	1	ALE	120	tothecenter	0	11	0
2021-07-28	30	f	1	ALE	120	tothecenter	0	12	1	-36.42122495926342	36.42122495926342	20.552680037749493	20.552680037749493	0.341214656829834
2021-07-28	30	f	1	ALE	120	tothecenter	0	13	1	-36.08686823403222	36.08686823403222	20.349278997153547	20.349278997153547	0.3420107364654541
2021-07-28	30	f	1	ALE	120	tothecenter	0	14	1	-94.6878961655584	94.6878961655584	29.606168489479487	29.606168489479487	0.8662562370300293
2021-07-28	30	f	1	ALE	120	tothecenter	0	15	1	-83.95217430393126	83.95217430393126	29.507649417761517	29.507649417761517	0.7829194068908691
2021-07-28	30	f	1	ALE	120	tothecenter	0	16	1	51.72299590698266	51.72299590698266	-29.40680536512782	29.40680536512782	0.4668631553649902
2021-07-28	30	f	1	ALE	120	tothecenter	0	17	1	54.861391533684994	54.861391533684994	-36.45919441321086	36.45919441321086	0.3652784824371338
2021-07-28	30	f	1	ALE	120	tothecenter	0	18	0
2021-07-28	30	f	1	ALE	120	tothecenter	0	19	0
2021-07-28	30	f	1	ALE	120	tothecenter	0	20	0
2021-07-28	30	f	1	ALE	120	tothecenter	0	21	1	98.11618898841178	98.11618898841178	-29.417751946816814	29.417751946816814	0.6833357810974121
2021-07-28	30	f	1	ALE	120	tothecenter	0	22	0
2021-07-28	30	f	1	ALE	120	tothecenter	0	23	0
2021-07-28	30	f	1	ALE	120	tothecenter	0	24	0
2021-07-28	30	f	1	ALE	120	tothecenter	0	25	0
2021-07-28	30	f	1	ALE	120	tothecenter	0	26	0
2021-07-28	30	f	1	ALE	120	tothecenter	0	27	0
2021-07-28	30	f	1	ALE	120	tothecenter	0	28	0
2021-07-28	30	f	1	ALE	120	tothecenter	0	29	0
2021-07-28	30	f	2	ALE	65	tothecenter	0	0	1	-41.722267630663126	41.722267630663126	37.88080852511197	37.88080852511197	0.3417088985443115
2021-07-28	30	f	2	ALE	65	tothecenter	0	1	1	55.48456807456724	55.48456807456724	-57.60252002441395	57.60252002441395	0.399996280670166
2021-07-28	30	f	2	ALE	65	tothecenter	0	2	1	49.05205399312194	49.05205399312194	-42.30045623216495	42.30045623216495	0.3833272457122803
2021-07-28	30	f	2	ALE	65	tothecenter	0	3	1	53.71613042666947	53.71613042666947	-38.33686161827552	38.33686161827552	0.4333746433258056
2021-07-28	30	f	2	ALE	65	tothecenter	0	4	1	47.96336860011711	47.96336860011711	-36.61852340921316	36.61852340921316	0.3582971096038818
2021-07-28	30	f	2	ALE	65	tothecenter	0	5	1	77.52889781069578	77.52889781069578	-24.97886810208732	24.97886810208732	0.7170372009277344
2021-07-28	30	f	2	ALE	65	tothecenter	0	6	1	55.13208496282261	55.13208496282261	-45.14405411711483	45.14405411711483	0.3584322929382324
2021-07-28	30	f	2	ALE	65	tothecenter	0	7	1	54.42530010120712	54.42530010120712	-46.641919256287245	46.641919256287245	0.3833479881286621
2021-07-28	30	f	2	ALE	65	tothecenter	0	8	1	54.42530010120712	54.42530010120712	-51.59022382328851	51.59022382328851	0.4000158309936523
2021-07-28	30	f	2	ALE	65	tothecenter	0	9	0
2021-07-28	30	f	2	ALE	65	tothecenter	0	10	0
2021-07-28	30	f	2	ALE	65	tothecenter	0	11	1	-49.05205399312194	49.05205399312194	49.08363859527091	49.08363859527091	0.3829224109649658
2021-07-28	30	f	2	ALE	65	tothecenter	0	12	1	55.83643724142429	55.83643724142429	-37.77399194483471	37.77399194483471	0.3837494850158691
2021-07-28	30	f	2	ALE	65	tothecenter	0	13	1	-48.3267395593554	48.3267395593554	52.87038348822711	52.87038348822711	0.4013681411743164
2021-07-28	30	f	2	ALE	65	tothecenter	0	14	1	-38.37947725405641	38.37947725405641	21.6030741733794	21.6030741733794	0.2665977478027344
2021-07-28	30	f	2	ALE	65	tothecenter	0	15	1	53.71613042666947	53.71613042666947	-43.70894753757207	43.70894753757207	0.4415876865386963
2021-07-28	30	f	2	ALE	65	tothecenter	0	16	1	54.42530010120712	54.42530010120712	-44.122557291600415	44.122557291600415	0.4333491325378418
2021-07-28	30	f	2	ALE	65	tothecenter	0	17	1	-48.68963744929752	48.68963744929752	49.56346205113935	49.56346205113935	0.3833522796630859
2021-07-28	30	f	2	ALE	65	tothecenter	0	18	1	-48.3267395593554	48.3267395593554	51.32072046058431	51.32072046058431	0.3665580749511719
2021-07-28	30	f	2	ALE	65	tothecenter	0	19	1	-46.87050189371391	46.87050189371391	45.042628009932265	45.042628009932265	0.3667483329772949
2021-07-28	30	f	2	ALE	65	tothecenter	0	20	1	-44.67316660010554	44.67316660010554	38.11313975034	38.11313975034	0.3916420936584472
2021-07-28	30	f	2	ALE	65	tothecenter	0	21	1	-90.83940648650614	90.83940648650614	21.690992929752205	21.690992929752205	0.9333083629608154
2021-07-28	30	f	2	ALE	65	tothecenter	0	22	1	53.71613042666947	53.71613042666947	-50.39164601497911	50.39164601497911	0.3750050067901611
2021-07-28	30	f	2	ALE	65	tothecenter	0	23	1	-47.235241188846885	47.235241188846885	26.27794913051783	26.27794913051783	0.3920469284057617
2021-07-28	30	f	2	ALE	65	tothecenter	0	24	1	51.93310595004377	51.93310595004377	-42.24275977578751	42.24275977578751	0.433361291885376
2021-07-28	30	f	2	ALE	65	tothecenter	0	25	1	48.3267395593554	48.3267395593554	-35.28540314608284	35.28540314608284	0.3829433917999267
2021-07-28	30	f	2	ALE	65	tothecenter	0	26	0
2021-07-28	30	f	2	ALE	65	tothecenter	0	27	1	55.48456807456724	55.48456807456724	-42.74366295559268	42.74366295559268	0.3933587074279785
2021-07-28	30	f	2	ALE	65	tothecenter	0	28	1	46.50532383989386	46.50532383989386	-35.91066021248063	35.91066021248063	0.4079446792602539
2021-07-28	30	f	2	ALE	65	tothecenter	0	29	1	-43.56919196798104	43.56919196798104	42.02711473342672	42.02711473342672	0.3580224514007568
2021-07-28	31	j	1	PLE	65	outwards	1	0	0
2021-07-28	31	j	1	PLE	65	outwards	1	1	0
2021-07-28	31	j	1	PLE	65	outwards	1	2	0
2021-07-28	31	j	1	PLE	65	outwards	1	3	0
2021-07-28	31	j	1	PLE	65	outwards	1	4	1	90.13768119276855	90.13768119276855	-20.09610271506637	20.09610271506637	0.866692304611206
2021-07-28	31	j	1	PLE	65	outwards	1	5	0
2021-07-28	31	j	1	PLE	65	outwards	1	6	0
2021-07-28	31	j	1	PLE	65	outwards	1	7	0
2021-07-28	31	j	1	PLE	65	outwards	1	8	0
2021-07-28	31	j	1	PLE	65	outwards	1	9	0
2021-07-28	31	j	1	PLE	65	outwards	1	10	0
2021-07-28	31	j	1	PLE	65	outwards	1	11	0
2021-07-28	31	j	1	PLE	65	outwards	1	12	0
2021-07-28	31	j	1	PLE	65	outwards	1	13	0
2021-07-28	31	j	1	PLE	65	outwards	1	14	0
2021-07-28	31	j	1	PLE	65	outwards	1	15	0
2021-07-28	31	j	1	PLE	65	outwards	1	16	0
2021-07-28	31	j	1	PLE	65	outwards	1	17	0
2021-07-28	31	j	1	PLE	65	outwards	1	18	0
2021-07-28	31	j	1	PLE	65	outwards	1	19	0
2021-07-28	31	j	1	PLE	65	outwards	1	20	1	-152.66762537567035	152.66762537567035	63.46985880231177	63.46985880231177	1.2333595752716064
2021-07-28	31	j	1	PLE	65	outwards	1	21	0
2021-07-28	31	j	1	PLE	65	outwards	1	22	0
2021-07-28	31	j	1	PLE	65	outwards	1	23	0
2021-07-28	31	j	1	PLE	65	outwards	1	24	0
2021-07-28	31	j	1	PLE	65	outwards	1	25	0
2021-07-28	31	j	1	PLE	65	outwards	1	26	0
2021-07-28	31	j	1	PLE	65	outwards	1	27	0
2021-07-28	31	j	1	PLE	65	outwards	1	28	0
2021-07-28	31	j	1	PLE	65	outwards	1	29	0
2021-07-28	31	j	2	PLE	120	outwards	1	0	0
2021-07-28	31	j	2	PLE	120	outwards	1	1	0
2021-07-28	31	j	2	PLE	120	outwards	1	2	0
2021-07-28	31	j	2	PLE	120	outwards	1	3	1	-150.54851984606756	150.54851984606756	53.19678723613109	53.19678723613109	0.874631404876709
2021-07-28	31	j	2	PLE	120	outwards	1	4	0
2021-07-28	31	j	2	PLE	120	outwards	1	5	1	179.6618519838572	179.6618519838572	-68.15448497358344	68.15448497358344	1.216660499572754
2021-07-28	31	j	2	PLE	120	outwards	1	6	1	119.80458630291302	119.80458630291302	-52.76590454908048	52.76590454908048	1.5911295413970947
2021-07-28	31	j	2	PLE	120	outwards	1	7	0
2021-07-28	31	j	2	PLE	120	outwards	1	8	0
2021-07-28	31	j	2	PLE	120	outwards	1	9	0
2021-07-28	31	j	2	PLE	120	outwards	1	10	0
2021-07-28	31	j	2	PLE	120	outwards	1	11	0
2021-07-28	31	j	2	PLE	120	outwards	1	12	0
2021-07-28	31	j	2	PLE	120	outwards	1	13	0
2021-07-28	31	j	2	PLE	120	outwards	1	14	0
2021-07-28	31	j	2	PLE	120	outwards	1	15	0
2021-07-28	31	j	2	PLE	120	outwards	1	16	1	-178.98479791936023	178.98479791936023	68.61921592980978	68.61921592980978	0.9833393096923828
2021-07-28	31	j	2	PLE	120	outwards	1	17	0
2021-07-28	31	j	2	PLE	120	outwards	1	18	0
2021-07-28	31	j	2	PLE	120	outwards	1	19	0
2021-07-28	31	j	2	PLE	120	outwards	1	20	0
2021-07-28	31	j	2	PLE	120	outwards	1	21	0
2021-07-28	31	j	2	PLE	120	outwards	1	22	1	175.58564221918323	175.58564221918323	-42.81154675209448	42.81154675209448	0.8916566371917725
2021-07-28	31	j	2	PLE	120	outwards	1	23	0
2021-07-28	31	j	2	PLE	120	outwards	1	24	1	179.6618519838572	179.6618519838572	-35.58709123747231	35.58709123747231	1.3417270183563232
2021-07-28	31	j	2	PLE	120	outwards	1	25	0
2021-07-28	31	j	2	PLE	120	outwards	1	26	1	173.19439631607236	173.19439631607236	-60.39285207538267	60.39285207538267	0.8416683673858643
2021-07-28	31	j	2	PLE	120	outwards	1	27	0
2021-07-28	31	j	2	PLE	120	outwards	1	28	0
2021-07-28	31	j	2	PLE	120	outwards	1	29	0
2021-07-28	33	j	2	ALE	120	tothecenter	0	0	0
2021-07-28	33	j	2	ALE	120	tothecenter	0	1	0
2021-07-28	33	j	2	ALE	120	tothecenter	0	2	0
2021-07-28	33	j	2	ALE	120	tothecenter	0	3	0
2021-07-28	33	j	2	ALE	120	tothecenter	0	4	0
2021-07-28	33	j	2	ALE	120	tothecenter	0	5	0
2021-07-28	33	j	2	ALE	120	tothecenter	0	6	0
2021-07-28	33	j	2	ALE	120	tothecenter	0	7	0
2021-07-28	33	j	2	ALE	120	tothecenter	0	8	0
2021-07-28	33	j	2	ALE	120	tothecenter	0	9	0
2021-07-28	33	j	2	ALE	120	tothecenter	0	10	0
2021-07-28	33	j	2	ALE	120	tothecenter	0	11	0
2021-07-28	33	j	2	ALE	120	tothecenter	0	12	0
2021-07-28	33	j	2	ALE	120	tothecenter	0	13	0
2021-07-28	33	j	2	ALE	120	tothecenter	0	14	0
2021-07-28	33	j	2	ALE	120	tothecenter	0	15	0
2021-07-28	33	j	2	ALE	120	tothecenter	0	16	0
2021-07-28	33	j	2	ALE	120	tothecenter	0	17	0
2021-07-28	33	j	2	ALE	120	tothecenter	0	18	0
2021-07-28	33	j	2	ALE	120	tothecenter	0	19	0
2021-07-28	33	j	2	ALE	120	tothecenter	0	20	0
2021-07-28	33	j	2	ALE	120	tothecenter	0	21	0
2021-07-28	33	j	2	ALE	120	tothecenter	0	22	0
2021-07-28	33	j	2	ALE	120	tothecenter	0	23	0
2021-07-28	33	j	2	ALE	120	tothecenter	0	24	0
2021-07-28	33	j	2	ALE	120	tothecenter	0	25	0
2021-07-28	33	j	2	ALE	120	tothecenter	0	26	0
2021-07-28	33	j	2	ALE	120	tothecenter	0	27	0
2021-07-28	33	j	2	ALE	120	tothecenter	0	28	0
2021-07-28	33	j	2	ALE	120	tothecenter	0	29	1	-88.01890369390958	88.01890369390958	33.009537724664185	33.009537724664185	1.4166700839996338
2021-07-30	34	j	1	PLE	65	outwards	1	0	0
2021-07-30	34	j	1	PLE	65	outwards	1	1	0
2021-07-30	34	j	1	PLE	65	outwards	1	2	0
2021-07-30	34	j	1	PLE	65	outwards	1	3	0
2021-07-30	34	j	1	PLE	65	outwards	1	4	0
2021-07-30	34	j	1	PLE	65	outwards	1	5	0
2021-07-30	34	j	1	PLE	65	outwards	1	6	0
2021-07-30	34	j	1	PLE	65	outwards	1	7	1	74.64843733796444	74.64843733796444	-71.01480036513226	71.01480036513226	1.9417486190795896
2021-07-30	34	j	1	PLE	65	outwards	1	8	0
2021-07-30	34	j	1	PLE	65	outwards	1	9	0
2021-07-30	34	j	1	PLE	65	outwards	1	10	0
2021-07-30	34	j	1	PLE	65	outwards	1	11	0
2021-07-30	34	j	1	PLE	65	outwards	1	12	0
2021-07-30	34	j	1	PLE	65	outwards	1	13	0
2021-07-30	34	j	1	PLE	65	outwards	1	14	0
2021-07-30	34	j	1	PLE	65	outwards	1	15	0
2021-07-30	34	j	1	PLE	65	outwards	1	16	0
2021-07-30	34	j	1	PLE	65	outwards	1	17	0
2021-07-30	34	j	1	PLE	65	outwards	1	18	0
2021-07-30	34	j	1	PLE	65	outwards	1	19	0
2021-07-30	34	j	1	PLE	65	outwards	1	20	0
2021-07-30	34	j	1	PLE	65	outwards	1	21	0
2021-07-30	34	j	1	PLE	65	outwards	1	22	0
2021-07-30	34	j	1	PLE	65	outwards	1	23	0
2021-07-30	34	j	1	PLE	65	outwards	1	24	0
2021-07-30	34	j	1	PLE	65	outwards	1	25	0
2021-07-30	34	j	1	PLE	65	outwards	1	26	0
2021-07-30	34	j	1	PLE	65	outwards	1	27	0
2021-07-30	34	j	1	PLE	65	outwards	1	28	0
2021-07-30	34	j	1	PLE	65	outwards	1	29	0
2021-07-30	34	j	2	PLE	120	outwards	1	0	0
2021-07-30	34	j	2	PLE	120	outwards	1	1	0
2021-07-30	34	j	2	PLE	120	outwards	1	2	0
2021-07-30	34	j	2	PLE	120	outwards	1	3	0
2021-07-30	34	j	2	PLE	120	outwards	1	4	0
2021-07-30	34	j	2	PLE	120	outwards	1	5	0
2021-07-30	34	j	2	PLE	120	outwards	1	6	0
2021-07-30	34	j	2	PLE	120	outwards	1	7	0
2021-07-30	34	j	2	PLE	120	outwards	1	8	0
2021-07-30	34	j	2	PLE	120	outwards	1	9	0
2021-07-30	34	j	2	PLE	120	outwards	1	10	0
2021-07-30	34	j	2	PLE	120	outwards	1	11	0
2021-07-30	34	j	2	PLE	120	outwards	1	12	0
2021-07-30	34	j	2	PLE	120	outwards	1	13	0
2021-07-30	34	j	2	PLE	120	outwards	1	14	0
2021-07-30	34	j	2	PLE	120	outwards	1	15	0
2021-07-30	34	j	2	PLE	120	outwards	1	16	0
2021-07-30	34	j	2	PLE	120	outwards	1	17	0
2021-07-30	34	j	2	PLE	120	outwards	1	18	0
2021-07-30	34	j	2	PLE	120	outwards	1	19	0
2021-07-30	34	j	2	PLE	120	outwards	1	20	0
2021-07-30	34	j	2	PLE	120	outwards	1	21	0
2021-07-30	34	j	2	PLE	120	outwards	1	22	0
2021-07-30	34	j	2	PLE	120	outwards	1	23	0
2021-07-30	34	j	2	PLE	120	outwards	1	24	0
2021-07-30	34	j	2	PLE	120	outwards	1	25	0
2021-07-30	34	j	2	PLE	120	outwards	1	26	0
2021-07-30	34	j	2	PLE	120	outwards	1	27	0
2021-07-30	34	j	2	PLE	120	outwards	1	28	0
2021-07-30	34	j	2	PLE	120	outwards	1	29	0
2021-07-30	35	j	1	PLE	65	outwards	1	0	0
2021-07-30	35	j	1	PLE	65	outwards	1	1	0
2021-07-30	35	j	1	PLE	65	outwards	1	2	0
2021-07-30	35	j	1	PLE	65	outwards	1	3	0
2021-07-30	35	j	1	PLE	65	outwards	1	4	1	-179.6616290924742	179.6616290924742	25.6282165017728	25.6282165017728	1.1332519054412842
2021-07-30	35	j	1	PLE	65	outwards	1	5	0
2021-07-30	35	j	1	PLE	65	outwards	1	6	0
2021-07-30	35	j	1	PLE	65	outwards	1	7	0
2021-07-30	35	j	1	PLE	65	outwards	1	8	0
2021-07-30	35	j	1	PLE	65	outwards	1	9	0
2021-07-30	35	j	1	PLE	65	outwards	1	10	0
2021-07-30	35	j	1	PLE	65	outwards	1	11	1	60.00279559101922	60.00279559101922	-28.49712783255523	28.49712783255523	0.9996051788330078
2021-07-30	35	j	1	PLE	65	outwards	1	12	1	93.50544768003653	93.50544768003653	-185.3246563900143	185.3246563900143	2.29205584526062
2021-07-30	35	j	1	PLE	65	outwards	1	13	1	155.65305664180812	155.65305664180812	-21.5621515732194	21.5621515732194	0.7749841213226318
2021-07-30	35	j	1	PLE	65	outwards	1	14	1	113.43310287259904	113.43310287259904	-56.80402535150666	56.80402535150666	0.993340015411377
2021-07-30	35	j	1	PLE	65	outwards	1	15	1	134.4238978420685	134.4238978420685	-58.79548384779314	58.79548384779314	0.8162786960601807
2021-07-30	35	j	1	PLE	65	outwards	1	16	0
2021-07-30	35	j	1	PLE	65	outwards	1	17	1	106.03639049433252	106.03639049433252	-31.10982712832845	31.10982712832845	0.6083564758300781
2021-07-30	35	j	1	PLE	65	outwards	1	18	0
2021-07-30	35	j	1	PLE	65	outwards	1	19	1	106.66416210063052	106.66416210063052	-44.9726096935446	44.9726096935446	0.641265869140625
2021-07-30	35	j	1	PLE	65	outwards	1	20	0
2021-07-30	35	j	1	PLE	65	outwards	1	21	0
2021-07-30	35	j	1	PLE	65	outwards	1	22	1	140.33272243943762	140.33272243943762	-22.302120371118843	22.302120371118843	1.3834314346313477
2021-07-30	35	j	1	PLE	65	outwards	1	23	0
2021-07-30	35	j	1	PLE	65	outwards	1	24	0
2021-07-30	35	j	1	PLE	65	outwards	1	25	0
2021-07-30	35	j	1	PLE	65	outwards	1	26	1	179.6616290924742	179.6616290924742	-197.91415771164137	197.91415771164137	2.591606855392456
2021-07-30	35	j	1	PLE	65	outwards	1	27	1	72.90152030065504	72.90152030065504	-131.2541425373206	131.2541425373206	1.6666631698608398
2021-07-30	35	j	1	PLE	65	outwards	1	28	1	54.95291710107496	54.95291710107496	-22.54137323619069	22.54137323619069	0.3416581153869629
2021-07-30	35	j	1	PLE	65	outwards	1	29	0
2021-07-30	35	j	2	PLE	120	outwards	1	0	0
2021-07-30	35	j	2	PLE	120	outwards	1	1	0
2021-07-30	35	j	2	PLE	120	outwards	1	2	0
2021-07-30	35	j	2	PLE	120	outwards	1	3	0
2021-07-30	35	j	2	PLE	120	outwards	1	4	0
2021-07-30	35	j	2	PLE	120	outwards	1	5	0
2021-07-30	35	j	2	PLE	120	outwards	1	6	0
2021-07-30	35	j	2	PLE	120	outwards	1	7	0
2021-07-30	35	j	2	PLE	120	outwards	1	8	0
2021-07-30	35	j	2	PLE	120	outwards	1	9	0
2021-07-30	35	j	2	PLE	120	outwards	1	10	0
2021-07-30	35	j	2	PLE	120	outwards	1	11	0
2021-07-30	35	j	2	PLE	120	outwards	1	12	0
2021-07-30	35	j	2	PLE	120	outwards	1	13	0
2021-07-30	35	j	2	PLE	120	outwards	1	14	0
2021-07-30	35	j	2	PLE	120	outwards	1	15	0
2021-07-30	35	j	2	PLE	120	outwards	1	16	0
2021-07-30	35	j	2	PLE	120	outwards	1	17	0
2021-07-30	35	j	2	PLE	120	outwards	1	18	0
2021-07-30	35	j	2	PLE	120	outwards	1	19	0
2021-07-30	35	j	2	PLE	120	outwards	1	20	0
2021-07-30	35	j	2	PLE	120	outwards	1	21	0
2021-07-30	35	j	2	PLE	120	outwards	1	22	0
2021-07-30	35	j	2	PLE	120	outwards	1	23	0
2021-07-30	35	j	2	PLE	120	outwards	1	24	0
2021-07-30	35	j	2	PLE	120	outwards	1	25	0
2021-07-30	35	j	2	PLE	120	outwards	1	26	0
2021-07-30	35	j	2	PLE	120	outwards	1	27	0
2021-07-30	35	j	2	PLE	120	outwards	1	28	0
2021-07-30	35	j	2	PLE	120	outwards	1	29	0
2021-07-30	36	j	1	PLE	120	outwards	1	0	0
2021-07-30	36	j	1	PLE	120	outwards	1	1	0
2021-07-30	36	j	1	PLE	120	outwards	1	2	0
2021-07-30	36	j	1	PLE	120	outwards	1	3	0
2021-07-30	36	j	1	PLE	120	outwards	1	4	0
2021-07-30	36	j	1	PLE	120	outwards	1	5	0
2021-07-30	36	j	1	PLE	120	outwards	1	6	0
2021-07-30	36	j	1	PLE	120	outwards	1	7	0
2021-07-30	36	j	1	PLE	120	outwards	1	8	0
2021-07-30	36	j	1	PLE	120	outwards	1	9	0
2021-07-30	36	j	1	PLE	120	outwards	1	10	0
2021-07-30	36	j	1	PLE	120	outwards	1	11	0
2021-07-30	36	j	1	PLE	120	outwards	1	12	0
2021-07-30	36	j	1	PLE	120	outwards	1	13	0
2021-07-30	36	j	1	PLE	120	outwards	1	14	0
2021-07-30	36	j	1	PLE	120	outwards	1	15	0
2021-07-30	36	j	1	PLE	120	outwards	1	16	0
2021-07-30	36	j	1	PLE	120	outwards	1	17	0
2021-07-30	36	j	1	PLE	120	outwards	1	18	0
2021-07-30	36	j	1	PLE	120	outwards	1	19	0
2021-07-30	36	j	1	PLE	120	outwards	1	20	0
2021-07-30	36	j	1	PLE	120	outwards	1	21	0
2021-07-30	36	j	1	PLE	120	outwards	1	22	0
2021-07-30	36	j	1	PLE	120	outwards	1	23	0
2021-07-30	36	j	1	PLE	120	outwards	1	24	0
2021-07-30	36	j	1	PLE	120	outwards	1	25	0
2021-07-30	36	j	1	PLE	120	outwards	1	26	0
2021-07-30	36	j	1	PLE	120	outwards	1	27	0
2021-07-30	36	j	1	PLE	120	outwards	1	28	0
2021-07-30	36	j	1	PLE	120	outwards	1	29	0
2021-07-30	36	j	2	PLE	65	outwards	1	0	0
2021-07-30	36	j	2	PLE	65	outwards	1	1	0
2021-07-30	36	j	2	PLE	65	outwards	1	2	0
2021-07-30	36	j	2	PLE	65	outwards	1	3	0
2021-07-30	36	j	2	PLE	65	outwards	1	4	0
2021-07-30	36	j	2	PLE	65	outwards	1	5	0
2021-07-30	36	j	2	PLE	65	outwards	1	6	0
2021-07-30	36	j	2	PLE	65	outwards	1	7	0
2021-07-30	36	j	2	PLE	65	outwards	1	8	0
2021-07-30	36	j	2	PLE	65	outwards	1	9	0
2021-07-30	36	j	2	PLE	65	outwards	1	10	0
2021-07-30	36	j	2	PLE	65	outwards	1	11	0
2021-07-30	36	j	2	PLE	65	outwards	1	12	1	79.98743607105688	79.98743607105688	-21.50966430279846	21.50966430279846	0.8499953746795654
2021-07-30	36	j	2	PLE	65	outwards	1	13	0
2021-07-30	36	j	2	PLE	65	outwards	1	14	1	94.647711476811	94.647711476811	-57.05264398017243	57.05264398017243	1.308335781097412
2021-07-30	36	j	2	PLE	65	outwards	1	15	0
2021-07-30	36	j	2	PLE	65	outwards	1	16	0
2021-07-30	36	j	2	PLE	65	outwards	1	17	1	179.6616290924742	179.6616290924742	-45.66476811089125	45.66476811089125	1.5665650367736816
2021-07-30	36	j	2	PLE	65	outwards	1	18	0
2021-07-30	36	j	2	PLE	65	outwards	1	19	0
2021-07-30	36	j	2	PLE	65	outwards	1	20	0
2021-07-30	36	j	2	PLE	65	outwards	1	21	0
2021-07-30	36	j	2	PLE	65	outwards	1	22	0
2021-07-30	36	j	2	PLE	65	outwards	1	23	0
2021-07-30	36	j	2	PLE	65	outwards	1	24	0
2021-07-30	36	j	2	PLE	65	outwards	1	25	0
2021-07-30	36	j	2	PLE	65	outwards	1	26	0
2021-07-30	36	j	2	PLE	65	outwards	1	27	0
2021-07-30	36	j	2	PLE	65	outwards	1	28	0
2021-07-30	36	j	2	PLE	65	outwards	1	29	0
2021-07-30	37	f	1	PLE	120	outwards	1	0	0
2021-07-30	37	f	1	PLE	120	outwards	1	1	0
2021-07-30	37	f	1	PLE	120	outwards	1	2	1	105.41618353021002	105.41618353021002	-62.1715854608068	62.1715854608068	0.6078310012817383
2021-07-30	37	f	1	PLE	120	outwards	1	3	0
2021-07-30	37	f	1	PLE	120	outwards	1	4	0
2021-07-30	37	f	1	PLE	120	outwards	1	5	0
2021-07-30	37	f	1	PLE	120	outwards	1	6	0
2021-07-30	37	f	1	PLE	120	outwards	1	7	0
2021-07-30	37	f	1	PLE	120	outwards	1	8	0
2021-07-30	37	f	1	PLE	120	outwards	1	9	0
2021-07-30	37	f	1	PLE	120	outwards	1	10	0
2021-07-30	37	f	1	PLE	120	outwards	1	11	0
2021-07-30	37	f	1	PLE	120	outwards	1	12	0
2021-07-30	37	f	1	PLE	120	outwards	1	13	0
2021-07-30	37	f	1	PLE	120	outwards	1	14	0
2021-07-30	37	f	1	PLE	120	outwards	1	15	0
2021-07-30	37	f	1	PLE	120	outwards	1	16	0
2021-07-30	37	f	1	PLE	120	outwards	1	17	0
2021-07-30	37	f	1	PLE	120	outwards	1	18	0
2021-07-30	37	f	1	PLE	120	outwards	1	19	0
2021-07-30	37	f	1	PLE	120	outwards	1	20	0
2021-07-30	37	f	1	PLE	120	outwards	1	21	0
2021-07-30	37	f	1	PLE	120	outwards	1	22	0
2021-07-30	37	f	1	PLE	120	outwards	1	23	0
2021-07-30	37	f	1	PLE	120	outwards	1	24	0
2021-07-30	37	f	1	PLE	120	outwards	1	25	0
2021-07-30	37	f	1	PLE	120	outwards	1	26	0
2021-07-30	37	f	1	PLE	120	outwards	1	27	0
2021-07-30	37	f	1	PLE	120	outwards	1	28	0
2021-07-30	37	f	1	PLE	120	outwards	1	29	0
2021-07-30	37	f	2	PLE	65	outwards	1	0	0
2021-07-30	37	f	2	PLE	65	outwards	1	1	0
2021-07-30	37	f	2	PLE	65	outwards	1	2	0
2021-07-30	37	f	2	PLE	65	outwards	1	3	1	-100.2166811137478	100.2166811137478	22.59543425564954	22.59543425564954	0.4500062465667724
2021-07-30	37	f	2	PLE	65	outwards	1	4	0
2021-07-30	37	f	2	PLE	65	outwards	1	5	0
2021-07-30	37	f	2	PLE	65	outwards	1	6	1	124.00167820898268	124.00167820898268	-36.60237982157225	36.60237982157225	0.4333152770996094
2021-07-30	37	f	2	PLE	65	outwards	1	7	0
2021-07-30	37	f	2	PLE	65	outwards	1	8	0
2021-07-30	37	f	2	PLE	65	outwards	1	9	0
2021-07-30	37	f	2	PLE	65	outwards	1	10	0
2021-07-30	37	f	2	PLE	65	outwards	1	11	1	108.88446531203112	108.88446531203112	-21.417621395391976	21.417621395391976	0.7420401573181152
2021-07-30	37	f	2	PLE	65	outwards	1	12	0
2021-07-30	37	f	2	PLE	65	outwards	1	13	0
2021-07-30	37	f	2	PLE	65	outwards	1	14	0
2021-07-30	37	f	2	PLE	65	outwards	1	15	0
2021-07-30	37	f	2	PLE	65	outwards	1	16	0
2021-07-30	37	f	2	PLE	65	outwards	1	17	0
2021-07-30	37	f	2	PLE	65	outwards	1	18	0
2021-07-30	37	f	2	PLE	65	outwards	1	19	0
2021-07-30	37	f	2	PLE	65	outwards	1	20	0
2021-07-30	37	f	2	PLE	65	outwards	1	21	0
2021-07-30	37	f	2	PLE	65	outwards	1	22	0
2021-07-30	37	f	2	PLE	65	outwards	1	23	0
2021-07-30	37	f	2	PLE	65	outwards	1	24	0
2021-07-30	37	f	2	PLE	65	outwards	1	25	0
2021-07-30	37	f	2	PLE	65	outwards	1	26	0
2021-07-30	37	f	2	PLE	65	outwards	1	27	0
2021-07-30	37	f	2	PLE	65	outwards	1	28	0
2021-07-30	37	f	2	PLE	65	outwards	1	29	0
2021-07-30	38	f	1	ALE	120	tothecenter	0	0	1	-55.79434262963011	55.79434262963011	29.02125590949727	29.02125590949727	0.5499796867370605
2021-07-30	38	f	1	ALE	120	tothecenter	0	1	0
2021-07-30	38	f	1	ALE	120	tothecenter	0	2	0
2021-07-30	38	f	1	ALE	120	tothecenter	0	3	0
2021-07-30	38	f	1	ALE	120	tothecenter	0	4	0
2021-07-30	38	f	1	ALE	120	tothecenter	0	5	0
2021-07-30	38	f	1	ALE	120	tothecenter	0	6	0
2021-07-30	38	f	1	ALE	120	tothecenter	0	7	0
2021-07-30	38	f	1	ALE	120	tothecenter	0	8	0
2021-07-30	38	f	1	ALE	120	tothecenter	0	9	0
2021-07-30	38	f	1	ALE	120	tothecenter	0	10	0
2021-07-30	38	f	1	ALE	120	tothecenter	0	11	0
2021-07-30	38	f	1	ALE	120	tothecenter	0	12	0
2021-07-30	38	f	1	ALE	120	tothecenter	0	13	0
2021-07-30	38	f	1	ALE	120	tothecenter	0	14	0
2021-07-30	38	f	1	ALE	120	tothecenter	0	15	0
2021-07-30	38	f	1	ALE	120	tothecenter	0	16	0
2021-07-30	38	f	1	ALE	120	tothecenter	0	17	0
2021-07-30	38	f	1	ALE	120	tothecenter	0	18	0
2021-07-30	38	f	1	ALE	120	tothecenter	0	19	0
2021-07-30	38	f	1	ALE	120	tothecenter	0	20	0
2021-07-30	38	f	1	ALE	120	tothecenter	0	21	0
2021-07-30	38	f	1	ALE	120	tothecenter	0	22	0
2021-07-30	38	f	1	ALE	120	tothecenter	0	23	0
2021-07-30	38	f	1	ALE	120	tothecenter	0	24	0
2021-07-30	38	f	1	ALE	120	tothecenter	0	25	0
2021-07-30	38	f	1	ALE	120	tothecenter	0	26	0
2021-07-30	38	f	1	ALE	120	tothecenter	0	27	0
2021-07-30	38	f	1	ALE	120	tothecenter	0	28	0
2021-07-30	38	f	1	ALE	120	tothecenter	0	29	0
2021-07-30	39	m	1	ALE	65	tothecenter	0	0	0
2021-07-30	39	m	1	ALE	65	tothecenter	0	1	0
2021-07-30	39	m	1	ALE	65	tothecenter	0	2	0
2021-07-30	39	m	1	ALE	65	tothecenter	0	3	0
2021-07-30	39	m	1	ALE	65	tothecenter	0	4	0
2021-07-30	39	m	1	ALE	65	tothecenter	0	5	0
2021-07-30	39	m	1	ALE	65	tothecenter	0	6	0
2021-07-30	39	m	1	ALE	65	tothecenter	0	7	0
2021-07-30	39	m	1	ALE	65	tothecenter	0	8	0
2021-07-30	39	m	1	ALE	65	tothecenter	0	9	0
2021-07-30	39	m	1	ALE	65	tothecenter	0	10	0
2021-07-30	39	m	1	ALE	65	tothecenter	0	11	0
2021-07-30	39	m	1	ALE	65	tothecenter	0	12	0
2021-07-30	39	m	1	ALE	65	tothecenter	0	13	0
2021-07-30	39	m	1	ALE	65	tothecenter	0	14	0
2021-07-30	39	m	1	ALE	65	tothecenter	0	15	0
2021-07-30	39	m	1	ALE	65	tothecenter	0	16	0
2021-07-30	39	m	1	ALE	65	tothecenter	0	17	0
2021-07-30	39	m	1	ALE	65	tothecenter	0	18	0
2021-07-30	39	m	1	ALE	65	tothecenter	0	19	0
2021-07-30	39	m	1	ALE	65	tothecenter	0	20	0
2021-07-30	39	m	1	ALE	65	tothecenter	0	21	0
2021-07-30	39	m	1	ALE	65	tothecenter	0	22	0
2021-07-30	39	m	1	ALE	65	tothecenter	0	23	0
2021-07-30	39	m	1	ALE	65	tothecenter	0	24	0
2021-07-30	39	m	1	ALE	65	tothecenter	0	25	0
2021-07-30	39	m	1	ALE	65	tothecenter	0	26	0
2021-07-30	39	m	1	ALE	65	tothecenter	0	27	0
2021-07-30	39	m	1	ALE	65	tothecenter	0	28	0
2021-07-30	39	m	1	ALE	65	tothecenter	0	29	0
2021-07-30	39	m	2	ALE	120	tothecenter	0	0	0
2021-07-30	39	m	2	ALE	120	tothecenter	0	1	0
2021-07-30	39	m	2	ALE	120	tothecenter	0	2	0
2021-07-30	39	m	2	ALE	120	tothecenter	0	3	0
2021-07-30	39	m	2	ALE	120	tothecenter	0	4	0
2021-07-30	39	m	2	ALE	120	tothecenter	0	5	0
2021-07-30	39	m	2	ALE	120	tothecenter	0	6	0
2021-07-30	39	m	2	ALE	120	tothecenter	0	7	0
2021-07-30	39	m	2	ALE	120	tothecenter	0	8	0
2021-07-30	39	m	2	ALE	120	tothecenter	0	9	0
2021-07-30	39	m	2	ALE	120	tothecenter	0	10	0
2021-07-30	39	m	2	ALE	120	tothecenter	0	11	0
2021-07-30	39	m	2	ALE	120	tothecenter	0	12	0
2021-07-30	39	m	2	ALE	120	tothecenter	0	13	0
2021-07-30	39	m	2	ALE	120	tothecenter	0	14	0
2021-07-30	39	m	2	ALE	120	tothecenter	0	15	0
2021-07-30	39	m	2	ALE	120	tothecenter	0	16	0
2021-07-30	39	m	2	ALE	120	tothecenter	0	17	0
2021-07-30	39	m	2	ALE	120	tothecenter	0	18	0
2021-07-30	39	m	2	ALE	120	tothecenter	0	19	0
2021-07-30	39	m	2	ALE	120	tothecenter	0	20	0
2021-07-30	39	m	2	ALE	120	tothecenter	0	21	0
2021-07-30	39	m	2	ALE	120	tothecenter	0	22	0
2021-07-30	39	m	2	ALE	120	tothecenter	0	23	0
2021-07-30	39	m	2	ALE	120	tothecenter	0	24	1	76.46986275252334	76.46986275252334	-20.40423656496024	20.40423656496024	0.4250807762145996
2021-07-30	39	m	2	ALE	120	tothecenter	0	25	0
2021-07-30	39	m	2	ALE	120	tothecenter	0	26	0
2021-07-30	39	m	2	ALE	120	tothecenter	0	27	0
2021-07-30	39	m	2	ALE	120	tothecenter	0	28	0
2021-07-30	39	m	2	ALE	120	tothecenter	0	29	0
2021-07-16	12	m	1	PLE	120	tothecenter	0	0	0
2021-07-16	12	m	1	PLE	120	tothecenter	0	1	0
2021-07-16	12	m	1	PLE	120	tothecenter	0	2	0
2021-07-16	12	m	1	PLE	120	tothecenter	0	3	0
2021-07-16	12	m	1	PLE	120	tothecenter	0	4	0
2021-07-16	12	m	1	PLE	120	tothecenter	0	5	0
2021-07-16	12	m	1	PLE	120	tothecenter	0	6	0
2021-07-16	12	m	1	PLE	120	tothecenter	0	7	1	92.56629392150012	92.56629392150012	-20.213645226203287	20.213645226203287	1.0749118328094482
2021-07-16	12	m	1	PLE	120	tothecenter	0	8	0
2021-07-16	12	m	1	PLE	120	tothecenter	0	9	0
2021-07-16	12	m	1	PLE	120	tothecenter	0	10	0
2021-07-16	12	m	1	PLE	120	tothecenter	0	11	0
2021-07-16	12	m	1	PLE	120	tothecenter	0	12	0
2021-07-16	12	m	1	PLE	120	tothecenter	0	13	0
2021-07-16	12	m	1	PLE	120	tothecenter	0	14	0
2021-07-16	12	m	1	PLE	120	tothecenter	0	15	0
2021-07-16	12	m	1	PLE	120	tothecenter	0	16	0
2021-07-16	12	m	1	PLE	120	tothecenter	0	17	0
2021-07-16	12	m	1	PLE	120	tothecenter	0	18	0
2021-07-16	12	m	1	PLE	120	tothecenter	0	19	0
2021-07-16	12	m	1	PLE	120	tothecenter	0	20	0
2021-07-16	12	m	1	PLE	120	tothecenter	0	21	0
2021-07-16	12	m	1	PLE	120	tothecenter	0	22	0
2021-07-16	12	m	1	PLE	120	tothecenter	0	23	0
2021-07-16	12	m	1	PLE	120	tothecenter	0	24	0
2021-07-16	12	m	1	PLE	120	tothecenter	0	25	0
2021-07-16	12	m	1	PLE	120	tothecenter	0	26	0
2021-07-16	12	m	1	PLE	120	tothecenter	0	27	0
2021-07-16	12	m	1	PLE	120	tothecenter	0	28	0
2021-07-16	12	m	1	PLE	120	tothecenter	0	29	0
2021-07-22	22	f	1	ALE	65	tothecenter	0	0	1	-60.009069891964856	60.009069891964856	41.80710652699787	41.80710652699787	0.4166138172149658
2021-07-22	22	f	1	ALE	65	tothecenter	0	1	0
2021-07-22	22	f	1	ALE	65	tothecenter	0	2	0
2021-07-22	22	f	1	ALE	65	tothecenter	0	3	0
2021-07-22	22	f	1	ALE	65	tothecenter	0	4	0
2021-07-22	22	f	1	ALE	65	tothecenter	0	5	0
2021-07-22	22	f	1	ALE	65	tothecenter	0	6	0
2021-07-22	22	f	1	ALE	65	tothecenter	0	7	0
2021-07-22	22	f	1	ALE	65	tothecenter	0	8	0
2021-07-22	22	f	1	ALE	65	tothecenter	0	9	0
2021-07-22	22	f	1	ALE	65	tothecenter	0	10	0
2021-07-22	22	f	1	ALE	65	tothecenter	0	11	0
2021-07-22	22	f	1	ALE	65	tothecenter	0	12	0
2021-07-22	22	f	1	ALE	65	tothecenter	0	13	0
2021-07-22	22	f	1	ALE	65	tothecenter	0	14	0
2021-07-22	22	f	1	ALE	65	tothecenter	0	15	0
2021-07-22	22	f	1	ALE	65	tothecenter	0	16	0
2021-07-22	22	f	1	ALE	65	tothecenter	0	17	0
2021-07-22	22	f	1	ALE	65	tothecenter	0	18	0
2021-07-22	22	f	1	ALE	65	tothecenter	0	19	0
2021-07-22	22	f	1	ALE	65	tothecenter	0	20	0
2021-07-22	22	f	1	ALE	65	tothecenter	0	21	0
2021-07-22	22	f	1	ALE	65	tothecenter	0	22	0
2021-07-22	22	f	1	ALE	65	tothecenter	0	23	0
2021-07-22	22	f	1	ALE	65	tothecenter	0	24	0
2021-07-22	22	f	1	ALE	65	tothecenter	0	25	0
2021-07-22	22	f	1	ALE	65	tothecenter	0	26	0
2021-07-22	22	f	1	ALE	65	tothecenter	0	27	0
2021-07-22	22	f	1	ALE	65	tothecenter	0	28	0
2021-07-22	22	f	1	ALE	65	tothecenter	0	29	0
2021-07-28	33	j	1	ALE	65	tothecenter	0	0	1	-36.51453391176437	36.51453391176437	41.84421171151412	41.84421171151412	0.4917647838592529
2021-07-28	33	j	1	ALE	65	tothecenter	0	1	0
2021-07-28	33	j	1	ALE	65	tothecenter	0	2	0
2021-07-28	33	j	1	ALE	65	tothecenter	0	3	0
2021-07-28	33	j	1	ALE	65	tothecenter	0	4	1	69.0343243631664	69.0343243631664	-29.908397955868605	29.908397955868605	0.6495695114135742
2021-07-28	33	j	1	ALE	65	tothecenter	0	5	0
2021-07-28	33	j	1	ALE	65	tothecenter	0	6	0
2021-07-28	33	j	1	ALE	65	tothecenter	0	7	1	86.36351682935361	86.36351682935361	-46.05392788879676	46.05392788879676	0.8254218101501465
2021-07-28	33	j	1	ALE	65	tothecenter	0	8	0
2021-07-28	33	j	1	ALE	65	tothecenter	0	9	0
2021-07-28	33	j	1	ALE	65	tothecenter	0	10	0
2021-07-28	33	j	1	ALE	65	tothecenter	0	11	0
2021-07-28	33	j	1	ALE	65	tothecenter	0	12	0
2021-07-28	33	j	1	ALE	65	tothecenter	0	13	0
2021-07-28	33	j	1	ALE	65	tothecenter	0	14	0
2021-07-28	33	j	1	ALE	65	tothecenter	0	15	0
2021-07-28	33	j	1	ALE	65	tothecenter	0	16	1	89.45697850690179	89.45697850690179	-26.265518970831728	26.265518970831728	0.5499112606048584
2021-07-28	33	j	1	ALE	65	tothecenter	0	17	0
2021-07-28	33	j	1	ALE	65	tothecenter	0	18	0
2021-07-28	33	j	1	ALE	65	tothecenter	0	19	1	130.99096361083815	130.99096361083815	-46.42843943304122	46.42843943304122	1.5083374977111816
2021-07-28	33	j	1	ALE	65	tothecenter	0	20	0
2021-07-28	33	j	1	ALE	65	tothecenter	0	21	0
2021-07-28	33	j	1	ALE	65	tothecenter	0	22	0
2021-07-28	33	j	1	ALE	65	tothecenter	0	23	0
2021-07-28	33	j	1	ALE	65	tothecenter	0	24	0
2021-07-28	33	j	1	ALE	65	tothecenter	0	25	0
2021-07-28	33	j	1	ALE	65	tothecenter	0	26	0
2021-07-28	33	j	1	ALE	65	tothecenter	0	27	0
2021-07-28	33	j	1	ALE	65	tothecenter	0	28	0
2021-07-28	33	j	1	ALE	65	tothecenter	0	29	0
