# Supplementary material for: Eye-specific detection and a multi-eye integration model of biological motion perception
Source: J Exp Biol. 2024 Jun 26;227(12):jeb247061. doi: 10.1242/jeb.247061 (PMC11418026; doi:10.1242/jeb.247061)
Supplement: Dataset 2. Raw data for experiment 1, expressed as peak velocities per direction. This is intended as a control to validate the experiment using the same scoring procedure of experiment 2. [file jexbio-227-247061-Dataset2.csv]

date	subj	sex	trialn	stimn	stimdir	eyes	corrside	stimpres	stimvisible	stiminfocus	timefromstart	timefromonset	dirval_rad	absval_rad	dirval_deg	absval_deg	dirval_rad_s	absval_rad_s	dirval_deg_s	absval_deg_s	dirval_rad_lr	dirval_deg_lr	dirval_deg_s_lr	stimpos
2021-07-08	3	m	3	0	c	ALE	left	1	0	0	2.9084630012512207	2.9084630012512207	-0.0034371456567579	0.0034371456567579	-0.1969339397039491	0.1969339397039491	-0.412457478810948	0.412457478810948	-23.6320727644739	23.6320727644739	-0.0034371456567579	-0.1969339397039491	-23.6320727644739	-109.94916003509589
2021-07-08	3	m	3	0	c	ALE	left	1	0	0	3.208423376083374	3.208423376083374	-0.0057032652743707	0.0057032652743707	-0.3267730296649626	0.3267730296649626	-0.6843918329244839	0.6843918329244839	-39.21276355979551	39.21276355979551	-0.0057032652743707	-0.3267730296649626	-39.21276355979551	-107.72873165185062
2021-07-08	3	m	3	0	c	ALE	left	1	0	0	3.567192554473877	3.567192554473877	-0.0046692459908179	0.0046692459908179	-0.267528088782246	0.267528088782246	-0.560309518898148	0.560309518898148	-32.10337065386952	32.10337065386952	-0.0046692459908179	-0.267528088782246	-32.10337065386952	-104.9851657920845
2021-07-08	3	m	3	0	c	ALE	left	1	0	0	4.591848134994507	4.591848134994507	0.0114986343102353	0.0114986343102353	0.6588232161408052	0.6588232161408052	1.379836117228236	1.379836117228236	79.05878593689663	79.05878593689663	0.0114986343102353	0.6588232161408052	79.05878593689663	-97.02517950683868
2021-07-08	3	m	3	0	c	ALE	left	1	0	0	4.883524894714356	4.883524894714356	0.0055638085521605	0.0055638085521605	0.3187827480575898	0.3187827480575898	0.66765702625926	0.66765702625926	38.25392976691078	38.25392976691078	0.0055638085521605	0.3187827480575898	38.25392976691078	-94.9041902659269
2021-07-08	3	m	3	0	c	ALE	left	1	0	0	5.233850717544556	5.233850717544556	-0.0026106820650658	0.0026106820650658	-0.1495810639787685	0.1495810639787685	-0.313281847807896	0.313281847807896	-17.949727677452223	17.949727677452223	-0.0026106820650658	-0.1495810639787685	-17.949727677452223	-91.93517040430756
2021-07-08	3	m	3	0	c	ALE	left	1	0	0	5.608416318893433	5.608416318893433	0.0015849516075085	0.0015849516075085	0.0908110378427124	0.0908110378427124	0.19019419290102	0.19019419290102	10.897324541125489	10.897324541125489	0.0015849516075085	0.0908110378427124	10.897324541125489	-88.8999441545083
2021-07-08	3	m	3	0	c	ALE	left	1	0	0	5.883518934249878	5.883518934249878	-0.0022711966827237	0.0022711966827237	-0.1301299843641811	0.1301299843641811	-0.272543601926844	0.272543601926844	-15.615598123701734	15.615598123701734	-0.0022711966827237	-0.1301299843641811	-15.615598123701734	-86.6477989016606
2021-07-08	3	m	3	0	c	ALE	left	1	0	0	7.675106763839722	7.675106763839722	0.0051053421230266	0.0051053421230266	0.2925145566197836	0.2925145566197836	0.612641054763192	0.612641054763192	35.10174679437404	35.10174679437404	0.0051053421230266	0.2925145566197836	35.10174679437404	-70.32648831063453
2021-07-08	3	m	3	0	c	ALE	left	1	0	0	8.300093412399292	8.300093412399292	0.0017931511470778	0.0017931511470778	0.1027399927566002	0.1027399927566002	0.215178137649336	0.215178137649336	12.328799130792037	12.328799130792037	0.0017931511470778	0.1027399927566002	12.328799130792037	-64.08454582823003
2021-07-08	3	m	3	0	c	ALE	left	1	0	0	8.716772556304932	8.716772556304932	0.0158383973411492	0.0158383973411492	0.9074733218990738	0.9074733218990738	1.900607680937904	1.900607680937904	108.89679862788886	108.89679862788886	0.0158383973411492	0.9074733218990738	108.89679862788886	-60.009069891964856
2021-07-08	3	m	3	0	c	ALE	left	1	1	1	9.025189638137816	9.025189638137816	-0.0014744529875006	0.0014744529875006	-0.0844799332742399	0.0844799332742399	-0.176934358500072	0.176934358500072	-10.137591992908789	10.137591992908789	-0.0014744529875006	-0.0844799332742399	-10.137591992908789	-56.538311372419486
2021-07-08	3	m	3	0	c	ALE	left	1	1	1	10.53405737876892	10.53405737876892	-0.0012746719747993	0.0012746719747993	-0.0730333244196059	0.0730333244196059	-0.152960636975916	0.152960636975916	-8.763998930352711	8.763998930352711	-0.0012746719747993	-0.0730333244196059	-8.763998930352711	-40.23918028289656
2021-07-08	3	m	3	0	c	ALE	left	1	1	1	10.83406925201416	10.83406925201416	0.0249564072053461	0.0249564072053461	1.4298968046762093	1.4298968046762093	2.994768864641532	2.994768864641532	171.58761656114513	171.58761656114513	0.0249564072053461	1.4298968046762093	171.58761656114513	-36.887876143628375
2021-07-08	3	m	3	0	c	ALE	left	1	1	1	11.108450889587402	11.108450889587402	-0.0096421720786393	0.0096421720786393	-0.5524557654449159	0.5524557654449159	-1.157060649436716	1.157060649436716	-66.2946918533899	66.2946918533899	-0.0096421720786393	-0.5524557654449159	-66.2946918533899	-33.897438057121484
2021-07-08	3	m	3	0	c	ALE	left	1	1	1	11.467191219329834	11.467191219329834	0.0143739927388981	0.0143739927388981	0.8235691186905518	0.8235691186905518	1.7248791286677718	1.7248791286677718	98.82829424286622	98.82829424286622	0.0143739927388981	0.8235691186905518	98.82829424286622	-29.77888897063467
2021-07-08	3	m	3	0	c	ALE	left	1	1	1	11.725184440612791	11.725184440612791	-0.0057695126096553	0.0057695126096553	-0.3305687223807583	0.3305687223807583	-0.692341513158636	0.692341513158636	-39.668246685691	39.668246685691	-0.0057695126096553	-0.3305687223807583	-39.668246685691	-26.786523531036764
2021-07-08	3	m	3	0	c	ALE	left	0	0	0	15.54176378250122	15.54176378250122	-0.0040772418552298	0.0040772418552298	-0.2336087503587573	0.2336087503587573	-0.489269022627576	0.489269022627576	-28.03305004305088	28.03305004305088	-0.0040772418552298	-0.2336087503587573	-28.03305004305088
2021-07-08	3	m	3	0	c	ALE	left	0	0	0	15.841758251190186	15.841758251190186	0.004047281057514	0.004047281057514	0.2318921230987968	0.2318921230987968	0.48567372690168	0.48567372690168	27.827054771855614	27.827054771855614	0.004047281057514	0.2318921230987968	27.827054771855614
2021-07-08	3	m	3	0	c	ALE	left	0	0	0	16.083439588546753	16.083439588546753	-0.0046505537745334	0.0046505537745334	-0.2664571036793984	0.2664571036793984	-0.558066452944008	0.558066452944008	-31.974852441527812	31.974852441527812	-0.0046505537745334	-0.2664571036793984	-31.974852441527812
2021-07-08	3	m	3	0	c	ALE	left	0	0	0	23.975101232528687	23.975101232528687	-0.007131651619055	0.007131651619055	-0.4086135387294918	0.4086135387294918	-0.8557981942866	0.8557981942866	-49.03362464753902	49.03362464753902	-0.007131651619055	-0.4086135387294918	-49.03362464753902
2021-07-08	3	m	3	0	c	ALE	left	0	0	0	24.62517285346985	24.62517285346985	-0.003899486911007	0.003899486911007	-0.2234241422672075	0.2234241422672075	-0.46793842932084	0.46793842932084	-26.810897072064908	26.810897072064908	-0.003899486911007	-0.2234241422672075	-26.810897072064908
2021-07-08	3	m	3	0	c	ALE	left	0	0	0	25.491791248321533	25.491791248321533	-0.0237522722117531	0.0237522722117531	-1.3609049515793177	1.3609049515793177	-2.850272665410372	2.850272665410372	-163.30859418951812	163.30859418951812	-0.0237522722117531	-1.3609049515793177	-163.30859418951812
2021-07-08	3	m	3	0	c	ALE	left	0	0	0	25.71681046485901	25.71681046485901	0.0012388039859925	0.0012388039859925	0.0709782400413538	0.0709782400413538	0.1486564783191	0.1486564783191	8.517388804962456	8.517388804962456	0.0012388039859925	0.0709782400413538	8.517388804962456
2021-07-08	3	m	3	1	c	ALE	left	1	1	1	38.29180312156677	9.019049882888794	-0.001857956598137	0.001857956598137	-0.106453071591734	0.106453071591734	-0.22295479177644	0.22295479177644	-12.774368591008086	12.774368591008086	-0.001857956598137	-0.106453071591734	-12.774368591008086	-56.538311372419486
2021-07-08	3	m	3	1	c	ALE	left	1	1	1	40.17510676383972	10.902353525161743	0.00442714815739	0.00442714815739	0.2536569046975661	0.2536569046975661	0.5312577788868	0.5312577788868	30.438828563707936	30.438828563707936	0.00442714815739	0.2536569046975661	30.438828563707936	-36.14103708293699
2021-07-08	3	m	3	1	c	ALE	left	1	1	1	40.35010266304016	11.077349424362184	-0.0027708920657711	0.0027708920657711	-0.1587604208549701	0.1587604208549701	-0.332507047892532	0.332507047892532	-19.051250502596417	19.051250502596417	-0.0027708920657711	-0.1587604208549701	-19.051250502596417	-34.271626467129465
2021-07-08	3	m	3	1	c	ALE	left	1	1	1	40.54177355766296	11.269020318984984	0.0018162648974737	0.0018162648974737	0.1040643131030041	0.1040643131030041	0.2179517876968439	0.2179517876968439	12.487717572360502	12.487717572360502	0.0018162648974737	0.1040643131030041	12.487717572360502	-32.025589969858814
2021-07-08	3	m	3	1	c	ALE	left	0	0	0	46.87510251998901	17.602349281311035	-0.001233078466795	0.001233078466795	-0.0706501919558159	0.0706501919558159	-0.1479694160154	0.1479694160154	-8.47802303469791	8.47802303469791	-0.001233078466795	-0.0706501919558159	-8.47802303469791
2021-07-08	3	m	3	1	c	ALE	left	0	0	0	49.908488035202026	20.635734796524048	-0.0025742871859979	0.0025742871859979	-0.1474957910122888	0.1474957910122888	-0.308914462319748	0.308914462319748	-17.69949492147466	17.69949492147466	-0.0025742871859979	-0.1474957910122888	-17.69949492147466
2021-07-08	3	m	3	1	c	ALE	left	0	0	0	54.83350205421448	25.5607488155365	0.0023470658451023	0.0023470658451023	0.1344769671636676	0.1344769671636676	0.2816479014122759	0.2816479014122759	16.137236059640113	16.137236059640113	0.0023470658451023	0.1344769671636676	16.137236059640113
2021-07-08	3	m	3	2	c	ALE	left	1	0	0	58.75843167304993	0.2189385890960693	-0.0127259701717844	0.0127259701717844	-0.7291443810526214	0.7291443810526214	-1.527116420614128	1.527116420614128	-87.49732572631456	87.49732572631456	-0.0127259701717844	-0.7291443810526214	-87.49732572631456	-129.28699259104198
2021-07-08	3	m	3	2	c	ALE	left	1	0	0	59.0251624584198	0.4856693744659424	0.0012757707068907	0.0012757707068907	0.0730962771312587	0.0730962771312587	0.1530924848268839	0.1530924848268839	8.771553255751046	8.771553255751046	0.0012757707068907	0.0730962771312587	8.771553255751046	-127.3487512015908
2021-07-08	3	m	3	2	c	ALE	left	1	0	0	60.333898067474365	1.7944049835205078	-0.0010575343924868	0.0010575343924868	-0.0605922573794251	0.0605922573794251	-0.126904127098416	0.126904127098416	-7.271070885531018	7.271070885531018	-0.0010575343924868	-0.0605922573794251	-7.271070885531018	-117.96163758801566
2021-07-08	3	m	3	2	c	ALE	left	1	0	0	64.23389005661011	5.69439697265625	-0.0016922554511056	0.0016922554511056	-0.0969590952063581	0.0969590952063581	-0.203070654132672	0.203070654132672	-11.635091424762974	11.635091424762974	-0.0016922554511056	-0.0969590952063581	-11.635091424762974	-88.05993954396911
2021-07-08	3	m	3	2	c	ALE	left	1	1	1	67.49185132980347	8.95235824584961	0.0011455529148051	0.0011455529148051	0.0656353472272417	0.0656353472272417	0.1374663497766119	0.1374663497766119	7.876241667269014	7.876241667269014	0.0011455529148051	0.0656353472272417	7.876241667269014	-57.23766400272933
2021-07-08	3	m	3	2	c	ALE	left	1	1	1	68.40846276283264	9.868969678878784	0.0017554234961334	0.0017554234961334	0.1005783575865434	0.1005783575865434	0.210650819536008	0.210650819536008	12.06940291038521	12.06940291038521	0.0017554234961334	0.1005783575865434	12.06940291038521	-47.59953297026505
2021-07-08	3	m	3	2	c	ALE	left	1	1	1	68.60843777656555	10.068944692611694	-0.002013083660294	0.002013083660294	-0.1153411975415937	0.1153411975415937	-0.24157003923528	0.24157003923528	-13.84094370499125	13.84094370499125	-0.002013083660294	-0.1153411975415937	-13.84094370499125	-45.40724639823735
2021-07-08	3	m	3	2	c	ALE	left	0	0	0	84.65843319892883	26.118940114974976	-0.0114108259391226	0.0114108259391226	-0.653792167070129	0.653792167070129	-1.369299112694712	1.369299112694712	-78.45506004841548	78.45506004841548	-0.0114108259391226	-0.653792167070129	-78.45506004841548
2021-07-08	3	m	3	2	c	ALE	left	0	0	0	84.8751130104065	26.33561992645264	0.001199156284143	0.001199156284143	0.0687065940579844	0.0687065940579844	0.14389875409716	0.14389875409716	8.24479128695813	8.24479128695813	0.001199156284143	0.0687065940579844	8.24479128695813
2021-07-08	3	m	3	2	c	ALE	left	0	0	0	85.83351826667786	27.294025182724	0.001162768690655	0.001162768690655	0.0666217385244843	0.0666217385244843	0.1395322428786	0.1395322428786	7.994608622938117	7.994608622938117	0.001162768690655	0.0666217385244843	7.994608622938117
2021-07-08	3	m	3	3	c	ALE	left	1	0	0	89.00051617622375	1.1943514347076416	-0.0030000138331027	0.0030000138331027	-0.1718881311176492	0.1718881311176492	-0.360001659972324	0.360001659972324	-20.62657573411791	20.62657573411791	-0.0030000138331027	-0.1718881311176492	-20.62657573411791	-122.29003547734948
2021-07-08	3	m	3	3	c	ALE	left	1	0	0	89.39184904098511	1.585684299468994	-0.0025895629454157	0.0025895629454157	-0.1483710275557859	0.1483710275557859	-0.310747553449884	0.310747553449884	-17.804523306694314	17.804523306694314	-0.0025895629454157	-0.1483710275557859	-17.804523306694314	-119.4055225300383
2021-07-08	3	m	3	3	c	ALE	left	1	0	0	94.66723918914796	6.861074447631836	-0.0049497685811351	0.0049497685811351	-0.283600849265499	0.283600849265499	-0.593972229736212	0.593972229736212	-34.03210191185989	34.03210191185989	-0.0049497685811351	-0.283600849265499	-34.03210191185989	-77.83335671224546
2021-07-08	3	m	3	3	c	ALE	left	1	1	1	96.7751202583313	8.968955516815186	-0.0012622802958746	0.0012622802958746	-0.0723233335161394	0.0723233335161394	-0.151473635504952	0.151473635504952	-8.678800021936727	8.678800021936727	-0.0012622802958746	-0.0723233335161394	-8.678800021936727	-57.23766400272933
2021-07-08	3	m	3	3	c	ALE	left	1	1	1	99.00168991088869	11.19552516937256	0.0314130303090816	0.0314130303090816	1.7998340584269117	1.7998340584269117	3.769563637089792	3.769563637089792	215.9800870112294	215.9800870112294	0.0314130303090816	1.7998340584269117	215.9800870112294	-32.77446473585684
2021-07-08	3	m	3	3	c	ALE	left	1	1	1	99.28343892097472	11.477274179458618	-0.0136609295611282	0.0136609295611282	-0.7827136080781498	0.7827136080781498	-1.639311547335384	1.639311547335384	-93.92563296937796	93.92563296937796	-0.0136609295611282	-0.7827136080781498	-93.92563296937796	-29.77888897063467
2021-07-08	3	m	3	3	c	ALE	left	1	1	1	99.58348155021667	11.777316808700562	0.0023912812354907	0.0023912812354907	0.1370103224224462	0.1370103224224462	0.286953748258884	0.286953748258884	16.44123869069355	16.44123869069355	0.0023912812354907	0.1370103224224462	16.44123869069355	-26.41299354184461
2021-07-08	3	m	3	3	c	ALE	left	0	0	0	107.20847296714784	19.402308225631717	-0.0085808835509373	0.0085808835509373	-0.4916484119619385	0.4916484119619385	-1.029706026112476	1.029706026112476	-58.997809435432615	58.997809435432615	-0.0085808835509373	-0.4916484119619385	-58.997809435432615
2021-07-08	3	m	3	3	c	ALE	left	0	0	0	107.54176306724548	19.73559832572937	-0.0046847617543545	0.0046847617543545	-0.2684170765488161	0.2684170765488161	-0.5621714105225399	0.5621714105225399	-32.21004918585793	32.21004918585793	-0.0046847617543545	-0.2684170765488161	-32.21004918585793
2021-07-08	3	m	3	3	c	ALE	left	0	0	0	108.83350658416748	21.027341842651367	-0.0116231483843014	0.0116231483843014	-0.665957347074772	0.665957347074772	-1.394777806116168	1.394777806116168	-79.91488164897265	79.91488164897265	-0.0116231483843014	-0.665957347074772	-79.91488164897265
2021-07-08	3	m	3	3	c	ALE	left	0	0	0	108.99179244041444	21.185627698898315	-0.0096623055543558	0.0096623055543558	-0.5536093286304006	0.5536093286304006	-1.159476666522696	1.159476666522696	-66.43311943564807	66.43311943564807	-0.0096623055543558	-0.5536093286304006	-66.43311943564807
2021-07-08	3	m	3	3	c	ALE	left	0	0	0	109.25843453407288	21.452269792556763	-0.0108623785969654	0.0108623785969654	-0.6223684490793541	0.6223684490793541	-1.303485431635848	1.303485431635848	-74.68421388952248	74.68421388952248	-0.0108623785969654	-0.6223684490793541	-74.68421388952248
2021-07-08	3	m	3	3	c	ALE	left	0	0	0	110.7168595790863	22.91069483757019	-0.0087504348669274	0.0087504348669274	-0.5013629867790601	0.5013629867790601	-1.050052184031288	1.050052184031288	-60.16355841348721	60.16355841348721	-0.0087504348669274	-0.5013629867790601	-60.16355841348721
2021-07-08	3	m	3	3	c	ALE	left	0	0	0	111.15851759910583	23.35235285758972	0.0018796123935945	0.0018796123935945	0.1076938572734473	0.1076938572734473	0.22555348723134	0.22555348723134	12.923262872813686	12.923262872813686	0.0018796123935945	0.1076938572734473	12.923262872813686
2021-07-08	3	m	3	3	c	ALE	left	0	0	0	112.03349876403809	24.227334022521973	-0.0016166425133102	0.0016166425133102	-0.0926267929940964	0.0926267929940964	-0.193997101597224	0.193997101597224	-11.115215159291576	11.115215159291576	-0.0016166425133102	-0.0926267929940964	-11.115215159291576
2021-07-08	3	m	3	3	c	ALE	left	0	0	0	112.06682872772215	24.26066398620605	-0.0015314486209969	0.0015314486209969	-0.0877455425242523	0.0877455425242523	-0.183773834519628	0.183773834519628	-10.529465102910285	10.529465102910285	-0.0015314486209969	-0.0877455425242523	-10.529465102910285
2021-07-08	3	m	3	3	c	ALE	left	0	0	0	113.7335319519043	25.927367210388184	-0.0022318355162913	0.0022318355162913	-0.1278747556508925	0.1278747556508925	-0.2678202619549559	0.2678202619549559	-15.344970678107108	15.344970678107108	-0.0022318355162913	-0.1278747556508925	-15.344970678107108
2021-07-08	3	m	3	3	c	ALE	left	0	0	0	114.69178676605225	26.885622024536133	-0.0014210584660567	0.0014210584660567	-0.0814206525463836	0.0814206525463836	-0.170527015926804	0.170527015926804	-9.77047830556604	9.77047830556604	-0.0014210584660567	-0.0814206525463836	-9.77047830556604
2021-07-08	3	m	3	3	c	ALE	left	0	0	0	116.46684670448305	28.66068196296692	-0.0107686921338664	0.0107686921338664	-0.6170006101462733	0.6170006101462733	-1.2922430560639682	1.2922430560639682	-74.04007321755279	74.04007321755279	-0.0107686921338664	-0.6170006101462733	-74.04007321755279
2021-07-08	3	m	3	3	c	ALE	left	0	0	0	116.7668001651764	28.96063542366028	0.0011046339982953	0.0011046339982953	0.063290866008982	0.063290866008982	0.132556079795436	0.132556079795436	7.594903921077848	7.594903921077848	0.0011046339982953	0.063290866008982	7.594903921077848
2021-07-08	3	m	3	4	c	ALE	left	1	0	0	117.69179034233092	0.6184093952178955	-0.0034769575441642	0.0034769575441642	-0.1992149928267801	0.1992149928267801	-0.417234905299704	0.417234905299704	-23.90579913921362	23.90579913921362	-0.0034769575441642	-0.1992149928267801	-23.90579913921362	-126.3825724841584
2021-07-08	3	m	3	4	c	ALE	left	1	0	0	117.91681051254272	0.8434295654296875	0.0018104185130139	0.0018104185130139	0.1037293399480467	0.1037293399480467	0.217250221561668	0.217250221561668	12.447520793765614	12.447520793765614	0.0018104185130139	0.1037293399480467	12.447520793765614	-124.93613050211692
2021-07-08	3	m	3	4	c	ALE	left	1	0	0	118.12519955635072	1.051818609237671	-0.0038108693650725	0.0038108693650725	-0.218346730894354	0.218346730894354	-0.4573043238087	0.4573043238087	-26.20160770732248	26.20160770732248	-0.0038108693650725	-0.218346730894354	-26.20160770732248	-123.25168262623956
2021-07-08	3	m	3	4	c	ALE	left	1	0	0	122.38345432281494	5.310073375701904	-0.0034200925058487	0.0034200925058487	-0.1959568661294523	0.1959568661294523	-0.410411100701844	0.410411100701844	-23.51482393553428	23.51482393553428	-0.0034200925058487	-0.1959568661294523	-23.51482393553428	-91.38840004507966
2021-07-08	3	m	3	4	c	ALE	left	1	1	1	126.50842261314392	9.435041666030884	-0.002513031992123	0.002513031992123	-0.1439861269300014	0.1439861269300014	-0.30156383905476	0.30156383905476	-17.27833523160017	17.27833523160017	-0.002513031992123	-0.1439861269300014	-17.27833523160017	-52.29083868410649
2021-07-08	3	m	3	4	c	ALE	left	1	1	1	127.21682405471802	10.14344310760498	-0.0012795753597162	0.0012795753597162	-0.0733142676806724	0.0733142676806724	-0.153549043165944	0.153549043165944	-8.797712121680688	8.797712121680688	-0.0012795753597162	-0.0733142676806724	-8.797712121680688	-44.67316660010554
2021-07-08	3	m	3	4	c	ALE	left	1	1	1	128.18343353271484	11.110052585601808	0.0119035945516643	0.0119035945516643	0.6820257288452857	0.6820257288452857	1.428431346199716	1.428431346199716	81.84308746143428	81.84308746143428	0.0119035945516643	0.6820257288452857	81.84308746143428	-33.897438057121484
2021-07-08	3	m	3	4	c	ALE	left	1	1	1	128.4417495727539	11.36836862564087	-0.0036813748932614	0.0036813748932614	-0.2109272441893021	0.2109272441893021	-0.441764987191368	0.441764987191368	-25.31126930271626	25.31126930271626	-0.0036813748932614	-0.2109272441893021	-25.31126930271626	-30.90216792014101
2021-07-08	3	m	3	4	c	ALE	left	0	0	0	132.63349151611328	15.560110569000244	-0.0039597841157937	0.0039597841157937	-0.2268789176179214	0.2268789176179214	-0.475174093895244	0.475174093895244	-27.22547011415058	27.22547011415058	-0.0039597841157937	-0.2268789176179214	-27.22547011415058
2021-07-08	3	m	3	4	c	ALE	left	0	0	0	132.75844502449036	15.68506407737732	-0.0036589579632987	0.0036589579632987	-0.209642848712799	0.209642848712799	-0.439074955595844	0.439074955595844	-25.15714184553589	25.15714184553589	-0.0036589579632987	-0.209642848712799	-25.15714184553589
2021-07-08	3	m	3	4	c	ALE	left	0	0	0	135.00847959518433	17.93509864807129	-0.0037660500897196	0.0037660500897196	-0.2157787755757981	0.2157787755757981	-0.451926010766352	0.451926010766352	-25.893453069095774	25.893453069095774	-0.0037660500897196	-0.2157787755757981	-25.893453069095774
2021-07-08	3	m	3	4	c	ALE	left	0	0	0	135.5501172542572	18.476736307144165	-0.0017278878005691	0.0017278878005691	-0.0990006784447519	0.0990006784447519	-0.2073465360682919	0.2073465360682919	-11.88008141337023	11.88008141337023	-0.0017278878005691	-0.0990006784447519	-11.88008141337023
2021-07-08	3	m	3	4	c	ALE	left	0	0	0	139.30847764015198	22.23509669303894	-0.0109916643758242	0.0109916643758242	-0.629775978559025	0.629775978559025	-1.318999725098904	1.318999725098904	-75.573117427083	75.573117427083	-0.0109916643758242	-0.629775978559025	-75.573117427083
2021-07-08	3	m	3	4	c	ALE	left	0	0	0	140.6834578514099	23.610076904296875	-0.0039863376145351	0.0039863376145351	-0.2284003210271096	0.2284003210271096	-0.478360513744212	0.478360513744212	-27.40803852325316	27.40803852325316	-0.0039863376145351	-0.2284003210271096	-27.40803852325316
2021-07-08	3	m	3	4	c	ALE	left	0	0	0	144.01683044433594	26.9434494972229	-0.0029660486917649	0.0029660486917649	-0.1699420718684279	0.1699420718684279	-0.355925843011788	0.355925843011788	-20.39304862421136	20.39304862421136	-0.0029660486917649	-0.1699420718684279	-20.39304862421136
2021-07-08	3	m	3	5	c	ALE	left	1	0	0	147.70046639442444	1.3499979972839355	0.0265700671277401	0.0265700671277401	1.5223527077987933	1.5223527077987933	3.188408055328812	3.188408055328812	182.6823249358552	182.6823249358552	0.0265700671277401	1.5223527077987933	182.6823249358552	-121.08832480424306
2021-07-08	3	m	3	5	c	ALE	left	1	0	0	148.0252013206482	1.6747329235076904	-0.0036132916383278	0.0036132916383278	-0.2070263610260936	0.2070263610260936	-0.433594996599336	0.433594996599336	-24.84316332313124	24.84316332313124	-0.0036132916383278	-0.2070263610260936	-24.84316332313124	-118.6838220048324
2021-07-08	3	m	3	5	c	ALE	left	1	0	0	151.07512998580933	4.724661588668823	-0.0038302086896899	0.0038302086896899	-0.2194547925735644	0.2194547925735644	-0.459625042762788	0.459625042762788	-26.334575108827732	26.334575108827732	-0.0038302086896899	-0.2194547925735644	-26.334575108827732	-95.9685386077026
2021-07-08	3	m	3	5	c	ALE	left	1	0	0	153.9084131717682	7.557944774627685	-0.0022947899298174	0.0022947899298174	-0.1314817778476594	0.1314817778476594	-0.275374791578088	0.275374791578088	-15.77781334171913	15.77781334171913	-0.0022947899298174	-0.1314817778476594	-15.77781334171913	-71.28788587827982
2021-07-08	3	m	3	5	c	ALE	left	1	0	0	154.4751043319702	8.124635934829712	-0.0103224787740387	0.0103224787740387	-0.5914344678657937	0.5914344678657937	-1.2386974528846442	1.2386974528846442	-70.97213614389524	70.97213614389524	-0.0103224787740387	-0.5914344678657937	-70.97213614389524	-65.75261391908934
2021-07-08	3	m	3	5	c	ALE	left	1	0	0	154.90846490859985	8.55799651145935	-0.0023508524876515	0.0023508524876515	-0.1346939258002614	0.1346939258002614	-0.28210229851818	0.28210229851818	-16.163271096031373	16.163271096031373	-0.0023508524876515	-0.1346939258002614	-16.163271096031373	-61.378679011849314
2021-07-08	3	m	3	5	c	ALE	left	1	1	0	157.42517471313477	11.074706315994264	0.0150707818607241	0.0150707818607241	0.8634921945818086	0.8634921945818086	1.808493823286892	1.808493823286892	103.61906334981704	103.61906334981704	0.0150707818607241	0.8634921945818086	103.61906334981704	-33.897438057121484
2021-07-08	3	m	3	5	c	ALE	left	1	1	0	157.84175157546997	11.491283178329468	-0.0069534299449386	0.0069534299449386	-0.3984021889848662	0.3984021889848662	-0.834411593392632	0.834411593392632	-47.80826267818394	47.80826267818394	-0.0069534299449386	-0.3984021889848662	-47.80826267818394	-29.40454788083412
2021-07-08	3	m	3	5	c	ALE	left	1	1	0	158.19182586669922	11.841357469558716	0.0042277704249049	0.0042277704249049	0.2422334020972815	0.2422334020972815	0.507332450988588	0.507332450988588	29.06800825167378	29.06800825167378	0.0042277704249049	0.2422334020972815	29.06800825167378	-25.29336064405732
2021-07-08	3	m	3	5	c	ALE	left	1	1	0	158.48344779014587	12.132979393005373	-0.0034576957913896	0.0034576957913896	-0.1981113756867712	0.1981113756867712	-0.4149234949667519	0.4149234949667519	-23.773365082412543	23.773365082412543	-0.0034576957913896	-0.1981113756867712	-23.773365082412543	-22.31662669208872
2021-07-08	3	m	3	5	c	ALE	left	0	0	0	168.35842752456665	22.007959127426147	-0.0015149738371521	0.0015149738371521	-0.086801606941555	0.086801606941555	-0.181796860458252	0.181796860458252	-10.4161928329866	10.4161928329866	-0.0015149738371521	-0.086801606941555	-10.4161928329866
2021-07-08	3	m	3	5	c	ALE	left	0	0	0	171.0085165500641	24.658048152923584	-0.0012459316021008	0.0012459316021008	-0.0713866223623488	0.0713866223623488	-0.149511792252096	0.149511792252096	-8.566394683481862	8.566394683481862	-0.0012459316021008	-0.0713866223623488	-8.566394683481862
2021-07-08	3	m	3	5	c	ALE	left	0	0	0	174.0168495178223	27.666381120681763	0.0054638051999409	0.0054638051999409	0.3130529780382465	0.3130529780382465	0.655656623992908	0.655656623992908	37.56635736458958	37.56635736458958	0.0054638051999409	0.3130529780382465	37.56635736458958
2021-07-08	3	m	3	6	c	ALE	left	1	0	0	177.52515125274658	1.918973684310913	0.0013693605988693	0.0013693605988693	0.0784585829467177	0.0784585829467177	0.164323271864316	0.164323271864316	9.415029953606137	9.415029953606137	0.0013693605988693	0.0784585829467177	9.415029953606137	-116.99775186936856
2021-07-08	3	m	3	6	c	ALE	left	1	0	0	177.78345918655396	2.177281618118286	-0.0010089585549631	0.0010089585549631	-0.0578090669030039	0.0578090669030039	-0.1210750265955719	0.1210750265955719	-6.937088028360471	6.937088028360471	-0.0010089585549631	-0.0578090669030039	-6.937088028360471	-115.30742654364568
2021-07-08	3	m	3	6	c	ALE	left	1	0	0	181.91676306724548	6.310585498809815	-0.0049728101500025	0.0049728101500025	-0.2849210339149611	0.2849210339149611	-0.5967372180003	0.5967372180003	-34.19052406979533	34.19052406979533	-0.0049728101500025	-0.2849210339149611	-34.19052406979533	-82.90225541454842
2021-07-08	3	m	3	6	c	ALE	left	1	0	0	182.9004771709442	7.294299602508545	-0.0074839931168001	0.0074839931168001	-0.4288012194976043	0.4288012194976043	-0.898079174016012	0.898079174016012	-51.45614633971252	51.45614633971252	-0.0074839931168001	-0.4288012194976043	-51.45614633971252	-73.81927360572556
2021-07-08	3	m	3	6	c	ALE	left	1	0	0	183.15018105506897	7.544003486633301	0.0030837942927462	0.0030837942927462	0.1766883978608879	0.1766883978608879	0.370055315129544	0.370055315129544	21.20260774330655	21.20260774330655	0.0030837942927462	0.1766883978608879	21.20260774330655	-71.60688010682625
2021-07-08	3	m	3	6	c	ALE	left	1	0	0	183.5418243408203	7.9356467723846436	-0.0022409318439416	0.0022409318439416	-0.1283959368343229	0.1283959368343229	-0.268911821272992	0.268911821272992	-15.407512420118753	15.407512420118753	-0.0022409318439416	-0.1283959368343229	-15.407512420118753	-67.7304084946183
2021-07-08	3	m	3	6	c	ALE	left	0	0	0	196.3001263141632	20.69394874572754	0.0138168827130134	0.0138168827130134	0.7916490654829345	0.7916490654829345	1.658025925561608	1.658025925561608	94.99788785795214	94.99788785795214	0.0138168827130134	0.7916490654829345	94.99788785795214
2021-07-08	3	m	3	6	c	ALE	left	0	0	0	196.69181632995603	21.085638761520386	0.0179441081266678	0.0179441081266678	1.0281216627844671	1.0281216627844671	2.153292975200136	2.153292975200136	123.37459953413604	123.37459953413604	0.0179441081266678	1.0281216627844671	123.37459953413604
2021-07-08	3	m	3	6	c	ALE	left	0	0	0	196.93350505828855	21.327327489852905	-0.0063410549892568	0.0063410549892568	-0.3633156885447882	0.3633156885447882	-0.760926598710816	0.760926598710816	-43.59788262537459	43.59788262537459	-0.0063410549892568	-0.3633156885447882	-43.59788262537459
2021-07-08	3	m	3	6	c	ALE	left	0	0	0	200.7418406009674	25.13566303253174	-0.0092617962279882	0.0092617962279882	-0.5306618345739095	0.5306618345739095	-1.111415547358584	1.111415547358584	-63.679420148869134	63.679420148869134	-0.0092617962279882	-0.5306618345739095	-63.679420148869134
2021-07-08	3	m	3	6	c	ALE	left	0	0	0	201.0418519973755	25.43567442893982	0.0030034226873351	0.0030034226873351	0.172083444078141	0.172083444078141	0.360410722480212	0.360410722480212	20.65001328937693	20.65001328937693	0.0030034226873351	0.172083444078141	20.65001328937693
2021-07-08	3	m	3	6	c	ALE	left	0	0	0	201.3001699447632	25.693992376327515	-0.0014192890391133	0.0014192890391133	-0.0813192718503701	0.0813192718503701	-0.170314684693596	0.170314684693596	-9.758312622044414	9.758312622044414	-0.0014192890391133	-0.0813192718503701	-9.758312622044414
2021-07-08	3	m	3	7	c	ALE	right	1	0	0	204.9584286212921	0.0648045539855957	0.0029623750231334	0.0029623750231334	0.1697315861605134	0.1697315861605134	0.355485002776008	0.355485002776008	20.36779033926161	20.36779033926161	-0.0029623750231334	-0.1697315861605134	-20.36779033926161	130.2596612088254
2021-07-08	3	m	3	7	c	ALE	right	1	1	1	214.64173674583435	9.748112678527832	0.0134357365642099	0.0134357365642099	0.7698109997788286	0.7698109997788286	1.612288387705188	1.612288387705188	92.37731997345944	92.37731997345944	-0.0134357365642099	-0.7698109997788286	-92.37731997345944	48.68963744929752
2021-07-08	3	m	3	7	c	ALE	right	0	0	0	228.10852766036987	23.214903593063354	0.006319973943892	0.006319973943892	0.3621078336176613	0.3621078336176613	0.75839687326704	0.75839687326704	43.45294003411936	43.45294003411936	-0.006319973943892	-0.3621078336176613	-43.45294003411936
2021-07-08	3	m	3	7	c	ALE	right	0	0	0	228.3001337051392	23.40650963783264	-0.0013623716983445	0.0013623716983445	-0.0780581484432099	0.0780581484432099	-0.16348460380134	0.16348460380134	-9.366977813185198	9.366977813185198	0.0013623716983445	0.0780581484432099	9.366977813185198
2021-07-08	3	m	3	7	c	ALE	right	0	0	0	228.3918495178223	23.498225450515747	-0.0015190471801948	0.0015190471801948	-0.0870349923064107	0.0870349923064107	-0.182285661623376	0.182285661623376	-10.444199076769284	10.444199076769284	0.0015190471801948	0.0870349923064107	10.444199076769284
2021-07-08	3	m	3	7	c	ALE	right	0	0	0	229.29180026054385	24.398176193237305	0.0072192733579631	0.0072192733579631	0.4136338945625232	0.4136338945625232	0.866312802955572	0.866312802955572	49.63606734750278	49.63606734750278	-0.0072192733579631	-0.4136338945625232	-49.63606734750278
2021-07-08	3	m	3	7	c	ALE	right	0	0	0	230.3834557533264	25.489831686019897	0.0026952560632095	0.0026952560632095	0.1544267971289498	0.1544267971289498	0.32343072758514	0.32343072758514	18.53121565547397	18.53121565547397	-0.0026952560632095	-0.1544267971289498	-18.53121565547397
2021-07-08	3	m	3	8	c	ALE	left	1	0	0	235.03386545181277	0.8935511112213135	0.0011620255156677	0.0011620255156677	0.0665791577342723	0.0665791577342723	0.139443061880124	0.139443061880124	7.98949892811268	7.98949892811268	0.0011620255156677	0.0665791577342723	7.98949892811268	-124.45458555148588
2021-07-08	3	m	3	8	c	ALE	left	1	1	1	242.87510514259336	8.734790802001953	-0.0094052408465667	0.0094052408465667	-0.5388806058123213	0.5388806058123213	-1.128628901588004	1.128628901588004	-64.66567269747856	64.66567269747856	-0.0094052408465667	-0.5388806058123213	-64.66567269747856	-59.664967396206094
2021-07-08	3	m	3	8	c	ALE	left	1	1	1	245.25843739509585	11.118123054504396	0.0165300680563354	0.0165300680563354	0.9471031346920384	0.9471031346920384	1.983608166760248	1.983608166760248	113.6523761630446	113.6523761630446	0.0165300680563354	0.9471031346920384	113.6523761630446	-33.52317403037867
2021-07-08	3	m	3	8	c	ALE	left	1	1	1	245.4918019771576	11.351487636566162	-0.0032965798671843	0.0032965798671843	-0.1888801132174578	0.1888801132174578	-0.395589584062116	0.395589584062116	-22.665613586094945	22.665613586094945	-0.0032965798671843	-0.1888801132174578	-22.665613586094945	-30.90216792014101
2021-07-08	3	m	3	8	c	ALE	left	0	0	0	256.8168647289276	22.67655038833618	-0.003846472877659	0.003846472877659	-0.2203866619014013	0.2203866619014013	-0.46157674531908	0.46157674531908	-26.44639942816816	26.44639942816816	-0.003846472877659	-0.2203866619014013	-26.44639942816816
2021-07-08	3	m	3	8	c	ALE	left	0	0	0	259.9500939846039	25.80977964401245	0.0086107640516543	0.0086107640516543	0.4933604385427602	0.4933604385427602	1.033291686198516	1.033291686198516	59.20325262513122	59.20325262513122	0.0086107640516543	0.4933604385427602	59.20325262513122
2021-07-08	3	m	3	8	c	ALE	left	0	0	0	260.1584966182709	26.018182277679443	-0.0044224021817468	0.0044224021817468	-0.2533849803235388	0.2533849803235388	-0.5306882618096159	0.5306882618096159	-30.40619763882466	30.40619763882466	-0.0044224021817468	-0.2533849803235388	-30.40619763882466
2021-07-08	3	m	3	8	c	ALE	left	0	0	0	262.6168305873871	28.47651624679565	0.008059313608344	0.008059313608344	0.4617646555304617	0.4617646555304617	0.96711763300128	0.96711763300128	55.41175866365541	55.41175866365541	0.008059313608344	0.4617646555304617	55.41175866365541
2021-07-08	3	m	3	8	c	ALE	left	0	0	0	262.8584403991699	28.71812605857849	-0.0031287794760515	0.0031287794760515	-0.1792658590049039	0.1792658590049039	-0.3754535371261799	0.3754535371261799	-21.511903080588475	21.511903080588475	-0.0031287794760515	-0.1792658590049039	-21.511903080588475
2021-07-08	3	m	3	9	c	ALE	left	1	0	0	266.0584454536438	2.651832103729248	-0.0085536872441277	0.0085536872441277	-0.4900901783634054	0.4900901783634054	-1.026442469295324	1.026442469295324	-58.81082140360866	58.81082140360866	-0.0085536872441277	-0.4900901783634054	-58.81082140360866	-111.6634269716434
2021-07-08	3	m	3	9	c	ALE	left	1	0	0	267.2338876724243	3.8272743225097656	-0.0183993630671186	0.0183993630671186	-1.0542058494747777	1.0542058494747777	-2.207923568054232	2.207923568054232	-126.50470193697328	126.50470193697328	-0.0183993630671186	-1.0542058494747777	-126.50470193697328	-102.96595702722472
2021-07-08	3	m	3	9	c	ALE	left	1	0	0	270.9169108867645	7.510297536849976	-0.0061809876455154	0.0061809876455154	-0.3541445053105361	0.3541445053105361	-0.7417185174618479	0.7417185174618479	-42.49734063726434	42.49734063726434	-0.0061809876455154	-0.3541445053105361	-42.49734063726434	-71.92513886953435
2021-07-08	3	m	3	9	c	ALE	left	1	0	0	271.2917926311493	7.885179281234741	-0.0114934412236136	0.0114934412236136	-0.658525674194736	0.658525674194736	-1.379212946833632	1.379212946833632	-79.02308090336831	79.02308090336831	-0.0114934412236136	-0.658525674194736	-79.02308090336831	-68.05748704812946
2021-07-08	3	m	3	9	c	ALE	left	1	0	0	271.56721687316895	8.160603523254395	0.0030082649855662	0.0030082649855662	0.1723608873299267	0.1723608873299267	0.360991798267944	0.360991798267944	20.683306479591213	20.683306479591213	0.0030082649855662	0.1723608873299267	20.683306479591213	-65.42044008288032
2021-07-08	3	m	3	9	c	ALE	left	1	0	0	271.7584345340729	8.351821184158325	-0.0011200011196955	0.0011200011196955	-0.0641713372084787	0.0641713372084787	-0.13440013436346	0.13440013436346	-7.700560465017444	7.700560465017444	-0.0011200011196955	-0.0641713372084787	-7.700560465017444	-63.41230874954494
2021-07-08	3	m	3	9	c	ALE	left	1	1	1	272.89181113243103	9.48519778251648	-0.00302573669232	0.00302573669232	-0.1733619423878097	0.1733619423878097	-0.3630884030784	0.3630884030784	-20.80343308653717	20.80343308653717	-0.00302573669232	-0.1733619423878097	-20.80343308653717	-51.57482307625185
2021-07-08	3	m	3	9	c	ALE	left	1	1	1	277.5251655578613	14.118552207946776	-0.0036001342619724	0.0036001342619724	-0.2062724988914639	0.2062724988914639	-0.432016111436688	0.432016111436688	-24.75269986697568	24.75269986697568	-0.0036001342619724	-0.2062724988914639	-24.75269986697568	-0.8606077638428431
2021-07-08	3	m	3	10	c	ALE	left	1	0	0	295.55020689964294	2.877363681793213	-0.0014281581826935	0.0014281581826935	-0.0818274363454111	0.0818274363454111	-0.17137898192322	0.17137898192322	-9.819292361449335	9.819292361449335	-0.0014281581826935	-0.0818274363454111	-9.819292361449335	-110.19468997632237
2021-07-08	3	m	3	10	c	ALE	left	1	0	0	298.6751141548157	6.002270936965942	-0.0050653036306038	0.0050653036306038	-0.2902205199858907	0.2902205199858907	-0.607836435672456	0.607836435672456	-34.82646239830689	34.82646239830689	-0.0050653036306038	-0.2902205199858907	-34.82646239830689	-85.5068966956627
2021-07-08	3	m	3	10	c	ALE	left	1	0	0	298.9417817592621	6.2689385414123535	0.0016033833991092	0.0016033833991092	0.0918671017102972	0.0918671017102972	0.192406007893104	0.192406007893104	11.024052205235664	11.024052205235664	0.0016033833991092	0.0918671017102972	11.024052205235664	-83.19428554573764
2021-07-08	3	m	3	10	c	ALE	left	1	0	0	300.27512979507446	7.6022865772247314	-0.0018571364159027	0.0018571364159027	-0.106406078611277	0.106406078611277	-0.222856369908324	0.222856369908324	-12.768729433353244	12.768729433353244	-0.0018571364159027	-0.106406078611277	-12.768729433353244	-70.96815592445462
2021-07-08	3	m	3	10	c	ALE	left	1	1	1	302.7168085575104	10.043965339660645	0.0038845771651296	0.0038845771651296	0.2225698767548199	0.2225698767548199	0.466149259815552	0.466149259815552	26.708385210578392	26.708385210578392	0.0038845771651296	0.2225698767548199	26.708385210578392	-45.77368705196545
2021-07-08	3	m	3	10	c	ALE	left	1	1	1	302.9006042480469	10.227761030197144	-0.0015150966590773	0.0015150966590773	-0.0868086441195006	0.0868086441195006	-0.181811599089276	0.181811599089276	-10.417037294340076	10.417037294340076	-0.0015150966590773	-0.0868086441195006	-10.417037294340076	-43.56919196798104
2021-07-08	3	m	3	10	c	ALE	left	0	0	0	317.8085069656372	25.13566374778748	-0.0045552364554802	0.0045552364554802	-0.2609958235831482	0.2609958235831482	-0.546628374657624	0.546628374657624	-31.319498829977785	31.319498829977785	-0.0045552364554802	-0.2609958235831482	-31.319498829977785
2021-07-08	3	m	3	10	c	ALE	left	0	0	0	321.2500891685486	28.577245950698853	-0.0040785901591037	0.0040785901591037	-0.2336860024802329	0.2336860024802329	-0.4894308190924439	0.4894308190924439	-28.042320297627956	28.042320297627956	-0.0040785901591037	-0.2336860024802329	-28.042320297627956
2021-07-08	3	m	3	11	c	ALE	right	1	0	0	329.9350883960724	7.990870714187622	0.0064130376758485	0.0064130376758485	0.3674399926845055	0.3674399926845055	0.76956452110182	0.76956452110182	44.09279912214067	44.09279912214067	-0.0064130376758485	-0.3674399926845055	-44.09279912214067	67.07405760051438
2021-07-08	3	m	3	11	c	ALE	right	1	1	1	331.34175062179565	9.397532939910889	-0.0013600318300048	0.0013600318300048	-0.0779240838627288	0.0779240838627288	-0.163203819600576	0.163203819600576	-9.350890063527466	9.350890063527466	0.0013600318300048	0.0779240838627288	9.350890063527466	52.64801428794348
2021-07-08	3	m	3	11	c	ALE	right	1	1	1	332.7751355171204	10.830917835235596	0.0027684374158239	0.0027684374158239	0.1586197797728135	0.1586197797728135	0.332212489898868	0.332212489898868	19.03437357273763	19.03437357273763	-0.0027684374158239	-0.1586197797728135	-19.03437357273763	36.887876143628375
2021-07-08	3	m	3	11	c	ALE	right	0	0	0	345.6584389209748	23.71422123908997	-0.0022494456584086	0.0022494456584086	-0.1288837424708394	0.1288837424708394	-0.269933479009032	0.269933479009032	-15.466049096500733	15.466049096500733	0.0022494456584086	0.1288837424708394	15.466049096500733
2021-07-08	3	m	3	11	c	ALE	right	0	0	0	345.8667652606964	23.92254757881165	0.0024882922076512	0.0024882922076512	0.142568641693704	0.142568641693704	0.298595064918144	0.298595064918144	17.10823700324448	17.10823700324448	-0.0024882922076512	-0.142568641693704	-17.10823700324448
2021-07-08	3	m	3	12	c	ALE	right	1	0	0	358.75844645500183	7.552462816238403	-0.0016991809916586	0.0016991809916586	-0.0973558994508917	0.0973558994508917	-0.203901718999032	0.203901718999032	-11.682707934107007	11.682707934107007	0.0016991809916586	0.0973558994508917	11.682707934107007	71.28788587827982
2021-07-08	3	m	3	12	c	ALE	right	1	1	1	360.9084210395813	9.702437400817873	0.0050388003725851	0.0050388003725851	0.288701995158073	0.288701995158073	0.6046560447102121	0.6046560447102121	34.64423941896876	34.64423941896876	-0.0050388003725851	-0.288701995158073	-34.64423941896876	49.4139810372975
2021-07-08	3	m	3	12	c	ALE	right	0	0	0	378.5418331623077	27.33584952354431	-0.0021414595731821	0.0021414595731821	-0.1226965955412209	0.1226965955412209	-0.256975148781852	0.256975148781852	-14.723591464946518	14.723591464946518	0.0021414595731821	0.1226965955412209	14.723591464946518
2021-07-08	3	m	3	13	c	ALE	right	1	0	0	381.6834583282471	1.2106645107269287	0.003871910627562	0.003871910627562	0.2218441376111525	0.2218441376111525	0.4646292753074399	0.4646292753074399	26.621296513338304	26.621296513338304	-0.003871910627562	-0.2218441376111525	-26.621296513338304	122.29003547734948
2021-07-08	3	m	3	13	c	ALE	right	1	0	0	388.5168209075928	8.044027090072632	0.0044412501796421	0.0044412501796421	0.254464891055211	0.254464891055211	0.532950021557052	0.532950021557052	30.535786926625324	30.535786926625324	-0.0044412501796421	-0.254464891055211	-30.535786926625324	66.74478745875412
2021-07-08	3	m	3	13	c	ALE	right	1	1	1	390.3417475223541	9.868953704833984	0.0194340794268831	0.0194340794268831	1.1134907298824237	1.1134907298824237	2.3320895312259724	2.3320895312259724	133.61888758589083	133.61888758589083	-0.0194340794268831	-1.1134907298824237	-133.61888758589083	47.59953297026505
2021-07-08	3	m	3	13	c	ALE	right	0	0	0	399.1834275722504	18.710633754730225	-0.0021489241030033	0.0021489241030033	-0.1231242815960252	0.1231242815960252	-0.257870892360396	0.257870892360396	-14.774913791523034	14.774913791523034	0.0021489241030033	0.1231242815960252	14.774913791523034
2021-07-08	3	m	3	13	c	ALE	right	0	0	0	401.69185066223145	21.219056844711304	-0.00689984362023	0.00689984362023	-0.3953319187394458	0.3953319187394458	-0.8279812344276001	0.8279812344276001	-47.4398302487335	47.4398302487335	0.00689984362023	0.3953319187394458	47.4398302487335
2021-07-08	3	m	3	13	c	ALE	right	0	0	0	401.89178943634033	21.41899561882019	0.0015513660170446	0.0015513660170446	0.0888867252566761	0.0888867252566761	0.186163922045352	0.186163922045352	10.666407030801135	10.666407030801135	-0.0015513660170446	-0.0888867252566761	-10.666407030801135
2021-07-08	3	m	3	13	c	ALE	right	0	0	0	405.1417617797852	24.66896796226501	0.0029466679766961	0.0029466679766961	0.1688316386910401	0.1688316386910401	0.353600157203532	0.353600157203532	20.25979664292482	20.25979664292482	-0.0029466679766961	-0.1688316386910401	-20.25979664292482
2021-07-08	3	m	3	14	c	ALE	right	1	0	0	411.92518424987793	2.186023235321045	0.0011489533711141	0.0011489533711141	0.0658301790221661	0.0658301790221661	0.137874404533692	0.137874404533692	7.899621482659934	7.899621482659934	-0.0011489533711141	-0.0658301790221661	-7.899621482659934	115.06550957471772
2021-07-08	3	m	3	14	c	ALE	right	1	1	1	419.483439207077	9.744278192520142	0.0293783837604405	0.0293783837604405	1.6832573983889172	1.6832573983889172	3.52540605125286	3.52540605125286	201.9908878066701	201.9908878066701	-0.0293783837604405	-1.6832573983889172	-201.9908878066701	49.05205399312194
2021-07-08	3	m	3	14	c	ALE	right	1	1	1	419.7671718597412	10.028010845184326	-0.0089044946117279	0.0089044946117279	-0.5101899599489913	0.5101899599489913	-1.068539353407348	1.068539353407348	-61.22279519387896	61.22279519387896	0.0089044946117279	0.5101899599489913	61.22279519387896	45.77368705196545
2021-07-08	3	m	3	14	c	ALE	right	1	1	1	420.02514719963074	10.285986185073853	0.0036544901073189	0.0036544901073189	0.2093868594216842	0.2093868594216842	0.438538812878268	0.438538812878268	25.12642313060211	25.12642313060211	-0.0036544901073189	-0.2093868594216842	-25.12642313060211	42.83141787920149
2021-07-08	3	m	3	14	c	ALE	right	1	1	1	420.2417905330658	10.502629518508911	-0.0013257401367951	0.0013257401367951	-0.0759593145694556	0.0759593145694556	-0.159088816415412	0.159088816415412	-9.115117748334676	9.115117748334676	0.0013257401367951	0.0759593145694556	9.115117748334676	40.610373357354575
2021-07-08	3	m	3	14	c	ALE	right	0	0	0	425.7334921360016	15.994331121444702	-0.0041735470851113	0.0041735470851113	-0.2391266335760044	0.2391266335760044	-0.5008256502133559	0.5008256502133559	-28.69519602912053	28.69519602912053	0.0041735470851113	0.2391266335760044	28.69519602912053
2021-07-08	3	m	3	14	c	ALE	right	0	0	0	426.44175958633423	16.702598571777344	-0.0069541561694455	0.0069541561694455	-0.3984437985840905	0.3984437985840905	-0.8344987403334599	0.8344987403334599	-47.81325583009086	47.81325583009086	0.0069541561694455	0.3984437985840905	47.81325583009086
2021-07-08	3	m	3	14	c	ALE	right	0	0	0	426.7918629646301	17.052701950073242	0.0023830645135622	0.0023830645135622	0.1365395389345106	0.1365395389345106	0.285967741627464	0.285967741627464	16.38474467214127	16.38474467214127	-0.0023830645135622	-0.1365395389345106	-16.38474467214127
2021-07-08	3	m	3	14	c	ALE	right	0	0	0	427.7168610095978	17.977699995040894	-0.0044178427518212	0.0044178427518212	-0.2531237442318163	0.2531237442318163	-0.530141130218544	0.530141130218544	-30.37484930781796	30.37484930781796	0.0044178427518212	0.2531237442318163	30.37484930781796
2021-07-08	3	m	3	14	c	ALE	right	0	0	0	431.2084639072418	21.469302892684937	0.0018911720602328	0.0018911720602328	0.1083561773844001	0.1083561773844001	0.226940647227936	0.226940647227936	13.002741286128018	13.002741286128018	-0.0018911720602328	-0.1083561773844001	-13.002741286128018
2021-07-08	3	m	3	14	c	ALE	right	0	0	0	436.3835263252258	26.644365310668945	0.0038241334843599	0.0038241334843599	0.21910670894848	0.21910670894848	0.458896018123188	0.458896018123188	26.292805073817608	26.292805073817608	-0.0038241334843599	-0.21910670894848	-26.292805073817608
2021-07-08	3	m	3	15	c	ALE	left	1	0	0	444.1584987640381	5.14026665687561	-0.0078603791897383	0.0078603791897383	-0.4503665529444663	0.4503665529444663	-0.943245502768596	0.943245502768596	-54.04398635333596	54.04398635333596	-0.0078603791897383	-0.4503665529444663	-54.04398635333596	-92.47975125143174
2021-07-08	3	m	3	15	c	ALE	left	1	0	0	444.4834668636322	5.465234756469727	-0.0068550312714119	0.0068550312714119	-0.3927643602821006	0.3927643602821006	-0.822603752569428	0.822603752569428	-47.13172323385207	47.13172323385207	-0.0068550312714119	-0.3927643602821006	-47.13172323385207	-90.01167489823482
2021-07-08	3	m	3	15	c	ALE	left	1	0	0	444.57510137557983	5.556869268417358	-0.0069166358367738	0.0069166358367738	-0.3962940418760753	0.3962940418760753	-0.8299963004128561	0.8299963004128561	-47.55528502512904	47.55528502512904	-0.0069166358367738	-0.3962940418760753	-47.55528502512904	-89.1787555738818
2021-07-08	3	m	3	15	c	ALE	left	1	0	0	444.90044045448303	5.882208347320557	0.0022788901721993	0.0022788901721993	0.1305707888408613	0.1305707888408613	0.273466820663916	0.273466820663916	15.668494660903354	15.668494660903354	0.0022788901721993	0.1305707888408613	15.668494660903354	-86.36351682935361
2021-07-08	3	m	3	15	c	ALE	left	1	0	0	446.4584541320801	7.440222024917602	-0.0088364625292421	0.0088364625292421	-0.5062920087510691	0.5062920087510691	-1.060375503509052	1.060375503509052	-60.75504105012829	60.75504105012829	-0.0088364625292421	-0.5062920087510691	-60.75504105012829	-72.24266252571995
2021-07-08	3	m	3	15	c	ALE	left	1	0	0	446.8751020431519	7.85686993598938	0.0032639468180989	0.0032639468180989	0.1870103772322212	0.1870103772322212	0.391673618171868	0.391673618171868	22.44124526786654	22.44124526786654	0.0032639468180989	0.1870103772322212	22.44124526786654	-68.38383306639399
2021-07-08	3	m	3	15	c	ALE	left	1	1	1	448.108451128006	9.090219020843506	0.001263654825809	0.001263654825809	0.0724020882801949	0.0724020882801949	0.15163857909708	0.15163857909708	8.688250593623389	8.688250593623389	0.001263654825809	0.0724020882801949	8.688250593623389	-55.83643724142429
2021-07-08	3	m	3	15	c	ALE	left	1	1	1	448.5584335327149	9.540201425552368	0.0049687285525118	0.0049687285525118	0.2846871756050728	0.2846871756050728	0.5962474263014159	0.5962474263014159	34.162461072608735	34.162461072608735	0.0049687285525118	0.2846871756050728	34.162461072608735	-50.85663553655133
2021-07-08	3	m	3	15	c	ALE	left	1	1	1	448.9084322452545	9.89020013809204	0.008255118349821	0.008255118349821	0.472983440825744	0.472983440825744	0.99061420197852	0.99061420197852	56.75801289908929	56.75801289908929	0.008255118349821	0.472983440825744	56.75801289908929	-47.235241188846885
2021-07-08	3	m	3	15	c	ALE	left	1	1	1	449.2167603969574	10.198528289794922	0.0020801022237707	0.0020801022237707	0.1191810783778382	0.1191810783778382	0.2496122668524839	0.2496122668524839	14.30172940534059	14.30172940534059	0.0020801022237707	0.1191810783778382	14.30172940534059	-43.93755143747022
2021-07-08	3	m	3	15	c	ALE	left	1	1	1	450.55021476745605	11.53198266029358	0.0145059686351466	0.0145059686351466	0.8311307805430472	0.8311307805430472	1.740716236217592	1.740716236217592	99.73569366516568	99.73569366516568	0.0145059686351466	0.8311307805430472	99.73569366516568	-29.03026844967241
2021-07-08	3	m	3	15	c	ALE	left	1	1	1	450.86714124679565	11.84890913963318	-0.0018917044829483	0.0018917044829483	-0.1083866829589152	0.1083866829589152	-0.227004537953796	0.227004537953796	-13.006401955069824	13.006401955069824	-0.0018917044829483	-0.1083866829589152	-13.006401955069824	-25.29336064405732
2021-07-08	3	m	3	15	c	ALE	left	0	0	0	463.7918381690979	24.773606061935425	-0.003664542225841	0.003664542225841	-0.2099628033881658	0.2099628033881658	-0.43974506710092	0.43974506710092	-25.195536406579905	25.195536406579905	-0.003664542225841	-0.2099628033881658	-25.195536406579905
2021-07-08	3	m	3	16	c	ALE	right	1	0	0	468.4584610462189	0.1796200275421142	0.0085549372976288	0.0085549372976288	0.4901618011531841	0.4901618011531841	1.026592475715456	1.026592475715456	58.81941613838209	58.81941613838209	-0.0085549372976288	-0.4901618011531841	-58.81941613838209	129.52991668630904
2021-07-08	3	m	3	16	c	ALE	right	1	0	0	468.7338721752167	0.455031156539917	-0.0015988675817013	0.0015988675817013	-0.0916083644317728	0.0916083644317728	-0.191864109804156	0.191864109804156	-10.993003731812738	10.993003731812738	0.0015988675817013	0.0916083644317728	10.993003731812738	127.59057473443468
2021-07-08	3	m	3	16	c	ALE	right	1	0	0	474.908433675766	6.629592657089233	0.0144227031554627	0.0144227031554627	0.8263600199780275	0.8263600199780275	1.730724378655524	1.730724378655524	99.1632023973633	99.1632023973633	-0.0144227031554627	-0.8263600199780275	-99.1632023973633	79.94477877535866
2021-07-08	3	m	3	16	c	ALE	right	1	0	0	475.5338661670685	7.255025148391724	0.0015982170753956	0.0015982170753956	0.0915710931659095	0.0915710931659095	0.191786049047472	0.191786049047472	10.988531179909147	10.988531179909147	-0.0015982170753956	-0.0915710931659095	-10.988531179909147	74.13239959083546
2021-07-08	3	m	3	16	c	ALE	right	1	1	1	477.82519912719727	9.546358108520508	0.0014692734333332	0.0014692734333332	0.0841831666806884	0.0841831666806884	0.176312811999984	0.176312811999984	10.101980001682618	10.101980001682618	-0.0014692734333332	-0.0841831666806884	-10.101980001682618	50.85663553655133
2021-07-08	3	m	3	16	c	ALE	right	1	1	1	478.2004735469818	9.921632528305054	0.0165335828477551	0.0165335828477551	0.947304517406256	0.947304517406256	1.984029941730612	1.984029941730612	113.67654208875072	113.67654208875072	-0.0165335828477551	-0.947304517406256	-113.67654208875072	46.87050189371391
2021-07-08	3	m	3	16	c	ALE	right	1	1	1	478.5084471702576	10.22960615158081	-0.0031329294078245	0.0031329294078245	-0.1795036325807641	0.1795036325807641	-0.3759515289389399	0.3759515289389399	-21.54043590969169	21.54043590969169	0.0031329294078245	0.1795036325807641	21.54043590969169	43.56919196798104
2021-07-08	3	m	3	16	c	ALE	right	0	0	0	485.59181094169617	17.31296992301941	0.0031625570078318	0.0031625570078318	0.1812011690182841	0.1812011690182841	0.379506840939816	0.379506840939816	21.744140282194103	21.744140282194103	-0.0031625570078318	-0.1812011690182841	-21.744140282194103
2021-07-08	3	m	3	16	c	ALE	right	0	0	0	486.9751925468445	18.696351528167725	0.0038396706885476	0.0038396706885476	0.2199969251738682	0.2199969251738682	0.460760482625712	0.460760482625712	26.39963102086419	26.39963102086419	-0.0038396706885476	-0.2199969251738682	-26.39963102086419
2021-07-08	3	m	3	16	c	ALE	right	0	0	0	489.4834551811218	21.20461416244507	-0.008669582309645	0.008669582309645	-0.4967304764839388	0.4967304764839388	-1.0403498771574	1.0403498771574	-59.60765717807266	59.60765717807266	0.008669582309645	0.4967304764839388	59.60765717807266
2021-07-08	3	m	3	17	c	ALE	left	1	0	0	498.8338439464569	1.2931358814239502	0.0044748288946266	0.0044748288946266	0.2563888097052956	0.2563888097052956	0.5369794673551921	0.5369794673551921	30.766657164635472	30.766657164635472	0.0044748288946266	0.2563888097052956	30.766657164635472	-121.5689956831308
2021-07-08	3	m	3	17	c	ALE	left	1	0	0	500.20847630500793	2.667768239974976	-0.0028667361825262	0.0028667361825262	-0.1642518842361964	0.1642518842361964	-0.344008341903144	0.344008341903144	-19.710226108343576	19.710226108343576	-0.0028667361825262	-0.1642518842361964	-19.710226108343576	-111.6634269716434
2021-07-08	3	m	3	17	c	ALE	left	1	0	0	502.3417532444	4.801045179367065	-0.0043751646998527	0.0043751646998527	-0.2506784719761813	0.2506784719761813	-0.525019763982324	0.525019763982324	-30.08141663714176	30.08141663714176	-0.0043751646998527	-0.2506784719761813	-30.08141663714176	-95.43734582818288
2021-07-08	3	m	3	17	c	ALE	left	1	0	0	504.516815662384	6.976107597351074	-0.0017948255028156	0.0017948255028156	-0.1028359262737797	0.1028359262737797	-0.215379060337872	0.215379060337872	-12.340311152853568	12.340311152853568	-0.0017948255028156	-0.1028359262737797	-12.340311152853568	-76.91783874933282
2021-07-08	3	m	3	17	c	ALE	left	1	0	0	505.2500913143158	7.709383249282837	0.0021435669281332	0.0021435669281332	0.122817338085855	0.122817338085855	0.257228031375984	0.257228031375984	14.738080570302602	14.738080570302602	0.0021435669281332	0.122817338085855	14.738080570302602	-70.0045506431877
2021-07-08	3	m	3	17	c	ALE	left	1	0	0	505.50843143463135	7.967723369598389	-0.0017354823068456	0.0017354823068456	-0.0994358116018809	0.0994358116018809	-0.2082578768214719	0.2082578768214719	-11.932297392225715	11.932297392225715	-0.0017354823068456	-0.0994358116018809	-11.932297392225715	-67.40259833169429
2021-07-08	3	m	3	17	c	ALE	left	1	1	0	508.4584467411041	10.917738676071169	0.0200062340140664	0.0200062340140664	1.1462727729570763	1.1462727729570763	2.400748081687968	2.400748081687968	137.55273275484916	137.55273275484916	0.0200062340140664	1.1462727729570763	137.55273275484916	-35.76739683122246
2021-07-08	3	m	3	17	c	ALE	left	1	1	0	508.7084710597992	11.167762994766235	-0.004058573022361	0.004058573022361	-0.23253910502694	0.23253910502694	-0.48702876268332	0.48702876268332	-27.9046926032328	27.9046926032328	-0.004058573022361	-0.23253910502694	-27.9046926032328	-33.14884578449417
2021-07-08	3	m	3	17	c	ALE	left	0	0	0	517.2167935371399	19.676085472106934	0.0026597511413748	0.0026597511413748	0.1523925149558796	0.1523925149558796	0.319170136964976	0.319170136964976	18.287101794705556	18.287101794705556	0.0026597511413748	0.1523925149558796	18.287101794705556
2021-07-08	3	m	3	17	c	ALE	left	0	0	0	517.7001807689667	20.15947270393372	-0.0014454086792497	0.0014454086792497	-0.0828158169925863	0.0828158169925863	-0.1734490415099639	0.1734490415099639	-9.93789803911036	9.93789803911036	-0.0014454086792497	-0.0828158169925863	-9.93789803911036
2021-07-08	3	m	3	17	c	ALE	left	0	0	0	524.2084567546844	26.66774868965149	-0.0014241890519421	0.0014241890519421	-0.0816000219050203	0.0816000219050203	-0.170902686233052	0.170902686233052	-9.792002628602436	9.792002628602436	-0.0014241890519421	-0.0816000219050203	-9.792002628602436
2021-07-08	3	m	3	18	c	ALE	left	1	0	0	529.1168270111084	2.3101284503936768	0.0094753770841605	0.0094753770841605	0.5428991162173729	0.5428991162173729	1.13704525009926	1.13704525009926	65.14789394608474	65.14789394608474	0.0094753770841605	0.5428991162173729	65.14789394608474	-114.33899169952124
2021-07-08	3	m	3	18	c	ALE	left	1	0	0	531.4835093021393	4.6768107414245605	-0.0013427712436736	0.0013427712436736	-0.0769351251140299	0.0769351251140299	-0.1611325492408319	0.1611325492408319	-9.23221501368359	9.23221501368359	-0.0013427712436736	-0.0769351251140299	-9.23221501368359	-96.49780447317902
2021-07-08	3	m	3	18	c	ALE	left	1	0	0	533.7338862419128	6.92718768119812	-0.0028874336824635	0.0028874336824635	-0.165437763629076	0.165437763629076	-0.34649204189562	0.34649204189562	-19.85253163548912	19.85253163548912	-0.0028874336824635	-0.165437763629076	-19.85253163548912	-77.22372579783249
2021-07-08	3	m	3	18	c	ALE	left	1	1	0	537.800500869751	10.993802309036257	0.0238247863321782	0.0238247863321782	1.3650597046347794	1.3650597046347794	2.858974359861384	2.858974359861384	163.80716455617352	163.80716455617352	0.0238247863321782	1.3650597046347794	163.80716455617352	-35.0197309604451
2021-07-08	3	m	3	18	c	ALE	left	1	1	0	538.091824054718	11.285125494003296	-0.0094477433749346	0.0094477433749346	-0.5413158213064371	0.5413158213064371	-1.133729204992152	1.133729204992152	-64.95789855677245	64.95789855677245	-0.0094477433749346	-0.5413158213064371	-64.95789855677245	-31.651119149222232
2021-07-08	3	m	3	18	c	ALE	left	1	1	0	538.3671591281891	11.560460567474363	0.0015635566164133	0.0015635566164133	0.0895851951502374	0.0895851951502374	0.187626793969596	0.187626793969596	10.750223418028495	10.750223418028495	0.0015635566164133	0.0895851951502374	10.750223418028495	-28.65606207925005
2021-07-08	3	m	3	18	c	ALE	left	0	0	0	541.8918514251709	15.085152864456177	0.0014823235522539	0.0014823235522539	0.0849308834169884	0.0849308834169884	0.177878826270468	0.177878826270468	10.19170601003861	10.19170601003861	0.0014823235522539	0.0849308834169884	10.19170601003861
2021-07-08	3	m	3	18	c	ALE	left	0	0	0	542.1751081943512	15.368409633636476	-0.0013350540173725	0.0013350540173725	-0.0764929606174295	0.0764929606174295	-0.1602064820846999	0.1602064820846999	-9.179155274091544	9.179155274091544	-0.0013350540173725	-0.0764929606174295	-9.179155274091544
2021-07-08	3	m	3	18	c	ALE	left	0	0	0	551.3084695339203	24.501770973205566	-0.0051268656532799	0.0051268656532799	-0.2937477640635199	0.2937477640635199	-0.615223878393588	0.615223878393588	-35.24973168762239	35.24973168762239	-0.0051268656532799	-0.2937477640635199	-35.24973168762239
2021-07-08	3	m	3	18	c	ALE	left	0	0	0	552.4835441112518	25.67684555053711	-0.0163347823201432	0.0163347823201432	-0.93591408620912	0.93591408620912	-1.960173878417184	1.960173878417184	-112.3096903450944	112.3096903450944	-0.0163347823201432	-0.93591408620912	-112.3096903450944
2021-07-08	3	m	3	18	c	ALE	left	0	0	0	552.7252025604248	25.918503999710083	0.0018474693392093	0.0018474693392093	0.1058521959165159	0.1058521959165159	0.221696320705116	0.221696320705116	12.702263509981911	12.702263509981911	0.0018474693392093	0.1058521959165159	12.702263509981911
2021-07-08	3	m	3	19	c	ALE	right	1	0	0	559.1084547042847	3.0355758666992188	0.0034062431437689	0.0034062431437689	0.1951633561333312	0.1951633561333312	0.408749177252268	0.408749177252268	23.419602735999757	23.419602735999757	-0.0034062431437689	-0.1951633561333312	-23.419602735999757	108.96475072583878
2021-07-08	3	m	3	19	c	ALE	right	1	0	0	560.7917964458466	4.718917608261108	0.0063100565313313	0.0063100565313313	0.3615396077342432	0.3615396077342432	0.757206783759756	0.757206783759756	43.38475292810919	43.38475292810919	-0.0063100565313313	-0.3615396077342432	-43.38475292810919	95.9685386077026
2021-07-08	3	m	3	19	c	ALE	right	1	0	0	561.1005642414093	5.0276854038238525	-0.001502138805026	0.001502138805026	-0.0860662137708146	0.0860662137708146	-0.1802566566031199	0.1802566566031199	-10.32794565249776	10.32794565249776	0.001502138805026	0.0860662137708146	10.32794565249776	93.56248091976556
2021-07-08	3	m	3	19	c	ALE	right	1	0	0	563.3084425926208	7.2355637550354	0.0022859670790252	0.0022859670790252	0.1309762657339926	0.1309762657339926	0.2743160494830239	0.2743160494830239	15.717151888079124	15.717151888079124	-0.0022859670790252	-0.1309762657339926	-15.717151888079124	74.44479566725335
2021-07-08	3	m	3	19	c	ALE	right	1	0	0	563.9338219165802	7.860943078994751	-0.0021232589196412	0.0021232589196412	-0.1216537749089475	0.1216537749089475	-0.254791070356944	0.254791070356944	-14.598452989073708	14.598452989073708	0.0021232589196412	0.1216537749089475	14.598452989073708	68.38383306639399
2021-07-08	3	m	3	19	c	ALE	right	1	0	0	564.0918481349945	8.018969297409058	0.0011669563250729	0.0011669563250729	0.0668616723027737	0.0668616723027737	0.140034759008748	0.140034759008748	8.023400676332844	8.023400676332844	-0.0011669563250729	-0.0668616723027737	-8.023400676332844	66.74478745875412
2021-07-08	3	m	3	19	c	ALE	right	1	1	1	565.850105047226	9.777226209640505	0.0089852429451822	0.0089852429451822	0.5148164986586378	0.5148164986586378	1.078229153421864	1.078229153421864	61.77797983903653	61.77797983903653	-0.0089852429451822	-0.5148164986586378	-61.77797983903653	48.68963744929752
2021-07-08	3	m	3	19	c	ALE	right	0	0	0	580.7751832008362	24.70230436325073	0.0054237081155068	0.0054237081155068	0.3107555843293928	0.3107555843293928	0.650844973860816	0.650844973860816	37.290670119527135	37.290670119527135	-0.0054237081155068	-0.3107555843293928	-37.290670119527135
2021-07-08	3	m	3	19	c	ALE	right	0	0	0	581.4001884460449	25.327309608459476	0.0189747640252911	0.0189747640252911	1.0871738959058452	1.0871738959058452	2.276971683034932	2.276971683034932	130.46086750870143	130.46086750870143	-0.0189747640252911	-1.0871738959058452	-130.46086750870143
2021-07-08	3	m	3	19	c	ALE	right	0	0	0	581.700133562088	25.627254724502563	-0.0015347095617759	0.0015347095617759	-0.0879323806681311	0.0879323806681311	-0.184165147413108	0.184165147413108	-10.55188568017574	10.55188568017574	0.0015347095617759	0.0879323806681311	10.55188568017574
2021-07-08	3	m	3	19	c	ALE	right	0	0	0	583.6584851741791	27.585606336593628	0.0092972107018474	0.0092972107018474	0.5326909344597179	0.5326909344597179	1.115665284221688	1.115665284221688	63.92291213516615	63.92291213516615	-0.0092972107018474	-0.5326909344597179	-63.92291213516615
2021-07-08	3	m	3	19	c	ALE	right	0	0	0	583.9168002605438	27.84392142295837	-0.0026735612263697	0.0026735612263697	-0.1531837745408043	0.1531837745408043	-0.320827347164364	0.320827347164364	-18.38205294489652	18.38205294489652	0.0026735612263697	0.1531837745408043	18.38205294489652
2021-07-08	3	m	3	19	c	ALE	right	0	0	0	584.1501924991608	28.07731366157532	0.0013038919626646	0.0013038919626646	0.074707506401711	0.074707506401711	0.156467035519752	0.156467035519752	8.96490076820533	8.96490076820533	-0.0013038919626646	-0.074707506401711	-8.96490076820533
2021-07-08	3	m	3	19	c	ALE	right	0	0	0	585.8834290504456	29.810550212860107	0.0022838295816032	0.0022838295816032	0.130853796152992	0.130853796152992	0.274059549792384	0.274059549792384	15.70245553835904	15.70245553835904	-0.0022838295816032	-0.130853796152992	-15.70245553835904
2021-07-08	3	m	3	19	c	ALE	right	0	0	0	586.3417706489563	30.26889181137085	0.0034892209003863	0.0034892209003863	0.199917631380972	0.199917631380972	0.418706508046356	0.418706508046356	23.990115765716645	23.990115765716645	-0.0034892209003863	-0.199917631380972	-23.990115765716645
2021-07-08	3	m	3	19	c	ALE	right	0	0	0	589.0417649745941	32.96888613700867	0.0061507390685812	0.0061507390685812	0.3524113895159297	0.3524113895159297	0.738088688229744	0.738088688229744	42.28936674191157	42.28936674191157	-0.0061507390685812	-0.3524113895159297	-42.28936674191157
2021-07-08	3	m	3	19	c	ALE	right	0	0	0	591.2751257419586	35.20224690437317	-0.0060363823450812	0.0060363823450812	-0.3458592319004352	0.3458592319004352	-0.724365881409744	0.724365881409744	-41.50310782805222	41.50310782805222	0.0060363823450812	0.3458592319004352	41.50310782805222
2021-07-08	3	m	3	19	c	ALE	right	0	0	0	592.0671577453613	35.99427890777588	-0.0027302206778511	0.0027302206778511	-0.1564301219802148	0.1564301219802148	-0.327626481342132	0.327626481342132	-18.771614637625778	18.771614637625778	0.0027302206778511	0.1564301219802148	18.771614637625778
2021-07-08	3	m	3	19	c	ALE	right	0	0	0	594.433896780014	38.36101794242859	0.0013964918432657	0.0013964918432657	0.0800130887435694	0.0800130887435694	0.167579021191884	0.167579021191884	9.601570649228336	9.601570649228336	-0.0013964918432657	-0.0800130887435694	-9.601570649228336
2021-07-08	3	m	3	19	c	ALE	right	0	0	0	602.691841840744	46.61896300315857	0.001178704912666	0.001178704912666	0.067534816787098	0.067534816787098	0.14144458951992	0.14144458951992	8.10417801445177	8.10417801445177	-0.001178704912666	-0.067534816787098	-8.10417801445177
2021-07-08	3	m	3	19	c	ALE	right	0	0	0	603.0500922203064	46.97721338272095	0.0131951689457929	0.0131951689457929	0.7560274905560209	0.7560274905560209	1.583420273495148	1.583420273495148	90.72329886672252	90.72329886672252	-0.0131951689457929	-0.7560274905560209	-90.72329886672252
2021-07-08	3	m	3	19	c	ALE	right	0	0	0	603.5501878261566	47.47730898857117	0.0104917598066357	0.0104917598066357	0.6011335565852184	0.6011335565852184	1.2590111767962842	1.2590111767962842	72.13602679022621	72.13602679022621	-0.0104917598066357	-0.6011335565852184	-72.13602679022621
2021-07-08	3	m	3	19	c	ALE	right	0	0	0	603.6751129627228	47.60223412513733	0.0104641703744017	0.0104641703744017	0.599552798559048	0.599552798559048	1.255700444928204	1.255700444928204	71.94633582708576	71.94633582708576	-0.0104641703744017	-0.599552798559048	-71.94633582708576
2021-07-08	3	m	3	19	c	ALE	right	0	0	0	604.6667757034302	48.59389686584473	0.0033118720246215	0.0033118720246215	0.189756289298259	0.189756289298259	0.39742464295458	0.39742464295458	22.77075471579108	22.77075471579108	-0.0033118720246215	-0.189756289298259	-22.77075471579108
2021-07-08	3	m	3	19	c	ALE	right	0	0	0	609.0417602062225	52.968881368637085	0.0012533570442112	0.0012533570442112	0.0718120688562934	0.0718120688562934	0.150402845305344	0.150402845305344	8.617448262755218	8.617448262755218	-0.0012533570442112	-0.0718120688562934	-8.617448262755218
2021-07-08	3	m	3	19	c	ALE	right	0	0	0	610.6168127059937	54.5439338684082	0.002443313069196	0.002443313069196	0.1399915268940864	0.1399915268940864	0.29319756830352	0.29319756830352	16.79898322729038	16.79898322729038	-0.002443313069196	-0.1399915268940864	-16.79898322729038
2021-07-08	3	m	3	19	c	ALE	right	0	0	0	613.3500907421112	57.27721190452576	0.003055806215313	0.003055806215313	0.1750847991472802	0.1750847991472802	0.36669674583756	0.36669674583756	21.010175897673623	21.010175897673623	-0.003055806215313	-0.1750847991472802	-21.010175897673623
2021-07-08	3	m	3	19	c	ALE	right	0	0	0	635.9418559074402	79.86897706985474	0.0011168636317782	0.0011168636317782	0.0639915723925441	0.0639915723925441	0.134023635813384	0.134023635813384	7.678988687105292	7.678988687105292	-0.0011168636317782	-0.0639915723925441	-7.678988687105292
2021-07-08	3	m	3	19	c	ALE	right	0	0	0	640.2500915527344	84.17721271514893	0.0075790314271244	0.0075790314271244	0.4342465135712413	0.4342465135712413	0.909483771254928	0.909483771254928	52.10958162854895	52.10958162854895	-0.0075790314271244	-0.4342465135712413	-52.10958162854895
2021-07-08	3	m	3	19	c	ALE	right	0	0	0	641.6501860618591	85.57730722427368	-0.0035069142406371	0.0035069142406371	-0.2009313851028318	0.2009313851028318	-0.420829708876452	0.420829708876452	-24.111766212339816	24.111766212339816	0.0035069142406371	0.2009313851028318	24.111766212339816
2021-07-08	3	m	3	19	c	ALE	right	0	0	0	641.9667868614197	85.89390802383423	-0.0058487689467616	0.0058487689467616	-0.3351097759966154	0.3351097759966154	-0.701852273611392	0.701852273611392	-40.21317311959385	40.21317311959385	0.0058487689467616	0.3351097759966154	40.21317311959385
2021-07-08	3	m	3	19	c	ALE	right	0	0	0	642.1667990684509	86.09392023086548	0.0011905799544137	0.0011905799544137	0.0682152065607829	0.0682152065607829	0.1428695945296439	0.1428695945296439	8.185824787293955	8.185824787293955	-0.0011905799544137	-0.0682152065607829	-8.185824787293955
2021-07-08	3	m	3	19	c	ALE	right	0	0	0	646.37513256073	90.30225372314452	0.0074956959164448	0.0074956959164448	0.4294717405257328	0.4294717405257328	0.899483509973376	0.899483509973376	51.53660886308794	51.53660886308794	-0.0074956959164448	-0.4294717405257328	-51.53660886308794
2021-07-08	3	m	3	19	c	ALE	right	0	0	0	649.3750925064087	93.30221366882324	-0.0024919269233366	0.0024919269233366	-0.1427768955622074	0.1427768955622074	-0.299031230800392	0.299031230800392	-17.13322746746489	17.13322746746489	0.0024919269233366	0.1427768955622074	17.13322746746489
2021-07-08	3	m	3	19	c	ALE	right	0	0	0	649.6671810150146	93.5943021774292	0.0015440760212626	0.0015440760212626	0.0884690392656993	0.0884690392656993	0.185289122551512	0.185289122551512	10.616284711883925	10.616284711883925	-0.0015440760212626	-0.0884690392656993	-10.616284711883925
2021-07-08	3	m	3	19	c	ALE	right	0	0	0	653.7500929832458	97.6772141456604	0.0230096915586515	0.0230096915586515	1.3183582142085275	1.3183582142085275	2.76116298703818	2.76116298703818	158.20298570502334	158.20298570502334	-0.0230096915586515	-1.3183582142085275	-158.20298570502334
2021-07-08	3	m	3	19	c	ALE	right	0	0	0	654.0417456626892	97.96886682510376	-0.004040212482155	0.004040212482155	-0.2314871235635559	0.2314871235635559	-0.4848254978585999	0.4848254978585999	-27.77845482762671	27.77845482762671	0.004040212482155	0.2314871235635559	27.77845482762671
2021-07-08	3	m	3	19	c	ALE	right	0	0	0	654.2417538166046	98.16887497901917	0.0012177732465141	0.0012177732465141	0.0697732674292023	0.0697732674292023	0.146132789581692	0.146132789581692	8.372792091504278	8.372792091504278	-0.0012177732465141	-0.0697732674292023	-8.372792091504278
2021-07-08	3	m	3	19	c	ALE	right	0	0	0	662.9168512821198	106.8439724445343	-0.0011420139921831	0.0011420139921831	-0.0654325818969778	0.0654325818969778	-0.137041679061972	0.137041679061972	-7.851909827637339	7.851909827637339	0.0011420139921831	0.0654325818969778	7.851909827637339
2021-07-08	3	m	3	19	c	ALE	right	0	0	0	663.3418550491333	107.26897621154784	-0.0031228353251181	0.0031228353251181	-0.1789252842436314	0.1789252842436314	-0.3747402390141719	0.3747402390141719	-21.47103410923577	21.47103410923577	0.0031228353251181	0.1789252842436314	21.47103410923577
2021-07-08	3	m	3	19	c	ALE	right	0	0	0	663.5501844882965	107.47730565071106	0.001233877238953	0.001233877238953	0.0706959582292618	0.0706959582292618	0.1480652686743599	0.1480652686743599	8.483514987511425	8.483514987511425	-0.001233877238953	-0.0706959582292618	-8.483514987511425
2021-07-08	3	m	3	19	c	ALE	right	0	0	0	665.7084567546844	109.635577917099	0.0015817295846554	0.0015817295846554	0.090626429531735	0.090626429531735	0.189807550158648	0.189807550158648	10.875171543808207	10.875171543808207	-0.0015817295846554	-0.090626429531735	-10.875171543808207
2021-07-08	3	m	3	19	c	ALE	right	0	0	0	668.9168186187744	112.84393978118896	0.0012947910167797	0.0012947910167797	0.0741860606129293	0.0741860606129293	0.155374922013564	0.155374922013564	8.902327273551524	8.902327273551524	-0.0012947910167797	-0.0741860606129293	-8.902327273551524
2021-07-08	3	m	3	19	c	ALE	right	0	0	0	669.9417617321014	113.868882894516	-0.0059188909521683	0.0059188909521683	-0.3391274709574128	0.3391274709574128	-0.7102669142601961	0.7102669142601961	-40.695296514889534	40.695296514889534	0.0059188909521683	0.3391274709574128	40.695296514889534
2021-07-08	3	m	3	19	c	ALE	right	0	0	0	670.233544588089	114.16066575050354	0.0020372831881253	0.0020372831881253	0.1167277283525366	0.1167277283525366	0.244473982575036	0.244473982575036	14.007327402304393	14.007327402304393	-0.0020372831881253	-0.1167277283525366	-14.007327402304393
2021-07-08	3	m	3	19	c	ALE	right	0	0	0	671.7585241794586	115.68564534187315	-0.0028478449645323	0.0028478449645323	-0.1631694971752844	0.1631694971752844	-0.3417413957438759	0.3417413957438759	-19.580339661034127	19.580339661034127	0.0028478449645323	0.1631694971752844	19.580339661034127
2021-07-08	3	m	3	19	c	ALE	right	0	0	0	672.1001398563385	116.02726101875304	0.0011205344264894	0.0011205344264894	0.0642018934369548	0.0642018934369548	0.134464131178728	0.134464131178728	7.704227212434578	7.704227212434578	-0.0011205344264894	-0.0642018934369548	-7.704227212434578
2021-07-08	3	m	3	19	c	ALE	right	0	0	0	674.65842461586	118.58554577827454	-0.0018794522530175	0.0018794522530175	-0.1076846818942564	0.1076846818942564	-0.2255342703621	0.2255342703621	-12.92216182731078	12.92216182731078	0.0018794522530175	0.1076846818942564	12.92216182731078
2021-07-08	3	m	3	19	c	ALE	right	0	0	0	674.9500913619995	118.87721252441406	0.0040409045159943	0.0040409045159943	0.231526774181828	0.231526774181828	0.484908541919316	0.484908541919316	27.783212901819365	27.783212901819365	-0.0040409045159943	-0.231526774181828	-27.783212901819365
2021-07-08	3	m	3	19	c	ALE	right	0	0	0	681.0168623924255	124.94398355484007	0.0089241961814427	0.0089241961814427	0.5113187767434322	0.5113187767434322	1.070903541773124	1.070903541773124	61.35825320921186	61.35825320921186	-0.0089241961814427	-0.5113187767434322	-61.35825320921186
2021-07-08	3	m	3	19	c	ALE	right	0	0	0	683.0501070022583	126.97722816467284	0.01447669291462	0.01447669291462	0.8294534053146686	0.8294534053146686	1.7372031497544	1.7372031497544	99.53440863776024	99.53440863776024	-0.01447669291462	-0.8294534053146686	-99.53440863776024
2021-07-08	3	m	3	19	c	ALE	right	0	0	0	695.0834586620331	139.01057982444763	0.0038001086515788	0.0038001086515788	0.2177301874266155	0.2177301874266155	0.456013038189456	0.456013038189456	26.12762249119386	26.12762249119386	-0.0038001086515788	-0.2177301874266155	-26.12762249119386
2021-07-08	3	m	3	19	c	ALE	right	0	0	0	696.083443403244	140.01056456565857	-0.0013550754016584	0.0013550754016584	-0.0776401014370211	0.0776401014370211	-0.162609048199008	0.162609048199008	-9.31681217244254	9.31681217244254	0.0013550754016584	0.0776401014370211	9.31681217244254
2021-07-08	3	m	3	19	c	ALE	right	0	0	0	696.7001323699951	140.62725353240967	-0.0028458302947733	0.0028458302947733	-0.163054065100981	0.163054065100981	-0.341499635372796	0.341499635372796	-19.566487812117728	19.566487812117728	0.0028458302947733	0.163054065100981	19.566487812117728
2021-07-08	3	m	3	19	c	ALE	right	0	0	0	698.8501026630402	142.7772238254547	0.0024833584649085	0.0024833584649085	0.142285959057344	0.142285959057344	0.29800301578902	0.29800301578902	17.07431508688128	17.07431508688128	-0.0024833584649085	-0.142285959057344	-17.07431508688128
2021-07-08	3	m	3	19	c	ALE	right	0	0	0	704.4751415252686	148.4022626876831	0.0028087802435671	0.0028087802435671	0.1609312535361222	0.1609312535361222	0.337053629228052	0.337053629228052	19.31175042433467	19.31175042433467	-0.0028087802435671	-0.1609312535361222	-19.31175042433467
2021-07-08	3	m	3	19	c	ALE	right	0	0	0	705.8168194293976	149.74394059181213	0.0089625897046878	0.0089625897046878	0.5135185635860138	0.5135185635860138	1.075510764562536	1.075510764562536	61.62222763032165	61.62222763032165	-0.0089625897046878	-0.5135185635860138	-61.62222763032165
2021-07-08	3	m	3	19	c	ALE	right	0	0	0	706.050087928772	149.97720909118652	-0.0018358554594854	0.0018358554594854	-0.1051867696245639	0.1051867696245639	-0.220302655138248	0.220302655138248	-12.62241235494767	12.62241235494767	0.0018358554594854	0.1051867696245639	12.62241235494767
2021-07-08	3	m	3	19	c	ALE	right	0	0	0	707.4671566486359	151.39427781105042	0.0029170065778138	0.0029170065778138	0.1671321657206303	0.1671321657206303	0.350040789337656	0.350040789337656	20.05585988647564	20.05585988647564	-0.0029170065778138	-0.1671321657206303	-20.05585988647564
2021-07-08	3	m	3	19	c	ALE	right	0	0	0	710.0084240436554	153.93554520606995	0.0088584888835581	0.0088584888835581	0.5075540258914356	0.5075540258914356	1.0630186660269718	1.0630186660269718	60.906483106972274	60.906483106972274	-0.0088584888835581	-0.5075540258914356	-60.906483106972274
2021-07-08	3	m	3	19	c	ALE	right	0	0	0	712.4834456443787	156.4105668067932	0.0060427448109009	0.0060427448109009	0.3462237743392003	0.3462237743392003	0.725129377308108	0.725129377308108	41.54685292070404	41.54685292070404	-0.0060427448109009	-0.3462237743392003	-41.54685292070404
2021-07-08	3	m	3	19	c	ALE	right	0	0	0	712.5500936508179	156.47721481323242	0.0059513684561253	0.0059513684561253	0.3409882948632683	0.3409882948632683	0.714164214735036	0.714164214735036	40.918595383592205	40.918595383592205	-0.0059513684561253	-0.3409882948632683	-40.918595383592205
2021-07-08	3	m	3	19	c	ALE	right	0	0	0	712.8418302536011	156.76895141601562	-0.0019221841379781	0.0019221841379781	-0.1101330385531374	0.1101330385531374	-0.230662096557372	0.230662096557372	-13.215964626376492	13.215964626376492	0.0019221841379781	0.1101330385531374	13.215964626376492
2021-07-08	3	m	3	19	c	ALE	right	0	0	0	713.0253195762634	156.95244073867798	0.0014922962229716	0.0014922962229716	0.0855022753595863	0.0855022753595863	0.1790755467565919	0.1790755467565919	10.26027304315036	10.26027304315036	-0.0014922962229716	-0.0855022753595863	-10.26027304315036
2021-07-08	3	m	3	19	c	ALE	right	0	0	0	713.2168486118317	157.14396977424622	-0.0071480311304503	0.0071480311304503	-0.409552015602929	0.409552015602929	-0.857763735654036	0.857763735654036	-49.146241872351474	49.146241872351474	0.0071480311304503	0.409552015602929	49.146241872351474
2021-07-08	3	m	3	19	c	ALE	right	0	0	0	713.5584471225739	157.4855682849884	0.0028231374078082	0.0028231374078082	0.1617538584529134	0.1617538584529134	0.338776488936984	0.338776488936984	19.41046301434961	19.41046301434961	-0.0028231374078082	-0.1617538584529134	-19.41046301434961
2021-07-08	3	m	3	19	c	ALE	right	0	0	0	737.6501798629761	181.57730102539065	0.0039326797726818	0.0039326797726818	0.2253259531511351	0.2253259531511351	0.471921572721816	0.471921572721816	27.03911437813621	27.03911437813621	-0.0039326797726818	-0.2253259531511351	-27.03911437813621
2021-07-08	3	m	3	19	c	ALE	right	0	0	0	742.4751360416412	186.4022572040558	0.0015653800358756	0.0015653800358756	0.0896896693897092	0.0896896693897092	0.187845604305072	0.187845604305072	10.762760326765113	10.762760326765113	-0.0015653800358756	-0.0896896693897092	-10.762760326765113
2021-07-08	3	m	3	19	c	ALE	right	0	0	0	757.4418623447418	201.3689835071564	0.005684160808038	0.005684160808038	0.3256784243742491	0.3256784243742491	0.68209929696456	0.68209929696456	39.08141092490989	39.08141092490989	-0.005684160808038	-0.3256784243742491	-39.08141092490989
2021-07-08	3	m	3	19	c	ALE	right	0	0	0	758.2667696475983	202.1938908100128	0.0093190945729895	0.0093190945729895	0.5339447879155684	0.5339447879155684	1.11829134875874	1.11829134875874	64.0733745498682	64.0733745498682	-0.0093190945729895	-0.5339447879155684	-64.0733745498682
2021-07-08	3	m	3	19	c	ALE	right	0	0	0	758.466851234436	202.3939723968506	-0.0012655431486243	0.0012655431486243	-0.0725102812078698	0.0725102812078698	-0.151865177834916	0.151865177834916	-8.701233744944384	8.701233744944384	0.0012655431486243	0.0725102812078698	8.701233744944384
2021-07-08	3	m	3	19	c	ALE	right	0	0	0	760.433516740799	204.3606379032135	0.0061487944540117	0.0061487944540117	0.3522999713083177	0.3522999713083177	0.737855334481404	0.737855334481404	42.27599655699813	42.27599655699813	-0.0061487944540117	-0.3522999713083177	-42.27599655699813
2021-07-08	3	m	3	19	c	ALE	right	0	0	0	791.4417488574982	235.36887001991272	0.0026721396258237	0.0026721396258237	0.153102322829365	0.153102322829365	0.320656755098844	0.320656755098844	18.372278739523804	18.372278739523804	-0.0026721396258237	-0.153102322829365	-18.372278739523804
2021-07-08	3	m	3	19	c	ALE	right	0	0	0	791.9834630489349	235.9105842113495	0.0040865272490858	0.0040865272490858	0.2341407642378228	0.2341407642378228	0.490383269890296	0.490383269890296	28.09689170853874	28.09689170853874	-0.0040865272490858	-0.2341407642378228	-28.09689170853874
2021-07-08	3	m	3	19	c	ALE	right	0	0	0	794.4168665409088	238.34398770332336	0.0038067101559703	0.0038067101559703	0.2181084257666855	0.2181084257666855	0.456805218716436	0.456805218716436	26.173011092002263	26.173011092002263	-0.0038067101559703	-0.2181084257666855	-26.173011092002263
2021-07-08	3	m	3	19	c	ALE	right	0	0	0	801.2751314640045	245.20225262641907	-0.0164981387655199	0.0164981387655199	-0.9452737210854644	0.9452737210854644	-1.979776651862388	1.979776651862388	-113.43284653025572	113.43284653025572	0.0164981387655199	0.9452737210854644	113.43284653025572
2021-07-08	3	m	3	19	c	ALE	right	0	0	0	801.6251094341278	245.5522305965424	0.0057531703574472	0.0057531703574472	0.3296323803014958	0.3296323803014958	0.690380442893664	0.690380442893664	39.5558856361795	39.5558856361795	-0.0057531703574472	-0.3296323803014958	-39.5558856361795
2021-07-08	3	m	3	19	c	ALE	right	0	0	0	801.783450126648	245.7105712890625	0.0014450707262449	0.0014450707262449	0.0827964537117375	0.0827964537117375	0.173408487149388	0.173408487149388	9.935574445408504	9.935574445408504	-0.0014450707262449	-0.0827964537117375	-9.935574445408504
2021-07-08	3	m	3	19	c	ALE	right	0	0	0	814.0751111507416	258.0022323131561	0.0047503702183339	0.0047503702183339	0.2721761646351718	0.2721761646351718	0.570044426200068	0.570044426200068	32.66113975622062	32.66113975622062	-0.0047503702183339	-0.2721761646351718	-32.66113975622062
2021-07-08	3	m	3	19	c	ALE	right	0	0	0	814.2584240436554	258.18554520606995	-0.0012107832250317	0.0012107832250317	-0.069372768699555	0.069372768699555	-0.145293987003804	0.145293987003804	-8.324732243946602	8.324732243946602	0.0012107832250317	0.069372768699555	8.324732243946602
2021-07-08	3	m	3	19	c	ALE	right	0	0	0	816.3500940799713	260.27721524238586	-0.0017094604303283	0.0017094604303283	-0.0979448679024291	0.0979448679024291	-0.205135251639396	0.205135251639396	-11.753384148291492	11.753384148291492	0.0017094604303283	0.0979448679024291	11.753384148291492
2021-07-08	3	m	3	19	c	ALE	right	0	0	0	819.2251737117767	263.1522948741913	-0.0054919699658336	0.0054919699658336	-0.3146667002548722	0.3146667002548722	-0.659036395900032	0.659036395900032	-37.76000403058467	37.76000403058467	0.0054919699658336	0.3146667002548722	37.76000403058467
2021-07-08	3	m	3	19	c	ALE	right	0	0	0	819.4917907714844	263.4189119338989	0.0030207873396646	0.0030207873396646	0.1730783653693334	0.1730783653693334	0.362494480759752	0.362494480759752	20.769403844320014	20.769403844320014	-0.0030207873396646	-0.1730783653693334	-20.769403844320014
2021-07-08	3	m	3	19	c	ALE	right	0	0	0	820.5338554382324	264.460976600647	0.0068615440437773	0.0068615440437773	0.3931375146515675	0.3931375146515675	0.823385285253276	0.823385285253276	47.176501758188095	47.176501758188095	-0.0068615440437773	-0.3931375146515675	-47.176501758188095
2021-07-08	3	m	3	19	c	ALE	right	0	0	0	820.8502032756805	264.7773244380951	0.0044944344430814	0.0044944344430814	0.2575121248867948	0.2575121248867948	0.539332133169768	0.539332133169768	30.901454986415377	30.901454986415377	-0.0044944344430814	-0.2575121248867948	-30.901454986415377
2021-07-08	3	m	3	19	c	ALE	right	0	0	0	826.2084186077118	270.13553977012634	0.0131543287184824	0.0131543287184824	0.7536875178967744	0.7536875178967744	1.578519446217888	1.578519446217888	90.44250214761291	90.44250214761291	-0.0131543287184824	-0.7536875178967744	-90.44250214761291
2021-07-08	3	m	3	19	c	ALE	right	0	0	0	826.6834423542023	270.6105635166168	0.0063695454423592	0.0063695454423592	0.3649480712639711	0.3649480712639711	0.7643454530831041	0.7643454530831041	43.79376855167654	43.79376855167654	-0.0063695454423592	-0.3649480712639711	-43.79376855167654
2021-07-08	3	m	3	19	c	ALE	right	0	0	0	826.8918154239655	270.81893658638	-0.0010857155358132	0.0010857155358132	-0.0622069179538811	0.0622069179538811	-0.130285864297584	0.130285864297584	-7.464830154465736	7.464830154465736	0.0010857155358132	0.0622069179538811	7.464830154465736
2021-07-08	3	m	3	19	c	ALE	right	0	0	0	831.9417521953583	275.8688733577728	0.0018829116620475	0.0018829116620475	0.1078828914312849	0.1078828914312849	0.2259493994457	0.2259493994457	12.945946971754193	12.945946971754193	-0.0018829116620475	-0.1078828914312849	-12.945946971754193
2021-07-08	3	m	3	19	c	ALE	right	0	0	0	834.6085257530212	278.5356469154358	0.002532789025274	0.002532789025274	0.1451181215452538	0.1451181215452538	0.30393468303288	0.30393468303288	17.414174585430455	17.414174585430455	-0.002532789025274	-0.1451181215452538	-17.414174585430455
2021-07-08	3	m	3	19	c	ALE	right	0	0	0	839.6251628398895	283.5522840023041	0.0018348452813684	0.0018348452813684	0.1051288906819033	0.1051288906819033	0.220181433764208	0.220181433764208	12.6154668818284	12.6154668818284	-0.0018348452813684	-0.1051288906819033	-12.6154668818284
2021-07-08	3	m	3	19	c	ALE	right	0	0	0	841.9085292816162	285.8356504440308	-0.0013439478499719	0.0013439478499719	-0.077002539689071	0.077002539689071	-0.161273741996628	0.161273741996628	-9.240304762688522	9.240304762688522	0.0013439478499719	0.077002539689071	9.240304762688522
2021-07-08	3	m	3	19	c	ALE	right	0	0	0	851.3835320472717	295.3106532096863	0.0102633378386949	0.0102633378386949	0.588045941874138	0.588045941874138	1.231600540643388	1.231600540643388	70.56551302489655	70.56551302489655	-0.0102633378386949	-0.588045941874138	-70.56551302489655
2021-07-08	3	m	3	19	c	ALE	right	0	0	0	851.708443403244	295.63556456565857	-0.001922739682707	0.001922739682707	-0.1101648689214341	0.1101648689214341	-0.23072876192484	0.23072876192484	-13.219784270572095	13.219784270572095	0.001922739682707	0.1101648689214341	13.219784270572095
2021-07-08	3	m	3	19	c	ALE	right	0	0	0	853.6004765033722	297.52759766578674	0.001880680363261	0.001880680363261	0.1077550474279858	0.1077550474279858	0.22568164359132	0.22568164359132	12.9306056913583	12.9306056913583	-0.001880680363261	-0.1077550474279858	-12.9306056913583
2021-07-08	3	m	3	19	c	ALE	right	0	0	0	875.3751864433289	319.3023076057434	-0.0085238413638713	0.0085238413638713	-0.4883801353888609	0.4883801353888609	-1.022860963664556	1.022860963664556	-58.60561624666331	58.60561624666331	0.0085238413638713	0.4883801353888609	58.60561624666331
2021-07-08	5	j	3	1	c	ALE	left	1	1	1	39.184720516204834	9.917628049850464	0.0057181258312405	0.0057181258312405	0.3276244768548162	0.3276244768548162	0.68617509974886	0.68617509974886	39.31493722257795	39.31493722257795	0.0057181258312405	0.3276244768548162	39.31493722257795	-46.87050189371391
2021-07-08	5	j	3	2	c	ALE	right	0	0	0	77.5681643486023	19.05276036262512	-0.0011761093834152	0.0011761093834152	-0.0673861039154245	0.0673861039154245	-0.141133126009824	0.141133126009824	-8.086332469850941	8.086332469850941	0.0011761093834152	0.0673861039154245	8.086332469850941
2021-07-08	5	j	3	2	c	ALE	right	0	0	0	78.43484354019165	19.91943955421448	0.0169160224153504	0.0169160224153504	0.9692166905482748	0.9692166905482748	2.029922689842048	2.029922689842048	116.30600286579298	116.30600286579298	-0.0169160224153504	-0.9692166905482748	-116.30600286579298
2021-07-08	5	j	3	2	c	ALE	right	0	0	0	85.03480362892151	26.519399642944336	0.0191386011983755	0.0191386011983755	1.0965610744509358	1.0965610744509358	2.29663214380506	2.29663214380506	131.5873289341123	131.5873289341123	-0.0191386011983755	-1.0965610744509358	-131.5873289341123
2021-07-08	5	j	3	2	c	ALE	right	0	0	0	85.40149879455566	26.88609480857849	-0.0022572576646838	0.0022572576646838	-0.1293313374599381	0.1293313374599381	-0.270870919762056	0.270870919762056	-15.519760495192576	15.519760495192576	0.0022572576646838	0.1293313374599381	15.519760495192576
2021-07-08	5	j	3	2	c	ALE	right	0	0	0	86.66826319694519	28.152859210968018	0.0093439769720528	0.0093439769720528	0.5353704443660559	0.5353704443660559	1.121277236646336	1.121277236646336	64.2444533239267	64.2444533239267	-0.0093439769720528	-0.5353704443660559	-64.2444533239267
2021-07-08	5	j	3	2	c	ALE	right	0	0	0	86.8431122303009	28.32770824432373	0.0073533370701423	0.0073533370701423	0.4213151794562479	0.4213151794562479	0.882400448417076	0.882400448417076	50.55782153474976	50.55782153474976	-0.0073533370701423	-0.4213151794562479	-50.55782153474976
2021-07-08	5	j	3	3	c	ALE	right	1	0	0	91.41016340255736	3.627810478210449	0.001063782283314	0.001063782283314	0.0609502351546822	0.0609502351546822	0.12765387399768	0.12765387399768	7.314028218561866	7.314028218561866	-0.001063782283314	-0.0609502351546822	-7.314028218561866	104.48237253942436
2021-07-08	5	j	3	3	c	ALE	right	1	0	0	92.118097782135	4.335744857788086	-0.0014611590634846	0.0014611590634846	-0.0837182475349555	0.0837182475349555	-0.175339087618152	0.175339087618152	-10.04618970419466	10.04618970419466	0.0014611590634846	0.0837182475349555	10.04618970419466	99.11649958246907
2021-07-08	5	j	3	3	c	ALE	right	1	0	0	92.35984110832214	4.57748818397522	0.0011732261841855	0.0011732261841855	0.0672209087680673	0.0672209087680673	0.14078714210226	0.14078714210226	8.06650905216808	8.06650905216808	-0.0011732261841855	-0.0672209087680673	-8.06650905216808	97.2881692919402
2021-07-08	5	j	3	3	c	ALE	right	0	0	0	104.42642617225648	16.644073247909546	-0.0032562069575019	0.0032562069575019	-0.1865669158859934	0.1865669158859934	-0.390744834900228	0.390744834900228	-22.38802990631922	22.38802990631922	0.0032562069575019	0.1865669158859934	22.38802990631922
2021-07-08	5	j	3	3	c	ALE	right	0	0	0	104.8431327342987	17.060779809951782	0.0064611946669769	0.0064611946669769	0.3701991850302118	0.3701991850302118	0.775343360037228	0.775343360037228	44.42390220362542	44.42390220362542	-0.0064611946669769	-0.3701991850302118	-44.42390220362542
2021-07-08	5	j	3	3	c	ALE	right	0	0	0	105.41809463500977	17.635741710662842	-0.0044009271297215	0.0044009271297215	-0.2521545504776653	0.2521545504776653	-0.52811125556658	0.52811125556658	-30.258546057319837	30.258546057319837	0.0044009271297215	0.2521545504776653	30.258546057319837
2021-07-08	5	j	3	3	c	ALE	right	0	0	0	105.65979433059692	17.87744140625	-0.0016764891259548	0.0016764891259548	-0.0960557513167863	0.0960557513167863	-0.201178695114576	0.201178695114576	-11.526690158014356	11.526690158014356	0.0016764891259548	0.0960557513167863	11.526690158014356
2021-07-08	5	j	3	3	c	ALE	right	0	0	0	106.17649292945862	18.39414000511169	0.0015497580312079	0.0015497580312079	0.0887945944547164	0.0887945944547164	0.185970963744948	0.185970963744948	10.655351334565967	10.655351334565967	-0.0015497580312079	-0.0887945944547164	-10.655351334565967
2021-07-08	5	j	3	3	c	ALE	right	0	0	0	106.36817502975464	18.585822105407715	0.0013066297721982	0.0013066297721982	0.074864371333097	0.074864371333097	0.156795572663784	0.156795572663784	8.983724559971646	8.983724559971646	-0.0013066297721982	-0.074864371333097	-8.983724559971646
2021-07-08	5	j	3	3	c	ALE	right	0	0	0	107.0514361858368	19.269083261489868	-0.0040125007228732	0.0040125007228732	-0.2298993567138263	0.2298993567138263	-0.481500086744784	0.481500086744784	-27.58792280565916	27.58792280565916	0.0040125007228732	0.2298993567138263	27.58792280565916
2021-07-08	5	j	3	3	c	ALE	right	0	0	0	107.77645421028136	19.99410128593445	0.0024847181814818	0.0024847181814818	0.142363865078328	0.142363865078328	0.298166181777816	0.298166181777816	17.08366380939937	17.08366380939937	-0.0024847181814818	-0.142363865078328	-17.08366380939937
2021-07-08	5	j	3	3	c	ALE	right	0	0	0	108.75140976905824	20.969056844711304	-0.0017913045783012	0.0017913045783012	-0.1026341921591204	0.1026341921591204	-0.214956549396144	0.214956549396144	-12.316103059094456	12.316103059094456	0.0017913045783012	0.1026341921591204	12.316103059094456
2021-07-08	5	j	3	3	c	ALE	right	0	0	0	109.10978627204896	21.327433347702023	0.0020355354864657	0.0020355354864657	0.1166275924235935	0.1166275924235935	0.244264258375884	0.244264258375884	13.99531109083122	13.99531109083122	-0.0020355354864657	-0.1166275924235935	-13.99531109083122
2021-07-08	5	j	3	4	c	ALE	left	1	1	0	129.9347710609436	12.885636806488035	-0.0075046562286636	0.0075046562286636	-0.4299851285989896	0.4299851285989896	-0.900558747439632	0.900558747439632	-51.59821543187875	51.59821543187875	-0.0075046562286636	-0.4299851285989896	-51.59821543187875	-13.872957613083706
2021-07-08	5	j	3	4	c	ALE	left	1	1	0	130.44352173805237	13.394387483596802	0.0045019959869867	0.0045019959869867	0.2579453694391714	0.2579453694391714	0.540239518438404	0.540239518438404	30.953444332700567	30.953444332700567	0.0045019959869867	0.2579453694391714	30.953444332700567	-8.497878375737407
2021-07-08	5	j	3	4	c	ALE	left	1	1	0	131.23478865623474	14.185654401779177	-0.0018561915143476	0.0018561915143476	-0.1063519397401144	0.1063519397401144	-0.222742981721712	0.222742981721712	-12.762232768813735	12.762232768813735	-0.0018561915143476	-0.1063519397401144	-12.762232768813735	-0.1824090854434601
2021-07-08	5	j	3	4	c	ALE	left	0	0	0	133.25979900360107	16.210664749145508	0.0050664478653376	0.0050664478653376	0.2902860798069097	0.2902860798069097	0.6079737438405121	0.6079737438405121	34.83432957682917	34.83432957682917	0.0050664478653376	0.2902860798069097	34.83432957682917
2021-07-08	5	j	3	4	c	ALE	left	0	0	0	133.59308099746704	16.543946743011475	-0.0027530025184564	0.0027530025184564	-0.1577354252964382	0.1577354252964382	-0.330360302214768	0.330360302214768	-18.928251035572583	18.928251035572583	-0.0027530025184564	-0.1577354252964382	-18.928251035572583
2021-07-08	5	j	3	4	c	ALE	left	0	0	0	134.01809406280518	16.96895980834961	0.0014050448413361	0.0014050448413361	0.0805031394351869	0.0805031394351869	0.168605380960332	0.168605380960332	9.66037673222243	9.66037673222243	0.0014050448413361	0.0805031394351869	9.66037673222243
2021-07-08	5	j	3	4	c	ALE	left	0	0	0	134.51809215545654	17.468957901000977	-0.0039080795052725	0.0039080795052725	-0.223916461653689	0.223916461653689	-0.4689695406327	0.4689695406327	-26.86997539844268	26.86997539844268	-0.0039080795052725	-0.223916461653689	-26.86997539844268
2021-07-08	5	j	3	4	c	ALE	left	0	0	0	135.17650413513184	18.12736988067627	-0.0018201389496373	0.0018201389496373	-0.104286279941592	0.104286279941592	-0.218416673956476	0.218416673956476	-12.51435359299104	12.51435359299104	-0.0018201389496373	-0.104286279941592	-12.51435359299104
2021-07-08	5	j	3	4	c	ALE	left	0	0	0	135.50151586532593	18.45238161087036	0.0042693774499241	0.0042693774499241	0.2446173090289769	0.2446173090289769	0.512325293990892	0.512325293990892	29.35407708347723	29.35407708347723	0.0042693774499241	0.2446173090289769	29.35407708347723
2021-07-08	5	j	3	4	c	ALE	left	0	0	0	145.26814150810242	28.21900725364685	-0.0022165387523228	0.0022165387523228	-0.1269983156352897	0.1269983156352897	-0.265984650278736	0.265984650278736	-15.239797876234768	15.239797876234768	-0.0022165387523228	-0.1269983156352897	-15.239797876234768
2021-07-08	5	j	3	4	c	ALE	left	0	0	0	145.7097511291504	28.660616874694824	0.0026880556193604	0.0026880556193604	0.1540142420857754	0.1540142420857754	0.322566674323248	0.322566674323248	18.48170905029305	18.48170905029305	0.0026880556193604	0.1540142420857754	18.48170905029305
2021-07-08	5	j	3	4	c	ALE	left	0	0	0	145.98473286628723	28.935598611831665	0.0050407931143802	0.0050407931143802	0.2888161708525915	0.2888161708525915	0.604895173725624	0.604895173725624	34.65794050231098	34.65794050231098	0.0050407931143802	0.2888161708525915	34.65794050231098
2021-07-08	5	j	3	5	c	ALE	right	1	0	0	146.58475971221924	0.2686898708343506	0.0030855390943473	0.0030855390943473	0.1767883676287186	0.1767883676287186	0.370264691321676	0.370264691321676	21.21460411544623	21.21460411544623	-0.0030855390943473	-0.1767883676287186	-21.21460411544623	129.04422263892485
2021-07-08	5	j	3	5	c	ALE	right	1	0	0	146.98473000526428	0.6686601638793945	0.0025749217989824	0.0025749217989824	0.1475321516579248	0.1475321516579248	0.308990615877888	0.308990615877888	17.703858198950986	17.703858198950986	-0.0025749217989824	-0.1475321516579248	-17.703858198950986	126.14128301096858
2021-07-08	5	j	3	5	c	ALE	right	1	0	0	149.36816453933716	3.0520946979522705	-0.0018631342828432	0.0018631342828432	-0.1067497310730487	0.1067497310730487	-0.223576113941184	0.223576113941184	-12.80996772876585	12.80996772876585	0.0018631342828432	0.1067497310730487	12.80996772876585	108.71805228179888
2021-07-08	5	j	3	5	c	ALE	right	1	0	0	149.51015734672546	3.194087505340576	-0.0023800509343435	0.0023800509343435	-0.1363668735640507	0.1363668735640507	-0.28560611212122	0.28560611212122	-16.36402482768609	16.36402482768609	0.0023800509343435	0.1363668735640507	16.36402482768609	107.72873165185062
2021-07-08	5	j	3	5	c	ALE	right	1	0	0	149.74345088005066	3.4273810386657715	-0.0016360213652049	0.0016360213652049	-0.0937371194194718	0.0937371194194718	-0.196322563824588	0.196322563824588	-11.248454330336626	11.248454330336626	0.0016360213652049	0.0937371194194718	11.248454330336626	105.98696140243015
2021-07-08	5	j	3	5	c	ALE	right	1	0	0	150.15979623794556	3.843726396560669	-0.0011460432988098	0.0011460432988098	-0.0656634441610518	0.0656634441610518	-0.137525195857176	0.137525195857176	-7.879613299326219	7.879613299326219	0.0011460432988098	0.0656634441610518	7.879613299326219	102.96595702722472
2021-07-08	5	j	3	5	c	ALE	right	1	0	0	150.85986399650574	4.54379415512085	-0.0011704822174854	0.0011704822174854	-0.0670636910570271	0.0670636910570271	-0.140457866098248	0.140457866098248	-8.047642926843256	8.047642926843256	0.0011704822174854	0.0670636910570271	8.047642926843256	97.55069998873368
2021-07-08	5	j	3	5	c	ALE	right	1	0	0	151.28478121757507	4.9687113761901855	-0.0010561781888273	0.0010561781888273	-0.0605145526335756	0.0605145526335756	-0.126741382659276	0.126741382659276	-7.261746316029073	7.261746316029073	0.0010561781888273	0.0605145526335756	7.261746316029073	94.10069881239008
2021-07-08	5	j	3	5	c	ALE	right	1	0	0	151.57647824287417	5.260408401489258	0.0015939414500917	0.0015939414500917	0.0913261178812167	0.0913261178812167	0.191272974011004	0.191272974011004	10.95913414574601	10.95913414574601	-0.0015939414500917	-0.0913261178812167	-10.95913414574601	91.66206102777925
2021-07-08	5	j	3	5	c	ALE	right	0	0	0	162.1181640625	15.802094221115112	-0.002120988022257	0.002120988022257	-0.1215236620731256	0.1215236620731256	-0.25451856267084	0.25451856267084	-14.582839448775072	14.582839448775072	0.002120988022257	0.1215236620731256	14.582839448775072
2021-07-08	5	j	3	5	c	ALE	right	0	0	0	163.74310874938965	17.42703890800476	-0.0019029061201173	0.0019029061201173	-0.1090284894923357	0.1090284894923357	-0.228348734414076	0.228348734414076	-13.083418739080292	13.083418739080292	0.0019029061201173	0.1090284894923357	13.083418739080292
2021-07-08	5	j	3	5	c	ALE	right	0	0	0	164.3181722164154	18.002102375030518	0.0010174149921686	0.0010174149921686	0.0582935850645964	0.0582935850645964	0.122089799060232	0.122089799060232	6.995230207751578	6.995230207751578	-0.0010174149921686	-0.0582935850645964	-6.995230207751578
2021-07-08	5	j	3	5	c	ALE	right	0	0	0	164.51809215545654	18.20202231407165	-0.0010919888336085	0.0010919888336085	-0.0625663514411805	0.0625663514411805	-0.13103866003302	0.13103866003302	-7.507962172941667	7.507962172941667	0.0010919888336085	0.0625663514411805	7.507962172941667
2021-07-08	5	j	3	5	c	ALE	right	0	0	0	164.90142560005188	18.585355758666992	0.0013612806999603	0.0013612806999603	0.0779956388403397	0.0779956388403397	0.163353683995236	0.163353683995236	9.359476660840766	9.359476660840766	-0.0013612806999603	-0.0779956388403397	-9.359476660840766
2021-07-08	5	j	3	5	c	ALE	right	0	0	0	170.24312257766724	23.92705273628235	-0.0063621256284166	0.0063621256284166	-0.3645229472402878	0.3645229472402878	-0.763455075409992	0.763455075409992	-43.74275366883454	43.74275366883454	0.0063621256284166	0.3645229472402878	43.74275366883454
2021-07-08	5	j	3	5	c	ALE	right	0	0	0	170.6598415374756	24.3437716960907	-0.0017403768340961	0.0017403768340961	-0.0997162473560464	0.0997162473560464	-0.208845220091532	0.208845220091532	-11.965949682725569	11.965949682725569	0.0017403768340961	0.0997162473560464	11.965949682725569
2021-07-08	5	j	3	5	c	ALE	right	0	0	0	170.90149593353271	24.585426092147827	0.0012975138343753	0.0012975138343753	0.0743420665695412	0.0743420665695412	0.155701660125036	0.155701660125036	8.921047988344945	8.921047988344945	-0.0012975138343753	-0.0743420665695412	-8.921047988344945
2021-07-08	5	j	3	5	c	ALE	right	0	0	0	171.09316492080688	24.777095079422	-0.001603398753824	0.001603398753824	-0.0918679814706508	0.0918679814706508	-0.19240785045888	0.19240785045888	-11.024157776478104	11.024157776478104	0.001603398753824	0.0918679814706508	11.024157776478104
2021-07-08	5	j	3	5	c	ALE	right	0	0	0	171.32650756835938	25.010437726974487	0.0011586980162587	0.0011586980162587	0.0663885060618043	0.0663885060618043	0.139043761951044	0.139043761951044	7.966620727416522	7.966620727416522	-0.0011586980162587	-0.0663885060618043	-7.966620727416522
2021-07-08	5	j	3	5	c	ALE	right	0	0	0	172.00979852676392	25.69372868537903	-0.0029607552178849	0.0029607552178849	-0.1696387781561412	0.1696387781561412	-0.355290626146188	0.355290626146188	-20.35665337873695	20.35665337873695	0.0029607552178849	0.1696387781561412	20.35665337873695
2021-07-08	5	j	3	5	c	ALE	right	0	0	0	172.34319949150083	26.027129650115967	-0.0013199036463306	0.0013199036463306	-0.0756249082986714	0.0756249082986714	-0.158388437559672	0.158388437559672	-9.074988995840574	9.074988995840574	0.0013199036463306	0.0756249082986714	9.074988995840574
2021-07-08	5	j	3	5	c	ALE	right	0	0	0	172.55982279777527	26.24375295639038	0.0020381220889787	0.0020381220889787	0.1167757938308663	0.1167757938308663	0.244574650677444	0.244574650677444	14.01309525970396	14.01309525970396	-0.0020381220889787	-0.1167757938308663	-14.01309525970396
2021-07-08	5	j	3	5	c	ALE	right	0	0	0	172.7681348323822	26.452064990997314	-0.0015286447316781	0.0015286447316781	-0.0875848915000633	0.0875848915000633	-0.183437367801372	0.183437367801372	-10.510186980007598	10.510186980007598	0.0015286447316781	0.0875848915000633	10.510186980007598
2021-07-08	5	j	3	5	c	ALE	right	0	0	0	173.0431032180786	26.72703337669373	0.002320686694031	0.002320686694031	0.1329655531401441	0.1329655531401441	0.27848240328372	0.27848240328372	15.955866376817292	15.955866376817292	-0.002320686694031	-0.1329655531401441	-15.955866376817292
2021-07-08	5	j	3	5	c	ALE	right	0	0	0	173.25149869918823	26.935428857803345	-0.002330031606929	0.002330031606929	-0.1335009772091168	0.1335009772091168	-0.2796037928314799	0.2796037928314799	-16.020117265094026	16.020117265094026	0.002330031606929	0.1335009772091168	16.020117265094026
2021-07-08	5	j	3	5	c	ALE	right	0	0	0	173.5180861949921	27.202016353607178	0.0025467699565733	0.0025467699565733	0.145919169902366	0.145919169902366	0.305612394788796	0.305612394788796	17.510300388283927	17.510300388283927	-0.0025467699565733	-0.145919169902366	-17.510300388283927
2021-07-08	5	j	3	5	c	ALE	right	0	0	0	173.79308199882507	27.477012157440186	-0.00201680717011	0.00201680717011	-0.115554538939026	0.115554538939026	-0.2420168604132	0.2420168604132	-13.86654467268313	13.86654467268313	0.00201680717011	0.115554538939026	13.86654467268313
2021-07-08	5	j	3	5	c	ALE	right	0	0	0	174.0180702209473	27.702000379562374	0.0024189743492452	0.0024189743492452	0.1385970209621547	0.1385970209621547	0.290276921909424	0.290276921909424	16.631642515458573	16.631642515458573	-0.0024189743492452	-0.1385970209621547	-16.631642515458573
2021-07-08	5	j	3	5	c	ALE	right	0	0	0	174.33476543426514	28.01869559288025	0.0013130023360425	0.0013130023360425	0.0752294923460531	0.0752294923460531	0.1575602803251	0.1575602803251	9.027539081526372	9.027539081526372	-0.0013130023360425	-0.0752294923460531	-9.027539081526372
2021-07-08	5	j	3	6	c	ALE	left	0	0	0	196.89307141304016	21.310070276260376	0.0027322240672884	0.0027322240672884	0.1565449077396931	0.1565449077396931	0.3278668880746079	0.3278668880746079	18.78538892876318	18.78538892876318	0.0027322240672884	0.1565449077396931	18.78538892876318
2021-07-08	5	j	3	6	c	ALE	left	0	0	0	197.1347897052765	21.551788568496704	0.004071061074161	0.004071061074161	0.2332546176894207	0.2332546176894207	0.48852732889932	0.48852732889932	27.99055412273049	27.99055412273049	0.004071061074161	0.2332546176894207	27.99055412273049
2021-07-08	5	j	3	6	c	ALE	left	0	0	0	197.60142731666565	22.018426179885864	-0.0017723780243464	0.0017723780243464	-0.1015497804967837	0.1015497804967837	-0.2126853629215679	0.2126853629215679	-12.185973659614056	12.185973659614056	-0.0017723780243464	-0.1015497804967837	-12.185973659614056
2021-07-08	5	j	3	6	c	ALE	left	0	0	0	197.8180890083313	22.235087871551517	0.002438191371015	0.002438191371015	0.1396980752043753	0.1396980752043753	0.2925829645218	0.2925829645218	16.763769024525043	16.763769024525043	0.002438191371015	0.1396980752043753	16.763769024525043
2021-07-08	5	j	3	6	c	ALE	left	0	0	0	198.17653465271	22.593533515930176	-0.0023928199492469	0.0023928199492469	-0.1370984842265552	0.1370984842265552	-0.287138393909628	0.287138393909628	-16.451818107186625	16.451818107186625	-0.0023928199492469	-0.1370984842265552	-16.451818107186625
2021-07-08	5	j	3	6	c	ALE	left	0	0	0	198.3514950275421	22.76849389076233	0.0015778079510866	0.0015778079510866	0.090401736479446	0.090401736479446	0.189336954130392	0.189336954130392	10.84820837753352	10.84820837753352	0.0015778079510866	0.090401736479446	10.84820837753352
2021-07-08	5	j	3	6	c	ALE	left	0	0	0	198.56814074516296	22.98513960838318	-0.0010538143201209	0.0010538143201209	-0.0603791129333758	0.0603791129333758	-0.126457718414508	0.126457718414508	-7.245493552005101	7.245493552005101	-0.0010538143201209	-0.0603791129333758	-7.245493552005101
2021-07-08	5	j	3	6	c	ALE	left	0	0	0	198.851500749588	23.268499612808228	0.0018469779630413	0.0018469779630413	0.1058240421359362	0.1058240421359362	0.221637355564956	0.221637355564956	12.69888505631235	12.69888505631235	0.0018469779630413	0.1058240421359362	12.69888505631235
2021-07-08	5	j	3	6	c	ALE	left	0	0	0	199.41817259788516	23.835171461105347	-0.0015570878371311	0.0015570878371311	-0.0892145613987657	0.0892145613987657	-0.186850540455732	0.186850540455732	-10.70574736785189	10.70574736785189	-0.0015570878371311	-0.0892145613987657	-10.70574736785189
2021-07-08	5	j	3	6	c	ALE	left	0	0	0	203.34314680099487	27.760145664215088	0.0043739782725168	0.0043739782725168	0.2506104946971352	0.2506104946971352	0.5248773927020159	0.5248773927020159	30.07325936365623	30.07325936365623	0.0043739782725168	0.2506104946971352	30.07325936365623
2021-07-08	5	j	3	6	c	ALE	left	0	0	0	203.7514493465424	28.168448209762573	-0.0024269485188657	0.0024269485188657	-0.1390539072265308	0.1390539072265308	-0.291233822263884	0.291233822263884	-16.686468867183702	16.686468867183702	-0.0024269485188657	-0.1390539072265308	-16.686468867183702
2021-07-08	5	j	3	6	c	ALE	left	0	0	0	203.9431612491608	28.36016011238098	-0.0030660124640321	0.0030660124640321	-0.1756695741235454	0.1756695741235454	-0.367921495683852	0.367921495683852	-21.080348894825452	21.080348894825452	-0.0030660124640321	-0.1756695741235454	-21.080348894825452
2021-07-08	5	j	3	6	c	ALE	left	0	0	0	204.6765320301056	29.09353089332581	-0.0020730939273426	0.0020730939273426	-0.1187795325709315	0.1187795325709315	-0.248771271281112	0.248771271281112	-14.253543908511782	14.253543908511782	-0.0020730939273426	-0.1187795325709315	-14.253543908511782
2021-07-08	5	j	3	7	c	ALE	right	1	0	0	206.37684774398804	1.527730941772461	-0.0025257739494746	0.0025257739494746	-0.1447161873089838	0.1447161873089838	-0.303092873936952	0.303092873936952	-17.365942477078057	17.365942477078057	0.0025257739494746	0.1447161873089838	17.365942477078057	119.886450351203
2021-07-08	5	j	3	7	c	ALE	right	1	0	0	206.784729719162	1.9356129169464111	-0.0108346039222444	0.0108346039222444	-0.6207770774404922	0.6207770774404922	-1.3001524706693282	1.3001524706693282	-74.49324929285906	74.49324929285906	0.0108346039222444	0.6207770774404922	74.49324929285906	116.99775186936856
2021-07-08	5	j	3	7	c	ALE	right	1	0	0	207.0681245326996	2.219007730484009	-0.0085761953167449	0.0085761953167449	-0.4913797959293449	0.4913797959293449	-1.029143438009388	1.029143438009388	-58.96557551152139	58.96557551152139	0.0085761953167449	0.4913797959293449	58.96557551152139	114.82346793292544
2021-07-08	5	j	3	7	c	ALE	right	1	0	0	207.5598075389862	2.71069073677063	0.0053799183738658	0.0053799183738658	0.3082466169473953	0.3082466169473953	0.6455902048638961	0.6455902048638961	36.98959403368744	36.98959403368744	-0.0053799183738658	-0.3082466169473953	-36.98959403368744	111.41914263775932
2021-07-08	5	j	3	7	c	ALE	right	1	0	0	207.9597933292389	3.1106765270233154	-0.0028798265067127	0.0028798265067127	-0.1650019045645409	0.1650019045645409	-0.3455791808055239	0.3455791808055239	-19.800228547744915	19.800228547744915	0.0028798265067127	0.1650019045645409	19.800228547744915	108.47110589850364
2021-07-08	5	j	3	7	c	ALE	right	1	0	0	208.17682814598083	3.327711343765259	-0.0021463553502666	0.0021463553502666	-0.1229771029055997	0.1229771029055997	-0.257562642031992	0.257562642031992	-14.757252348671964	14.757252348671964	0.0021463553502666	0.1229771029055997	14.757252348671964	106.73514026780902
2021-07-08	5	j	3	7	c	ALE	right	1	0	0	208.5930745601654	3.743957757949829	0.0015518658327498	0.0015518658327498	0.0889153625871184	0.0889153625871184	0.186223899929976	0.186223899929976	10.669843510454212	10.669843510454212	-0.0015518658327498	-0.0889153625871184	-10.669843510454212	103.72570691254607
2021-07-08	5	j	3	7	c	ALE	right	1	0	0	208.901419878006	4.052303075790405	0.0012227496544532	0.0012227496544532	0.0700583946012481	0.0700583946012481	0.146729958534384	0.146729958534384	8.407007352149778	8.407007352149778	-0.0012227496544532	-0.0700583946012481	-8.407007352149778	101.1804983937138
2021-07-08	5	j	3	7	c	ALE	right	1	0	0	209.96816205978396	5.119045257568359	0.0011147855024132	0.0011147855024132	0.0638725043506474	0.0638725043506474	0.133774260289584	0.133774260289584	7.664700522077689	7.664700522077689	-0.0011147855024132	-0.0638725043506474	-7.664700522077689	92.75123123333914
2021-07-08	5	j	3	7	c	ALE	right	1	0	0	212.18472862243647	7.335611820220947	-0.0048712086538504	0.0048712086538504	-0.279099696993231	0.279099696993231	-0.584545038462048	0.584545038462048	-33.49196363918773	33.49196363918773	0.0048712086538504	0.279099696993231	33.49196363918773	73.50541669149386
2021-07-08	5	j	3	7	c	ALE	right	1	0	0	212.80149722099304	7.952380418777466	-0.0049359066529454	0.0049359066529454	-0.2828066192843158	0.2828066192843158	-0.5923087983534481	0.5923087983534481	-33.9367943141179	33.9367943141179	0.0049359066529454	0.2828066192843158	33.9367943141179	67.40259833169429
2021-07-08	5	j	3	7	c	ALE	right	1	0	0	212.9768543243408	8.127737522125244	-0.0030072133219596	0.0030072133219596	-0.1723006314438011	0.1723006314438011	-0.360865598635152	0.360865598635152	-20.67607577325613	20.67607577325613	0.0030072133219596	0.1723006314438011	20.67607577325613	65.75261391908934
2021-07-08	5	j	3	7	c	ALE	right	1	0	0	213.53477811813357	8.685661315917969	0.004870651334073	0.004870651334073	0.2790677649221469	0.2790677649221469	0.5844781600887601	0.5844781600887601	33.48813179065763	33.48813179065763	-0.004870651334073	-0.2790677649221469	-33.48813179065763	60.009069891964856
2021-07-08	5	j	3	7	c	ALE	right	1	1	1	213.80142211914065	8.952305316925049	0.0012757829884514	0.0012757829884514	0.0730969808128526	0.0730969808128526	0.153093958614168	0.153093958614168	8.77163769754232	8.77163769754232	-0.0012757829884514	-0.0730969808128526	-8.77163769754232	57.23766400272933
2021-07-08	5	j	3	7	c	ALE	right	1	1	1	214.09307980537412	9.24396300315857	-0.0035866962463667	0.0035866962463667	-0.2055025573122264	0.2055025573122264	-0.430403549564004	0.430403549564004	-24.66030687746717	24.66030687746717	0.0035866962463667	0.2055025573122264	24.66030687746717	54.42530010120712
2021-07-08	5	j	3	7	c	ALE	right	1	1	1	214.70975065231323	9.860633850097656	0.0029409238002367	0.0029409238002367	0.1685025216231381	0.1685025216231381	0.352910856028404	0.352910856028404	20.220302594776577	20.220302594776577	-0.0029409238002367	-0.1685025216231381	-20.220302594776577	47.59953297026505
2021-07-08	5	j	3	7	c	ALE	right	0	0	0	233.61810111999512	28.76898431777954	-0.0045821033416128	0.0045821033416128	-0.2625351827672047	0.2625351827672047	-0.549852400993536	0.549852400993536	-31.504221932064567	31.504221932064567	0.0045821033416128	0.2625351827672047	31.504221932064567
2021-07-08	5	j	3	7	c	ALE	right	0	0	0	233.8764922618866	29.02737545967102	0.0036043845108086	0.0036043845108086	0.2065160202116586	0.2065160202116586	0.432526141297032	0.432526141297032	24.781922425399035	24.781922425399035	-0.0036043845108086	-0.2065160202116586	-24.781922425399035
2021-07-08	5	j	3	8	c	ALE	right	1	0	0	234.18472719192505	0.0691509246826171	-0.0073733865286337	0.0073733865286337	-0.4224639288093279	0.4224639288093279	-0.884806383436044	0.884806383436044	-50.69567145711935	50.69567145711935	0.0073733865286337	0.4224639288093279	50.69567145711935	130.50324925823088
2021-07-08	5	j	3	8	c	ALE	right	1	0	0	235.7347810268402	1.6192047595977783	0.0043878995616772	0.0043878995616772	0.2514081258114074	0.2514081258114074	0.526547947401264	0.526547947401264	30.16897509736889	30.16897509736889	-0.0043878995616772	-0.2514081258114074	-30.16897509736889	119.16500158277744
2021-07-08	5	j	3	8	c	ALE	right	1	0	0	235.9930763244629	1.877500057220459	0.0052546387298282	0.0052546387298282	0.3010686220851395	0.3010686220851395	0.630556647579384	0.630556647579384	36.12823465021674	36.12823465021674	-0.0052546387298282	-0.3010686220851395	-36.12823465021674	117.47984950116016
2021-07-08	5	j	3	8	c	ALE	right	1	0	0	237.14307403564453	3.0274977684021	0.0024033874252297	0.0024033874252297	0.1377039560004755	0.1377039560004755	0.288406491027564	0.288406491027564	16.52447472005706	16.52447472005706	-0.0024033874252297	-0.1377039560004755	-16.52447472005706	108.96475072583878
2021-07-08	5	j	3	8	c	ALE	right	1	0	0	237.28473019599917	3.169153928756714	0.0015215069580953	0.0015215069580953	0.0871759271986489	0.0871759271986489	0.182580834971436	0.182580834971436	10.461111263837868	10.461111263837868	-0.0015215069580953	-0.0871759271986489	-10.461111263837868	107.97645032944304
2021-07-08	5	j	3	8	c	ALE	right	1	0	0	238.1015167236328	3.985940456390381	0.0016389169606843	0.0016389169606843	0.0939030248196186	0.0939030248196186	0.196670035282116	0.196670035282116	11.268362978354238	11.268362978354238	-0.0016389169606843	-0.0939030248196186	-11.268362978354238	101.69250766907814
2021-07-08	5	j	3	9	c	ALE	right	1	0	0	264.9347882270813	1.5525619983673096	0.0020968702628034	0.0020968702628034	0.1201418162451225	0.1201418162451225	0.251624431536408	0.251624431536408	14.41701794941471	14.41701794941471	-0.0020968702628034	-0.1201418162451225	-14.41701794941471	119.886450351203
2021-07-08	5	j	3	9	c	ALE	right	1	0	0	267.12643933296204	3.744213104248047	-0.0013271146857727	0.0013271146857727	-0.0760380704246061	0.0760380704246061	-0.159253762292724	0.159253762292724	-9.124568450952738	9.124568450952738	0.0013271146857727	0.0760380704246061	9.124568450952738	103.72570691254607
2021-07-08	5	j	3	9	c	ALE	right	1	0	0	268.9264123439789	5.544186115264893	0.0014697786038673	0.0014697786038673	0.0842121108202268	0.0842121108202268	0.176373432464076	0.176373432464076	10.105453298427216	10.105453298427216	-0.0014697786038673	-0.0842121108202268	-10.105453298427216	89.45697850690179
2021-07-08	5	j	3	9	c	ALE	right	1	0	0	269.0514647960663	5.669238567352295	0.0013200101139569	0.0013200101139569	0.0756310084443132	0.0756310084443132	0.158401213674828	0.158401213674828	9.075721013317583	9.075721013317583	-0.0013200101139569	-0.0756310084443132	-9.075721013317583	88.34054005187879
2021-07-08	5	j	3	9	c	ALE	right	1	1	1	273.193142414093	9.810916185379028	0.0032112610001847	0.0032112610001847	0.1839917022255427	0.1839917022255427	0.385351320022164	0.385351320022164	22.07900426706513	22.07900426706513	-0.0032112610001847	-0.1839917022255427	-22.07900426706513	48.3267395593554
2021-07-08	5	j	3	9	c	ALE	right	1	1	1	273.52647972106934	10.144253492355348	0.0059444784542088	0.0059444784542088	0.3405935268326158	0.3405935268326158	0.7133374145050561	0.7133374145050561	40.8712232199139	40.8712232199139	-0.0059444784542088	-0.3405935268326158	-40.8712232199139	44.67316660010554
2021-07-08	5	j	3	9	c	ALE	right	1	1	1	273.8180537223816	10.435827493667604	0.0140296208631312	0.0140296208631312	0.8038380636261049	0.8038380636261049	1.683554503575744	1.683554503575744	96.4605676351326	96.4605676351326	-0.0140296208631312	-0.8038380636261049	-96.4605676351326	41.35192742814815
2021-07-08	5	j	3	9	c	ALE	right	1	1	1	274.159805059433	10.777578830718994	0.0089735067891548	0.0089735067891548	0.5141440664505607	0.5141440664505607	1.076820814698576	1.076820814698576	61.69728797406728	61.69728797406728	-0.0089735067891548	-0.5141440664505607	-61.69728797406728	37.63405234735888
2021-07-08	5	j	3	9	c	ALE	right	1	1	1	274.3847417831421	11.0025155544281	0.0071299825502099	0.0071299825502099	0.4085179081289508	0.4085179081289508	0.855597906025188	0.855597906025188	49.0221489754741	49.0221489754741	-0.0071299825502099	-0.4085179081289508	-49.0221489754741	35.0197309604451
2021-07-08	5	j	3	9	c	ALE	right	1	1	1	274.6847310066223	11.302504777908323	0.0098280134625756	0.0098280134625756	0.5631036924033362	0.5631036924033362	1.1793616155090718	1.1793616155090718	67.57244308840035	67.57244308840035	-0.0098280134625756	-0.5631036924033362	-67.57244308840035	31.651119149222232
2021-07-08	5	j	3	9	c	ALE	right	1	1	1	276.9181067943573	13.53588056564331	0.0111225872440472	0.0111225872440472	0.6372773063499504	0.6372773063499504	1.3347104692856642	1.3347104692856642	76.47327676199404	76.47327676199404	-0.0111225872440472	-0.6372773063499504	-76.47327676199404	7.086195954815565
2021-07-08	5	j	3	9	c	ALE	right	1	1	1	277.2768111228943	13.894584894180298	0.0173401249411731	0.0173401249411731	0.9935159753587536	0.9935159753587536	2.080814992940772	2.080814992940772	119.2219170430504	119.2219170430504	-0.0173401249411731	-0.9935159753587536	-119.2219170430504	3.2560690729956434
2021-07-08	5	j	3	9	c	ALE	right	0	0	0	279.7347581386566	16.352531909942627	0.0067039285422407	0.0067039285422407	0.3841068116276825	0.3841068116276825	0.804471425068884	0.804471425068884	46.0928173953219	46.0928173953219	-0.0067039285422407	-0.3841068116276825	-46.0928173953219
2021-07-08	5	j	3	9	c	ALE	right	0	0	0	280.0098178386688	16.627591609954834	0.0046523144764125	0.0046523144764125	0.2665579844660516	0.2665579844660516	0.5582777371695	0.5582777371695	31.986958135926194	31.986958135926194	-0.0046523144764125	-0.2665579844660516	-31.986958135926194
2021-07-08	5	j	3	9	c	ALE	right	0	0	0	281.6598012447357	18.27757501602173	-0.0091904694460728	0.0091904694460728	-0.526575111003907	0.526575111003907	-1.102856333528736	1.102856333528736	-63.18901332046884	63.18901332046884	0.0091904694460728	0.526575111003907	63.18901332046884
2021-07-08	5	j	3	9	c	ALE	right	0	0	0	281.901419878006	18.519193649291992	-0.0158261882541291	0.0158261882541291	-0.9067737927411142	0.9067737927411142	-1.899142590495492	1.899142590495492	-108.8128551289337	108.8128551289337	0.0158261882541291	0.9067737927411142	108.8128551289337
2021-07-08	5	j	3	9	c	ALE	right	0	0	0	282.2931456565857	18.910919427871704	0.0013232565086246	0.0013232565086246	0.0758170131574062	0.0758170131574062	0.158790781034952	0.158790781034952	9.098041578888743	9.098041578888743	-0.0013232565086246	-0.0758170131574062	-9.098041578888743
2021-07-08	5	j	3	9	c	ALE	right	0	0	0	286.3264329433441	22.944206714630127	-0.0045748266541301	0.0045748266541301	-0.2621182592856103	0.2621182592856103	-0.5489791984956119	0.5489791984956119	-31.45419111427324	31.45419111427324	0.0045748266541301	0.2621182592856103	31.45419111427324
2021-07-08	5	j	3	9	c	ALE	right	0	0	0	288.92642760276794	25.544201374053955	0.0013603457535239	0.0013603457535239	0.0779420703554632	0.0779420703554632	0.163241490422868	0.163241490422868	9.353048442655584	9.353048442655584	-0.0013603457535239	-0.0779420703554632	-9.353048442655584
2021-07-08	5	j	3	9	c	ALE	right	0	0	0	289.2098660469055	25.82763981819153	0.0021244963287244	0.0021244963287244	0.121724673226946	0.121724673226946	0.254939559446928	0.254939559446928	14.60696078723353	14.60696078723353	-0.0021244963287244	-0.121724673226946	-14.60696078723353
2021-07-08	5	j	3	9	c	ALE	right	0	0	0	291.3180961608887	27.935869932174683	0.0058476079313445	0.0058476079313445	0.3350432547132659	0.3350432547132659	0.70171295176134	0.70171295176134	40.20519056559191	40.20519056559191	-0.0058476079313445	-0.3350432547132659	-40.20519056559191
2021-07-08	5	j	3	9	c	ALE	right	0	0	0	291.94318199157715	28.56095576286316	0.0080808028597095	0.0080808028597095	0.4629958989386006	0.4629958989386006	0.96969634316514	0.96969634316514	55.55950787263208	55.55950787263208	-0.0080808028597095	-0.4629958989386006	-55.55950787263208
2021-07-08	5	j	3	9	c	ALE	right	0	0	0	292.326495885849	28.94426965713501	0.0095447624621568	0.0095447624621568	0.5468746055364808	0.5468746055364808	1.145371495458816	1.145371495458816	65.6249526643777	65.6249526643777	-0.0095447624621568	-0.5468746055364808	-65.6249526643777
2021-07-08	5	j	3	10	c	ALE	left	1	0	0	293.3434646129608	0.6941049098968506	-0.005559452640302	0.005559452640302	-0.3185331726921667	0.3185331726921667	-0.66713431683624	0.66713431683624	-38.22398072306001	38.22398072306001	-0.005559452640302	-0.3185331726921667	-38.22398072306001	-125.90008616375025
2021-07-08	5	j	3	10	c	ALE	left	1	0	0	293.584734916687	0.9353752136230468	-0.0020978509375704	0.0020978509375704	-0.1201980047703466	0.1201980047703466	-0.2517421125084479	0.2517421125084479	-14.4237605724416	14.4237605724416	-0.0020978509375704	-0.1201980047703466	-14.4237605724416	-124.2139047609766
2021-07-08	5	j	3	10	c	ALE	left	1	0	0	294.2264897823334	1.5771300792694092	-0.0023195560519991	0.0023195560519991	-0.1329007721235761	0.1329007721235761	-0.278346726239892	0.278346726239892	-15.948092654829138	15.948092654829138	-0.0023195560519991	-0.1329007721235761	-15.948092654829138	-119.64600387894995
2021-07-08	5	j	3	10	c	ALE	left	1	0	0	294.3598051071167	1.7104454040527344	-0.0013909112818456	0.0013909112818456	-0.0796933461268842	0.0796933461268842	-0.1669093538214719	0.1669093538214719	-9.563201535226105	9.563201535226105	-0.0013909112818456	-0.0796933461268842	-9.563201535226105	-118.6838220048324
2021-07-08	5	j	3	10	c	ALE	left	1	0	0	294.46812748909	1.818767786026001	-0.0035975909430152	0.0035975909430152	-0.2061267774492608	0.2061267774492608	-0.431710913161824	0.431710913161824	-24.735213293911297	24.735213293911297	-0.0035975909430152	-0.2061267774492608	-24.735213293911297	-117.7207798750568
2021-07-08	5	j	3	10	c	ALE	left	1	0	0	294.76812267303467	2.118762969970703	-0.009716524643513	0.009716524643513	-0.5567158536081517	0.5567158536081517	-1.16598295722156	1.16598295722156	-66.8059024329782	66.8059024329782	-0.009716524643513	-0.5567158536081517	-66.8059024329782	-115.5492235715666
2021-07-08	5	j	3	10	c	ALE	left	1	0	0	295.08472967147827	2.435369968414306	0.0017869921233678	0.0017869921233678	0.1023871066920962	0.1023871066920962	0.214439054804136	0.214439054804136	12.286452803051551	12.286452803051551	0.0017869921233678	0.1023871066920962	12.286452803051551	-113.36833487175528
2021-07-08	5	j	3	10	c	ALE	left	1	1	1	302.5514068603516	9.902047157287598	0.0145354933915983	0.0145354933915983	0.8328224244788814	0.8328224244788814	1.7442592069917962	1.7442592069917962	99.93869093746578	99.93869093746578	0.0145354933915983	0.8328224244788814	99.93869093746578	-47.235241188846885
2021-07-08	5	j	3	10	c	ALE	left	1	1	1	302.9930922985077	10.343732595443726	-0.0054635901420473	0.0054635901420473	-0.3130406561285922	0.3130406561285922	-0.655630817045676	0.655630817045676	-37.564878735431066	37.564878735431066	-0.0054635901420473	-0.3130406561285922	-37.564878735431066	-42.46202300129132
2021-07-08	5	j	3	10	c	ALE	left	1	1	1	303.3014178276062	10.652058124542236	-0.0011917264361933	0.0011917264361933	-0.0682808951280426	0.0682808951280426	-0.143007172343196	0.143007172343196	-8.193707415365122	8.193707415365122	-0.0011917264361933	-0.0682808951280426	-8.193707415365122	-38.751880567607486
2021-07-08	5	j	3	10	c	ALE	left	0	0	0	317.1431317329407	24.49377202987671	-0.0165389852428641	0.0165389852428641	-0.9476140518452636	0.9476140518452636	-1.984678229143692	1.984678229143692	-113.71368622143164	113.71368622143164	-0.0165389852428641	-0.9476140518452636	-113.71368622143164
2021-07-08	5	j	3	10	c	ALE	left	0	0	0	320.4681534767151	27.818793773651123	-0.0022321632876412	0.0022321632876412	-0.1278935355658871	0.1278935355658871	-0.267859594516944	0.267859594516944	-15.347224267906457	15.347224267906457	-0.0022321632876412	-0.1278935355658871	-15.347224267906457
2021-07-08	5	j	3	11	c	ALE	left	1	0	0	321.95980286598206	0.0439462661743164	0.0014933713212901	0.0014933713212901	0.085563873955798	0.085563873955798	0.179204558554812	0.179204558554812	10.26766487469576	10.26766487469576	0.0014933713212901	0.085563873955798	10.26766487469576	-130.74701514522576
2021-07-08	5	j	3	11	c	ALE	left	1	0	0	322.53481912612915	0.6189625263214111	0.0123765632037596	0.0123765632037596	0.7091248364523378	0.7091248364523378	1.485187584451152	1.485187584451152	85.09498037428054	85.09498037428054	0.0123765632037596	0.7091248364523378	85.09498037428054	-126.3825724841584
2021-07-08	5	j	3	11	c	ALE	left	1	0	0	323.0014138221741	1.085557222366333	-0.0045530056322596	0.0045530056322596	-0.260868006827768	0.260868006827768	-0.546360675871152	0.546360675871152	-31.304160819332168	31.304160819332168	-0.0045530056322596	-0.260868006827768	-31.304160819332168	-123.01122873800423
2021-07-08	5	j	3	11	c	ALE	left	1	0	0	323.5780935287476	1.6622369289398191	0.0010959963283701	0.0010959963283701	0.062795963977441	0.062795963977441	0.1315195594044119	0.1315195594044119	7.5355156772929215	7.5355156772929215	0.0010959963283701	0.062795963977441	7.5355156772929215	-118.92443631516122
2021-07-08	5	j	3	12	c	ALE	right	1	0	0	354.2347903251648	3.0522336959838867	0.0010359891586429	0.0010359891586429	0.0593578064115472	0.0593578064115472	0.124318699037148	0.124318699037148	7.122936769385671	7.122936769385671	-0.0010359891586429	-0.0593578064115472	-7.122936769385671	108.71805228179888
2021-07-08	5	j	3	12	c	ALE	right	1	0	0	354.6180870532989	3.435530424118042	0.0034364599883933	0.0034364599883933	0.1968946538005119	0.1968946538005119	0.412375198607196	0.412375198607196	23.62735845606144	23.62735845606144	-0.0034364599883933	-0.1968946538005119	-23.62735845606144	105.98696140243015
2021-07-08	5	j	3	12	c	ALE	right	1	0	0	354.96815967559814	3.785603046417236	-0.0020295758706849	0.0020295758706849	-0.1162861315918341	0.1162861315918341	-0.243549104482188	0.243549104482188	-13.954335791020092	13.954335791020092	0.0020295758706849	0.1162861315918341	13.954335791020092	103.21955754838656
2021-07-08	5	j	3	12	c	ALE	right	1	0	0	355.1767876148224	3.99423098564148	0.00126368448367	0.00126368448367	0.0724037875504596	0.0724037875504596	0.1516421380404	0.1516421380404	8.688454506055153	8.688454506055153	-0.00126368448367	-0.0724037875504596	-8.688454506055153	101.69250766907814
2021-07-08	5	j	3	12	c	ALE	right	1	0	0	358.1264445781708	6.943887948989868	-0.002229140247369	0.002229140247369	-0.127720328116992	0.127720328116992	-0.26749682968428	0.26749682968428	-15.326439374039042	15.326439374039042	0.002229140247369	0.127720328116992	15.326439374039042	77.22372579783249
2021-07-08	5	j	3	12	c	ALE	right	1	0	0	358.97796964645386	7.795413017272949	0.0013056221523741	0.0013056221523741	0.0748066389698224	0.0748066389698224	0.156674658284892	0.156674658284892	8.97679667637869	8.97679667637869	-0.0013056221523741	-0.0748066389698224	-8.97679667637869	69.0343243631664
2021-07-08	5	j	3	12	c	ALE	right	1	0	0	359.3681879043579	8.185631275177002	-0.0021668081099649	0.0021668081099649	-0.1241489597157075	0.1241489597157075	-0.260016973195788	0.260016973195788	-14.897875165884908	14.897875165884908	0.0021668081099649	0.1241489597157075	14.897875165884908	65.08754441269495
2021-07-08	5	j	3	12	c	ALE	right	1	0	0	359.8931715488434	8.710614919662476	-0.0102402313025261	0.0102402313025261	-0.5867220348724993	0.5867220348724993	-1.228827756303132	1.228827756303132	-70.40664418469991	70.40664418469991	0.0102402313025261	0.5867220348724993	70.40664418469991	60.009069891964856
2021-07-08	5	j	3	12	c	ALE	right	1	1	1	360.4180829524994	9.23552632331848	0.0026997250717078	0.0026997250717078	0.1546828524545104	0.1546828524545104	0.323967008604936	0.323967008604936	18.561942294541257	18.561942294541257	-0.0026997250717078	-0.1546828524545104	-18.561942294541257	54.42530010120712
2021-07-08	5	j	3	12	c	ALE	right	1	1	1	360.5101165771485	9.32755994796753	0.0031040303267829	0.0031040303267829	0.1778478372052739	0.1778478372052739	0.372483639213948	0.372483639213948	21.34174046463287	21.34174046463287	-0.0031040303267829	-0.1778478372052739	-21.34174046463287	53.360666813445405
2021-07-08	5	j	3	12	c	ALE	right	1	1	1	360.7598061561585	9.57724952697754	0.001609673764717	0.001609673764717	0.0922275131112183	0.0922275131112183	0.19316085176604	0.19316085176604	11.067301573346208	11.067301573346208	-0.001609673764717	-0.0922275131112183	-11.067301573346208	50.85663553655133
2021-07-08	5	j	3	12	c	ALE	right	1	1	1	362.418092250824	11.235535621643066	-0.0048271939002408	0.0048271939002408	-0.2765778373750928	0.2765778373750928	-0.5792632680288959	0.5792632680288959	-33.18934048501114	33.18934048501114	0.0048271939002408	0.2765778373750928	33.18934048501114	32.40004231631981
2021-07-08	5	j	3	12	c	ALE	right	1	1	1	362.7847292423248	11.60217261314392	0.0010196515235787	0.0010196515235787	0.0584217288751436	0.0584217288751436	0.122358182829444	0.122358182829444	7.010607465017239	7.010607465017239	-0.0010196515235787	-0.0584217288751436	-7.010607465017239	28.28194015029653
2021-07-08	5	j	3	12	c	ALE	right	1	1	1	363.1102092266083	11.927652597427368	0.0037218765014086	0.0037218765014086	0.2132478153996293	0.2132478153996293	0.4466251801690319	0.4466251801690319	25.58973784795552	25.58973784795552	-0.0037218765014086	-0.2132478153996293	-25.58973784795552	24.547847057023432
2021-07-08	5	j	3	12	c	ALE	right	1	1	1	363.4264297485352	12.243873119354248	0.0011731148346269	0.0011731148346269	0.0672145289083089	0.0672145289083089	0.140773780155228	0.140773780155228	8.065743468997068	8.065743468997068	-0.0011731148346269	-0.0672145289083089	-8.065743468997068	21.20453830825835
2021-07-08	5	j	3	12	c	ALE	right	0	0	0	366.3514969348908	15.16894030570984	-0.0102595460962438	0.0102595460962438	-0.5878286910346893	0.5878286910346893	-1.231145531549256	1.231145531549256	-70.53944292416271	70.53944292416271	0.0102595460962438	0.5878286910346893	70.53944292416271
2021-07-08	5	j	3	12	c	ALE	right	0	0	0	366.6514871120453	15.46893048286438	-0.0023500661315567	0.0023500661315567	-0.134648870914835	0.134648870914835	-0.282007935786804	0.282007935786804	-16.1578645097802	16.1578645097802	0.0023500661315567	0.134648870914835	16.1578645097802
2021-07-08	5	j	3	12	c	ALE	right	0	0	0	369.568156003952	18.38559937477112	0.0034185330267774	0.0034185330267774	0.1958675145604278	0.1958675145604278	0.4102239632132879	0.4102239632132879	23.50410174725134	23.50410174725134	-0.0034185330267774	-0.1958675145604278	-23.50410174725134
2021-07-08	5	j	3	12	c	ALE	right	0	0	0	369.9265189170837	18.743962287902832	0.0077972473659827	0.0077972473659827	0.4467493658903066	0.4467493658903066	0.935669683917924	0.935669683917924	53.6099239068368	53.6099239068368	-0.0077972473659827	-0.4467493658903066	-53.6099239068368
2021-07-08	5	j	3	12	c	ALE	right	0	0	0	369.99315190315247	18.81059527397156	0.0081958416295062	0.0081958416295062	0.4695871349283285	0.4695871349283285	0.983500995540744	0.983500995540744	56.350456191399424	56.350456191399424	-0.0081958416295062	-0.4695871349283285	-56.350456191399424
2021-07-08	5	j	3	12	c	ALE	right	0	0	0	370.16817569732666	18.985619068145752	0.0077587414608293	0.0077587414608293	0.4445431400386858	0.4445431400386858	0.931048975299516	0.931048975299516	53.34517680464229	53.34517680464229	-0.0077587414608293	-0.4445431400386858	-53.34517680464229
2021-07-08	5	j	3	12	c	ALE	right	0	0	0	370.6764595508576	19.49390292167664	-0.0010418565116013	0.0010418565116013	-0.0596939809729771	0.0596939809729771	-0.125022781392156	0.125022781392156	-7.163277716757261	7.163277716757261	0.0010418565116013	0.0596939809729771	7.163277716757261
2021-07-08	5	j	3	12	c	ALE	right	0	0	0	372.2265050411224	21.04394841194153	-0.0052307651295343	0.0052307651295343	-0.2997007655465167	0.2997007655465167	-0.627691815544116	0.627691815544116	-35.96409186558201	35.96409186558201	0.0052307651295343	0.2997007655465167	35.96409186558201
2021-07-08	5	j	3	12	c	ALE	right	0	0	0	372.60151052474976	21.418953895568848	-0.0101839451504192	0.0101839451504192	-0.5834970759117425	0.5834970759117425	-1.222073418050304	1.222073418050304	-70.0196491094091	70.0196491094091	0.0101839451504192	0.5834970759117425	70.0196491094091
2021-07-08	5	j	3	12	c	ALE	right	0	0	0	372.8347716331482	21.652215003967285	0.0013033240611966	0.0013033240611966	0.0746749680444154	0.0746749680444154	0.156398887343592	0.156398887343592	8.960996165329849	8.960996165329849	-0.0013033240611966	-0.0746749680444154	-8.960996165329849
2021-07-08	5	j	3	12	c	ALE	right	0	0	0	373.68484592437744	22.502289295196533	-0.0021361098407346	0.0021361098407346	-0.122390078450455	0.122390078450455	-0.256333180888152	0.256333180888152	-14.686809414054606	14.686809414054606	0.0021361098407346	0.122390078450455	14.686809414054606
2021-07-08	5	j	3	12	c	ALE	right	0	0	0	374.5848097801209	23.40225315093994	0.0015927037515356	0.0015927037515356	0.0912552029776428	0.0912552029776428	0.191124450184272	0.191124450184272	10.950624357317135	10.950624357317135	-0.0015927037515356	-0.0912552029776428	-10.950624357317135
2021-07-08	5	j	3	12	c	ALE	right	0	0	0	374.8348300457001	23.652273416519165	0.0045414386343773	0.0045414386343773	0.2602052666674754	0.2602052666674754	0.544972636125276	0.544972636125276	31.224632000097053	31.224632000097053	-0.0045414386343773	-0.2602052666674754	-31.224632000097053
2021-07-08	5	j	3	13	c	ALE	left	0	0	0	405.3764817714691	24.92711091041565	-0.0335228042657836	0.0335228042657836	-1.9207152018725528	1.9207152018725528	-4.022736511894032	4.022736511894032	-230.4858242247063	230.4858242247063	-0.0335228042657836	-1.9207152018725528	-230.4858242247063
2021-07-08	5	j	3	13	c	ALE	left	0	0	0	405.60982728004456	25.16045641899109	-0.0200297676956918	0.0200297676956918	-1.1476211535906164	1.1476211535906164	-2.403572123483016	2.403572123483016	-137.71453843087397	137.71453843087397	-0.0200297676956918	-1.1476211535906164	-137.71453843087397
2021-07-08	5	j	3	13	c	ALE	left	0	0	0	406.1681535243988	25.718782663345337	0.0042525187914263	0.0042525187914263	0.2436513790488005	0.2436513790488005	0.510302254971156	0.510302254971156	29.23816548585607	29.23816548585607	0.0042525187914263	0.2436513790488005	29.23816548585607
2021-07-08	5	j	3	13	c	ALE	left	0	0	0	407.0765872001648	26.627216339111328	-0.005385436169505	0.005385436169505	-0.3085627633497371	0.3085627633497371	-0.6462523403406	0.6462523403406	-37.02753160196845	37.02753160196845	-0.005385436169505	-0.3085627633497371	-37.02753160196845
2021-07-08	5	j	3	13	c	ALE	left	0	0	0	407.5598001480103	27.110429286956787	-0.0078491122405212	0.0078491122405212	-0.4497210043063382	0.4497210043063382	-0.941893468862544	0.941893468862544	-53.96652051676059	53.96652051676059	-0.0078491122405212	-0.4497210043063382	-53.96652051676059
2021-07-08	5	j	3	13	c	ALE	left	0	0	0	407.9181625843048	27.468791723251343	-0.0029946813742519	0.0029946813742519	-0.1715826037310712	0.1715826037310712	-0.359361764910228	0.359361764910228	-20.589912447728548	20.589912447728548	-0.0029946813742519	-0.1715826037310712	-20.589912447728548
2021-07-08	5	j	3	13	c	ALE	left	0	0	0	409.0098748207092	28.56050395965576	-0.001153631388954	0.001153631388954	-0.0660982097008793	0.0660982097008793	-0.13843576667448	0.13843576667448	-7.931785164105516	7.931785164105516	-0.001153631388954	-0.0660982097008793	-7.931785164105516
2021-07-08	5	j	3	13	c	ALE	left	0	0	0	409.1515083312988	28.70213747024536	-0.0030893288040546	0.0030893288040546	-0.1770055020005266	0.1770055020005266	-0.3707194564865519	0.3707194564865519	-21.2406602400632	21.2406602400632	-0.0030893288040546	-0.1770055020005266	-21.2406602400632
2021-07-08	5	j	3	13	c	ALE	left	0	0	0	409.5598342418671	29.1104633808136	-0.0294119068451654	0.0294119068451654	-1.6851781296599135	1.6851781296599135	-3.529428821419848	3.529428821419848	-202.2213755591896	202.2213755591896	-0.0294119068451654	-1.6851781296599135	-202.2213755591896
2021-07-08	5	j	3	14	c	ALE	left	1	0	0	412.5014202594757	2.7757816314697266	0.0011191983068241	0.0011191983068241	0.0641253394192087	0.0641253394192087	0.134303796818892	0.134303796818892	7.695040730305044	7.695040730305044	0.0011191983068241	0.0641253394192087	7.695040730305044	-110.68509621535766
2021-07-08	5	j	3	14	c	ALE	left	1	0	0	413.0598423480988	3.334203720092773	0.004973851805611	0.004973851805611	0.2849807163850342	0.2849807163850342	0.5968622166733201	0.5968622166733201	34.19768596620411	34.19768596620411	0.004973851805611	0.2849807163850342	34.19768596620411	-106.73514026780902
2021-07-08	5	j	3	14	c	ALE	left	1	0	0	414.5598270893097	4.834188461303711	0.0150125837624907	0.0150125837624907	0.860157689177347	0.860157689177347	1.801510051498884	1.801510051498884	103.21892270128164	103.21892270128164	0.0150125837624907	0.860157689177347	103.21892270128164	-95.17101562790408
2021-07-08	5	j	3	14	c	ALE	left	1	0	0	416.3180637359619	6.592425107955933	-0.0013496771151447	0.0013496771151447	-0.0773308024031837	0.0773308024031837	-0.161961253817364	0.161961253817364	-9.27969628838205	9.27969628838205	-0.0013496771151447	-0.0773308024031837	-9.27969628838205	-80.2436106762167
2021-07-08	5	j	3	14	c	ALE	left	1	0	0	416.68478178977966	6.959143161773682	0.0010556687231975	0.0010556687231975	0.060485362403181	0.060485362403181	0.1266802467837	0.1266802467837	7.258243488381731	7.258243488381731	0.0010556687231975	0.060485362403181	7.258243488381731	-76.91783874933282
2021-07-08	5	j	3	14	c	ALE	left	1	0	0	417.3930764198303	7.667437791824341	-0.0010390437588131	0.0010390437588131	-0.0595328221093996	0.0595328221093996	-0.124685251057572	0.124685251057572	-7.143938653127959	7.143938653127959	-0.0010390437588131	-0.0595328221093996	-7.143938653127959	-70.32648831063453
2021-07-08	5	j	3	14	c	ALE	left	1	0	0	418.35141468048096	8.625776052474976	-0.0014774472841737	0.0014774472841737	-0.0846514938362186	0.0846514938362186	-0.177293674100844	0.177293674100844	-10.158179260346232	10.158179260346232	-0.0014774472841737	-0.0846514938362186	-10.158179260346232	-60.69524209526804
2021-07-08	5	j	3	14	c	ALE	left	1	1	1	418.5434522628784	8.817813634872437	0.0011816079210109	0.0011816079210109	0.0677011469131521	0.0677011469131521	0.141792950521308	0.141792950521308	8.124137629578255	8.124137629578255	0.0011816079210109	0.0677011469131521	8.124137629578255	-58.628642417114335
2021-07-08	5	j	3	14	c	ALE	left	1	1	1	419.1439211368561	9.418282508850098	-0.001779670535722	0.001779670535722	-0.1019676106206568	0.1019676106206568	-0.21356046428664	0.21356046428664	-12.236113274478818	12.236113274478818	-0.001779670535722	-0.1019676106206568	-12.236113274478818	-52.29083868410649
2021-07-08	5	j	3	14	c	ALE	left	1	1	1	419.3015432357788	9.575904607772827	0.0015621757192931	0.0015621757192931	0.0895060755733082	0.0895060755733082	0.187461086315172	0.187461086315172	10.74072906879699	10.74072906879699	0.0015621757192931	0.0895060755733082	10.74072906879699	-50.49674551414482
2021-07-08	5	j	3	14	c	ALE	left	1	1	1	419.7015256881714	9.975887060165403	-0.0018029378061738	0.0018029378061738	-0.1033007270183344	0.1033007270183344	-0.216352536740856	0.216352536740856	-12.396087242200128	12.396087242200128	-0.0018029378061738	-0.1033007270183344	-12.396087242200128	-46.13971589789837
2021-07-08	5	j	3	14	c	ALE	left	1	1	1	419.893102645874	10.167464017868042	0.0020640569924193	0.0020640569924193	0.118261754340092	0.118261754340092	0.2476868390903159	0.2476868390903159	14.191410520811043	14.191410520811043	0.0020640569924193	0.118261754340092	14.191410520811043	-44.30554619021545
2021-07-08	5	j	3	14	c	ALE	left	1	1	1	420.2180924415589	10.492453813552856	-0.0013254071768813	0.0013254071768813	-0.0759402373716478	0.0759402373716478	-0.159048861225756	0.159048861225756	-9.112828484597744	9.112828484597744	-0.0013254071768813	-0.0759402373716478	-9.112828484597744	-40.610373357354575
2021-07-08	5	j	3	14	c	ALE	left	0	0	0	425.4680781364441	15.74243950843811	-0.0010069546672875	0.0010069546672875	-0.0576942525965737	0.0576942525965737	-0.1208345600745	0.1208345600745	-6.923310311588852	6.923310311588852	-0.0010069546672875	-0.0576942525965737	-6.923310311588852
2021-07-08	5	j	3	14	c	ALE	left	0	0	0	426.90150785446167	17.17586922645569	0.0010623416892834	0.0010623416892834	0.060867695196737	0.060867695196737	0.127481002714008	0.127481002714008	7.304123423608451	7.304123423608451	0.0010623416892834	0.060867695196737	7.304123423608451
2021-07-08	5	j	3	14	c	ALE	left	0	0	0	427.3681254386902	17.642486810684204	-0.0022438858142301	0.0022438858142301	-0.128565186864661	0.128565186864661	-0.269266297707612	0.269266297707612	-15.42782242375932	15.42782242375932	-0.0022438858142301	-0.128565186864661	-15.42782242375932
2021-07-08	5	j	3	14	c	ALE	left	0	0	0	427.5597767829895	17.83413815498352	0.0029002196088298	0.0029002196088298	0.16617034324703	0.16617034324703	0.3480263530595759	0.3480263530595759	19.940441189643607	19.940441189643607	0.0029002196088298	0.16617034324703	19.940441189643607
2021-07-08	5	j	3	14	c	ALE	left	0	0	0	431.8264338970184	22.10079526901245	-0.0017144022119927	0.0017144022119927	-0.0982280111350743	0.0982280111350743	-0.2057282654391239	0.2057282654391239	-11.787361336208924	11.787361336208924	-0.0017144022119927	-0.0982280111350743	-11.787361336208924
2021-07-08	5	j	3	14	c	ALE	left	0	0	0	432.443208694458	22.717570066452023	-0.0013360014701457	0.0013360014701457	-0.0765472456626218	0.0765472456626218	-0.160320176417484	0.160320176417484	-9.185669479514624	9.185669479514624	-0.0013360014701457	-0.0765472456626218	-9.185669479514624
2021-07-08	5	j	3	15	c	ALE	right	1	0	0	445.6597421169281	6.67746114730835	0.0044763536934982	0.0044763536934982	0.2564761742452445	0.2564761742452445	0.5371624432197839	0.5371624432197839	30.777140909429345	30.777140909429345	-0.0044763536934982	-0.2564761742452445	-30.777140909429345	79.64525171462758
2021-07-08	5	j	3	15	c	ALE	right	1	0	0	446.2181141376496	7.235833168029785	-0.0010725915560673	0.0010725915560673	-0.0614549693040258	0.0614549693040258	-0.128710986728076	0.128710986728076	-7.374596316483107	7.374596316483107	0.0010725915560673	0.0614549693040258	7.374596316483107	74.44479566725335
2021-07-08	5	j	3	15	c	ALE	right	1	1	1	447.91034173965454	8.92806077003479	0.0013426690496545	0.0013426690496545	0.076929269828044	0.076929269828044	0.16112028595854	0.16112028595854	9.231512379365284	9.231512379365284	-0.0013426690496545	-0.076929269828044	-9.231512379365284	57.586381812653045
2021-07-08	5	j	3	15	c	ALE	right	1	1	1	448.1681349277496	9.185853958129885	0.0011837371775296	0.0011837371775296	0.0678231443251743	0.0678231443251743	0.142048461303552	0.142048461303552	8.138777319020921	8.138777319020921	-0.0011837371775296	-0.0678231443251743	-8.138777319020921	54.77899367085625
2021-07-08	5	j	3	15	c	ALE	right	1	1	1	452.5598106384277	13.577529668807983	-0.0038496044420204	0.0038496044420204	-0.2205660873225831	0.2205660873225831	-0.461952533042448	0.461952533042448	-26.46793047870997	26.46793047870997	0.0038496044420204	0.2205660873225831	26.46793047870997	6.734806835122271
2021-07-08	5	j	3	15	c	ALE	right	1	1	1	453.1180815696716	14.13580060005188	-0.0186048777418054	0.0186048777418054	-1.0659809729623353	1.0659809729623353	-2.232585329016648	2.232585329016648	-127.91771675548024	127.91771675548024	0.0186048777418054	1.0659809729623353	127.91771675548024	0.8606077638428431
2021-07-08	5	j	3	15	c	ALE	right	0	0	0	453.3680782318115	14.385797262191772	-0.0040051310540475	0.0040051310540475	-0.2294771057937046	0.2294771057937046	-0.4806157264857	0.4806157264857	-27.53725269524455	27.53725269524455	0.0040051310540475	0.2294771057937046	27.53725269524455
2021-07-08	5	j	3	15	c	ALE	right	0	0	0	453.64311027526855	14.660829305648804	0.0056544381510274	0.0056544381510274	0.3239754415716268	0.3239754415716268	0.678532578123288	0.678532578123288	38.87705298859521	38.87705298859521	-0.0056544381510274	-0.3239754415716268	-38.87705298859521
2021-07-08	5	j	3	15	c	ALE	right	0	0	0	453.8097925186157	14.827511548995972	0.0087986767601822	0.0087986767601822	0.5041270436582809	0.5041270436582809	1.055841211221864	1.055841211221864	60.4952452389937	60.4952452389937	-0.0087986767601822	-0.5041270436582809	-60.4952452389937
2021-07-08	5	j	3	15	c	ALE	right	0	0	0	454.0681557655335	15.085874795913696	-0.0023262082990595	0.0023262082990595	-0.1332819178044153	0.1332819178044153	-0.27914499588714	0.27914499588714	-15.993830136529844	15.993830136529844	0.0023262082990595	0.1332819178044153	15.993830136529844
2021-07-08	5	j	3	15	c	ALE	right	0	0	0	454.3264253139496	15.344144344329834	-0.0116982296514236	0.0116982296514236	-0.6702591868013684	0.6702591868013684	-1.403787558170832	1.403787558170832	-80.43110241616421	80.43110241616421	0.0116982296514236	0.6702591868013684	80.43110241616421
2021-07-08	5	j	3	15	c	ALE	right	0	0	0	454.7931628227234	15.810881853103638	0.0051850054026537	0.0051850054026537	0.297078926324587	0.297078926324587	0.622200648318444	0.622200648318444	35.64947115895044	35.64947115895044	-0.0051850054026537	-0.297078926324587	-35.64947115895044
2021-07-08	5	j	3	15	c	ALE	right	0	0	0	455.1264979839325	16.144217014312744	0.0013590435365155	0.0013590435365155	0.0778674588168717	0.0778674588168717	0.16308522438186	0.16308522438186	9.344095058024608	9.344095058024608	-0.0013590435365155	-0.0778674588168717	-9.344095058024608
2021-07-08	5	j	3	15	c	ALE	right	0	0	0	458.009783744812	19.02750277519226	0.0011603230929003	0.0011603230929003	0.0664816160947533	0.0664816160947533	0.139238771148036	0.139238771148036	7.977793931370399	7.977793931370399	-0.0011603230929003	-0.0664816160947533	-7.977793931370399
2021-07-08	5	j	3	15	c	ALE	right	0	0	0	458.3014166355133	19.319135665893555	0.0011305079685493	0.0011305079685493	0.0647733353037832	0.0647733353037832	0.135660956225916	0.135660956225916	7.772800236453995	7.772800236453995	-0.0011305079685493	-0.0647733353037832	-7.772800236453995
2021-07-08	5	j	3	16	c	ALE	left	0	0	0	486.3514873981476	18.101814031600952	-0.0023358517793796	0.0023358517793796	-0.1338344485265745	0.1338344485265745	-0.2803022135255519	0.2803022135255519	-16.06013382318895	16.06013382318895	-0.0023358517793796	-0.1338344485265745	-16.06013382318895
2021-07-08	5	j	3	16	c	ALE	left	0	0	0	487.2098286151886	18.960155248641968	0.0010699517528823	0.0010699517528823	0.0613037197227802	0.0613037197227802	0.128394210345876	0.128394210345876	7.356446366733625	7.356446366733625	0.0010699517528823	0.0613037197227802	7.356446366733625
2021-07-08	5	j	3	16	c	ALE	left	0	0	0	487.51809334754944	19.268419981002808	0.0043032163520093	0.0043032163520093	0.2465561353018152	0.2465561353018152	0.516385962241116	0.516385962241116	29.586736236217835	29.586736236217835	0.0043032163520093	0.2465561353018152	29.586736236217835
2021-07-08	5	j	3	16	c	ALE	left	0	0	0	487.64311122894287	19.39343786239624	0.0048533300722206	0.0048533300722206	0.2780753297221633	0.2780753297221633	0.582399608666472	0.582399608666472	33.3690395666596	33.3690395666596	0.0048533300722206	0.2780753297221633	33.3690395666596
2021-07-08	5	j	3	16	c	ALE	left	0	0	0	487.89317440986633	19.643501043319706	0.0058515295254567	0.0058515295254567	0.3352679455048583	0.3352679455048583	0.702183543054804	0.702183543054804	40.232153460583	40.232153460583	0.0058515295254567	0.3352679455048583	40.232153460583
2021-07-08	5	j	3	16	c	ALE	left	0	0	0	488.4431593418121	20.193485975265503	-0.0025423441774797	0.0025423441774797	-0.1456655914392455	0.1456655914392455	-0.305081301297564	0.305081301297564	-17.479870972709463	17.479870972709463	-0.0025423441774797	-0.1456655914392455	-17.479870972709463
2021-07-08	5	j	3	16	c	ALE	left	0	0	0	488.6930704116821	20.443397045135494	-0.0072508568956734	0.0072508568956734	-0.4154434979754157	0.4154434979754157	-0.870102827480808	0.870102827480808	-49.853219757049885	49.853219757049885	-0.0072508568956734	-0.4154434979754157	-49.853219757049885
2021-07-08	5	j	3	16	c	ALE	left	0	0	0	488.8431415557861	20.593468189239506	-0.0087164742440914	0.0087164742440914	-0.4994171864209217	0.4994171864209217	-1.045976909290968	1.045976909290968	-59.93006237051061	59.93006237051061	-0.0087164742440914	-0.4994171864209217	-59.93006237051061
2021-07-08	5	j	3	16	c	ALE	left	0	0	0	489.0765473842621	20.82687401771545	-0.0078074015746304	0.0078074015746304	-0.4473311591901151	0.4473311591901151	-0.936888188955648	0.936888188955648	-53.67973910281381	53.67973910281381	-0.0078074015746304	-0.4473311591901151	-53.67973910281381
2021-07-08	5	j	3	16	c	ALE	left	0	0	0	489.5181648731232	21.268491506576535	0.0037337205480051	0.0037337205480051	0.2139264292819651	0.2139264292819651	0.4480464657606119	0.4480464657606119	25.671171513835816	25.671171513835816	0.0037337205480051	0.2139264292819651	25.671171513835816
2021-07-08	5	j	3	16	c	ALE	left	0	0	0	489.9097559452057	21.660082578659058	-0.0041116350473281	0.0041116350473281	-0.2355793351099726	0.2355793351099726	-0.493396205679372	0.493396205679372	-28.26952021319672	28.26952021319672	-0.0041116350473281	-0.2355793351099726	-28.26952021319672
2021-07-08	5	j	3	16	c	ALE	left	0	0	0	490.4014053344727	22.151731967926025	0.0019671150993059	0.0019671150993059	0.1127073930066858	0.1127073930066858	0.236053811916708	0.236053811916708	13.524887160802306	13.524887160802306	0.0019671150993059	0.1127073930066858	13.524887160802306
2021-07-08	5	j	3	16	c	ALE	left	0	0	0	490.8930811882019	22.643407821655277	-0.0015961971965747	0.0015961971965747	-0.0914553626343441	0.0914553626343441	-0.191543663588964	0.191543663588964	-10.974643516121295	10.974643516121295	-0.0015961971965747	-0.0914553626343441	-10.974643516121295
2021-07-08	5	j	3	16	c	ALE	left	0	0	0	491.2180800437927	22.968406677246094	0.0056528455896502	0.0056528455896502	0.3238841945260977	0.3238841945260977	0.678341470758024	0.678341470758024	38.866103343131726	38.866103343131726	0.0056528455896502	0.3238841945260977	38.866103343131726
2021-07-08	5	j	3	16	c	ALE	left	0	0	0	491.57652711868286	23.32685375213623	-0.0025129015523375	0.0025129015523375	-0.1439786532808117	0.1439786532808117	-0.3015481862805	0.3015481862805	-17.277438393697402	17.277438393697402	-0.0025129015523375	-0.1439786532808117	-17.277438393697402
2021-07-08	5	j	3	16	c	ALE	left	0	0	0	493.5348303318024	25.285156965255737	-0.001825815189539	0.001825815189539	-0.1046115045314631	0.1046115045314631	-0.2190978227446799	0.2190978227446799	-12.553380543775578	12.553380543775578	-0.001825815189539	-0.1046115045314631	-12.553380543775578
2021-07-08	5	j	3	16	c	ALE	left	0	0	0	493.7680747509002	25.51840138435364	-0.0011252494005722	0.0011252494005722	-0.0644720415524128	0.0644720415524128	-0.135029928068664	0.135029928068664	-7.736644986289538	7.736644986289538	-0.0011252494005722	-0.0644720415524128	-7.736644986289538
2021-07-08	5	j	3	16	c	ALE	left	0	0	0	493.87647581100464	25.626802444458008	-0.0014609005791311	0.0014609005791311	-0.0837034374724297	0.0837034374724297	-0.175308069495732	0.175308069495732	-10.044412496691574	10.044412496691574	-0.0014609005791311	-0.0837034374724297	-10.044412496691574
2021-07-08	5	j	3	16	c	ALE	left	0	0	0	495.468111038208	27.218437671661377	-0.0121921353956222	0.0121921353956222	-0.6985579014212163	0.6985579014212163	-1.463056247474664	1.463056247474664	-83.82694817054596	83.82694817054596	-0.0121921353956222	-0.6985579014212163	-83.82694817054596
2021-07-08	5	j	3	19	c	ALE	right	1	0	0	562.4768602848053	6.427608251571655	0.0077234126346373	0.0077234126346373	0.4425189474027329	0.4425189474027329	0.926809516156476	0.926809516156476	53.10227368832796	53.10227368832796	-0.0077234126346373	-0.4425189474027329	-53.10227368832796	81.72743398672444
2021-07-08	5	j	3	19	c	ALE	right	1	0	0	563.9847462177277	7.935494184494018	-0.0060933346248308	0.0060933346248308	-0.3491223571637357	0.3491223571637357	-0.7312001549796959	0.7312001549796959	-41.894682859648285	41.894682859648285	0.0060933346248308	0.3491223571637357	41.894682859648285	67.7304084946183
2021-07-08	5	j	3	19	c	ALE	right	1	1	1	566.1513934135437	10.10214138031006	0.0122453816313576	0.0122453816313576	0.7016086860038133	0.7016086860038133	1.469445795762912	1.469445795762912	84.1930423204576	84.1930423204576	-0.0122453816313576	-0.7016086860038133	-84.1930423204576	45.04040314287444
2021-07-08	5	j	3	19	c	ALE	right	1	1	1	566.8768060207367	10.827553987503052	0.0224644031491372	0.0224644031491372	1.2871154897259571	1.2871154897259571	2.695728377896464	2.695728377896464	154.45385876711487	154.45385876711487	-0.0224644031491372	-1.2871154897259571	-154.45385876711487	36.887876143628375
2021-07-08	5	j	3	19	c	ALE	right	1	1	1	567.4101748466492	11.360922813415527	-0.0025818644884789	0.0025818644884789	-0.1479299384645441	0.1479299384645441	-0.309823738617468	0.309823738617468	-17.75159261574529	17.75159261574529	0.0025818644884789	0.1479299384645441	17.75159261574529	30.90216792014101
2021-07-08	5	j	3	19	c	ALE	right	1	1	1	567.6431300640106	11.593878030776978	0.0015114000889632	0.0015114000889632	0.0865968462532885	0.0865968462532885	0.181368010675584	0.181368010675584	10.391621550394625	10.391621550394625	-0.0015114000889632	-0.0865968462532885	-10.391621550394625	28.28194015029653
2021-07-08	5	j	3	19	c	ALE	right	0	0	0	570.4848220348358	14.435570001602173	-0.0010876094298213	0.0010876094298213	-0.0623154300873903	0.0623154300873903	-0.130513131578556	0.130513131578556	-7.477851610486847	7.477851610486847	0.0010876094298213	0.0623154300873903	7.477851610486847
2021-07-08	5	j	3	19	c	ALE	right	0	0	0	585.0597994327545	29.010547399520878	0.0253564046034718	0.0253564046034718	1.452814967405026	1.452814967405026	3.042768552416616	3.042768552416616	174.3377960886031	174.3377960886031	-0.0253564046034718	-1.452814967405026	-174.3377960886031
2021-07-08	5	j	3	19	c	ALE	right	0	0	0	585.8847513198853	29.83549928665161	0.003770132376096	0.003770132376096	0.2160126733559295	0.2160126733559295	0.45241588513152	0.45241588513152	25.921520802711548	25.921520802711548	-0.003770132376096	-0.2160126733559295	-25.921520802711548
2021-07-08	5	j	3	19	c	ALE	right	0	0	0	588.3348248004913	32.28557276725769	0.0266303871905732	0.0266303871905732	1.525808792819094	1.525808792819094	3.195646462868784	3.195646462868784	183.09705513829127	183.09705513829127	-0.0266303871905732	-1.525808792819094	-183.09705513829127
2021-07-08	5	j	3	19	c	ALE	right	0	0	0	590.9680874347687	34.918835401535034	0.0041289617162342	0.0041289617162342	0.2365720801113127	0.2365720801113127	0.495475405948104	0.495475405948104	28.38864961335752	28.38864961335752	-0.0041289617162342	-0.2365720801113127	-28.38864961335752
2021-07-08	5	j	3	19	c	ALE	right	0	0	0	592.9113550186157	36.86210298538208	0.0039059214633725	0.0039059214633725	0.2237928149608066	0.2237928149608066	0.4687105756047	0.4687105756047	26.85513779529679	26.85513779529679	-0.0039059214633725	-0.2237928149608066	-26.85513779529679
2021-07-08	5	j	3	19	c	ALE	right	0	0	0	593.1514506340027	37.10219860076904	0.005922306543869	0.005922306543869	0.3393231699464028	0.3393231699464028	0.71067678526428	0.71067678526428	40.71878039356834	40.71878039356834	-0.005922306543869	-0.3393231699464028	-40.71878039356834
2021-07-08	5	j	3	19	c	ALE	right	0	0	0	601.4014873504639	45.35223531723023	0.0035153111020164	0.0035153111020164	0.201412489821022	0.201412489821022	0.4218373322419679	0.4218373322419679	24.16949877852265	24.16949877852265	-0.0035153111020164	-0.201412489821022	-24.16949877852265
2021-07-08	5	j	3	19	c	ALE	right	0	0	0	602.2264986038208	46.17724657058716	-0.0013077761713604	0.0013077761713604	-0.0749300551667284	0.0749300551667284	-0.1569331405632479	0.1569331405632479	-8.991606620007412	8.991606620007412	0.0013077761713604	0.0749300551667284	8.991606620007412
2021-07-08	5	j	3	19	c	ALE	right	0	0	0	604.2597942352295	48.21054220199585	0.0030086232744249	0.0030086232744249	0.1723814157693768	0.1723814157693768	0.361034792930988	0.361034792930988	20.685769892325222	20.685769892325222	-0.0030086232744249	-0.1723814157693768	-20.685769892325222
2021-07-08	5	j	3	19	c	ALE	right	0	0	0	634.8347854614258	78.78553342819214	0.0042053201117757	0.0042053201117757	0.2409470939062312	0.2409470939062312	0.504638413413084	0.504638413413084	28.91365126874775	28.91365126874775	-0.0042053201117757	-0.2409470939062312	-28.91365126874775
2021-07-08	5	j	3	19	c	ALE	right	0	0	0	635.0681512355804	79.0188992023468	0.013280479664669	0.013280479664669	0.7609154346948485	0.7609154346948485	1.59365755976028	1.59365755976028	91.30985216338182	91.30985216338182	-0.013280479664669	-0.7609154346948485	-91.30985216338182
2021-07-08	5	j	3	19	c	ALE	right	0	0	0	637.6514320373535	81.60218000411987	0.0220626986387638	0.0220626986387638	1.2640995166701925	1.2640995166701925	2.647523836651656	2.647523836651656	151.69194200042307	151.69194200042307	-0.0220626986387638	-1.2640995166701925	-151.69194200042307
2021-07-08	5	j	3	19	c	ALE	right	0	0	0	637.9681761264801	81.91892409324646	0.0071666451112294	0.0071666451112294	0.410618518141509	0.410618518141509	0.859997413347528	0.859997413347528	49.27422217698109	49.27422217698109	-0.0071666451112294	-0.410618518141509	-49.27422217698109
2021-07-08	5	j	3	19	c	ALE	right	0	0	0	638.4848518371582	82.43559980392456	-0.0016947002454129	0.0016947002454129	-0.097099171601944	0.097099171601944	-0.203364029449548	0.203364029449548	-11.651900592233282	11.651900592233282	0.0016947002454129	0.097099171601944	11.651900592233282
2021-07-08	5	j	3	19	c	ALE	right	0	0	0	638.8765368461609	82.82728481292725	0.0015850065242157	0.0015850065242157	0.0908141843382597	0.0908141843382597	0.190200782905884	0.190200782905884	10.897702120591168	10.897702120591168	-0.0015850065242157	-0.0908141843382597	-10.897702120591168
2021-07-08	5	j	3	19	c	ALE	right	0	0	0	640.609781742096	84.5605297088623	0.0209319981543127	0.0209319981543127	1.1993151510177464	1.1993151510177464	2.511839778517524	2.511839778517524	143.91781812212955	143.91781812212955	-0.0209319981543127	-1.1993151510177464	-143.91781812212955
2021-07-08	5	j	3	19	c	ALE	right	0	0	0	640.8847432136536	84.83549118041992	0.0116295061153099	0.0116295061153099	0.6663216182288385	0.6663216182288385	1.395540733837188	1.395540733837188	79.95859418746062	79.95859418746062	-0.0116295061153099	-0.6663216182288385	-79.95859418746062
2021-07-08	5	j	3	19	c	ALE	right	0	0	0	641.1431035995483	85.0938515663147	-0.001999088020312	0.001999088020312	-0.1145393064390405	0.1145393064390405	-0.23989056243744	0.23989056243744	-13.744716772684871	13.744716772684871	0.001999088020312	0.1145393064390405	13.744716772684871
2021-07-08	5	j	3	19	c	ALE	right	0	0	0	641.2264966964722	85.17724466323853	-0.0022256814367496	0.0022256814367496	-0.1275221528663653	0.1275221528663653	-0.267081772409952	0.267081772409952	-15.302658343963843	15.302658343963843	0.0022256814367496	0.1275221528663653	15.302658343963843
2021-07-08	5	j	3	19	c	ALE	right	0	0	0	641.8097896575928	85.76053762435913	0.0057927653899762	0.0057927653899762	0.3319010085550907	0.3319010085550907	0.695131846797144	0.695131846797144	39.82812102661088	39.82812102661088	-0.0057927653899762	-0.3319010085550907	-39.82812102661088
2021-07-08	5	j	3	19	c	ALE	right	0	0	0	642.9681658744812	86.91891384124756	0.0020681928780304	0.0020681928780304	0.1184987231301569	0.1184987231301569	0.248183145363648	0.248183145363648	14.219846775618835	14.219846775618835	-0.0020681928780304	-0.1184987231301569	-14.219846775618835
2021-07-08	5	j	3	19	c	ALE	right	0	0	0	643.4348423480988	87.38559031486511	0.001044932235375	0.001044932235375	0.0598702069641582	0.0598702069641582	0.125391868245	0.125391868245	7.184424835698989	7.184424835698989	-0.001044932235375	-0.0598702069641582	-7.184424835698989
2021-07-08	5	j	3	19	c	ALE	right	0	0	0	644.9014103412628	88.85215830802917	0.0124662185695222	0.0124662185695222	0.7142617105212364	0.7142617105212364	1.495946228342664	1.495946228342664	85.71140526254837	85.71140526254837	-0.0124662185695222	-0.7142617105212364	-85.71140526254837
2021-07-08	5	j	3	19	c	ALE	right	0	0	0	681.5101201534271	125.46086812019348	0.0032017718830822	0.0032017718830822	0.1834480158642641	0.1834480158642641	0.384212625969864	0.384212625969864	22.013761903711696	22.013761903711696	-0.0032017718830822	-0.1834480158642641	-22.013761903711696
2021-07-08	5	j	3	19	c	ALE	right	0	0	0	681.8347477912903	125.78549575805664	0.007015936760771	0.007015936760771	0.4019835657228642	0.4019835657228642	0.84191241129252	0.84191241129252	48.23802788674371	48.23802788674371	-0.007015936760771	-0.4019835657228642	-48.23802788674371
2021-07-08	5	j	3	19	c	ALE	right	0	0	0	682.7101228237152	126.66087079048155	0.0010503991056314	0.0010503991056314	0.0601834355569955	0.0601834355569955	0.126047892675768	0.126047892675768	7.222012266839467	7.222012266839467	-0.0010503991056314	-0.0601834355569955	-7.222012266839467
2021-07-08	5	j	3	19	c	ALE	right	0	0	0	684.9347887039185	128.8855366706848	0.0033237109185334	0.0033237109185334	0.190434607953514	0.190434607953514	0.398845310224008	0.398845310224008	22.852152954421683	22.852152954421683	-0.0033237109185334	-0.190434607953514	-22.852152954421683
2021-07-08	5	j	3	19	c	ALE	right	0	0	0	698.7930817604065	142.74382972717285	-0.0019585005700021	0.0019585005700021	-0.1122138168350863	0.1122138168350863	-0.235020068400252	0.235020068400252	-13.465658020210364	13.465658020210364	0.0019585005700021	0.1122138168350863	13.465658020210364
2021-07-08	5	j	3	19	c	ALE	right	0	0	0	700.6348512172699	144.58559918403623	-0.002998935460329	0.002998935460329	-0.1718263449089744	0.1718263449089744	-0.35987225523948	0.35987225523948	-20.61916138907693	20.61916138907693	0.002998935460329	0.1718263449089744	20.61916138907693
2021-07-08	5	j	3	19	c	ALE	right	0	0	0	727.0931746959686	171.043922662735	0.0041347903816763	0.0041347903816763	0.2369060380413388	0.2369060380413388	0.496174845801156	0.496174845801156	28.428724564960657	28.428724564960657	-0.0041347903816763	-0.2369060380413388	-28.428724564960657
2021-07-08	5	j	3	19	c	ALE	right	0	0	0	727.8847451210022	171.83549308776855	0.0056799284243173	0.0056799284243173	0.3254359266497731	0.3254359266497731	0.681591410918076	0.681591410918076	39.05231119797277	39.05231119797277	-0.0056799284243173	-0.3254359266497731	-39.05231119797277
2021-07-08	5	j	3	19	c	ALE	right	0	0	0	730.0681347846985	174.01888275146484	0.0039892766833956	0.0039892766833956	0.2285687172685146	0.2285687172685146	0.4787132020074719	0.4787132020074719	27.428246072221757	27.428246072221757	-0.0039892766833956	-0.2285687172685146	-27.428246072221757
2021-07-08	5	j	3	19	c	ALE	right	0	0	0	730.2681329250336	174.21888089179993	0.0073109418635952	0.0073109418635952	0.4188861130495138	0.4188861130495138	0.877313023631424	0.877313023631424	50.26633356594166	50.26633356594166	-0.0073109418635952	-0.4188861130495138	-50.26633356594166
2021-07-08	5	j	3	19	c	ALE	right	0	0	0	730.7347810268402	174.68552899360657	0.0089739415050047	0.0089739415050047	0.5141689738340475	0.5141689738340475	1.076872980600564	1.076872980600564	61.700276860085694	61.700276860085694	-0.0089739415050047	-0.5141689738340475	-61.700276860085694
2021-07-08	5	j	3	19	c	ALE	right	0	0	0	731.318174123764	175.2689220905304	0.002471962866661	0.002471962866661	0.1416330393727355	0.1416330393727355	0.29663554399932	0.29663554399932	16.99596472472827	16.99596472472827	-0.002471962866661	-0.1416330393727355	-16.99596472472827
2021-07-08	5	j	3	19	c	ALE	right	0	0	0	732.1768579483032	176.12760591506958	0.0032276860586621	0.0032276860586621	0.1849327887545533	0.1849327887545533	0.387322327039452	0.387322327039452	22.191934650546404	22.191934650546404	-0.0032276860586621	-0.1849327887545533	-22.191934650546404
2021-07-08	5	j	3	19	c	ALE	right	0	0	0	732.2184517383575	176.1691997051239	0.0035202268105629	0.0035202268105629	0.2016941391740529	0.2016941391740529	0.4224272172675479	0.4224272172675479	24.20329670088635	24.20329670088635	-0.0035202268105629	-0.2016941391740529	-24.20329670088635
2021-07-08	5	j	3	19	c	ALE	right	0	0	0	732.8014266490936	176.75217461586	0.0169340408407545	0.0169340408407545	0.9702490702774011	0.9702490702774011	2.03208490089054	2.03208490089054	116.42988843328814	116.42988843328814	-0.0169340408407545	-0.9702490702774011	-116.42988843328814
2021-07-08	5	j	3	19	c	ALE	right	0	0	0	732.9597477912903	176.91049575805664	0.0174887597580576	0.0174887597580576	1.0020321230549352	1.0020321230549352	2.098651170966912	2.098651170966912	120.24385476659222	120.24385476659222	-0.0174887597580576	-1.0020321230549352	-120.24385476659222
2021-07-08	5	j	3	19	c	ALE	right	0	0	0	737.6435220241547	181.59426999092105	-0.0062645626975412	0.0062645626975412	-0.3589330030642008	0.3589330030642008	-0.751747523704944	0.751747523704944	-43.071960367704094	43.071960367704094	0.0062645626975412	0.3589330030642008	43.071960367704094
2021-07-08	5	j	3	19	c	ALE	right	0	0	0	788.959801197052	232.9105491638184	0.0020846626042586	0.0020846626042586	0.1194423689327687	0.1194423689327687	0.2501595125110319	0.2501595125110319	14.333084271932249	14.333084271932249	-0.0020846626042586	-0.1194423689327687	-14.333084271932249
2021-07-08	5	j	3	19	c	ALE	right	0	0	0	789.5598194599152	233.51056742668152	0.0079149165688965	0.0079149165688965	0.4534913145959359	0.4534913145959359	0.94978998826758	0.94978998826758	54.41895775151232	54.41895775151232	-0.0079149165688965	-0.4534913145959359	-54.41895775151232
2021-07-08	5	j	3	19	c	ALE	right	0	0	0	798.5769102573395	242.52765822410583	0.0029916039598144	0.0029916039598144	0.1714062808719898	0.1714062808719898	0.358992475177728	0.358992475177728	20.568753704638784	20.568753704638784	-0.0029916039598144	-0.1714062808719898	-20.568753704638784
2021-07-08	5	j	3	19	c	ALE	right	0	0	0	843.926435470581	287.8771834373474	0.0017594524404525	0.0017594524404525	0.100809199091921	0.100809199091921	0.2111342928543	0.2111342928543	12.097103891030526	12.097103891030526	-0.0017594524404525	-0.100809199091921	-12.097103891030526
2021-07-08	5	j	3	19	c	ALE	right	0	0	0	850.2104713916779	294.1612193584442	0.0031263356946903	0.0031263356946903	0.1791258406468545	0.1791258406468545	0.375160283362836	0.375160283362836	21.49510087762254	21.49510087762254	-0.0031263356946903	-0.1791258406468545	-21.49510087762254
2021-07-08	5	j	3	19	c	ALE	right	0	0	0	850.459801197052	294.4105491638184	0.0079158640356704	0.0079158640356704	0.4535456004433092	0.4535456004433092	0.949903684280448	0.949903684280448	54.42547205319711	54.42547205319711	-0.0079158640356704	-0.4535456004433092	-54.42547205319711
2021-07-08	5	j	3	19	c	ALE	right	0	0	0	867.8264949321747	311.77724289894104	0.002536164930024	0.002536164930024	0.1453115466394669	0.1453115466394669	0.30433979160288	0.30433979160288	17.437385596736036	17.437385596736036	-0.002536164930024	-0.1453115466394669	-17.437385596736036
2021-07-08	5	j	3	19	c	ALE	right	0	0	0	867.9514980316162	311.90224599838257	0.0032316754135209	0.0032316754135209	0.1851613619509426	0.1851613619509426	0.387801049622508	0.387801049622508	22.21936343411312	22.21936343411312	-0.0032316754135209	-0.1851613619509426	-22.21936343411312
2021-07-08	5	j	3	19	c	ALE	right	0	0	0	868.2764928340912	312.22724080085754	0.0016372398486467	0.0016372398486467	0.0938069333780936	0.0938069333780936	0.196468781837604	0.196468781837604	11.256832005371232	11.256832005371232	-0.0016372398486467	-0.0938069333780936	-11.256832005371232
2021-07-08	5	j	3	19	c	ALE	right	0	0	0	868.3681526184082	312.31890058517456	0.0040155473892058	0.0040155473892058	0.2300739178362688	0.2300739178362688	0.481865686704696	0.481865686704696	27.608870140352263	27.608870140352263	-0.0040155473892058	-0.2300739178362688	-27.608870140352263
2021-07-08	5	j	3	19	c	ALE	right	0	0	0	868.5347855091095	312.48553347587585	0.0034790436010351	0.0034790436010351	0.199334515081307	0.199334515081307	0.417485232124212	0.417485232124212	23.92014180975685	23.92014180975685	-0.0034790436010351	-0.199334515081307	-23.92014180975685
2021-07-08	5	j	3	19	c	ALE	right	0	0	0	869.8930776119232	313.8438255786896	0.0052030849434655	0.0052030849434655	0.2981148077086377	0.2981148077086377	0.6243701932158601	0.6243701932158601	35.77377692503652	35.77377692503652	-0.0052030849434655	-0.2981148077086377	-35.77377692503652
2021-07-08	5	j	3	19	c	ALE	right	0	0	0	870.5098202228546	314.460568189621	0.0136059275215351	0.0136059275215351	0.7795622233448537	0.7795622233448537	1.632711302584212	1.632711302584212	93.54746680138244	93.54746680138244	-0.0136059275215351	-0.7795622233448537	-93.54746680138244
2021-07-08	5	j	3	19	c	ALE	right	0	0	0	870.9181044101715	314.86885237693787	0.0011179044652958	0.0011179044652958	0.0640512077602783	0.0640512077602783	0.134148535835496	0.134148535835496	7.686144931233402	7.686144931233402	-0.0011179044652958	-0.0640512077602783	-7.686144931233402
2021-07-08	5	j	3	19	c	ALE	right	0	0	0	872.3180961608887	316.26884412765503	0.0247481944539832	0.0247481944539832	1.4179670927823085	1.4179670927823085	2.969783334477984	2.969783334477984	170.156051133877	170.156051133877	-0.0247481944539832	-1.4179670927823085	-170.156051133877
2021-07-08	5	j	3	19	c	ALE	right	0	0	0	872.8098254203796	316.760573387146	-0.0021520044655872	0.0021520044655872	-0.1233007733714527	0.1233007733714527	-0.258240535870464	0.258240535870464	-14.796092804574332	14.796092804574332	0.0021520044655872	0.1233007733714527	14.796092804574332
2021-07-08	5	j	3	19	c	ALE	right	0	0	0	873.1931624412537	317.14391040802	0.0086626414832784	0.0086626414832784	0.4963327964267996	0.4963327964267996	1.039516977993408	1.039516977993408	59.55993557121595	59.55993557121595	-0.0086626414832784	-0.4963327964267996	-59.55993557121595
2021-07-08	5	j	3	19	c	ALE	right	0	0	0	873.543131351471	317.4938793182373	0.0094311008039473	0.0094311008039473	0.540362272228618	0.540362272228618	1.131732096473676	1.131732096473676	64.84347266743416	64.84347266743416	-0.0094311008039473	-0.540362272228618	-64.84347266743416
2021-07-08	5	j	3	19	c	ALE	right	0	0	0	873.8180961608887	317.76884412765503	-0.0020227362216325	0.0020227362216325	-0.1158942485677809	0.1158942485677809	-0.2427283465958999	0.2427283465958999	-13.907309828133712	13.907309828133712	0.0020227362216325	0.1158942485677809	13.907309828133712
2021-07-08	5	j	3	19	c	ALE	right	0	0	0	874.9347784519196	318.8855264186859	0.0030071480193268	0.0030071480193268	0.1722968898785505	0.1722968898785505	0.360857762319216	0.360857762319216	20.675626785426065	20.675626785426065	-0.0030071480193268	-0.1722968898785505	-20.675626785426065
2021-07-08	5	j	4	0	c	ALE	left	1	1	0	7.088215827941895	7.088215827941895	0.0207367753234032	0.0207367753234032	1.188129706742036	1.188129706742036	2.488413038808384	2.488413038808384	142.57556480904432	142.57556480904432	0.0207367753234032	1.188129706742036	142.57556480904432	-35.41722143602374
2021-07-08	5	j	4	0	c	ALE	left	1	1	0	7.598266124725342	7.598266124725342	-0.0084400670963679	0.0084400670963679	-0.4835802234291161	0.4835802234291161	-1.012808051564148	1.012808051564148	-58.02962681149394	58.02962681149394	-0.0084400670963679	-0.4835802234291161	-58.02962681149394	-30.35847722078658
2021-07-08	5	j	4	0	c	ALE	left	1	1	0	8.104871988296509	8.104871988296509	0.0010273343165963	0.0010273343165963	0.0588619204899247	0.0588619204899247	0.123280117991556	0.123280117991556	7.0634304587909655	7.0634304587909655	0.0010273343165963	0.0588619204899247	7.0634304587909655	-25.24681569276025
2021-07-08	5	j	4	0	c	ALE	left	1	1	0	8.73819088935852	8.73819088935852	0.0109121410820468	0.0109121410820468	0.625219629452601	0.625219629452601	1.309456929845616	1.309456929845616	75.02635553431212	75.02635553431212	0.0109121410820468	0.625219629452601	75.02635553431212	-18.723870362572647
2021-07-08	5	j	4	0	c	ALE	left	1	1	0	9.138229370117188	9.138229370117188	-0.0042591027205124	0.0042591027205124	-0.2440286103980475	0.2440286103980475	-0.511092326461488	0.511092326461488	-29.283433247765704	29.283433247765704	-0.0042591027205124	-0.2440286103980475	-29.283433247765704	-14.592750179331924
2021-07-08	5	j	4	0	c	ALE	left	1	1	0	9.571523427963257	9.571523427963257	0.0105504895288412	0.0105504895288412	0.6044985217995692	0.6044985217995692	1.266058743460944	1.266058743460944	72.53982261594831	72.53982261594831	0.0105504895288412	0.6044985217995692	72.53982261594831	-10.121615031104572
2021-07-08	5	j	4	0	c	ALE	left	1	1	0	9.98828148841858	9.98828148841858	-0.004447013131995	0.004447013131995	-0.2547950839025671	0.2547950839025671	-0.5336415758394	0.5336415758394	-30.57541006830806	30.57541006830806	-0.004447013131995	-0.2547950839025671	-30.57541006830806	-5.667500783932923
2021-07-08	5	j	4	0	c	ALE	left	1	1	0	10.288326501846312	10.288326501846312	0.0022491112953074	0.0022491112953074	0.1288645848763157	0.1288645848763157	0.2698933554368879	0.2698933554368879	15.463750185157894	15.463750185157894	0.0022491112953074	0.1288645848763157	15.463750185157894	-2.600378332135392
2021-07-08	5	j	4	0	c	ALE	left	0	0	0	10.604870557785034	10.604870557785034	-0.0011598573800609	0.0011598573800609	-0.0664549327145906	0.0664549327145906	-0.139182885607308	0.139182885607308	-7.974591925750879	7.974591925750879	-0.0011598573800609	-0.0664549327145906	-7.974591925750879
2021-07-08	5	j	4	4	c	ALE	right	0	0	0	121.86325263977052	19.46101784706116	0.0078903565598559	0.0078903565598559	0.4520841297331064	0.4520841297331064	0.946842787182708	0.946842787182708	54.25009556797277	54.25009556797277	-0.0078903565598559	-0.4520841297331064	-54.25009556797277
2021-07-08	5	j	4	4	c	ALE	right	0	0	0	123.37995982170104	20.9777250289917	0.0134983679973444	0.0134983679973444	0.7733995165622913	0.7733995165622913	1.619804159681328	1.619804159681328	92.80794198747496	92.80794198747496	-0.0134983679973444	-0.7733995165622913	-92.80794198747496
2021-07-08	5	j	4	4	c	ALE	right	0	0	0	123.85495281219482	21.452718019485477	0.0078677769624943	0.0078677769624943	0.4507904141011819	0.4507904141011819	0.944133235499316	0.944133235499316	54.09484969214183	54.09484969214183	-0.0078677769624943	-0.4507904141011819	-54.09484969214183
2021-07-08	5	j	4	4	c	ALE	right	0	0	0	126.2715277671814	23.86929297447205	0.007757890184406	0.007757890184406	0.4444943654924317	0.4444943654924317	0.93094682212872	0.93094682212872	53.339323859091806	53.339323859091806	-0.007757890184406	-0.4444943654924317	-53.339323859091806
2021-07-08	5	j	4	4	c	ALE	right	0	0	0	126.68829584121704	24.28606104850769	0.0086208206540005	0.0086208206540005	0.4939366394134388	0.4939366394134388	1.0344984784800602	1.0344984784800602	59.27239672961266	59.27239672961266	-0.0086208206540005	-0.4939366394134388	-59.27239672961266
2021-07-08	5	j	4	4	c	ALE	right	0	0	0	126.88827323913574	24.48603844642639	0.005808993774637	0.005808993774637	0.3328308265044694	0.3328308265044694	0.6970792529564399	0.6970792529564399	39.93969918053632	39.93969918053632	-0.005808993774637	-0.3328308265044694	-39.93969918053632
2021-07-08	5	j	4	4	c	ALE	right	0	0	0	127.3549416065216	24.952706813812256	0.0026616586974148	0.0026616586974148	0.1525018098661562	0.1525018098661562	0.319399043689776	0.319399043689776	18.300217183938752	18.300217183938752	-0.0026616586974148	-0.1525018098661562	-18.300217183938752
2021-07-08	5	j	4	4	c	ALE	right	0	0	0	127.60494089126588	25.20270609855652	0.0074871206926338	0.0074871206926338	0.4289804163929824	0.4289804163929824	0.898454483116056	0.898454483116056	51.47764996715789	51.47764996715789	-0.0074871206926338	-0.4289804163929824	-51.47764996715789
2021-07-08	5	j	4	5	c	ALE	left	1	0	0	128.9882116317749	0.9760632514953612	0.010508511388701	0.010508511388701	0.602093351537727	0.602093351537727	1.26102136664412	1.26102136664412	72.25120218452724	72.25120218452724	0.010508511388701	0.602093351537727	72.25120218452724	-90.16612295257409
2021-07-08	5	j	4	5	c	ALE	left	1	0	0	129.3132050037384	1.3010566234588623	0.0090977894219502	0.0090977894219502	0.5212649367765114	0.5212649367765114	1.0917347306340242	1.0917347306340242	62.551792413181374	62.551792413181374	0.0090977894219502	0.5212649367765114	62.551792413181374	-87.74950562216685
2021-07-08	5	j	4	5	c	ALE	left	1	0	0	129.82153964042664	1.8093912601470947	0.0016486366201986	0.0016486366201986	0.0944599202880922	0.0944599202880922	0.197836394423832	0.197836394423832	11.335190434571066	11.335190434571066	0.0016486366201986	0.0944599202880922	11.335190434571066	-83.40549514020879
2021-07-08	5	j	4	5	c	ALE	left	1	0	0	130.021546125412	2.0093977451324463	-0.0010479183605316	0.0010479183605316	-0.0600412993327292	0.0600412993327292	-0.125750203263792	0.125750203263792	-7.204955919927511	7.204955919927511	-0.0010479183605316	-0.0600412993327292	-7.204955919927511	-81.75862567593092
2021-07-08	5	j	4	7	c	ALE	left	1	0	0	183.36392617225647	4.159646987915039	0.001986817701326	0.001986817701326	0.1138362689478635	0.1138362689478635	0.23841812415912	0.23841812415912	13.660352273743625	13.660352273743625	0.001986817701326	0.1138362689478635	13.660352273743625	-63.41457387741759
2021-07-08	5	j	4	7	c	ALE	left	1	0	0	183.53822016716003	4.333940982818604	0.0035416050388928	0.0035416050388928	0.2029190214308232	0.2029190214308232	0.424992604667136	0.424992604667136	24.350282571698784	24.350282571698784	0.0035416050388928	0.2029190214308232	24.350282571698784	-61.91246118314173
2021-07-08	5	j	4	7	c	ALE	left	1	1	1	184.10489964485168	4.900620460510254	0.0214584292091395	0.0214584292091395	1.2294774286639425	1.2294774286639425	2.57501150509674	2.57501150509674	147.53729143967308	147.53729143967308	0.0214584292091395	1.2294774286639425	147.53729143967308	-56.72331865729032
2021-07-08	5	j	4	7	c	ALE	left	1	1	1	184.29694533348083	5.092666149139404	0.0070152020302706	0.0070152020302706	0.4019414687661117	0.4019414687661117	0.841824243632472	0.841824243632472	48.23297625193341	48.23297625193341	0.0070152020302706	0.4019414687661117	48.23297625193341	-54.861391533684994
2021-07-08	5	j	4	7	c	ALE	left	1	1	1	184.5382215976715	5.333942413330078	0.0021147865836278	0.0021147865836278	0.121168345812763	0.121168345812763	0.253774390035336	0.253774390035336	14.54020149753157	14.54020149753157	0.0021147865836278	0.121168345812763	14.54020149753157	-52.66910617957693
2021-07-08	5	j	4	7	c	ALE	left	1	1	1	184.92154574394223	5.71726655960083	0.0218642799435434	0.0218642799435434	1.252730962857571	1.252730962857571	2.623713593225208	2.623713593225208	150.3277155429085	150.3277155429085	0.0218642799435434	1.252730962857571	150.3277155429085	-48.86137567462302
2021-07-08	5	j	4	7	c	ALE	left	1	1	1	185.53042578697205	6.326146602630615	-0.0109233254179686	0.0109233254179686	-0.6258604446975767	0.6258604446975767	-1.310799050156232	1.310799050156232	-75.10325336370921	75.10325336370921	-0.0109233254179686	-0.6258604446975767	-75.10325336370921	-43.03702947499144
2021-07-08	5	j	4	7	c	ALE	left	1	1	1	185.74656581878665	6.54228663444519	-0.0090952915524938	0.0090952915524938	-0.521121819398885	0.521121819398885	-1.091434986299256	1.091434986299256	-62.534618327866205	62.534618327866205	-0.0090952915524938	-0.521121819398885	-62.534618327866205	-41.06728148784589
2021-07-08	5	j	4	7	c	ALE	left	1	1	1	186.56397914886475	7.359699964523315	-0.0094126574931602	0.0094126574931602	-0.539305548360269	0.539305548360269	-1.129518899179224	1.129518899179224	-64.71666580323227	64.71666580323227	-0.0094126574931602	-0.539305548360269	-64.71666580323227	-32.72680311775057
2021-07-08	5	j	4	16	c	ALE	right	0	0	0	429.11329102516174	19.511025428771973	-0.0015165866006328	0.0015165866006328	-0.0868940114823519	0.0868940114823519	-0.1819903920759359	0.1819903920759359	-10.427281377882233	10.427281377882233	0.0015165866006328	0.0868940114823519	10.427281377882233
2021-07-08	5	j	4	16	c	ALE	right	0	0	0	433.2382838726044	23.6360182762146	0.0013634009003237	0.0013634009003237	0.0781171173728846	0.0781171173728846	0.163608108038844	0.163608108038844	9.374054084746156	9.374054084746156	-0.0013634009003237	-0.0781171173728846	-9.374054084746156
2021-07-08	5	j	4	17	c	ALE	right	0	0	0	447.33826518058777	12.135509967803957	0.0040501115894994	0.0040501115894994	0.232054300635337	0.232054300635337	0.486013390739928	0.486013390739928	27.846516076240444	27.846516076240444	-0.0040501115894994	-0.232054300635337	-27.846516076240444
2021-07-08	5	j	4	17	c	ALE	right	0	0	0	447.8132975101471	12.61054229736328	0.0075521294061227	0.0075521294061227	0.4327051413074715	0.4327051413074715	0.906255528734724	0.906255528734724	51.924616956896585	51.924616956896585	-0.0075521294061227	-0.4327051413074715	-51.924616956896585
2021-07-08	5	j	4	17	c	ALE	right	0	0	0	451.8132832050324	16.610527992248535	0.0043646914146692	0.0043646914146692	0.2500783969375298	0.2500783969375298	0.523762969760304	0.523762969760304	30.009407632503585	30.009407632503585	-0.0043646914146692	-0.2500783969375298	-30.009407632503585
2021-07-08	5	j	4	17	c	ALE	right	0	0	0	453.5548942089081	18.352138996124268	0.0059603391693364	0.0059603391693364	0.3415022788694866	0.3415022788694866	0.715240700320368	0.715240700320368	40.9802734643384	40.9802734643384	-0.0059603391693364	-0.3415022788694866	-40.9802734643384
2021-07-08	5	j	4	17	c	ALE	right	0	0	0	457.4966239929199	22.29386878013611	0.0010891380816162	0.0010891380816162	0.0624030153835832	0.0624030153835832	0.130696569793944	0.130696569793944	7.48836184602999	7.48836184602999	-0.0010891380816162	-0.0624030153835832	-7.48836184602999
2021-07-08	5	j	4	19	c	ALE	left	1	0	0	487.95490169525146	1.5425975322723389	0.0028722437115841	0.0028722437115841	0.1645674424067598	0.1645674424067598	0.3446692453900919	0.3446692453900919	19.74809308881117	19.74809308881117	0.0028722437115841	0.1645674424067598	19.74809308881117	-85.85705245240804
2021-07-08	5	j	4	19	c	ALE	left	1	0	0	488.3048694133759	1.8925652503967283	0.0030940163885957	0.0030940163885957	0.1772740808108424	0.1772740808108424	0.371281966631484	0.371281966631484	21.272889697301096	21.272889697301096	0.0030940163885957	0.1772740808108424	21.272889697301096	-82.85769295494285
2021-07-08	5	j	4	19	c	ALE	left	1	0	0	488.8215365409851	2.409232378005981	0.0075562364597153	0.0075562364597153	0.4329404581445615	0.4329404581445615	0.906748375165836	0.906748375165836	51.952854977347386	51.952854977347386	0.0075562364597153	0.4329404581445615	51.952854977347386	-78.43207699344424
2021-07-08	5	j	4	19	c	ALE	left	1	0	0	489.3472366333008	2.9349324703216557	-0.003241119706729	0.003241119706729	-0.1857024800922508	0.1857024800922508	-0.38893436480748	0.38893436480748	-22.284297611070095	22.284297611070095	-0.003241119706729	-0.1857024800922508	-22.284297611070095	-74.20633027095309
2021-07-08	5	j	4	19	c	ALE	left	1	0	0	490.3382163047791	3.925912141799927	-0.0010897871766742	0.0010897871766742	-0.0624402057909094	0.0624402057909094	-0.130774461200904	0.130774461200904	-7.492824694909134	7.492824694909134	-0.0010897871766742	-0.0624402057909094	-7.492824694909134	-65.49943775940072
2021-07-08	5	j	4	19	c	ALE	left	1	0	0	490.54655146598816	4.134247303009033	-0.0017246928836138	0.0017246928836138	-0.0988176231873184	0.0988176231873184	-0.206963146033656	0.206963146033656	-11.858114782478214	11.858114782478214	-0.0017246928836138	-0.0988176231873184	-11.858114782478214	-63.71369776953753
2021-07-08	5	j	4	19	c	ALE	left	1	0	0	490.9132668972016	4.500962734222412	-0.0013086264080609	0.0013086264080609	-0.0749787701412542	0.0749787701412542	-0.157035168967308	0.157035168967308	-8.997452416950505	8.997452416950505	-0.0013086264080609	-0.0749787701412542	-8.997452416950505	-60.39944873537628
2021-07-08	5	j	4	19	c	ALE	left	0	0	0	570.1632027626038	83.75089859962463	-0.0075148812317349	0.0075148812317349	-0.4305709781204833	0.4305709781204833	-0.901785747808188	0.901785747808188	-51.668517374458	51.668517374458	-0.0075148812317349	-0.4305709781204833	-51.668517374458
2021-07-08	5	j	4	19	c	ALE	left	0	0	0	570.6882708072662	84.27596664428711	-0.0013648717514423	0.0013648717514423	-0.0782013909342725	0.0782013909342725	-0.163784610173076	0.163784610173076	-9.384166912112702	9.384166912112702	-0.0013648717514423	-0.0782013909342725	-9.384166912112702
2021-07-08	5	j	4	19	c	ALE	left	0	0	0	572.9381868839264	86.52588272094727	0.0026954268766133	0.0026954268766133	0.1544365840160718	0.1544365840160718	0.323451225193596	0.323451225193596	18.53239008192861	18.53239008192861	0.0026954268766133	0.1544365840160718	18.53239008192861
2021-07-08	5	j	4	19	c	ALE	left	0	0	0	573.6715357303619	87.25923156738281	-0.0042218331047665	0.0042218331047665	-0.2418932187117331	0.2418932187117331	-0.50661997257198	0.50661997257198	-29.02718624540797	29.02718624540797	-0.0042218331047665	-0.2418932187117331	-29.02718624540797
2021-07-08	5	j	4	19	c	ALE	left	0	0	0	574.3382298946381	87.92592573165894	-0.0050403547970799	0.0050403547970799	-0.2887910571211967	0.2887910571211967	-0.604842575649588	0.604842575649588	-34.65492685454361	34.65492685454361	-0.0050403547970799	-0.2887910571211967	-34.65492685454361
2021-07-08	5	j	4	19	c	ALE	left	0	0	0	577.6132037639618	91.20089960098268	0.0043901771938835	0.0043901771938835	0.2515386245241114	0.2515386245241114	0.52682126326602	0.52682126326602	30.18463494289337	30.18463494289337	0.0043901771938835	0.2515386245241114	30.18463494289337
2021-07-08	5	j	4	19	c	ALE	left	0	0	0	578.0549263954163	91.64262223243712	0.0029283996822872	0.0029283996822872	0.1677849425225077	0.1677849425225077	0.351407961874464	0.351407961874464	20.13419310270093	20.13419310270093	0.0029283996822872	0.1677849425225077	20.13419310270093
2021-07-08	5	j	4	19	c	ALE	left	0	0	0	578.3966159820557	91.98431181907654	-0.001581291975146	0.001581291975146	-0.0906013563537716	0.0906013563537716	-0.18975503701752	0.18975503701752	-10.8721627624526	10.8721627624526	-0.001581291975146	-0.0906013563537716	-10.8721627624526
2021-07-08	5	j	4	19	c	ALE	left	0	0	0	578.6965909004211	92.28428673744202	0.0064602559407226	0.0064602559407226	0.3701453999777223	0.3701453999777223	0.7752307128867121	0.7752307128867121	44.41744799732668	44.41744799732668	0.0064602559407226	0.3701453999777223	44.41744799732668
2021-07-08	5	j	4	19	c	ALE	left	0	0	0	579.2048604488373	92.79255628585815	0.0013791193737606	0.0013791193737606	0.0790177195612075	0.0790177195612075	0.165494324851272	0.165494324851272	9.482126347344902	9.482126347344902	0.0013791193737606	0.0790177195612075	9.482126347344902
2021-07-08	5	j	4	19	c	ALE	left	0	0	0	579.4382824897766	93.02597832679749	-0.003790373857255	0.003790373857255	-0.2171724247974338	0.2171724247974338	-0.4548448628706	0.4548448628706	-26.060690975692065	26.060690975692065	-0.003790373857255	-0.2171724247974338	-26.060690975692065
2021-07-08	5	j	4	19	c	ALE	left	0	0	0	621.1302556991577	134.7179515361786	-0.0082139182248038	0.0082139182248038	-0.4706228475468471	0.4706228475468471	-0.985670186976456	0.985670186976456	-56.474741705621646	56.474741705621646	-0.0082139182248038	-0.4706228475468471	-56.474741705621646
2021-07-08	5	j	4	19	c	ALE	left	0	0	0	622.1966125965118	135.78430843353271	0.0011987199494688	0.0011987199494688	0.0686815939226975	0.0686815939226975	0.143846393936256	0.143846393936256	8.241791270723708	8.241791270723708	0.0011987199494688	0.0686815939226975	8.241791270723708
2021-07-08	5	j	4	19	c	ALE	left	0	0	0	623.0715656280518	136.65926146507263	-0.0010241721963131	0.0010241721963131	-0.0586807443433846	0.0586807443433846	-0.122900663557572	0.122900663557572	-7.041689321206157	7.041689321206157	-0.0010241721963131	-0.0586807443433846	-7.041689321206157
2021-07-08	5	j	4	19	c	ALE	left	0	0	0	623.430287361145	137.0179831981659	-0.0017478156678522	0.0017478156678522	-0.1001424611347703	0.1001424611347703	-0.209737880142264	0.209737880142264	-12.017095336172446	12.017095336172446	-0.0017478156678522	-0.1001424611347703	-12.017095336172446
2021-07-08	6	m	4	2	o	PLE	left	1	0	0	61.3227698802948	2.809176445007324	0.0012990468583284	0.0012990468583284	0.0744299023719463	0.0744299023719463	0.155885622999408	0.155885622999408	8.931588284633555	8.931588284633555	0.0012990468583284	0.0744299023719463	8.931588284633555	-30.70020596099338
2021-07-08	6	m	4	13	o	PLE	right	0	0	0	408.01442861557007	27.5692138671875	0.0149978907857399	0.0149978907857399	0.8593158436210423	0.8593158436210423	1.799746894288788	1.799746894288788	103.11790123452508	103.11790123452508	-0.0149978907857399	-0.8593158436210423	-103.11790123452508
2021-07-08	6	m	4	14	o	PLE	right	1	0	0	413.78948760032654	4.07740330696106	0.004510172267638	0.004510172267638	0.2584138358126053	0.2584138358126053	0.54122067211656	0.54122067211656	31.00966029751264	31.00966029751264	-0.004510172267638	-0.2584138358126053	-31.00966029751264	44.842386680963656
2021-07-08	6	m	4	14	o	PLE	right	1	1	1	415.9733154773712	6.261231184005737	0.0081703130977402	0.0081703130977402	0.4681244578009711	0.4681244578009711	0.980437571728824	0.980437571728824	56.174934936116536	56.174934936116536	-0.0081703130977402	-0.4681244578009711	-56.174934936116536	67.88117201171298
2021-07-08	6	m	4	14	o	PLE	right	1	1	1	417.2311236858368	7.5190393924713135	0.0064881068246749	0.0064881068246749	0.3717411380838977	0.3717411380838977	0.778572818960988	0.778572818960988	44.608936570067726	44.608936570067726	-0.0064881068246749	-0.3717411380838977	-44.608936570067726	79.78331888625219
2021-07-08	6	m	4	14	o	PLE	right	1	1	1	420.3144245147705	10.60234022140503	0.0015875851402265	0.0015875851402265	0.0909619281526634	0.0909619281526634	0.19051021682718	0.19051021682718	10.91543137831961	10.91543137831961	-0.0015875851402265	-0.0909619281526634	-10.91543137831961	104.84970522690452
2021-07-08	6	m	4	14	o	PLE	right	1	1	1	420.56446838378906	10.852384090423584	0.006242345337879	0.006242345337879	0.3576600421236325	0.3576600421236325	0.74908144054548	0.74908144054548	42.91920505483591	42.91920505483591	-0.006242345337879	-0.3576600421236325	-42.91920505483591	106.8497949705304
2021-07-08	6	m	4	14	o	PLE	right	1	1	1	421.9644684791565	12.252384185791016	0.0258305687714562	0.0258305687714562	1.479982573026864	1.479982573026864	3.099668252574744	3.099668252574744	177.5979087632237	177.5979087632237	-0.0258305687714562	-1.479982573026864	-177.5979087632237	117.10882324924928
2021-07-08	6	m	4	14	o	PLE	right	1	1	1	422.2561333179474	12.54404902458191	-0.0068741453043077	0.0068741453043077	-0.3938595136965041	0.3938595136965041	-0.8248974365169239	0.8248974365169239	-47.2631416435805	47.2631416435805	0.0068741453043077	0.3938595136965041	47.2631416435805	119.03526133502923
2021-07-08	6	m	4	14	o	PLE	right	0	0	0	424.8811514377594	15.16906714439392	0.0075204161502784	0.0075204161502784	0.4308881055929746	0.4308881055929746	0.902449938033408	0.902449938033408	51.70657267115695	51.70657267115695	-0.0075204161502784	-0.4308881055929746	-51.70657267115695
2021-07-08	6	m	4	14	o	PLE	right	0	0	0	425.3561279773712	15.644043684005736	0.0010366464332487	0.0010366464332487	0.0593954654724407	0.0593954654724407	0.124397571989844	0.124397571989844	7.127455856692888	7.127455856692888	-0.0010366464332487	-0.0593954654724407	-7.127455856692888
2021-07-08	6	m	4	14	o	PLE	right	0	0	0	425.49782538414	15.785741090774536	0.001606369020254	0.001606369020254	0.0920381652011192	0.0920381652011192	0.19276428243048	0.19276428243048	11.04457982413431	11.04457982413431	-0.001606369020254	-0.0920381652011192	-11.04457982413431
2021-07-08	6	m	4	14	o	PLE	right	0	0	0	427.4978280067444	17.785743713378906	0.0084685410521449	0.0084685410521449	0.4852116609211804	0.4852116609211804	1.016224926257388	1.016224926257388	58.22539931054165	58.22539931054165	-0.0084685410521449	-0.4852116609211804	-58.22539931054165
2021-07-08	6	m	4	14	o	PLE	right	0	0	0	429.7394754886627	20.02739119529724	0.0037444174326954	0.0037444174326954	0.2145393156286573	0.2145393156286573	0.4493300919234479	0.4493300919234479	25.744717875438887	25.744717875438887	-0.0037444174326954	-0.2145393156286573	-25.744717875438887
2021-07-08	6	m	4	15	o	PLE	right	1	0	0	439.6227762699127	0.6445498466491699	-0.0031404688063037	0.0031404688063037	-0.1799356082936896	0.1799356082936896	-0.376856256756444	0.376856256756444	-21.592272995242755	21.592272995242755	0.0031404688063037	0.1799356082936896	21.592272995242755	6.896601189296398
2021-07-08	6	m	4	15	o	PLE	right	1	0	0	440.0311074256897	1.0528810024261477	-0.0074608324098592	0.0074608324098592	-0.4274742087393514	0.4274742087393514	-0.895299889183104	0.895299889183104	-51.29690504872217	51.29690504872217	0.0074608324098592	0.4274742087393514	51.29690504872217	11.514664258118884
2021-07-08	6	m	4	15	o	PLE	right	1	0	0	440.9398090839386	1.9615826606750488	-0.0017171000109095	0.0017171000109095	-0.0983825836269819	0.0983825836269819	-0.2060520013091399	0.2060520013091399	-11.805910035237837	11.805910035237837	0.0017171000109095	0.0983825836269819	11.805910035237837	21.37513376798345
2021-07-08	6	m	4	15	o	PLE	right	1	0	0	441.6394486427307	2.661222219467163	0.0096421880124423	0.0096421880124423	0.5524566783845795	0.5524566783845795	1.157062561493076	1.157062561493076	66.29480140614953	66.29480140614953	-0.0096421880124423	-0.5524566783845795	-66.29480140614953	29.20267627423371
2021-07-08	6	m	4	15	o	PLE	right	1	1	0	446.8311035633087	7.852877140045166	-0.0105573571102445	0.0105573571102445	-0.6048920052294408	0.6048920052294408	-1.26688285322934	1.26688285322934	-72.58704062753289	72.58704062753289	0.0105573571102445	0.6048920052294408	72.58704062753289	82.74447568391042
2021-07-08	6	m	4	15	o	PLE	right	1	1	0	448.8644728660584	9.8862464427948	-0.0104117232318874	0.0104117232318874	-0.5965477986454574	0.5965477986454574	-1.2494067878264878	1.2494067878264878	-71.58573583745489	71.58573583745489	0.0104117232318874	0.5965477986454574	71.58573583745489	99.49531921351156
2021-07-08	6	m	4	15	o	PLE	right	1	1	0	449.222767829895	10.24454140663147	0.0032633257748772	0.0032633257748772	0.1869747940767225	0.1869747940767225	0.3915990929852639	0.3915990929852639	22.436975289206707	22.436975289206707	-0.0032633257748772	-0.1869747940767225	-22.436975289206707	102.06548042820032
2021-07-08	6	m	4	15	o	PLE	right	0	0	0	456.6977868080139	17.719560384750366	-0.0036794436698473	0.0036794436698473	-0.2108165932383773	0.2108165932383773	-0.441533240381676	0.441533240381676	-25.297991188605284	25.297991188605284	0.0036794436698473	0.2108165932383773	25.297991188605284
2021-07-08	6	m	4	15	o	PLE	right	0	0	0	456.9895238876343	18.011297464370728	0.0014682673740352	0.0014682673740352	0.0841255237289732	0.0841255237289732	0.176192084884224	0.176192084884224	10.095062847476784	10.095062847476784	-0.0014682673740352	-0.0841255237289732	-10.095062847476784
2021-07-08	6	m	4	15	o	PLE	right	0	0	0	458.4394371509552	19.46121072769165	0.0013781552864462	0.0013781552864462	0.0789624814270102	0.0789624814270102	0.165378634373544	0.165378634373544	9.475497771241232	9.475497771241232	-0.0013781552864462	-0.0789624814270102	-9.475497771241232
2021-07-08	6	m	5	8	c	PLE	left	0	0	0	221.0196499824524	16.218472003936768	0.0013645423681516	0.0013645423681516	0.0781825186618732	0.0781825186618732	0.163745084178192	0.163745084178192	9.381902239424797	9.381902239424797	0.0013645423681516	0.0781825186618732	9.381902239424797
2021-07-08	6	m	5	8	c	PLE	left	0	0	0	221.76964712142944	16.96846914291382	0.0088734085113266	0.0088734085113266	0.508408857594477	0.508408857594477	1.064809021359192	1.064809021359192	61.00906291133724	61.00906291133724	0.0088734085113266	0.508408857594477	61.00906291133724
2021-07-08	6	m	5	8	c	PLE	left	0	0	0	222.0947139263153	17.293535947799683	-0.0013485240082193	0.0013485240082193	-0.077264734243031	0.077264734243031	-0.161822880986316	0.161822880986316	-9.271768109163723	9.271768109163723	-0.0013485240082193	-0.077264734243031	-9.271768109163723
2021-07-08	6	m	5	8	c	PLE	left	0	0	0	223.5945680141449	18.793390035629272	0.0010137724722772	0.0010137724722772	0.0580848840480268	0.0580848840480268	0.121652696673264	0.121652696673264	6.970186085763218	6.970186085763218	0.0010137724722772	0.0580848840480268	6.970186085763218
2021-07-08	6	m	5	8	c	PLE	left	0	0	0	225.9200043678284	21.118826389312744	0.0020866876172421	0.0020866876172421	0.1195583936301824	0.1195583936301824	0.250402514069052	0.250402514069052	14.3470072356219	14.3470072356219	0.0020866876172421	0.1195583936301824	14.3470072356219
2021-07-08	6	m	5	8	c	PLE	left	0	0	0	226.41124176979065	21.610063791275024	0.0012821191884501	0.0012821191884501	0.0734600183309289	0.0734600183309289	0.1538543026140119	0.1538543026140119	8.815202199711475	8.815202199711475	0.0012821191884501	0.0734600183309289	8.815202199711475
2021-07-08	6	m	5	8	c	PLE	left	0	0	0	228.35298132896423	23.55180335044861	-0.0030737479083943	0.0030737479083943	-0.1761127824381577	0.1761127824381577	-0.368849749007316	0.368849749007316	-21.13353389257893	21.13353389257893	-0.0030737479083943	-0.1761127824381577	-21.13353389257893
2021-07-08	6	m	5	14	c	PLE	left	0	0	0	382.6362359523773	24.23501992225647	0.0064173350162773	0.0064173350162773	0.3676862121542067	0.3676862121542067	0.7700802019532761	0.7700802019532761	44.12234545850481	44.12234545850481	0.0064173350162773	0.3676862121542067	44.12234545850481
2021-07-08	6	m	5	15	c	PLE	left	1	1	0	384.9863095283508	0.9854822158813475	0.0021157956819271	0.0021157956819271	0.1212261628864267	0.1212261628864267	0.253895481831252	0.253895481831252	14.547139546371213	14.547139546371213	0.0021157956819271	0.1212261628864267	14.547139546371213	-90.16612295257409
2021-07-16	12	m	1	0	c	PLE	right	1	0	0	6.645243406295776	6.645243406295776	-0.0114388719116874	0.0114388719116874	-0.6553990829304318	0.6553990829304318	-1.372664629402488	1.372664629402488	-78.64788995165182	78.64788995165182	0.0114388719116874	0.6553990829304318	78.64788995165182	39.74675694377503
2021-07-16	12	m	1	0	c	PLE	right	1	0	0	7.143524646759033	7.143524646759033	0.0023834223214344	0.0023834223214344	0.1365600398154642	0.1365600398154642	0.286010678572128	0.286010678572128	16.387204777855708	16.387204777855708	-0.0023834223214344	-0.1365600398154642	-16.387204777855708	34.74635749265067
2021-07-16	12	m	1	0	c	PLE	right	1	0	0	8.101906299591064	8.101906299591064	-0.0085451592279245	0.0085451592279245	-0.489601559027343	0.489601559027343	-1.02541910735094	1.02541910735094	-58.75218708328116	58.75218708328116	0.0085451592279245	0.489601559027343	58.75218708328116	24.904578251316952
2021-07-16	12	m	1	0	c	PLE	right	1	0	0	8.618484497070312	8.618484497070312	0.0019396731743752	0.0019396731743752	0.1111350865264419	0.1111350865264419	0.232760780925024	0.232760780925024	13.336210383173032	13.336210383173032	-0.0019396731743752	-0.1111350865264419	-13.336210383173032	19.755983973215905
2021-07-16	12	m	1	0	c	PLE	right	1	0	0	8.860193967819214	8.860193967819214	-0.0015847794581105	0.0015847794581105	-0.0908011744087612	0.0908011744087612	-0.19017353497326	0.19017353497326	-10.896140929051354	10.896140929051354	0.0015847794581105	0.0908011744087612	10.896140929051354	17.34708132966675
2021-07-16	12	m	1	0	c	PLE	right	1	0	0	9.07728672027588	9.07728672027588	0.0013380274908488	0.0013380274908488	0.0766633280981156	0.0766633280981156	0.160563298901856	0.160563298901856	9.199599371773877	9.199599371773877	-0.0013380274908488	-0.0766633280981156	-9.199599371773877	14.937019688823264
2021-07-16	12	m	1	0	c	PLE	right	0	0	0	11.14352035522461	11.14352035522461	-0.0047525283558513	0.0047525283558513	-0.2722998168065277	0.2722998168065277	-0.570303402702156	0.570303402702156	-32.675978016783326	32.675978016783326	0.0047525283558513	0.2722998168065277	32.675978016783326
2021-07-16	12	m	1	0	c	PLE	right	0	0	0	11.28527331352234	11.28527331352234	-0.0041555406822546	0.0041555406822546	-0.2380949426881032	0.2380949426881032	-0.498664881870552	0.498664881870552	-28.57139312257239	28.57139312257239	0.0041555406822546	0.2380949426881032	28.57139312257239
2021-07-16	12	m	1	0	c	PLE	right	0	0	0	11.6102135181427	11.6102135181427	0.0014458940152331	0.0014458940152331	0.0828436246960809	0.0828436246960809	0.173507281827972	0.173507281827972	9.941234963529718	9.941234963529718	-0.0014458940152331	-0.0828436246960809	-9.941234963529718
2021-07-16	12	m	1	0	c	PLE	right	0	0	0	21.38523650169373	21.38523650169373	0.0020819746973412	0.0020819746973412	0.1192883632106776	0.1192883632106776	0.249836963680944	0.249836963680944	14.314603585281324	14.314603585281324	-0.0020819746973412	-0.1192883632106776	-14.314603585281324
2021-07-16	12	m	1	0	c	PLE	right	0	0	0	23.576875925064087	23.576875925064087	-0.006502954533054	0.006502954533054	-0.3725918491094612	0.3725918491094612	-0.7803545439664801	0.7803545439664801	-44.71102189313535	44.71102189313535	0.006502954533054	0.3725918491094612	44.71102189313535
2021-07-16	12	m	1	0	c	PLE	right	0	0	0	24.843552827835083	24.843552827835083	-0.0078309500711192	0.0078309500711192	-0.4486803886528021	0.4486803886528021	-0.939714008534304	0.939714008534304	-53.84164663833625	53.84164663833625	0.0078309500711192	0.4486803886528021	53.84164663833625
2021-07-16	12	m	1	1	c	PLE	left	1	1	1	30.801926612854004	5.201584815979004	0.0100329178374534	0.0100329178374534	0.5748438482876007	0.5748438482876007	1.203950140494408	1.203950140494408	68.98126179451208	68.98126179451208	0.0100329178374534	0.5748438482876007	68.98126179451208	-53.611289489274846
2021-07-16	12	m	1	1	c	PLE	left	1	1	1	31.068553686141968	5.468211889266968	-0.0045569019441426	0.0045569019441426	-0.2610912490543306	0.2610912490543306	-0.546828233297112	0.546828233297112	-31.33094988651968	31.33094988651968	-0.0045569019441426	-0.2610912490543306	-31.33094988651968	-51.09008610942784
2021-07-16	12	m	1	1	c	PLE	left	1	0	0	31.3105993270874	5.710257530212402	0.0013302103690953	0.0013302103690953	0.0762154400137001	0.0762154400137001	0.1596252442914359	0.1596252442914359	9.14585280164402	9.14585280164402	0.0013302103690953	0.0762154400137001	9.14585280164402	-48.86137567462302
2021-07-16	12	m	1	1	c	PLE	left	1	0	0	34.32685375213623	8.72651195526123	-0.002831113682427	0.002831113682427	-0.1622108653248079	0.1622108653248079	-0.33973364189124	0.33973364189124	-19.46530383897696	19.46530383897696	-0.002831113682427	-0.1622108653248079	-19.46530383897696	-18.723870362572647
2021-07-16	12	m	1	1	c	PLE	left	0	0	0	39.11022138595581	13.50987958908081	0.0018893192617046	0.0018893192617046	0.1082500198484462	0.1082500198484462	0.226718311404552	0.226718311404552	12.99000238181355	12.99000238181355	0.0018893192617046	0.1082500198484462	12.99000238181355
2021-07-16	12	m	1	1	c	PLE	left	0	0	0	40.64360570907593	15.043263912200928	-0.0017755666684078	0.0017755666684078	-0.1017324763438714	0.1017324763438714	-0.213068000208936	0.213068000208936	-12.207897161264576	12.207897161264576	-0.0017755666684078	-0.1017324763438714	-12.207897161264576
2021-07-16	12	m	1	1	c	PLE	left	0	0	0	41.168522119522095	15.568180322647097	-0.0076393591255146	0.0076393591255146	-0.4377030360767379	0.4377030360767379	-0.916723095061752	0.916723095061752	-52.52436432920855	52.52436432920855	-0.0076393591255146	-0.4377030360767379	-52.52436432920855
2021-07-16	12	m	1	1	c	PLE	left	0	0	0	41.43525433540344	15.834912538528442	0.0021002610234356	0.0021002610234356	0.1203360925186867	0.1203360925186867	0.252031322812272	0.252031322812272	14.440331102242414	14.440331102242414	0.0021002610234356	0.1203360925186867	14.440331102242414
2021-07-16	12	m	1	1	c	PLE	left	0	0	0	45.010268449783325	19.409926652908325	-0.0023413291130672	0.0023413291130672	-0.1341482766298589	0.1341482766298589	-0.280959493568064	0.280959493568064	-16.09779319558307	16.09779319558307	-0.0023413291130672	-0.1341482766298589	-16.09779319558307
2021-07-16	12	m	1	1	c	PLE	left	0	0	0	45.89360785484314	20.29326605796814	0.0011709612072043	0.0011709612072043	0.0670911351463502	0.0670911351463502	0.140515344864516	0.140515344864516	8.050936217562032	8.050936217562032	0.0011709612072043	0.0670911351463502	8.050936217562032
2021-07-16	12	m	1	2	c	PLE	right	0	0	0	74.19355702400208	23.00953793525696	0.0011055790570111	0.0011055790570111	0.0633450138847894	0.0633450138847894	0.132669486841332	0.132669486841332	7.601401666174735	7.601401666174735	-0.0011055790570111	-0.0633450138847894	-7.601401666174735
2021-07-16	12	m	1	2	c	PLE	right	0	0	0	74.61851859092712	23.434499502182007	0.0017884303613178	0.0017884303613178	0.1024695116565668	0.1024695116565668	0.214611643358136	0.214611643358136	12.29634139878802	12.29634139878802	-0.0017884303613178	-0.1024695116565668	-12.29634139878802
2021-07-16	12	m	1	2	c	PLE	right	0	0	0	76.60194873809814	25.417929649353027	-0.0036277400007467	0.0036277400007467	-0.207854191213572	0.207854191213572	-0.435328800089604	0.435328800089604	-24.942502945628643	24.942502945628643	0.0036277400007467	0.207854191213572	24.942502945628643
2021-07-16	12	m	1	3	c	PLE	left	1	1	0	77.42699456214905	0.642723560333252	0.0015818712922469	0.0015818712922469	0.0906345487786529	0.0906345487786529	0.189824555069628	0.189824555069628	10.876145853438356	10.876145853438356	0.0015818712922469	0.0906345487786529	10.876145853438356	-93.09767038241333
2021-07-16	12	m	1	3	c	PLE	left	1	1	1	81.4439492225647	4.659678220748901	0.0064302034134937	0.0064302034134937	0.3684235170038044	0.3684235170038044	0.771624409619244	0.771624409619244	44.21082204045653	44.21082204045653	0.0064302034134937	0.3684235170038044	44.21082204045653	-58.87545404681923
2021-07-16	12	m	1	4	c	PLE	right	1	1	1	106.81849002838136	4.435842990875244	0.002227436513479	0.002227436513479	0.1276227113556816	0.1276227113556816	0.26729238161748	0.26729238161748	15.314725362681791	15.314725362681791	-0.002227436513479	-0.1276227113556816	-15.314725362681791	61.00596763362233
2021-07-16	12	m	1	4	c	PLE	right	1	0	0	108.16854977607728	5.785902738571167	-0.0114704089141829	0.0114704089141829	-0.6572060200719174	0.6572060200719174	-1.3764490697019478	1.3764490697019478	-78.86472240863009	78.86472240863009	0.0114704089141829	0.6572060200719174	78.86472240863009	48.22078109773864
2021-07-16	12	m	1	4	c	PLE	right	1	0	0	108.49356269836426	6.110915660858154	0.001813788889318	0.001813788889318	0.1039224482856426	0.1039224482856426	0.21765466671816	0.21765466671816	12.470693794277112	12.470693794277112	-0.001813788889318	-0.1039224482856426	-12.470693794277112	45.31758801021108
2021-07-16	12	m	1	4	c	PLE	right	1	0	0	108.70191764831544	6.319270610809326	-0.0012586007090895	0.0012586007090895	-0.072112508723001	0.072112508723001	-0.1510320850907399	0.1510320850907399	-8.653501046760127	8.653501046760127	0.0012586007090895	0.072112508723001	8.653501046760127	43.03702947499144
2021-07-16	12	m	1	4	c	PLE	right	1	0	0	110.38519740104675	8.00255036354065	-0.0128500690619397	0.0128500690619397	-0.7362547237007777	0.7362547237007777	-1.542008287432764	1.542008287432764	-88.35056684409332	88.35056684409332	0.0128500690619397	0.7362547237007777	88.35056684409332	26.27256218917596
2021-07-16	12	m	1	4	c	PLE	right	1	0	0	110.78520059585573	8.40255355834961	0.0035144386192671	0.0035144386192671	0.2013625002417892	0.2013625002417892	0.421732634312052	0.421732634312052	24.16350002901471	24.16350002901471	-0.0035144386192671	-0.2013625002417892	-24.16350002901471	22.16168849639134
2021-07-16	12	m	1	4	c	PLE	right	1	0	0	110.91209816932678	8.529451131820679	0.0032912169155372	0.0032912169155372	0.1885728387223463	0.1885728387223463	0.394946029864464	0.394946029864464	22.628740646681557	22.628740646681557	-0.0032912169155372	-0.1885728387223463	-22.628740646681557	20.78750975692176
2021-07-16	12	m	1	4	c	PLE	right	1	0	0	111.70190763473512	9.319260597229004	0.0013991239629591	0.0013991239629591	0.0801638980931745	0.0801638980931745	0.167894875555092	0.167894875555092	9.619667771180946	9.619667771180946	-0.0013991239629591	-0.0801638980931745	-9.619667771180946	12.52785028642343
2021-07-16	12	m	1	5	c	PLE	right	1	0	0	137.88523149490356	9.89754867553711	0.003116030423034	0.003116030423034	0.1785353920742127	0.1785353920742127	0.3739236507640799	0.3739236507640799	21.424247048905524	21.424247048905524	-0.003116030423034	-0.1785353920742127	-21.424247048905524	6.693203070823849
2021-07-16	12	m	1	5	c	PLE	right	1	0	0	138.36020302772522	10.372520208358765	-0.0155847764780629	0.0155847764780629	-0.8929419168477636	0.8929419168477636	-1.870173177367548	1.870173177367548	-107.15303002173162	107.15303002173162	0.0155847764780629	0.8929419168477636	107.15303002173162	1.9210996170536416
2021-07-16	12	m	1	5	c	PLE	right	0	0	0	138.73527193069458	10.747589111328123	0.0087549363043743	0.0087549363043743	0.5016209001465096	0.5016209001465096	1.050592356524916	1.050592356524916	60.19450801758116	60.19450801758116	-0.0087549363043743	-0.5016209001465096	-60.19450801758116
2021-07-16	12	m	1	5	c	PLE	right	0	0	0	138.98527765274048	10.997594833374023	-0.0019461805939163	0.0019461805939163	-0.1115079342016679	0.1115079342016679	-0.233541671269956	0.233541671269956	-13.380952104200151	13.380952104200151	0.0019461805939163	0.1115079342016679	13.380952104200151
2021-07-16	12	m	1	5	c	PLE	right	0	0	0	139.17695450782776	11.189271688461304	0.0010809846439033	0.0010809846439033	0.0619358578141112	0.0619358578141112	0.129718157268396	0.129718157268396	7.432302937693354	7.432302937693354	-0.0010809846439033	-0.0619358578141112	-7.432302937693354
2021-07-16	12	m	1	5	c	PLE	right	0	0	0	139.80193853378296	11.814255714416504	-0.0031243930214654	0.0031243930214654	-0.1790145336700946	0.1790145336700946	-0.3749271625758479	0.3749271625758479	-21.481744040411357	21.481744040411357	0.0031243930214654	0.1790145336700946	21.481744040411357
2021-07-16	12	m	1	5	c	PLE	right	0	0	0	140.06852269172668	12.08083987236023	0.0017452309373742	0.0017452309373742	0.0999943669872021	0.0999943669872021	0.209427712484904	0.209427712484904	11.999324038464255	11.999324038464255	-0.0017452309373742	-0.0999943669872021	-11.999324038464255
2021-07-16	12	m	1	5	c	PLE	right	0	0	0	142.3768663406372	14.389183521270752	-0.0113529970855592	0.0113529970855592	-0.6504788178268661	0.6504788178268661	-1.362359650267104	1.362359650267104	-78.05745813922394	78.05745813922394	0.0113529970855592	0.6504788178268661	78.05745813922394
2021-07-16	12	m	1	5	c	PLE	right	0	0	0	143.0352747440338	15.047591924667358	-0.0032900148747994	0.0032900148747994	-0.1885039668612675	0.1885039668612675	-0.394801784975928	0.394801784975928	-22.620476023352108	22.620476023352108	0.0032900148747994	0.1885039668612675	22.620476023352108
2021-07-16	12	m	1	5	c	PLE	right	0	0	0	143.1436309814453	15.155948162078856	-0.001445331995716	0.001445331995716	-0.0828114233497471	0.0828114233497471	-0.17343983948592	0.17343983948592	-9.937370801969662	9.937370801969662	0.001445331995716	0.0828114233497471	9.937370801969662
2021-07-16	12	m	1	5	c	PLE	right	0	0	0	143.6436288356781	15.655946016311646	-0.0112084339907275	0.0112084339907275	-0.6421959626196603	0.6421959626196603	-1.3450120788873	1.3450120788873	-77.06351551435924	77.06351551435924	0.0112084339907275	0.6421959626196603	77.06351551435924
2021-07-16	12	m	1	5	c	PLE	right	0	0	0	144.11860823631287	16.13092541694641	0.0015666132000139	0.0015666132000139	0.0897603244902807	0.0897603244902807	0.187993584001668	0.187993584001668	10.771238938833692	10.771238938833692	-0.0015666132000139	-0.0897603244902807	-10.771238938833692
2021-07-16	12	m	1	5	c	PLE	right	0	0	0	144.6019148826599	16.614232063293457	0.0014186037834088	0.0014186037834088	0.0812800095906149	0.0812800095906149	0.1702324540090559	0.1702324540090559	9.7536011508738	9.7536011508738	-0.0014186037834088	-0.0812800095906149	-9.7536011508738
2021-07-16	12	m	1	5	c	PLE	right	0	0	0	144.90191268920898	16.91422986984253	-0.0167915685690565	0.0167915685690565	-0.9620860104114644	0.9620860104114644	-2.01498822828678	2.01498822828678	-115.45032124937572	115.45032124937572	0.0167915685690565	0.9620860104114644	115.45032124937572
2021-07-16	12	m	1	5	c	PLE	right	0	0	0	148.16028237342834	20.17259955406189	-0.0099709148118518	0.0099709148118518	-0.5712913366035874	0.5712913366035874	-1.196509777422216	1.196509777422216	-68.55496039243049	68.55496039243049	0.0099709148118518	0.5712913366035874	68.55496039243049
2021-07-16	12	m	1	5	c	PLE	right	0	0	0	149.46854901313782	21.48086619377136	-0.0047105874013988	0.0047105874013988	-0.2698967771276491	0.2698967771276491	-0.565270488167856	0.565270488167856	-32.38761325531789	32.38761325531789	0.0047105874013988	0.2698967771276491	32.38761325531789
2021-07-16	12	m	1	5	c	PLE	right	0	0	0	149.73519492149353	21.747512102127075	-0.0010256402968032	0.0010256402968032	-0.0587648603053684	0.0587648603053684	-0.123076835616384	0.123076835616384	-7.051783236644216	7.051783236644216	0.0010256402968032	0.0587648603053684	7.051783236644216
2021-07-16	12	m	1	5	c	PLE	right	0	0	0	151.3186073303223	23.33092451095581	0.0030804006446752	0.0030804006446752	0.1764939561492669	0.1764939561492669	0.369648077361024	0.369648077361024	21.179274737912028	21.179274737912028	-0.0030804006446752	-0.1764939561492669	-21.179274737912028
2021-07-16	12	m	1	5	c	PLE	right	0	0	0	151.4852728843689	23.49759006500244	-0.0024097538381468	0.0024097538381468	-0.1380687245912629	0.1380687245912629	-0.289170460577616	0.289170460577616	-16.568246950951547	16.568246950951547	0.0024097538381468	0.1380687245912629	16.568246950951547
2021-07-16	12	m	1	5	c	PLE	right	0	0	0	151.82684445381165	23.83916163444519	-0.0010128801248404	0.0010128801248404	-0.0580337563060388	0.0580337563060388	-0.121545614980848	0.121545614980848	-6.964050756724663	6.964050756724663	0.0010128801248404	0.0580337563060388	6.964050756724663
2021-07-16	12	m	1	5	c	PLE	right	0	0	0	153.08523201942444	25.097549200057983	0.0029097196081285	0.0029097196081285	0.1667146531122228	0.1667146531122228	0.34916635297542	0.34916635297542	20.00575837346674	20.00575837346674	-0.0029097196081285	-0.1667146531122228	-20.00575837346674
2021-07-16	12	m	1	5	c	PLE	right	0	0	0	153.36858201026917	25.38089919090271	0.0029281049376894	0.0029281049376894	0.1677680549010195	0.1677680549010195	0.351372592522728	0.351372592522728	20.13216658812234	20.13216658812234	-0.0029281049376894	-0.1677680549010195	-20.13216658812234
2021-07-16	12	m	1	5	c	PLE	right	0	0	0	153.5102686882019	25.52258586883545	-0.0012103410308885	0.0012103410308885	-0.0693474328414242	0.0693474328414242	-0.14524092370662	0.14524092370662	-8.321691940970911	8.321691940970911	0.0012103410308885	0.0693474328414242	8.321691940970911
2021-07-16	12	m	1	6	c	PLE	left	0	0	0	177.1435525417328	23.56055235862732	-0.0083650957432201	0.0083650957432201	-0.4792846813093623	0.4792846813093623	-1.003811489186412	1.003811489186412	-57.51416175712348	57.51416175712348	-0.0083650957432201	-0.4792846813093623	-57.51416175712348
2021-07-16	12	m	1	6	c	PLE	left	0	0	0	177.51854062080383	23.935540437698364	-0.0033485337788877	0.0033485337788877	-0.191856853087258	0.191856853087258	-0.401824053466524	0.401824053466524	-23.02282237047096	23.02282237047096	-0.0033485337788877	-0.191856853087258	-23.02282237047096
2021-07-16	12	m	1	6	c	PLE	left	0	0	0	177.97696566581726	24.393965482711792	-0.0059387102086522	0.0059387102086522	-0.3402630307070275	0.3402630307070275	-0.712645225038264	0.712645225038264	-40.83156368484331	40.83156368484331	-0.0059387102086522	-0.3402630307070275	-40.83156368484331
2021-07-16	12	m	1	6	c	PLE	left	0	0	0	178.21027970314026	24.62727952003479	0.001865296133025	0.001865296133025	0.1068735959644054	0.1068735959644054	0.223835535963	0.223835535963	12.824831515728658	12.824831515728658	0.001865296133025	0.1068735959644054	12.824831515728658
2021-07-16	12	m	1	7	c	PLE	right	1	1	0	180.0851902961731	0.9022769927978516	0.006016615596686	0.006016615596686	0.3447266806426933	0.3447266806426933	0.7219938716023201	0.7219938716023201	41.3672016771232	41.3672016771232	-0.006016615596686	-0.3447266806426933	-41.3672016771232	90.96789074445596
2021-07-16	12	m	1	7	c	PLE	right	1	1	0	180.4435338973999	1.2606205940246582	0.0024986704723484	0.0024986704723484	0.1431632724595232	0.1431632724595232	0.299840456681808	0.299840456681808	17.179592695142784	17.179592695142784	-0.0024986704723484	-0.1431632724595232	-17.179592695142784	88.01890369390958
2021-07-16	12	m	1	7	c	PLE	right	1	1	0	180.7438931465149	1.5609798431396484	0.0048695911888962	0.0048695911888962	0.2790070230778451	0.2790070230778451	0.5843509426675441	0.5843509426675441	33.48084276934141	33.48084276934141	-0.0048695911888962	-0.2790070230778451	-33.48084276934141	85.58571226875611
2021-07-16	12	m	1	7	c	PLE	right	1	1	1	182.8601837158203	3.677270412445069	0.0069971700786314	0.0069971700786314	0.4009083140408015	0.4009083140408015	0.8396604094357679	0.8396604094357679	48.10899768489619	48.10899768489619	-0.0069971700786314	-0.4009083140408015	-48.10899768489619	67.85676506570124
2021-07-16	12	m	1	7	c	PLE	right	1	1	1	183.2019195556641	4.019006252288818	0.002586915523522	0.002586915523522	0.1482193414546864	0.1482193414546864	0.31042986282264	0.31042986282264	17.786320974562372	17.786320974562372	-0.002586915523522	-0.1482193414546864	-17.786320974562372	64.6084902458408
2021-07-16	12	m	1	7	c	PLE	right	1	1	1	183.89359521865845	4.710681915283203	0.0115352836898651	0.0115352836898651	0.6609230709153654	0.6609230709153654	1.384234042783812	1.384234042783812	79.31076850984385	79.31076850984385	-0.0115352836898651	-0.6609230709153654	-79.31076850984385	58.569332120227294
2021-07-16	12	m	1	7	c	PLE	right	1	1	1	184.63519310951236	5.452279806137085	0.0102338699322054	0.0102338699322054	0.5863575552012033	0.5863575552012033	1.228064391864648	1.228064391864648	70.36290662414439	70.36290662414439	-0.0102338699322054	-0.5863575552012033	-70.36290662414439	51.40675729785748
2021-07-16	12	m	1	7	c	PLE	right	1	0	0	184.90193843841556	5.719025135040283	-0.001815483203573	0.001815483203573	-0.1040195253416229	0.1040195253416229	-0.21785798442876	0.21785798442876	-12.482343040994754	12.482343040994754	0.001815483203573	0.1040195253416229	12.482343040994754	48.86137567462302
2021-07-16	12	m	1	7	c	PLE	right	1	0	0	186.4268524646759	7.243939161300659	0.0095462974097507	0.0095462974097507	0.5469625515553851	0.5469625515553851	1.145555689170084	1.145555689170084	65.63550618664621	65.63550618664621	-0.0095462974097507	-0.5469625515553851	-65.63550618664621	34.0743099880202
2021-07-16	12	m	1	7	c	PLE	right	1	0	0	186.79350900650024	7.610595703125	-0.0020112994228819	0.0020112994228819	-0.115238968268231	0.115238968268231	-0.2413559307458279	0.2413559307458279	-13.828676192187729	13.828676192187729	0.0020112994228819	0.115238968268231	13.828676192187729	30.35847722078658
2021-07-16	12	m	1	7	c	PLE	right	1	0	0	188.3439326286316	9.161019325256348	-0.0012312024318111	0.0012312024318111	-0.0705427030690195	0.0705427030690195	-0.1477442918173319	0.1477442918173319	-8.465124368282346	8.465124368282346	0.0012312024318111	0.0705427030690195	8.465124368282346	14.24850487441842
2021-07-16	12	m	1	7	c	PLE	right	1	0	0	188.75188088417053	9.568967580795288	0.0036072915175207	0.0036072915175207	0.2066825794272781	0.2066825794272781	0.432874982102484	0.432874982102484	24.80190953127338	24.80190953127338	-0.0036072915175207	-0.2066825794272781	-24.80190953127338	10.121615031104572
2021-07-16	12	m	1	7	c	PLE	right	1	0	0	189.2451720237732	10.06225872039795	0.0079727986514046	0.0079727986514046	0.456807713633078	0.456807713633078	0.956735838168552	0.956735838168552	54.81692563596936	54.81692563596936	-0.0079727986514046	-0.456807713633078	-54.81692563596936	4.984561290418057
2021-07-16	12	m	1	8	c	PLE	left	0	0	0	223.3268518447876	18.539201736450195	0.002149202862074	0.002149202862074	0.1231402533142773	0.1231402533142773	0.25790434344888	0.25790434344888	14.776830397713288	14.776830397713288	0.002149202862074	0.1231402533142773	14.776830397713288
2021-07-16	12	m	1	11	c	PLE	left	0	0	0	298.86028385162354	17.27727222442627	-0.0011750548127875	0.0011750548127875	-0.0673256814692588	0.0673256814692588	-0.1410065775345	0.1410065775345	-8.07908177631106	8.07908177631106	-0.0011750548127875	-0.0673256814692588	-8.07908177631106
2021-07-16	12	m	1	14	c	PLE	left	0	0	0	371.168553352356	12.785445928573608	0.0024349907272531	0.0024349907272531	0.1395146918250936	0.1395146918250936	0.2921988872703719	0.2921988872703719	16.74176301901123	16.74176301901123	0.0024349907272531	0.1395146918250936	16.74176301901123
2021-07-16	12	m	1	14	c	PLE	left	0	0	0	371.4685590267181	13.085451602935793	-0.0011544986777953	0.0011544986777953	-0.0661479016911045	0.0661479016911045	-0.138539841335436	0.138539841335436	-7.93774820293255	7.93774820293255	-0.0011544986777953	-0.0661479016911045	-7.93774820293255
2021-07-16	12	m	1	14	c	PLE	left	0	0	0	376.9185199737549	18.53541254997253	-0.0030423092358907	0.0030423092358907	-0.1743114791902075	0.1743114791902075	-0.365077108306884	0.365077108306884	-20.917377502824905	20.917377502824905	-0.0030423092358907	-0.1743114791902075	-20.917377502824905
2021-07-16	12	m	1	14	c	PLE	left	0	0	0	377.3602728843689	18.977165460586548	-0.0035843266040323	0.0035843266040323	-0.2053667868075097	0.2053667868075097	-0.430119192483876	0.430119192483876	-24.64401441690117	24.64401441690117	-0.0035843266040323	-0.2053667868075097	-24.64401441690117
2021-07-16	12	m	1	14	c	PLE	left	0	0	0	377.7351794242859	19.35207200050354	-0.0070011508937284	0.0070011508937284	-0.4011363979448816	0.4011363979448816	-0.840138107247408	0.840138107247408	-48.1363677533858	48.1363677533858	-0.0070011508937284	-0.4011363979448816	-48.1363677533858
2021-07-16	12	m	1	14	c	PLE	left	0	0	0	377.8518569469452	19.46874952316284	-0.0073809588884818	0.0073809588884818	-0.4228977930695784	0.4228977930695784	-0.8857150666178161	0.8857150666178161	-50.74773516834941	50.74773516834941	-0.0073809588884818	-0.4228977930695784	-50.74773516834941
2021-07-16	12	m	1	14	c	PLE	left	0	0	0	379.8686108589173	21.485503435134888	-0.0043631094330806	0.0043631094330806	-0.2499877560692356	0.2499877560692356	-0.5235731319696719	0.5235731319696719	-29.99853072830828	29.99853072830828	-0.0043631094330806	-0.2499877560692356	-29.99853072830828
2021-07-16	12	m	1	15	c	PLE	left	0	0	0	401.0352728366852	17.05118179321289	0.0135461163577982	0.0135461163577982	0.7761352960949635	0.7761352960949635	1.625533962935784	1.625533962935784	93.1362355313956	93.1362355313956	0.0135461163577982	0.7761352960949635	93.1362355313956
2021-07-16	12	m	1	15	c	PLE	left	0	0	0	401.2519509792328	17.267859935760498	-0.0017429897304116	0.0017429897304116	-0.0998659552872298	0.0998659552872298	-0.209158767649392	0.209158767649392	-11.98391463446758	11.98391463446758	-0.0017429897304116	-0.0998659552872298	-11.98391463446758
2021-07-16	12	m	1	15	c	PLE	left	0	0	0	401.5102708339691	17.526179790496826	-0.0014070231390683	0.0014070231390683	-0.0806164875458622	0.0806164875458622	-0.168842776688196	0.168842776688196	-9.673978505503472	9.673978505503472	-0.0014070231390683	-0.0806164875458622	-9.673978505503472
2021-07-16	12	m	1	15	c	PLE	left	0	0	0	401.79351687431335	17.809425830841064	0.0027064652270024	0.0027064652270024	0.1550690349061538	0.1550690349061538	0.324775827240288	0.324775827240288	18.60828418873846	18.60828418873846	0.0027064652270024	0.1550690349061538	18.60828418873846
2021-07-16	12	m	1	15	c	PLE	left	0	0	0	402.0768864154816	18.09279537200928	0.0019228628242511	0.0019228628242511	0.1101719244121938	0.1101719244121938	0.230743538910132	0.230743538910132	13.220630929463256	13.220630929463256	0.0019228628242511	0.1101719244121938	13.220630929463256
2021-07-16	12	m	1	15	c	PLE	left	0	0	0	404.29352164268494	20.309430599212646	-0.0024545823497263	0.0024545823497263	-0.1406372091066216	0.1406372091066216	-0.294549881967156	0.294549881967156	-16.876465092794593	16.876465092794593	-0.0024545823497263	-0.1406372091066216	-16.876465092794593
2021-07-16	12	m	1	15	c	PLE	left	0	0	0	406.0852768421173	22.10118579864502	0.0013712755317864	0.0013712755317864	0.0785683005209182	0.0785683005209182	0.164553063814368	0.164553063814368	9.428196062510194	9.428196062510194	0.0013712755317864	0.0785683005209182	9.428196062510194
2021-07-16	12	m	1	15	c	PLE	left	0	0	0	406.3019382953644	22.31784725189209	-0.0013927382970135	0.0013927382970135	-0.0797980263851112	0.0797980263851112	-0.16712859564162	0.16712859564162	-9.57576316621335	9.57576316621335	-0.0013927382970135	-0.0797980263851112	-9.57576316621335
2021-07-16	12	m	1	17	c	PLE	left	1	0	0	443.2351944446564	8.052119493484497	-0.0013919798078651	0.0013919798078651	-0.0797545681581014	0.0797545681581014	-0.167037576943812	0.167037576943812	-9.570548178972174	9.570548178972174	-0.0013919798078651	-0.0797545681581014	-9.570548178972174	-25.588895836235427
2021-07-16	12	m	1	17	c	PLE	left	0	0	0	447.2268509864807	12.043776035308838	-0.0020374578293048	0.0020374578293048	-0.1167377345550511	0.1167377345550511	-0.244494939516576	0.244494939516576	-14.008528146606135	14.008528146606135	-0.0020374578293048	-0.1167377345550511	-14.008528146606135
2021-07-16	12	m	1	17	c	PLE	left	0	0	0	447.9352722167969	12.752197265625	0.0012287070626369	0.0012287070626369	0.0703997289470108	0.0703997289470108	0.147444847516428	0.147444847516428	8.447967473641302	8.447967473641302	0.0012287070626369	0.0703997289470108	8.447967473641302
2021-07-16	12	m	1	18	c	PLE	left	0	0	0	475.3519368171692	14.569283485412598	-0.0026517768366234	0.0026517768366234	-0.1519356209490732	0.1519356209490732	-0.318213220394808	0.318213220394808	-18.23227451388879	18.23227451388879	-0.0026517768366234	-0.1519356209490732	-18.23227451388879
2021-07-16	12	m	1	18	c	PLE	left	0	0	0	476.8269519805908	16.04429864883423	-0.0018656253657952	0.0018656253657952	-0.1068924596126153	0.1068924596126153	-0.223875043895424	0.223875043895424	-12.82709515351384	12.82709515351384	-0.0018656253657952	-0.1068924596126153	-12.82709515351384
2021-07-16	12	m	1	18	c	PLE	left	0	0	0	482.2519383430481	21.469285011291504	0.0022026604537774	0.0022026604537774	0.1262031477018158	0.1262031477018158	0.264319254453288	0.264319254453288	15.144377724217897	15.144377724217897	0.0022026604537774	0.1262031477018158	15.144377724217897
2021-07-16	12	m	1	18	c	PLE	left	0	0	0	482.4351978302002	21.652544498443604	-0.0044413340553332	0.0044413340553332	-0.2544696967783147	0.2544696967783147	-0.532960086639984	0.532960086639984	-30.53636361339777	30.53636361339777	-0.0044413340553332	-0.2544696967783147	-30.53636361339777
2021-07-16	12	m	1	18	c	PLE	left	0	0	0	483.37690830230713	22.594254970550537	0.0043073848085118	0.0043073848085118	0.2467949702664924	0.2467949702664924	0.516886177021416	0.516886177021416	29.61539643197909	29.61539643197909	0.0043073848085118	0.2467949702664924	29.61539643197909
2021-07-16	12	m	1	19	c	PLE	right	0	0	0	522.6518697738647	36.264392137527466	0.0029762629911871	0.0029762629911871	0.1705273081160029	0.1705273081160029	0.357151558942452	0.357151558942452	20.46327697392036	20.46327697392036	-0.0029762629911871	-0.1705273081160029	-20.46327697392036
2021-07-16	12	m	1	19	c	PLE	right	0	0	0	525.7436051368713	39.35612750053406	0.0092379206709929	0.0092379206709929	0.5292938659245547	0.5292938659245547	1.108550480519148	1.108550480519148	63.51526391094657	63.51526391094657	-0.0092379206709929	-0.5292938659245547	-63.51526391094657
2021-07-16	12	m	1	19	c	PLE	right	0	0	0	525.9519402980804	39.56446266174317	-0.0028616724328718	0.0028616724328718	-0.1639617527524885	0.1639617527524885	-0.343400691944616	0.343400691944616	-19.675410330298625	19.675410330298625	0.0028616724328718	0.1639617527524885	19.675410330298625
2021-07-16	12	m	1	19	c	PLE	right	0	0	0	526.4186053276062	40.03112769126892	0.0026572842308398	0.0026572842308398	0.1522511713937877	0.1522511713937877	0.318874107700776	0.318874107700776	18.27014056725453	18.27014056725453	-0.0026572842308398	-0.1522511713937877	-18.27014056725453
2021-07-16	12	m	1	19	c	PLE	right	0	0	0	551.6186079978943	65.231130361557	-0.0024988867867638	0.0024988867867638	-0.1431756663625734	0.1431756663625734	-0.299866414411656	0.299866414411656	-17.181079963508815	17.181079963508815	0.0024988867867638	0.1431756663625734	17.181079963508815
2021-07-16	12	m	1	19	c	PLE	right	0	0	0	551.9769468307495	65.58946919441223	-0.0011698088962162	0.0011698088962162	-0.0670251125900456	0.0670251125900456	-0.140377067545944	0.140377067545944	-8.043013510805471	8.043013510805471	0.0011698088962162	0.0670251125900456	8.043013510805471
2021-07-16	12	m	1	19	c	PLE	right	0	0	0	554.8852398395538	68.49776220321655	-0.0017088619135016	0.0017088619135016	-0.0979105754142916	0.0979105754142916	-0.205063429620192	0.205063429620192	-11.749269049714997	11.749269049714997	0.0017088619135016	0.0979105754142916	11.749269049714997
2021-07-16	12	m	1	19	c	PLE	right	0	0	0	555.9019141197205	69.51443648338318	0.0052608739631604	0.0052608739631604	0.3014258746393538	0.3014258746393538	0.631304875579248	0.631304875579248	36.17110495672246	36.17110495672246	-0.0052608739631604	-0.3014258746393538	-36.17110495672246
2021-07-16	12	m	1	19	c	PLE	right	0	0	0	556.1351883411407	69.74771070480347	0.001751818350523	0.001751818350523	0.1003717979585373	0.1003717979585373	0.2102182020627599	0.2102182020627599	12.044615755024484	12.044615755024484	-0.001751818350523	-0.1003717979585373	-12.044615755024484
2021-07-16	12	m	1	19	c	PLE	right	0	0	0	556.543541431427	70.15606379508972	-0.0040647267356144	0.0040647267356144	-0.2328916868246935	0.2328916868246935	-0.487767208273728	0.487767208273728	-27.947002418963223	27.947002418963223	0.0040647267356144	0.2328916868246935	27.947002418963223
2021-07-16	12	m	1	19	c	PLE	right	0	0	0	556.8185243606567	70.43104672431946	0.0016559523975029	0.0016559523975029	0.0948790834514862	0.0948790834514862	0.198714287700348	0.198714287700348	11.385490014178345	11.385490014178345	-0.0016559523975029	-0.0948790834514862	-11.385490014178345
2021-07-16	12	m	1	19	c	PLE	right	0	0	0	558.2936160564423	71.90613842010498	0.004509437289192	0.004509437289192	0.2583717246496165	0.2583717246496165	0.54113247470304	0.54113247470304	31.00460695795398	31.00460695795398	-0.004509437289192	-0.2583717246496165	-31.00460695795398
2021-07-16	12	m	1	19	c	PLE	right	0	0	0	558.568550825119	72.18107318878174	0.0051418927447455	0.0051418927447455	0.2946087529828558	0.2946087529828558	0.61702712936946	0.61702712936946	35.3530503579427	35.3530503579427	-0.0051418927447455	-0.2946087529828558	-35.3530503579427
2021-07-16	12	m	1	19	c	PLE	right	0	0	0	561.6769373416901	75.28945970535278	0.0014952883093219	0.0014952883093219	0.0856737092793972	0.0856737092793972	0.179434597118628	0.179434597118628	10.280845113527665	10.280845113527665	-0.0014952883093219	-0.0856737092793972	-10.280845113527665
2021-07-16	12	m	1	19	c	PLE	right	0	0	0	565.5518562793732	79.16437864303589	-0.0011065914608081	0.0011065914608081	-0.0634030203495205	0.0634030203495205	-0.132790975296972	0.132790975296972	-7.60836244194247	7.60836244194247	0.0011065914608081	0.0634030203495205	7.60836244194247
2021-07-16	12	m	1	19	c	PLE	right	0	0	0	565.9602084159851	79.57273077964783	-0.0030540877391812	0.0030540877391812	-0.1749863377177341	0.1749863377177341	-0.366490528701744	0.366490528701744	-20.99836052612809	20.99836052612809	0.0030540877391812	0.1749863377177341	20.99836052612809
2021-07-16	12	m	1	19	c	PLE	right	0	0	0	566.0936238765717	79.70614624023438	-0.0027294233513741	0.0027294233513741	-0.1563844385381886	0.1563844385381886	-0.327530802164892	0.327530802164892	-18.76613262458264	18.76613262458264	0.0027294233513741	0.1563844385381886	18.76613262458264
2021-07-16	12	m	1	19	c	PLE	right	0	0	0	567.0935764312744	80.70609879493713	-0.0012270163045187	0.0012270163045187	-0.0703028556426605	0.0703028556426605	-0.147241956542244	0.147241956542244	-8.436342677119262	8.436342677119262	0.0012270163045187	0.0703028556426605	8.436342677119262
2021-07-16	12	m	1	19	c	PLE	right	0	0	0	632.0102443695068	145.62276673316956	0.0027466651889788	0.0027466651889788	0.1573723230639879	0.1573723230639879	0.329599822677456	0.329599822677456	18.88467876767855	18.88467876767855	-0.0027466651889788	-0.1573723230639879	-18.88467876767855
2021-07-16	12	m	1	19	c	PLE	right	0	0	0	635.2019274234772	148.8144497871399	0.0015451894602057	0.0015451894602057	0.0885328346178844	0.0885328346178844	0.185422735224684	0.185422735224684	10.623940154146135	10.623940154146135	-0.0015451894602057	-0.0885328346178844	-10.623940154146135
2021-07-16	12	m	1	19	c	PLE	right	0	0	0	635.7102692127228	149.3227915763855	0.0019629401863	0.0019629401863	0.1124681881116135	0.1124681881116135	0.235552822356	0.235552822356	13.496182573393623	13.496182573393623	-0.0019629401863	-0.1124681881116135	-13.496182573393623
2021-07-16	12	m	1	19	c	PLE	right	0	0	0	636.2102723121643	149.82279467582703	0.0016044240612935	0.0016044240612935	0.0919267272613564	0.0919267272613564	0.19253088735522	0.19253088735522	11.031207271362774	11.031207271362774	-0.0016044240612935	-0.0919267272613564	-11.031207271362774
2021-07-16	12	m	1	19	c	PLE	right	0	0	0	664.4852828979492	178.09780526161194	0.0010905774389986	0.0010905774389986	0.0624854844868057	0.0624854844868057	0.130869292679832	0.130869292679832	7.498258138416692	7.498258138416692	-0.0010905774389986	-0.0624854844868057	-7.498258138416692
2021-07-16	12	m	1	19	c	PLE	right	0	0	0	701.6019613742828	215.2144837379456	-0.0030071483445772	0.0030071483445772	-0.1722969085140257	0.1722969085140257	-0.360857801349264	0.360857801349264	-20.675629021683093	20.675629021683093	0.0030071483445772	0.1722969085140257	20.675629021683093
2021-07-16	12	m	1	19	c	PLE	right	0	0	0	702.2102701663971	215.8227925300598	-0.0036276681092917	0.0036276681092917	-0.2078500721366174	0.2078500721366174	-0.435320173115004	0.435320173115004	-24.94200865639409	24.94200865639409	0.0036276681092917	0.2078500721366174	24.94200865639409
2021-07-16	12	m	1	19	c	PLE	right	0	0	0	703.6435656547546	217.25608801841736	-0.0020679352641729	0.0020679352641729	-0.1184839629433781	0.1184839629433781	-0.248152231700748	0.248152231700748	-14.218075553205376	14.218075553205376	0.0020679352641729	0.1184839629433781	14.218075553205376
2021-07-16	12	m	1	19	c	PLE	right	0	0	0	705.0518579483032	218.66438031196597	0.0032527476329081	0.0032527476329081	0.1863687111868029	0.1863687111868029	0.390329715948972	0.390329715948972	22.36424534241635	22.36424534241635	-0.0032527476329081	-0.1863687111868029	-22.36424534241635
2021-07-16	12	m	1	19	c	PLE	right	0	0	0	705.5351941585541	219.1477165222168	0.0045193461948527	0.0045193461948527	0.2589394631235679	0.2589394631235679	0.5423215433823241	0.5423215433823241	31.07273557482815	31.07273557482815	-0.0045193461948527	-0.2589394631235679	-31.07273557482815
2021-07-16	12	m	1	19	c	PLE	right	0	0	0	705.743556022644	219.3560783863068	-0.001390822499199	0.001390822499199	-0.07968825925594	0.07968825925594	-0.1668986999038799	0.1668986999038799	-9.562591110712802	9.562591110712802	0.001390822499199	0.07968825925594	9.562591110712802
2021-07-16	12	m	1	19	c	PLE	right	0	0	0	707.018529176712	220.6310515403748	0.0155351359792545	0.0155351359792545	0.8900977257731181	0.8900977257731181	1.86421631751054	1.86421631751054	106.81172709277416	106.81172709277416	-0.0155351359792545	-0.8900977257731181	-106.81172709277416
2021-07-16	12	m	1	19	c	PLE	right	0	0	0	707.8352699279785	221.44779229164124	0.0070797379643582	0.0070797379643582	0.4056391054162657	0.4056391054162657	0.849568555722984	0.849568555722984	48.67669264995188	48.67669264995188	-0.0070797379643582	-0.4056391054162657	-48.67669264995188
2021-07-16	12	m	1	19	c	PLE	right	0	0	0	708.1185958385468	221.73111820220947	-0.0025463810735412	0.0025463810735412	-0.1458968885459024	0.1458968885459024	-0.305565728824944	0.305565728824944	-17.507626625508294	17.507626625508294	0.0025463810735412	0.1458968885459024	17.507626625508294
2021-07-16	12	m	1	19	c	PLE	right	0	0	0	708.4186174869537	222.03113985061648	0.0019760969913731	0.0019760969913731	0.1132220175141784	0.1132220175141784	0.237131638964772	0.237131638964772	13.586642101701418	13.586642101701418	-0.0019760969913731	-0.1132220175141784	-13.586642101701418
2021-07-16	12	m	1	19	c	PLE	right	0	0	0	709.968584060669	223.5811064243317	0.0146304526951584	0.0146304526951584	0.8382631917983767	0.8382631917983767	1.755654323419008	1.755654323419008	100.5915830158052	100.5915830158052	-0.0146304526951584	-0.8382631917983767	-100.5915830158052
2021-07-16	12	m	1	19	c	PLE	right	0	0	0	710.2851946353912	223.897716999054	-0.0035384829856952	0.0035384829856952	-0.2027401409591854	0.2027401409591854	-0.4246179582834239	0.4246179582834239	-24.328816915102248	24.328816915102248	0.0035384829856952	0.2027401409591854	24.328816915102248
2021-07-16	12	m	1	19	c	PLE	right	0	0	0	710.7352743148804	224.3477966785431	0.0056260949305157	0.0056260949305157	0.3223514946584978	0.3223514946584978	0.675131391661884	0.675131391661884	38.68217935901973	38.68217935901973	-0.0056260949305157	-0.3223514946584978	-38.68217935901973
2021-07-16	12	m	1	19	c	PLE	right	0	0	0	711.1602017879486	224.77272415161133	0.005029461226213	0.005029461226213	0.2881669014866967	0.2881669014866967	0.60353534714556	0.60353534714556	34.58002817840361	34.58002817840361	-0.005029461226213	-0.2881669014866967	-34.58002817840361
2021-07-16	12	m	1	19	c	PLE	right	0	0	0	711.4351904392242	225.04771280288696	-0.0055534311958509	0.0055534311958509	-0.3181881693385462	0.3181881693385462	-0.666411743502108	0.666411743502108	-38.182580320625554	38.182580320625554	0.0055534311958509	0.3181881693385462	38.182580320625554
2021-07-16	12	m	1	19	c	PLE	right	0	0	0	711.7019398212433	225.314462184906	0.0023953398448513	0.0023953398448513	0.1372428636095009	0.1372428636095009	0.287440781382156	0.287440781382156	16.469143633140106	16.469143633140106	-0.0023953398448513	-0.1372428636095009	-16.469143633140106
2021-07-16	12	m	1	19	c	PLE	right	0	0	0	712.9186096191406	226.53113198280332	0.002459218173563	0.002459218173563	0.1409028222470306	0.1409028222470306	0.29510618082756	0.29510618082756	16.90833866964368	16.90833866964368	-0.002459218173563	-0.1409028222470306	-16.90833866964368
2021-07-16	12	m	1	19	c	PLE	right	0	0	0	730.8269519805908	244.43947434425357	0.0039110645840002	0.0039110645840002	0.2240874940663005	0.2240874940663005	0.469327750080024	0.469327750080024	26.89049928795606	26.89049928795606	-0.0039110645840002	-0.2240874940663005	-26.89049928795606
2021-07-16	12	m	1	19	c	PLE	right	0	0	0	731.4186098575592	245.03113222122192	0.005031075206897	0.005031075206897	0.2882593757681055	0.2882593757681055	0.60372902482764	0.60372902482764	34.59112509217266	34.59112509217266	-0.005031075206897	-0.2882593757681055	-34.59112509217266
2021-07-16	12	m	1	19	c	PLE	right	0	0	0	731.7102427482605	245.3227651119232	-0.002528569364388	0.002528569364388	-0.1448763527855095	0.1448763527855095	-0.30342832372656	0.30342832372656	-17.385162334261146	17.385162334261146	0.002528569364388	0.1448763527855095	17.385162334261146
2021-07-16	12	m	1	19	c	PLE	right	0	0	0	731.9352185726166	245.5477409362793	0.0012755366918036	0.0012755366918036	0.0730828690544255	0.0730828690544255	0.1530644030164319	0.1530644030164319	8.76994428653106	8.76994428653106	-0.0012755366918036	-0.0730828690544255	-8.76994428653106
2021-07-16	12	m	1	19	c	PLE	right	0	0	0	732.7518544197083	246.36437678337097	-0.0043521650209525	0.0043521650209525	-0.2493606874450437	0.2493606874450437	-0.5222598025143	0.5222598025143	-29.92328249340525	29.92328249340525	0.0043521650209525	0.2493606874450437	29.92328249340525
2021-07-16	12	m	1	19	c	PLE	right	0	0	0	733.043643951416	246.65616631507876	0.0019608639796852	0.0019608639796852	0.1123492302351883	0.1123492302351883	0.2353036775622239	0.2353036775622239	13.481907628222602	13.481907628222602	-0.0019608639796852	-0.1123492302351883	-13.481907628222602
2021-07-16	12	m	1	19	c	PLE	right	0	0	0	734.4351868629456	248.04770922660828	0.0053324211552235	0.0053324211552235	0.3055252267805814	0.3055252267805814	0.63989053862682	0.63989053862682	36.66302721366977	36.66302721366977	-0.0053324211552235	-0.3055252267805814	-36.66302721366977
2021-07-16	12	m	1	19	c	PLE	right	0	0	0	734.7019333839417	248.3144557476044	-0.0011490399792717	0.0011490399792717	-0.065835141304068	0.065835141304068	-0.137884797512604	0.137884797512604	-7.900216956488161	7.900216956488161	0.0011490399792717	0.065835141304068	7.900216956488161
2021-07-16	12	m	1	19	c	PLE	right	0	0	0	737.4685535430908	251.08107590675357	-0.0036958092413842	0.0036958092413842	-0.2117542714167611	0.2117542714167611	-0.443497108966104	0.443497108966104	-25.410512570011345	25.410512570011345	0.0036958092413842	0.2117542714167611	25.410512570011345
2021-07-16	12	m	1	19	c	PLE	right	0	0	0	737.7768394947052	251.38936185836792	0.0016440761357606	0.0016440761357606	0.0941986237772597	0.0941986237772597	0.197289136291272	0.197289136291272	11.30383485327117	11.30383485327117	-0.0016440761357606	-0.0941986237772597	-11.30383485327117
2021-07-16	12	m	1	19	c	PLE	right	0	0	0	738.0186064243317	251.6311287879944	-0.0041188332372549	0.0041188332372549	-0.2359917610129118	0.2359917610129118	-0.494259988470588	0.494259988470588	-28.319011321549425	28.319011321549425	0.0041188332372549	0.2359917610129118	28.319011321549425
2021-07-16	12	m	1	19	c	PLE	right	0	0	0	741.3601961135864	254.97271847724917	-0.0010074969681152	0.0010074969681152	-0.0577253241452274	0.0577253241452274	-0.120899636173824	0.120899636173824	-6.927038897427292	6.927038897427292	0.0010074969681152	0.0577253241452274	6.927038897427292
2021-07-16	12	m	2	2	c	PLE	left	0	0	0	73.17457818984985	14.650275230407717	0.0016857461041668	0.0016857461041668	0.0965861370993784	0.0965861370993784	0.202289532500016	0.202289532500016	11.590336451925417	11.590336451925417	0.0016857461041668	0.0965861370993784	11.590336451925417
2021-07-16	12	m	2	2	c	PLE	left	0	0	0	73.91617321968079	15.391870260238647	-0.0034311933913187	0.0034311933913187	-0.1965929000157414	0.1965929000157414	-0.411743206958244	0.411743206958244	-23.59114800188897	23.59114800188897	-0.0034311933913187	-0.1965929000157414	-23.59114800188897
2021-07-16	12	m	2	2	c	PLE	left	0	0	0	75.41617035865784	16.8918673992157	-0.003645833455043	0.003645833455043	-0.2088908697815628	0.2088908697815628	-0.43750001460516	0.43750001460516	-25.066904373787544	25.066904373787544	-0.003645833455043	-0.2088908697815628	-25.066904373787544
2021-07-16	12	m	2	2	c	PLE	left	0	0	0	75.82449698448181	17.300194025039673	-0.0050785116013983	0.0050785116013983	-0.2909772809683476	0.2909772809683476	-0.609421392167796	0.609421392167796	-34.91727371620171	34.91727371620171	-0.0050785116013983	-0.2909772809683476	-34.91727371620171
2021-07-16	12	m	2	2	c	PLE	left	0	0	0	76.20791268348694	17.6836097240448	-0.0063542691389365	0.0063542691389365	-0.3640728035512892	0.3640728035512892	-0.7625122966723801	0.7625122966723801	-43.68873642615471	43.68873642615471	-0.0063542691389365	-0.3640728035512892	-43.68873642615471
2021-07-16	12	m	2	2	c	PLE	left	0	0	0	77.09114503860474	18.5668420791626	-0.0017605646620066	0.0017605646620066	-0.1008729246928544	0.1008729246928544	-0.2112677594407919	0.2112677594407919	-12.104750963142536	12.104750963142536	-0.0017605646620066	-0.1008729246928544	-12.104750963142536
2021-07-16	12	m	2	2	c	PLE	left	0	0	0	77.92457008361816	19.400267124176025	-0.0013536122344568	0.0013536122344568	-0.0775562681316475	0.0775562681316475	-0.162433468134816	0.162433468134816	-9.3067521757977	9.3067521757977	-0.0013536122344568	-0.0775562681316475	-9.3067521757977
2021-07-16	12	m	2	2	c	PLE	left	0	0	0	84.70786237716675	26.18355941772461	-0.0010965386924433	0.0010965386924433	-0.0628270391497949	0.0628270391497949	-0.131584643093196	0.131584643093196	-7.539244697975388	7.539244697975388	-0.0010965386924433	-0.0628270391497949	-7.539244697975388
2021-07-16	12	m	2	2	c	PLE	left	0	0	0	85.4162368774414	26.891933917999268	0.0023249615796806	0.0023249615796806	0.1332104860457672	0.1332104860457672	0.2789953895616719	0.2789953895616719	15.985258325492069	15.985258325492069	0.0023249615796806	0.1332104860457672	15.985258325492069
2021-07-16	12	m	2	2	c	PLE	left	0	0	0	85.699538230896	27.175235271453857	-0.0016688013140259	0.0016688013140259	-0.09561527213957	0.09561527213957	-0.200256157683108	0.200256157683108	-11.473832656748405	11.473832656748405	-0.0016688013140259	-0.09561527213957	-11.473832656748405
2021-07-16	12	m	2	2	c	PLE	left	0	0	0	86.76624250411987	28.24193954467773	0.0074769658306648	0.0074769658306648	0.4283985856606208	0.4283985856606208	0.897235899679776	0.897235899679776	51.4078302792745	51.4078302792745	0.0074769658306648	0.4283985856606208	51.4078302792745
2021-07-16	12	m	2	3	c	PLE	right	1	1	0	91.84157586097716	4.061541318893433	-0.0013426020917904	0.0013426020917904	-0.0769254334250258	0.0769254334250258	-0.161112251014848	0.161112251014848	-9.231052011003106	9.231052011003106	0.0013426020917904	0.0769254334250258	9.231052011003106	101.1804983937138
2021-07-16	12	m	2	3	c	PLE	right	1	1	0	93.8662462234497	6.086211681365967	-0.0057730430835404	0.0057730430835404	-0.3307710036340556	0.3307710036340556	-0.6927651700248479	0.6927651700248479	-39.69252043608668	39.69252043608668	0.0057730430835404	0.3307710036340556	39.69252043608668	84.64454113415235
2021-07-16	12	m	2	3	c	PLE	right	1	1	0	94.06620860099792	6.286174058914185	-0.0021409781643216	0.0021409781643216	-0.1226690128452941	0.1226690128452941	-0.256917379718592	0.256917379718592	-14.720281541435297	14.720281541435297	0.0021409781643216	0.1226690128452941	14.720281541435297	82.90225541454842
2021-07-16	12	m	2	3	c	PLE	right	1	1	0	94.24153327941896	6.461498737335205	0.0034168015229997	0.0034168015229997	0.1957683067017546	0.1957683067017546	0.410016182759964	0.410016182759964	23.49219680421056	23.49219680421056	-0.0034168015229997	-0.1957683067017546	-23.49219680421056	81.43203849272831
2021-07-16	12	m	2	3	c	PLE	right	1	1	1	96.29115080833436	8.51111626625061	0.0057150639238826	0.0057150639238826	0.3274490424859485	0.3274490424859485	0.685807670865912	0.685807670865912	39.29388509831382	39.29388509831382	-0.0057150639238826	-0.3274490424859485	-39.29388509831382	62.05935264555505
2021-07-16	12	m	2	3	c	PLE	right	1	1	1	96.79948616027832	9.01945161819458	-0.0010470058617393	0.0010470058617393	-0.0599890170031196	0.0599890170031196	-0.125640703408716	0.125640703408716	-7.198682040374363	7.198682040374363	0.0010470058617393	0.0599890170031196	7.198682040374363	56.538311372419486
2021-07-16	12	m	2	3	c	PLE	right	1	1	1	96.94949007034302	9.169455528259276	-0.0015022773322169	0.0015022773322169	-0.086074150794201	0.086074150794201	-0.180273279866028	0.180273279866028	-10.328898095304124	10.328898095304124	0.0015022773322169	0.086074150794201	10.328898095304124	55.13208496282261
2021-07-16	12	m	2	3	c	PLE	right	1	1	1	97.14117789268494	9.361143350601196	0.0028073070032466	0.0028073070032466	0.160846843083549	0.160846843083549	0.336876840389592	0.336876840389592	19.30162117002589	19.30162117002589	-0.0028073070032466	-0.160846843083549	-19.30162117002589	53.004625905014805
2021-07-16	12	m	2	4	c	PLE	left	0	0	0	145.4161434173584	28.36811327934265	0.0011775390039104	0.0011775390039104	0.0674680151361048	0.0674680151361048	0.141304680469248	0.141304680469248	8.096161816332582	8.096161816332582	0.0011775390039104	0.0674680151361048	8.096161816332582
2021-07-16	12	m	2	5	c	PLE	left	1	1	0	148.8328468799591	2.519056797027588	0.0031183100214623	0.0031183100214623	0.1786660034431389	0.1786660034431389	0.3741972025754759	0.3741972025754759	21.439920413176672	21.439920413176672	0.0031183100214623	0.1786660034431389	21.439920413176672	-112.63870174253783
2021-07-16	12	m	2	5	c	PLE	left	1	1	0	149.08279538154602	2.769005298614502	-0.0020107470335879	0.0020107470335879	-0.1152073186930366	0.1152073186930366	-0.241289644030548	0.241289644030548	-13.8248782431644	13.8248782431644	-0.0020107470335879	-0.1152073186930366	-13.8248782431644	-110.92998200325476
2021-07-16	12	m	2	5	c	PLE	left	1	1	0	149.832909822464	3.5191197395324707	-0.0052370085221246	0.0052370085221246	-0.3000584855917842	0.3000584855917842	-0.628441022654952	0.628441022654952	-36.007018271014104	36.007018271014104	-0.0052370085221246	-0.3000584855917842	-36.007018271014104	-105.23608145597542
2021-07-16	12	m	2	5	c	PLE	left	1	1	0	150.0328552722931	3.719065189361572	0.001278920458256	0.001278920458256	0.0732767445910059	0.0732767445910059	0.15347045499072	0.15347045499072	8.793209350920717	8.793209350920717	0.001278920458256	0.0732767445910059	8.793209350920717	-103.72570691254607
2021-07-16	12	m	2	5	c	PLE	left	1	1	0	152.20820355415344	5.894413471221924	-0.0016763156789576	0.0016763156789576	-0.0960458135358775	0.0960458135358775	-0.201157881474912	0.201157881474912	-11.525497624305306	11.525497624305306	-0.0016763156789576	-0.0960458135358775	-11.525497624305306	-86.36351682935361
2021-07-16	12	m	2	5	c	PLE	left	1	1	0	152.3911490440369	6.077358961105347	-0.0014619683943112	0.0014619683943112	-0.0837646187755495	0.0837646187755495	-0.175436207317344	0.175436207317344	-10.051754253065942	10.051754253065942	-0.0014619683943112	-0.0837646187755495	-10.051754253065942	-84.93263607069666
2021-07-16	12	m	2	5	c	PLE	left	1	1	0	152.46614980697632	6.1523597240448	-0.0012614478717533	0.0012614478717533	-0.072275639127224	0.072275639127224	-0.151373744610396	0.151373744610396	-8.673076695266882	8.673076695266882	-0.0012614478717533	-0.072275639127224	-8.673076695266882	-84.06640500828466
2021-07-16	12	m	2	5	c	PLE	left	1	1	1	155.4495131969452	9.135723114013672	-0.0020903283244202	0.0020903283244202	-0.1197669907859306	0.1197669907859306	-0.250839398930424	0.250839398930424	-14.372038894311672	14.372038894311672	-0.0020903283244202	-0.1197669907859306	-14.372038894311672	-55.48456807456724
2021-07-16	12	m	2	6	c	PLE	left	1	0	0	187.96621251106265	12.377765417099	-0.0010646368094593	0.0010646368094593	-0.0609991958962914	0.0609991958962914	-0.127756417135116	0.127756417135116	-7.319903507554979	7.319903507554979	-0.0010646368094593	-0.0609991958962914	-7.319903507554979	-19.357244757144464
2021-07-16	12	m	2	6	c	PLE	left	1	0	0	188.4244964122772	12.8360493183136	-0.0011376055500929	0.0011376055500929	-0.0651799967709815	0.0651799967709815	-0.1365126660111479	0.1365126660111479	-7.821599612517782	7.821599612517782	-0.0011376055500929	-0.0651799967709815	-7.821599612517782	-14.598487671582433
2021-07-16	12	m	2	6	c	PLE	left	0	0	0	190.39947295188904	14.811025857925417	-0.0048676516559491	0.0048676516559491	-0.2788958960257497	0.2788958960257497	-0.584118198713892	0.584118198713892	-33.467507523089964	33.467507523089964	-0.0048676516559491	-0.2788958960257497	-33.467507523089964
2021-07-16	12	m	2	6	c	PLE	left	0	0	0	190.92450976371765	15.336062669754028	-0.0031068634441846	0.0031068634441846	-0.1780101628752564	0.1780101628752564	-0.372823613302152	0.372823613302152	-21.361219545030767	21.361219545030767	-0.0031068634441846	-0.1780101628752564	-21.361219545030767
2021-07-16	12	m	2	6	c	PLE	left	0	0	0	191.04957556724548	15.46112847328186	-0.0043573696039456	0.0043573696039456	-0.2496588880846739	0.2496588880846739	-0.522884352473472	0.522884352473472	-29.95906657016087	29.95906657016087	-0.0043573696039456	-0.2496588880846739	-29.95906657016087
2021-07-16	12	m	2	6	c	PLE	left	0	0	0	191.23284721374512	15.644400119781494	0.0025676130404856	0.0025676130404856	0.1471133906425778	0.1471133906425778	0.308113564858272	0.308113564858272	17.653606877109343	17.653606877109343	0.0025676130404856	0.1471133906425778	17.653606877109343
2021-07-16	12	m	2	6	c	PLE	left	0	0	0	191.63290572166443	16.044458627700806	0.0017455659335057	0.0017455659335057	0.1000135608516903	0.1000135608516903	0.209467912020684	0.209467912020684	12.001627302202836	12.001627302202836	0.0017455659335057	0.1000135608516903	12.001627302202836
2021-07-16	12	m	2	6	c	PLE	left	0	0	0	193.0495719909668	17.461124897003174	-0.0010755731490223	0.0010755731490223	-0.0616258019965733	0.0616258019965733	-0.1290687778826759	0.1290687778826759	-7.3950962395888	7.3950962395888	-0.0010755731490223	-0.0616258019965733	-7.3950962395888
2021-07-16	12	m	2	6	c	PLE	left	0	0	0	193.5911500453949	18.002702951431274	-0.0016062786632018	0.0016062786632018	-0.0920329881233789	0.0920329881233789	-0.1927534395842159	0.1927534395842159	-11.043958574805474	11.043958574805474	-0.0016062786632018	-0.0920329881233789	-11.043958574805474
2021-07-16	12	m	2	6	c	PLE	left	0	0	0	194.399569272995	18.81112217903137	0.0037329961869842	0.0037329961869842	0.2138849264526237	0.2138849264526237	0.447959542438104	0.447959542438104	25.66619117431485	25.66619117431485	0.0037329961869842	0.2138849264526237	25.66619117431485
2021-07-16	12	m	2	6	c	PLE	left	0	0	0	194.67457914352417	19.086132049560547	-0.0037539704102735	0.0037539704102735	-0.2150866609256656	0.2150866609256656	-0.45047644923282	0.45047644923282	-25.81039931107988	25.81039931107988	-0.0037539704102735	-0.2150866609256656	-25.81039931107988
2021-07-16	12	m	2	6	c	PLE	left	0	0	0	196.09958267211917	20.51113557815552	-0.0054529599404282	0.0054529599404282	-0.3124315904404446	0.3124315904404446	-0.654355192851384	0.654355192851384	-37.49179085285336	37.49179085285336	-0.0054529599404282	-0.3124315904404446	-37.49179085285336
2021-07-16	12	m	2	6	c	PLE	left	0	0	0	197.1328468322754	21.544399738311768	-0.0010855935389072	0.0010855935389072	-0.0621999280460536	0.0621999280460536	-0.130271224668864	0.130271224668864	-7.463991365526443	7.463991365526443	-0.0010855935389072	-0.0621999280460536	-7.463991365526443
2021-07-16	12	m	2	16	c	PLE	right	1	1	0	474.43289375305176	6.1859657764434814	0.0014629932416065	0.0014629932416065	0.0838233382002156	0.0838233382002156	0.17555918899278	0.17555918899278	10.058800584025873	10.058800584025873	-0.0014629932416065	-0.0838233382002156	-10.058800584025873	83.77635715302576
2021-07-16	12	m	2	16	c	PLE	right	1	1	0	475.3744883537293	7.127560377120972	-0.0068485174046543	0.0068485174046543	-0.3923911432085795	0.3923911432085795	-0.821822088558516	0.821822088558516	-47.08693718502955	47.08693718502955	0.0068485174046543	0.3923911432085795	47.08693718502955	75.3776159751552
2021-07-16	12	m	2	16	c	PLE	right	1	1	0	475.6662108898163	7.419282913208008	0.0030803714077829	0.0030803714077829	0.176492280998732	0.176492280998732	0.369644568933948	0.369644568933948	21.17907371984785	21.17907371984785	-0.0030803714077829	-0.176492280998732	-21.17907371984785	72.55945153322494
2021-07-16	12	m	2	16	c	PLE	right	1	1	1	477.2328510284424	8.985923051834106	-0.0100610898952951	0.0100610898952951	-0.5764579883021286	0.5764579883021286	-1.207330787435412	1.207330787435412	-69.17495859625544	69.17495859625544	0.0100610898952951	0.5764579883021286	69.17495859625544	56.8883054982514
2021-07-16	12	m	2	16	c	PLE	right	1	0	0	477.9415736198425	9.694645643234251	0.0010641431181403	0.0010641431181403	0.0609709094673305	0.0609709094673305	0.127697174176836	0.127697174176836	7.316509136079666	7.316509136079666	-0.0010641431181403	-0.0609709094673305	-7.316509136079666	49.4139810372975
2021-07-16	12	m	2	16	c	PLE	right	1	0	0	480.2161633968353	11.96923542022705	0.0051337923245269	0.0051337923245269	0.2941446330920476	0.2941446330920476	0.616055078943228	0.616055078943228	35.29735597104572	35.29735597104572	-0.0051337923245269	-0.2941446330920476	-35.29735597104572	24.175395728877447
2021-07-16	12	m	2	16	c	PLE	right	1	0	0	480.574912071228	12.327984094619753	-0.0017594061978335	0.0017594061978335	-0.1008065495850187	0.1008065495850187	-0.21112874374002	0.21112874374002	-12.096785950202246	12.096785950202246	0.0017594061978335	0.1008065495850187	12.096785950202246	20.09517326726316
2021-07-16	12	m	2	16	c	PLE	right	1	0	0	480.9578304290772	12.710902452468872	0.0014061302599186	0.0014061302599186	0.0805653293389692	0.0805653293389692	0.168735631190232	0.168735631190232	9.66783952067631	9.66783952067631	-0.0014061302599186	-0.0805653293389692	-9.66783952067631	16.05513388098253
2021-07-16	12	m	2	17	c	PLE	right	1	1	1	506.1662244796753	8.652207136154175	0.0053242053307417	0.0053242053307417	0.3050544947125539	0.3050544947125539	0.638904639689004	0.638904639689004	36.60653936550648	36.60653936550648	-0.0053242053307417	-0.3050544947125539	-36.60653936550648	60.35249607060955
2021-07-16	12	m	2	17	c	PLE	right	1	1	1	506.3662197589874	8.852202415466309	-0.0032209389708604	0.0032209389708604	-0.1845462090995117	0.1845462090995117	-0.386512676503248	0.386512676503248	-22.14554509194141	22.14554509194141	0.0032209389708604	0.1845462090995117	22.14554509194141	58.28187574751211
2021-07-16	12	m	2	17	c	PLE	right	1	0	0	509.85788440704346	12.34386706352234	0.0026506872313142	0.0026506872313142	0.151873191163521	0.151873191163521	0.318082467757704	0.318082467757704	18.224782939622525	18.224782939622525	-0.0026506872313142	-0.151873191163521	-18.224782939622525	20.09517326726316
2021-07-16	12	m	2	17	c	PLE	right	0	0	0	512.082911491394	14.568894147872925	0.0015940029943314	0.0015940029943314	0.0913296441064049	0.0913296441064049	0.191280359319768	0.191280359319768	10.959557292768588	10.959557292768588	-0.0015940029943314	-0.0913296441064049	-10.959557292768588
2021-07-16	12	m	2	17	c	PLE	right	0	0	0	512.6828291416168	15.168811798095703	0.001714487448391	0.001714487448391	0.0982328948209578	0.0982328948209578	0.20573849380692	0.20573849380692	11.78794737851494	11.78794737851494	-0.001714487448391	-0.0982328948209578	-11.78794737851494
2021-07-16	12	m	2	17	c	PLE	right	0	0	0	516.0162286758423	18.502211332321167	0.001397093175552	0.001397093175552	0.0800475425456594	0.0800475425456594	0.16765118106624	0.16765118106624	9.605705105479128	9.605705105479128	-0.001397093175552	-0.0800475425456594	-9.605705105479128
2021-07-16	12	m	2	17	c	PLE	right	0	0	0	516.9579205513	19.44390320777893	0.0010537223804476	0.0010537223804476	0.0603738451781259	0.0603738451781259	0.126446685653712	0.126446685653712	7.244861421375113	7.244861421375113	-0.0010537223804476	-0.0603738451781259	-7.244861421375113
2021-07-16	12	m	2	18	c	PLE	left	0	0	0	552.8495254516602	26.068461418151852	-0.0011229955530583	0.0011229955530583	-0.0643429056022003	0.0643429056022003	-0.134759466366996	0.134759466366996	-7.721148672264036	7.721148672264036	-0.0011229955530583	-0.0643429056022003	-7.721148672264036
2021-07-16	12	m	2	18	c	PLE	left	0	0	0	554.932902097702	28.15183806419373	-0.0011351263266145	0.0011351263266145	-0.0650379477291994	0.0650379477291994	-0.13621515919374	0.13621515919374	-7.804553727503936	7.804553727503936	-0.0011351263266145	-0.0650379477291994	-7.804553727503936
2021-07-16	12	m	2	19	c	PLE	right	1	1	0	558.666196346283	2.619302272796631	0.0012044123920338	0.0012044123920338	0.0690077468567926	0.0690077468567926	0.144529487044056	0.144529487044056	8.28092962281512	8.28092962281512	-0.0012044123920338	-0.0690077468567926	-8.28092962281512	111.90752030720093
2021-07-16	12	m	2	19	c	PLE	right	1	1	0	559.0749971866608	3.0281031131744385	-0.0020888660539109	0.0020888660539109	-0.1196832088572412	0.1196832088572412	-0.250663926469308	0.250663926469308	-14.361985062868952	14.361985062868952	0.0020888660539109	0.1196832088572412	14.361985062868952	108.96475072583878
2021-07-16	12	m	2	19	c	PLE	right	1	1	0	561.5827996730804	5.535905599594116	-0.0043767130631337	0.0043767130631337	-0.2507671866573356	0.2507671866573356	-0.525205567576044	0.525205567576044	-30.092062398880277	30.092062398880277	0.0043767130631337	0.2507671866573356	30.092062398880277	89.45697850690179
2021-07-16	12	m	2	19	c	PLE	right	1	1	0	562.666247844696	6.619353771209717	0.0025231531431269	0.0025231531431269	0.1445660261663395	0.1445660261663395	0.302778377175228	0.302778377175228	17.34792313996074	17.34792313996074	-0.0025231531431269	-0.1445660261663395	-17.34792313996074	79.94477877535866
2021-07-16	12	m	2	19	c	PLE	right	1	1	0	562.7994887828827	6.752594709396362	0.0010651283540977	0.0010651283540977	0.061027359329514	0.061027359329514	0.127815402491724	0.127815402491724	7.323283119541691	7.323283119541691	-0.0010651283540977	-0.061027359329514	-7.323283119541691	78.74247509558585
2021-07-16	12	m	2	19	c	PLE	right	1	1	1	564.8749105930328	8.828016519546509	-0.0026296883395276	0.0026296883395276	-0.1506700432896969	0.1506700432896969	-0.315562600743312	0.315562600743312	-18.08040519476363	18.08040519476363	0.0026296883395276	0.1506700432896969	18.08040519476363	58.628642417114335
2021-07-16	12	m	2	19	c	PLE	right	1	1	1	565.2748634815216	9.227969408035278	-0.0018502284810507	0.0018502284810507	-0.1060102830991061	0.1060102830991061	-0.2220274177260839	0.2220274177260839	-12.721233971892737	12.721233971892737	0.0018502284810507	0.1060102830991061	12.721233971892737	54.42530010120712
2021-07-16	12	m	2	19	c	PLE	right	1	1	1	565.6245124340057	9.57761836051941	-0.0016309459692196	0.0016309459692196	-0.0934463206501565	0.0934463206501565	-0.195713516306352	0.195713516306352	-11.213558478018786	11.213558478018786	0.0016309459692196	0.0934463206501565	11.213558478018786	50.85663553655133
2021-07-16	12	m	2	19	c	PLE	right	1	0	0	567.7578842639923	11.71099019050598	0.0014443790381903	0.0014443790381903	0.0827568229054693	0.0827568229054693	0.173325484582836	0.173325484582836	9.93081874865632	9.93081874865632	-0.0014443790381903	-0.0827568229054693	-9.93081874865632	27.16019442964023
2021-07-16	12	m	2	19	c	PLE	right	0	0	0	570.5495195388794	14.502625465393066	-0.00248810009795	0.00248810009795	-0.1425576346186217	0.1425576346186217	-0.298572011754	0.298572011754	-17.106916154234607	17.106916154234607	0.00248810009795	0.1425576346186217	17.106916154234607
2021-07-16	12	m	2	19	c	PLE	right	0	0	0	611.1078522205353	55.06095814704895	-0.0019606446595478	0.0019606446595478	-0.1123366641169531	0.1123366641169531	-0.235277359145736	0.235277359145736	-13.480399694034372	13.480399694034372	0.0019606446595478	0.1123366641169531	13.480399694034372
2021-07-16	12	m	2	19	c	PLE	right	0	0	0	614.6827991008759	58.635905027389526	0.0042917857337966	0.0042917857337966	0.2459012091210022	0.2459012091210022	0.515014288055592	0.515014288055592	29.508145094520263	29.508145094520263	-0.0042917857337966	-0.2459012091210022	-29.508145094520263
2021-07-16	12	m	2	19	c	PLE	right	0	0	0	616.5662360191345	60.51934194564819	-0.0037344803935656	0.0037344803935656	-0.2139699652256635	0.2139699652256635	-0.4481376472278719	0.4481376472278719	-25.67639582707962	25.67639582707962	0.0037344803935656	0.2139699652256635	25.67639582707962
2021-07-16	12	m	2	19	c	PLE	right	0	0	0	616.7911520004272	60.74425792694092	0.0023678612744456	0.0023678612744456	0.1356684574982012	0.1356684574982012	0.284143352933472	0.284143352933472	16.28021489978415	16.28021489978415	-0.0023678612744456	-0.1356684574982012	-16.28021489978415
2021-07-16	12	m	2	19	c	PLE	right	0	0	0	617.5912220478058	61.54432797431946	-0.0026937167069081	0.0026937167069081	-0.1543385985097126	0.1543385985097126	-0.323246004828972	0.323246004828972	-18.520631821165523	18.520631821165523	0.0026937167069081	0.1543385985097126	18.520631821165523
2021-07-16	12	m	2	19	c	PLE	right	0	0	0	618.3245134353638	62.27761936187744	-0.0077484457931595	0.0077484457931595	-0.443953241733937	0.443953241733937	-0.92981349517914	0.92981349517914	-53.27438900807244	53.27438900807244	0.0077484457931595	0.443953241733937	53.27438900807244
2021-07-16	12	m	2	19	c	PLE	right	0	0	0	618.7415595054626	62.69466543197632	-0.0021308733520422	0.0021308733520422	-0.1220900497489125	0.1220900497489125	-0.255704802245064	0.255704802245064	-14.650805969869502	14.650805969869502	0.0021308733520422	0.1220900497489125	14.650805969869502
2021-07-16	12	m	2	19	c	PLE	right	0	0	0	620.6911504268646	64.6442563533783	-0.00860927202878	0.00860927202878	-0.4932749519291258	0.4932749519291258	-1.0331126434536	1.0331126434536	-59.1929942314951	59.1929942314951	0.00860927202878	0.4932749519291258	59.1929942314951
2021-07-16	12	m	2	19	c	PLE	right	0	0	0	620.9749326705933	64.92803859710693	-0.0085802936631134	0.0085802936631134	-0.4916146138792428	0.4916146138792428	-1.029635239573608	1.029635239573608	-58.99375366550914	58.99375366550914	0.0085802936631134	0.4916146138792428	58.99375366550914
2021-07-16	12	m	2	19	c	PLE	right	0	0	0	621.2994935512543	65.25259947776794	0.0039968138400504	0.0039968138400504	0.2290005645343636	0.2290005645343636	0.479617660806048	0.479617660806048	27.48006774412363	27.48006774412363	-0.0039968138400504	-0.2290005645343636	-27.48006774412363
2021-07-16	12	m	2	19	c	PLE	right	0	0	0	621.5749351978302	65.52804112434387	-0.0022647111417449	0.0022647111417449	-0.1297583902382367	0.1297583902382367	-0.271765337009388	0.271765337009388	-15.571006828588406	15.571006828588406	0.0022647111417449	0.1297583902382367	15.571006828588406
2021-07-16	12	m	2	19	c	PLE	right	0	0	0	622.0662217140198	66.01932764053345	-0.0112747286437839	0.0112747286437839	-0.645994366444076	0.645994366444076	-1.352967437254068	1.352967437254068	-77.51932397328912	77.51932397328912	0.0112747286437839	0.645994366444076	77.51932397328912
2021-07-16	12	m	2	19	c	PLE	right	0	0	0	622.3911406993866	66.34424662590027	0.0067927432832589	0.0067927432832589	0.3891955214465728	0.3891955214465728	0.815129193991068	0.815129193991068	46.70346257358874	46.70346257358874	-0.0067927432832589	-0.3891955214465728	-46.70346257358874
2021-07-16	12	m	2	19	c	PLE	right	0	0	0	622.6911554336548	66.64426136016846	-0.0065581472016555	0.0065581472016555	-0.3757541560803913	0.3757541560803913	-0.78697766419866	0.78697766419866	-45.09049872964697	45.09049872964697	0.0065581472016555	0.3757541560803913	45.09049872964697
2021-07-16	12	m	2	19	c	PLE	right	0	0	0	622.957887172699	66.91099309921265	0.0036680410715842	0.0036680410715842	0.2101632724824185	0.2101632724824185	0.440164928590104	0.440164928590104	25.219592697890224	25.219592697890224	-0.0036680410715842	-0.2101632724824185	-25.219592697890224
2021-07-16	12	m	2	19	c	PLE	right	0	0	0	624.7994682788849	68.75257420539856	0.0012250605033997	0.0012250605033997	0.0701907964929748	0.0701907964929748	0.147007260407964	0.147007260407964	8.422895579156982	8.422895579156982	-0.0012250605033997	-0.0701907964929748	-8.422895579156982
2021-07-16	12	m	2	19	c	PLE	right	0	0	0	646.3328425884247	90.28594851493835	-0.0037346981476133	0.0037346981476133	-0.2139824416135686	0.2139824416135686	-0.448163777713596	0.448163777713596	-25.677892993628237	25.677892993628237	0.0037346981476133	0.2139824416135686	25.677892993628237
2021-07-16	12	m	2	19	c	PLE	right	0	0	0	646.666205406189	90.61931133270264	-0.0010659674418631	0.0010659674418631	-0.0610754355171125	0.0610754355171125	-0.127916093023572	0.127916093023572	-7.329052262053509	7.329052262053509	0.0010659674418631	0.0610754355171125	7.329052262053509
2021-07-16	12	m	2	19	c	PLE	right	0	0	0	647.0078217983246	90.96092772483826	0.0020678445077366	0.0020678445077366	0.1184787629826144	0.1184787629826144	0.248141340928392	0.248141340928392	14.217451557913735	14.217451557913735	-0.0020678445077366	-0.1184787629826144	-14.217451557913735
2021-07-16	12	m	2	19	c	PLE	right	0	0	0	665.87455701828	109.8276629447937	-0.0035653982828335	0.0035653982828335	-0.2042822738895505	0.2042822738895505	-0.42784779394002	0.42784779394002	-24.513872866746063	24.513872866746063	0.0035653982828335	0.2042822738895505	24.513872866746063
2021-07-16	12	m	2	19	c	PLE	right	0	0	0	666.3662371635437	110.31934309005736	0.0020645692590205	0.0020645692590205	0.1182911050543263	0.1182911050543263	0.2477483110824599	0.2477483110824599	14.194932606519158	14.194932606519158	-0.0020645692590205	-0.1182911050543263	-14.194932606519158
2021-07-16	12	m	2	19	c	PLE	right	0	0	0	811.3745567798615	255.32766270637512	-0.002091638084727	0.002091638084727	-0.119842034523684	0.119842034523684	-0.25099657016724	0.25099657016724	-14.38104414284208	14.38104414284208	0.002091638084727	0.119842034523684	14.38104414284208
2021-07-16	12	m	3	3	o	PLE	right	0	0	0	90.75099396705627	13.952484130859377	-0.0012888203478343	0.0012888203478343	-0.0738439664814881	0.0738439664814881	-0.154658441740116	0.154658441740116	-8.861275977778575	8.861275977778575	0.0012888203478343	0.0738439664814881	8.861275977778575
2021-07-16	12	m	3	3	o	PLE	right	0	0	0	91.00090289115906	14.202393054962158	0.0020044461417789	0.0020044461417789	0.1148463041852124	0.1148463041852124	0.2405335370134679	0.2405335370134679	13.781556502225488	13.781556502225488	-0.0020044461417789	-0.1148463041852124	-13.781556502225488
2021-07-16	12	m	3	3	o	PLE	right	0	0	0	91.2843372821808	14.485827445983888	0.0016803466129074	0.0016803466129074	0.096276769038697	0.096276769038697	0.201641593548888	0.201641593548888	11.55321228464365	11.55321228464365	-0.0016803466129074	-0.096276769038697	-11.55321228464365
2021-07-16	12	m	3	3	o	PLE	right	0	0	0	93.01758909225464	16.21907925605774	0.0010583627755374	0.0010583627755374	0.0606397202320447	0.0606397202320447	0.127003533064488	0.127003533064488	7.276766427845365	7.276766427845365	-0.0010583627755374	-0.0606397202320447	-7.276766427845365
2021-07-16	12	m	3	3	o	PLE	right	0	0	0	93.30093550682068	16.50242567062378	-0.0020802040954324	0.0020802040954324	-0.1191869151941056	0.1191869151941056	-0.2496244914518879	0.2496244914518879	-14.302429823292677	14.302429823292677	0.0020802040954324	0.1191869151941056	14.302429823292677
2021-07-16	12	m	3	3	o	PLE	right	0	0	0	93.5593328475952	16.760823011398315	0.0028579100382785	0.0028579100382785	0.1637461834214296	0.1637461834214296	0.34294920459342	0.34294920459342	19.64954201057155	19.64954201057155	-0.0028579100382785	-0.1637461834214296	-19.64954201057155
2021-07-16	12	m	3	3	o	PLE	right	0	0	0	93.91757273674013	17.119062900543213	0.0018061544158461	0.0018061544158461	0.1034850251768981	0.1034850251768981	0.216738529901532	0.216738529901532	12.41820302122778	12.41820302122778	-0.0018061544158461	-0.1034850251768981	-12.41820302122778
2021-07-16	12	m	3	3	o	PLE	right	0	0	0	95.88433241844176	19.085822582244877	0.0013984438644982	0.0013984438644982	0.0801249313217116	0.0801249313217116	0.167813263739784	0.167813263739784	9.614991758605395	9.614991758605395	-0.0013984438644982	-0.0801249313217116	-9.614991758605395
2021-07-16	12	m	3	3	o	PLE	right	0	0	0	96.0425968170166	19.244086980819706	-0.0013850308580413	0.0013850308580413	-0.0793564226611495	0.0793564226611495	-0.166203702964956	0.166203702964956	-9.522770719337943	9.522770719337943	0.0013850308580413	0.0793564226611495	9.522770719337943
2021-07-16	12	m	3	4	o	PLE	left	0	0	0	118.81767797470091	16.419210195541382	-0.0061495981697199	0.0061495981697199	-0.352346020826326	0.352346020826326	-0.737951780366388	0.737951780366388	-42.28152249915912	42.28152249915912	-0.0061495981697199	-0.352346020826326	-42.28152249915912
2021-07-16	12	m	3	4	o	PLE	left	0	0	0	119.26761412620544	16.8691463470459	0.0015935665218233	0.0015935665218233	0.0913046360738173	0.0913046360738173	0.191227982618796	0.191227982618796	10.956556328858076	10.956556328858076	0.0015935665218233	0.0913046360738173	10.956556328858076
2021-07-16	12	m	3	4	o	PLE	left	0	0	0	120.52593994140624	18.127472162246704	-0.0033311983721295	0.0033311983721295	-0.1908636074438706	0.1908636074438706	-0.39974380465554	0.39974380465554	-22.903632893264472	22.903632893264472	-0.0033311983721295	-0.1908636074438706	-22.903632893264472
2021-07-16	12	m	3	4	o	PLE	left	0	0	0	121.00100302696228	18.60253524780273	0.0089229805514859	0.0089229805514859	0.5112491262774579	0.5112491262774579	1.070757666178308	1.070757666178308	61.34989515329495	61.34989515329495	0.0089229805514859	0.5112491262774579	61.34989515329495
2021-07-16	12	m	3	4	o	PLE	left	0	0	0	121.29266357421876	18.894195795059204	-0.0012019032642888	0.0012019032642888	-0.068863984426745	0.068863984426745	-0.144228391714656	0.144228391714656	-8.263678131209401	8.263678131209401	-0.0012019032642888	-0.068863984426745	-8.263678131209401
2021-07-16	12	m	3	4	o	PLE	left	0	0	0	125.7092387676239	23.310770988464355	0.001365374477358	0.001365374477358	0.0782301950074939	0.0782301950074939	0.16384493728296	0.16384493728296	9.387623400899278	9.387623400899278	0.001365374477358	0.0782301950074939	9.387623400899278
2021-07-16	12	m	3	4	o	PLE	left	0	0	0	125.9176664352417	23.519198656082157	-0.0011037207877984	0.0011037207877984	-0.0632385429017026	0.0632385429017026	-0.132446494535808	0.132446494535808	-7.5886251482043185	7.5886251482043185	-0.0011037207877984	-0.0632385429017026	-7.5886251482043185
2021-07-16	12	m	3	4	o	PLE	left	0	0	0	126.47597122192384	24.07750344276428	-0.0016906437058044	0.0016906437058044	-0.0968667490029493	0.0968667490029493	-0.202877244696528	0.202877244696528	-11.62400988035392	11.62400988035392	-0.0016906437058044	-0.0968667490029493	-11.62400988035392
2021-07-16	12	m	3	4	o	PLE	left	0	0	0	126.6759705543518	24.27750277519226	0.0012678044708127	0.0012678044708127	0.0726398454253844	0.0726398454253844	0.152136536497524	0.152136536497524	8.716781451046137	8.716781451046137	0.0012678044708127	0.0726398454253844	8.716781451046137
2021-07-16	12	m	3	5	o	PLE	right	0	0	0	150.6426763534546	22.6396484375	-0.0017219410977178	0.0017219410977178	-0.098659957469354	0.098659957469354	-0.206632931726136	0.206632931726136	-11.839194896322482	11.839194896322482	0.0017219410977178	0.098659957469354	11.839194896322482
2021-07-16	12	m	3	6	o	PLE	left	1	0	0	155.75967025756836	2.1517081260681152	0.0010247130573168	0.0010247130573168	0.0587117333961998	0.0587117333961998	0.1229655668780159	0.1229655668780159	7.045408007543983	7.045408007543983	0.0010247130573168	0.0587117333961998	7.045408007543983	-22.6177269519754
2021-07-16	12	m	3	6	o	PLE	left	1	0	0	155.95968341827393	2.3517212867736816	-0.0010856422155327	0.0010856422155327	-0.0622027170112557	0.0622027170112557	-0.1302770658639239	0.1302770658639239	-7.464326041350692	7.464326041350692	-0.0010856422155327	-0.0622027170112557	-7.464326041350692	-24.67467756960445
2021-07-16	12	m	3	7	o	PLE	left	0	0	0	192.02603816986084	12.827486276626589	-0.0017664548730939	0.0017664548730939	-0.1012104089285979	0.1012104089285979	-0.211974584771268	0.211974584771268	-12.14524907143175	12.14524907143175	-0.0017664548730939	-0.1012104089285979	-12.14524907143175
2021-07-16	12	m	3	7	o	PLE	left	0	0	0	192.70925521850583	13.510703325271606	-0.0012408174715594	0.0012408174715594	-0.0710936042664476	0.0710936042664476	-0.148898096587128	0.148898096587128	-8.531232511973721	8.531232511973721	-0.0012408174715594	-0.0710936042664476	-8.531232511973721
2021-07-16	12	m	3	7	o	PLE	left	0	0	0	193.0342619419098	13.835710048675535	-0.0013421171771734	0.0013421171771734	-0.0768976498640475	0.0768976498640475	-0.1610540612608079	0.1610540612608079	-9.227717983685707	9.227717983685707	-0.0013421171771734	-0.0768976498640475	-9.227717983685707
2021-07-16	12	m	3	7	o	PLE	left	0	0	0	201.33425951004028	22.13570761680603	-0.0034849465492455	0.0034849465492455	-0.1996727291004472	0.1996727291004472	-0.41819358590946	0.41819358590946	-23.96072749205367	23.96072749205367	-0.0034849465492455	-0.1996727291004472	-23.96072749205367
2021-07-16	12	m	3	7	o	PLE	left	0	0	0	204.7343327999115	25.53578090667725	0.002259705876054	0.002259705876054	0.1294716096388065	0.1294716096388065	0.27116470512648	0.27116470512648	15.536593156656783	15.536593156656783	0.002259705876054	0.1294716096388065	15.536593156656783
2021-07-16	12	m	3	8	o	PLE	right	1	0	0	205.24267292022705	0.4386951923370361	0.0010155820927039	0.0010155820927039	0.0581885676609973	0.0581885676609973	0.121869851124468	0.121869851124468	6.982628119319687	6.982628119319687	-0.0010155820927039	-0.0581885676609973	-6.982628119319687	4.755425449505086
2021-07-16	12	m	3	8	o	PLE	right	1	0	0	205.76760387420651	0.9636261463165284	-0.0020363967800177	0.0020363967800177	-0.1166769409090449	0.1166769409090449	-0.244367613602124	0.244367613602124	-14.001232909085394	14.001232909085394	0.0020363967800177	0.1166769409090449	14.001232909085394	10.23443840630496
2021-07-16	12	m	3	8	o	PLE	right	1	0	0	206.02625942230225	1.2222816944122314	0.0022767407705156	0.0022767407705156	0.1304476371959069	0.1304476371959069	0.2732088924618719	0.2732088924618719	15.653716463508836	15.653716463508836	-0.0022767407705156	-0.1304476371959069	-15.653716463508836	12.98490985168822
2021-07-16	12	m	3	9	o	PLE	right	0	0	0	246.5259358882904	16.127136945724487	0.0018529351674666	0.0018529351674666	0.1061653648072025	0.1061653648072025	0.222352220095992	0.222352220095992	12.73984377686431	12.73984377686431	-0.0018529351674666	-0.1061653648072025	-12.73984377686431
2021-07-16	12	m	3	9	o	PLE	right	0	0	0	247.9843537807465	17.585554838180542	-0.0013875282520717	0.0013875282520717	-0.0794995127988726	0.0794995127988726	-0.166503390248604	0.166503390248604	-9.539941535864717	9.539941535864717	0.0013875282520717	0.0794995127988726	9.539941535864717
2021-07-16	12	m	3	9	o	PLE	right	0	0	0	248.17600202560425	17.77720308303833	0.0010830782053491	0.0010830782053491	0.0620558100491069	0.0620558100491069	0.129969384641892	0.129969384641892	7.446697205892832	7.446697205892832	-0.0010830782053491	-0.0620558100491069	-7.446697205892832
2021-07-16	12	m	3	9	o	PLE	right	0	0	0	248.4093713760376	18.01057243347168	-0.0016496170825833	0.0016496170825833	-0.0945160966447068	0.0945160966447068	-0.197954049909996	0.197954049909996	-11.341931597364823	11.341931597364823	0.0016496170825833	0.0945160966447068	11.341931597364823
2021-07-16	12	m	3	9	o	PLE	right	0	0	0	249.217591047287	18.81879210472107	0.0016263471032965	0.0016263471032965	0.0931828250422164	0.0931828250422164	0.19516165239558	0.19516165239558	11.181939005065969	11.181939005065969	-0.0016263471032965	-0.0931828250422164	-11.181939005065969
2021-07-16	12	m	3	9	o	PLE	right	0	0	0	251.2842733860016	20.88547444343567	0.0014990243506416	0.0014990243506416	0.0858877686791025	0.0858877686791025	0.179882922076992	0.179882922076992	10.306532241492302	10.306532241492302	-0.0014990243506416	-0.0858877686791025	-10.306532241492302
2021-07-16	12	m	3	9	o	PLE	right	0	0	0	251.75938534736636	21.36058640480041	-0.0026860278810985	0.0026860278810985	-0.1538980612414113	0.1538980612414113	-0.32232334573182	0.32232334573182	-18.46776734896936	18.46776734896936	0.0026860278810985	0.1538980612414113	18.46776734896936
2021-07-16	12	m	3	9	o	PLE	right	0	0	0	252.9593095779419	22.560510635375977	0.0013094233233566	0.0013094233233566	0.0750244300243272	0.0750244300243272	0.157130798802792	0.157130798802792	9.00293160291927	9.00293160291927	-0.0013094233233566	-0.0750244300243272	-9.00293160291927
2021-07-16	12	m	3	10	o	PLE	left	1	0	0	256.0510108470917	0.0523991584777832	0.0057215798557868	0.0057215798557868	0.3278223778836538	0.3278223778836538	0.686589582694416	0.686589582694416	39.33868534603847	39.33868534603847	0.0057215798557868	0.3278223778836538	39.33868534603847	-1.0152020806397566
2021-07-16	12	m	3	10	o	PLE	left	1	0	0	256.25963973999023	0.2610280513763428	-0.0015437462593251	0.0015437462593251	-0.0884501452984365	0.0884501452984365	-0.1852495511190119	0.1852495511190119	-10.614017435812384	10.614017435812384	-0.0015437462593251	-0.0884501452984365	-10.614017435812384	-3.052078747771493
2021-07-16	12	m	3	14	o	PLE	right	1	0	0	362.5342574119568	4.135332584381104	-0.0015477807949831	0.0015477807949831	-0.0886813071639349	0.0886813071639349	-0.185733695397972	0.185733695397972	-10.641756859672196	10.641756859672196	0.0015477807949831	0.0886813071639349	10.641756859672196	42.48964917371689
2021-07-16	12	m	3	19	o	PLE	right	1	1	0	496.9609167575836	10.557432174682615	-0.0017054359847233	0.0017054359847233	-0.0977142841543826	0.0977142841543826	-0.204652318166796	0.204652318166796	-11.725714098525916	11.725714098525916	0.0017054359847233	0.0977142841543826	11.725714098525916	98.4654241938622
2021-07-16	12	m	3	19	o	PLE	right	0	0	0	497.2093472480774	10.805862665176392	0.001300284332527	0.001300284332527	0.0745008044207824	0.0745008044207824	0.1560341199032399	0.1560341199032399	8.940096530493888	8.940096530493888	-0.001300284332527	-0.0745008044207824	-8.940096530493888
2021-07-16	12	m	3	19	o	PLE	right	0	0	0	612.8176476955414	126.41416311264038	0.0014927660714589	0.0014927660714589	0.0855291956949192	0.0855291956949192	0.179131928575068	0.179131928575068	10.263503483390307	10.263503483390307	-0.0014927660714589	-0.0855291956949192	-10.263503483390307
2021-07-16	12	m	3	19	o	PLE	right	0	0	0	613.2843449115753	126.88086032867432	0.0012339703207515	0.0012339703207515	0.0707012914234654	0.0707012914234654	0.14807643849018	0.14807643849018	8.48415497081585	8.48415497081585	-0.0012339703207515	-0.0707012914234654	-8.48415497081585
2021-07-16	12	m	3	19	o	PLE	right	0	0	0	614.9842903614044	128.58080577850342	-0.0011845720259062	0.0011845720259062	-0.0678709776136868	0.0678709776136868	-0.142148643108744	0.142148643108744	-8.144517313642424	8.144517313642424	0.0011845720259062	0.0678709776136868	8.144517313642424
2021-07-16	12	m	3	19	o	PLE	right	0	0	0	628.6593420505524	142.25585746765137	-0.001019211590416	0.001019211590416	-0.0583965225616531	0.0583965225616531	-0.12230539084992	0.12230539084992	-7.007582707398373	7.007582707398373	0.001019211590416	0.0583965225616531	7.007582707398373
2021-07-16	12	m	3	19	o	PLE	right	0	0	0	630.1593315601349	143.7558469772339	-0.0021935512180212	0.0021935512180212	-0.1256812269383958	0.1256812269383958	-0.263226146162544	0.263226146162544	-15.0817472326075	15.0817472326075	0.0021935512180212	0.1256812269383958	15.0817472326075
2021-07-16	12	m	3	19	o	PLE	right	0	0	0	630.5843322277069	144.1808476448059	0.0012593252168177	0.0012593252168177	0.0721540199580515	0.0721540199580515	0.151119026018124	0.151119026018124	8.658482394966184	8.658482394966184	-0.0012593252168177	-0.0721540199580515	-8.658482394966184
2021-07-16	13	m	1	14	c	ALE	left	1	1	1	363.60296630859375	5.177335500717163	0.0011278157513078	0.0011278157513078	0.0646190826183129	0.0646190826183129	0.1353378901569359	0.1353378901569359	7.754289914197559	7.754289914197559	0.0011278157513078	0.0646190826183129	7.754289914197559	-53.92447435168094
2021-07-16	13	m	1	16	c	ALE	left	1	1	1	415.3030164241791	5.685433626174927	0.0011364318833486	0.0011364318833486	0.0651127506199782	0.0651127506199782	0.136371826001832	0.136371826001832	7.813530074397393	7.813530074397393	0.0011364318833486	0.0651127506199782	7.813530074397393	-49.1810406834548
2021-07-16	13	m	1	17	c	ALE	right	1	0	0	438.8697013854981	3.6519389152526855	-0.0011692954068771	0.0011692954068771	-0.0669956918180902	0.0669956918180902	-0.140315448825252	0.140315448825252	-8.039483018170824	8.039483018170824	0.0011692954068771	0.0669956918180902	8.039483018170824	67.85676506570124
2021-07-16	13	m	1	19	c	ALE	right	0	0	0	562.469712972641	76.05218625068665	0.002703750523091	0.002703750523091	0.1549134938294029	0.1549134938294029	0.32445006277092	0.32445006277092	18.589619259528355	18.589619259528355	-0.002703750523091	-0.1549134938294029	-18.589619259528355
2021-07-16	13	m	1	19	c	ALE	right	0	0	0	563.0113799571991	76.59385323524475	-0.0011442771054209	0.0011442771054209	-0.0655622487340639	0.0655622487340639	-0.137313252650508	0.137313252650508	-7.867469848087675	7.867469848087675	0.0011442771054209	0.0655622487340639	7.867469848087675
2021-07-16	13	m	1	19	c	ALE	right	0	0	0	563.3196210861206	76.90209436416626	0.0036112765859008	0.0036112765859008	0.2069109070265289	0.2069109070265289	0.433353190308096	0.433353190308096	24.829308843183476	24.829308843183476	-0.0036112765859008	-0.2069109070265289	-24.829308843183476
2021-07-16	13	m	1	19	c	ALE	right	0	0	0	564.8362941741943	78.41876745223999	-0.0040503759018778	0.0040503759018778	-0.2320694446190924	0.2320694446190924	-0.486045108225336	0.486045108225336	-27.84833335429109	27.84833335429109	0.0040503759018778	0.2320694446190924	27.84833335429109
2021-07-16	13	m	1	19	c	ALE	right	0	0	0	565.1529672145844	78.73544049263	0.0011300366776935	0.0011300366776935	0.0647463323268228	0.0647463323268228	0.13560440132322	0.13560440132322	7.769559879218742	7.769559879218742	-0.0011300366776935	-0.0647463323268228	-7.769559879218742
2021-07-16	13	m	1	19	c	ALE	right	0	0	0	565.6613156795502	79.24378895759583	-0.0111547591268096	0.0111547591268096	-0.6391206194512256	0.6391206194512256	-1.338571095217152	1.338571095217152	-76.69447433414706	76.69447433414706	0.0111547591268096	0.6391206194512256	76.69447433414706
2021-07-16	13	m	1	19	c	ALE	right	0	0	0	566.1613125801086	79.7437858581543	-0.0012912141639499	0.0012912141639499	-0.0739811220418424	0.0739811220418424	-0.154945699673988	0.154945699673988	-8.877734645021087	8.877734645021087	0.0012912141639499	0.0739811220418424	8.877734645021087
2021-07-16	13	m	1	19	c	ALE	right	0	0	0	566.3862957954407	79.96876907348633	-0.0042473487960985	0.0042473487960985	-0.2433551601364153	0.2433551601364153	-0.50968185553182	0.50968185553182	-29.20261921636984	29.20261921636984	0.0042473487960985	0.2433551601364153	29.20261921636984
2021-07-16	13	m	1	19	c	ALE	right	0	0	0	566.7697129249573	80.35218620300293	-0.0051674331396459	0.0051674331396459	-0.2960721098177462	0.2960721098177462	-0.6200919767575079	0.6200919767575079	-35.528653178129545	35.528653178129545	0.0051674331396459	0.2960721098177462	35.528653178129545
2021-07-16	13	m	1	19	c	ALE	right	0	0	0	567.0030167102814	80.58548998832703	0.0016859994934791	0.0016859994934791	0.0966006552375469	0.0966006552375469	0.202319939217492	0.202319939217492	11.59207862850564	11.59207862850564	-0.0016859994934791	-0.0966006552375469	-11.59207862850564
2021-07-16	13	m	1	19	c	ALE	right	0	0	0	568.1947541236877	81.7772274017334	-0.0150731778917851	0.0150731778917851	-0.8636294770491861	0.8636294770491861	-1.808781347014212	1.808781347014212	-103.63553724590234	103.63553724590234	0.0150731778917851	0.8636294770491861	103.63553724590234
2021-07-16	13	m	1	19	c	ALE	right	0	0	0	568.5453681945801	82.12784147262573	0.0063806060338004	0.0063806060338004	0.3655817964724704	0.3655817964724704	0.7656727240560479	0.7656727240560479	43.869815576696446	43.869815576696446	-0.0063806060338004	-0.3655817964724704	-43.869815576696446
2021-07-16	13	m	1	19	c	ALE	right	0	0	0	568.8862888813019	82.46876215934753	-0.0016436025966933	0.0016436025966933	-0.0941714919872688	0.0941714919872688	-0.197232311603196	0.197232311603196	-11.300579038472266	11.300579038472266	0.0016436025966933	0.0941714919872688	11.300579038472266
2021-07-16	13	m	1	19	c	ALE	right	0	0	0	569.0450322628021	82.62750554084778	0.0010826231983807	0.0010826231983807	0.0620297400701685	0.0620297400701685	0.129914783805684	0.129914783805684	7.443568808420228	7.443568808420228	-0.0010826231983807	-0.0620297400701685	-7.443568808420228
2021-07-16	13	m	1	19	c	ALE	right	0	0	0	575.0530099868774	88.6354832649231	-0.0046064831607251	0.0046064831607251	-0.2639320435076319	0.2639320435076319	-0.552777979287012	0.552777979287012	-31.671845220915827	31.671845220915827	0.0046064831607251	0.2639320435076319	31.671845220915827
2021-07-16	13	m	1	19	c	ALE	right	0	0	0	575.3113634586334	88.89383673667908	0.0031100577753177	0.0031100577753177	0.1781931845675502	0.1781931845675502	0.373206933038124	0.373206933038124	21.38318214810603	21.38318214810603	-0.0031100577753177	-0.1781931845675502	-21.38318214810603
2021-07-16	13	m	1	19	c	ALE	right	0	0	0	576.7113764286041	90.29384970664978	-0.0069995010729359	0.0069995010729359	-0.4010418701765185	0.4010418701765185	-0.8399401287523081	0.8399401287523081	-48.12502442118222	48.12502442118222	0.0069995010729359	0.4010418701765185	48.12502442118222
2021-07-16	13	m	1	19	c	ALE	right	0	0	0	577.027991771698	90.61046504974364	0.0038158322732009	0.0038158322732009	0.2186310845842224	0.2186310845842224	0.457899872784108	0.457899872784108	26.235730150106697	26.235730150106697	-0.0038158322732009	-0.2186310845842224	-26.235730150106697
2021-07-16	13	m	1	19	c	ALE	right	0	0	0	577.5446965694427	91.1271698474884	-0.0092941973830704	0.0092941973830704	-0.5325182840114684	0.5325182840114684	-1.115303685968448	1.115303685968448	-63.90219408137621	63.90219408137621	0.0092941973830704	0.5325182840114684	63.90219408137621
2021-07-16	13	m	1	19	c	ALE	right	0	0	0	577.8780431747437	91.4605164527893	0.0050240640820622	0.0050240640820622	0.2878576679054321	0.2878576679054321	0.602887689847464	0.602887689847464	34.54292014865186	34.54292014865186	-0.0050240640820622	-0.2878576679054321	-34.54292014865186
2021-07-16	13	m	1	19	c	ALE	right	0	0	0	578.8530588150024	92.4355320930481	-0.0031378080913519	0.0031378080913519	-0.1797831605564641	0.1797831605564641	-0.376536970962228	0.376536970962228	-21.573979266775694	21.573979266775694	0.0031378080913519	0.1797831605564641	21.573979266775694
2021-07-16	13	m	1	19	c	ALE	right	0	0	0	579.1447067260742	92.72718000411987	0.0048997941677244	0.0048997941677244	0.2807375262934239	0.2807375262934239	0.587975300126928	0.587975300126928	33.688503155210874	33.688503155210874	-0.0048997941677244	-0.2807375262934239	-33.688503155210874
2021-07-16	13	m	1	19	c	ALE	right	0	0	0	579.4947192668915	93.07719254493712	-0.0076937650406525	0.0076937650406525	-0.4408202653946865	0.4408202653946865	-0.9232518048783	0.9232518048783	-52.89843184736238	52.89843184736238	0.0076937650406525	0.4408202653946865	52.89843184736238
2021-07-16	13	m	1	19	c	ALE	right	0	0	0	579.819629907608	93.40210318565369	0.0045160775700098	0.0045160775700098	0.2587521847152581	0.2587521847152581	0.541929308401176	0.541929308401176	31.050262165830976	31.050262165830976	-0.0045160775700098	-0.2587521847152581	-31.050262165830976
2021-07-16	13	m	1	19	c	ALE	right	0	0	0	580.9946672916412	94.57714056968688	-0.0055339444495724	0.0055339444495724	-0.3170716610203459	0.3170716610203459	-0.664073333948688	0.664073333948688	-38.04859932244151	38.04859932244151	0.0055339444495724	0.3170716610203459	38.04859932244151
2021-07-16	13	m	1	19	c	ALE	right	0	0	0	581.3697090148926	94.95218229293825	0.0024223205650502	0.0024223205650502	0.1387887450051212	0.1387887450051212	0.290678467806024	0.290678467806024	16.654649400614552	16.654649400614552	-0.0024223205650502	-0.1387887450051212	-16.654649400614552
2021-07-16	13	m	1	19	c	ALE	right	0	0	0	584.8197228908539	98.40219616889954	0.0047891254469415	0.0047891254469415	0.274396675668452	0.274396675668452	0.57469505363298	0.57469505363298	32.927601080214245	32.927601080214245	-0.0047891254469415	-0.274396675668452	-32.927601080214245
2021-07-16	13	m	1	19	c	ALE	right	0	0	0	585.152973651886	98.73544692993164	0.0029161219133946	0.0029161219133946	0.1670814781831247	0.1670814781831247	0.349934629607352	0.349934629607352	20.04977738197497	20.04977738197497	-0.0029161219133946	-0.1670814781831247	-20.04977738197497
2021-07-16	13	m	1	19	c	ALE	right	0	0	0	585.377993106842	98.9604663848877	-0.0021240499874172	0.0021240499874172	-0.1216990997538211	0.1216990997538211	-0.254885998490064	0.254885998490064	-14.60389197045854	14.60389197045854	0.0021240499874172	0.1216990997538211	14.60389197045854
2021-07-16	13	m	1	19	c	ALE	right	0	0	0	585.5946724414825	99.1771457195282	0.0037355365040131	0.0037355365040131	0.2140304758970049	0.2140304758970049	0.448264380481572	0.448264380481572	25.68365710764059	25.68365710764059	-0.0037355365040131	-0.2140304758970049	-25.68365710764059
2021-07-16	13	m	1	19	c	ALE	right	0	0	0	585.8030576705933	99.38553094863892	-0.0022834662640018	0.0022834662640018	-0.1308329795878089	0.1308329795878089	-0.274015951680216	0.274015951680216	-15.699957550537077	15.699957550537077	0.0022834662640018	0.1308329795878089	15.699957550537077
2021-07-16	13	m	1	19	c	ALE	right	0	0	0	586.0113751888275	99.59384846687315	0.0019330673470195	0.0019330673470195	0.1107566004987682	0.1107566004987682	0.23196808164234	0.23196808164234	13.290792059852192	13.290792059852192	-0.0019330673470195	-0.1107566004987682	-13.290792059852192
2021-07-16	13	m	1	19	c	ALE	right	0	0	0	586.3113484382629	99.8938217163086	-0.0014690869283165	0.0014690869283165	-0.0841724807303735	0.0841724807303735	-0.1762904313979799	0.1762904313979799	-10.100697687644828	10.100697687644828	0.0014690869283165	0.0841724807303735	10.100697687644828
2021-07-16	13	m	1	19	c	ALE	right	0	0	0	586.5612897872925	100.14376306533812	0.0014521087747866	0.0014521087747866	0.0831997041891851	0.0831997041891851	0.174253052974392	0.174253052974392	9.983964502702218	9.983964502702218	-0.0014521087747866	-0.0831997041891851	-9.983964502702218
2021-07-16	13	m	1	19	c	ALE	right	0	0	0	589.8613736629486	103.44384694099426	0.0044409831502258	0.0044409831502258	0.2544495913966512	0.2544495913966512	0.532917978027096	0.532917978027096	30.53395096759814	30.53395096759814	-0.0044409831502258	-0.2544495913966512	-30.53395096759814
2021-07-16	13	m	1	19	c	ALE	right	0	0	0	590.1363065242767	103.7187798023224	-0.002593939650004	0.002593939650004	-0.1486217942568711	0.1486217942568711	-0.31127275800048	0.31127275800048	-17.83461531082453	17.83461531082453	0.002593939650004	0.1486217942568711	17.83461531082453
2021-07-16	13	m	1	19	c	ALE	right	0	0	0	590.552969455719	104.13544273376463	-0.0051874669161786	0.0051874669161786	-0.2972199606607781	0.2972199606607781	-0.6224960299414319	0.6224960299414319	-35.66639527929338	35.66639527929338	0.0051874669161786	0.2972199606607781	35.66639527929338
2021-07-16	13	m	1	19	c	ALE	right	0	0	0	590.9613168239594	104.543790102005	0.0054575135544068	0.0054575135544068	0.3126924933029502	0.3126924933029502	0.654901626528816	0.654901626528816	37.523099196354025	37.523099196354025	-0.0054575135544068	-0.3126924933029502	-37.523099196354025
2021-07-16	13	m	1	19	c	ALE	right	0	0	0	591.1946768760681	104.77715015411376	-0.0014893098964534	0.0014893098964534	-0.0853311714538454	0.0853311714538454	-0.178717187574408	0.178717187574408	-10.239740574461456	10.239740574461456	0.0014893098964534	0.0853311714538454	10.239740574461456
2021-07-16	13	m	1	19	c	ALE	right	0	0	0	591.4196040630341	105.00207734107973	0.0051576127541134	0.0051576127541134	0.2955094431735426	0.2955094431735426	0.618913530493608	0.618913530493608	35.46113318082512	35.46113318082512	-0.0051576127541134	-0.2955094431735426	-35.46113318082512
2021-07-16	13	m	1	19	c	ALE	right	0	0	0	593.8947055339813	107.47717881202698	0.003492066808859	0.003492066808859	0.2000806899253382	0.2000806899253382	0.41904801706308	0.41904801706308	24.00968279104059	24.00968279104059	-0.003492066808859	-0.2000806899253382	-24.00968279104059
2021-07-16	13	m	1	19	c	ALE	right	0	0	0	594.1362888813019	107.71876215934752	-0.0013357527299283	0.0013357527299283	-0.0765329938979696	0.0765329938979696	-0.160290327591396	0.160290327591396	-9.18395926775636	9.18395926775636	0.0013357527299283	0.0765329938979696	9.18395926775636
2021-07-16	13	m	1	19	c	ALE	right	0	0	0	594.3529415130615	107.93541479110718	0.0023387996256549	0.0023387996256549	0.1340033476768026	0.1340033476768026	0.280655955078588	0.280655955078588	16.080401721216315	16.080401721216315	-0.0023387996256549	-0.1340033476768026	-16.080401721216315
2021-07-16	13	m	1	19	c	ALE	right	0	0	0	596.9697127342224	110.55218601226808	0.0028066750921233	0.0028066750921233	0.1608106372431566	0.1608106372431566	0.336801011054796	0.336801011054796	19.297276469178797	19.297276469178797	-0.0028066750921233	-0.1608106372431566	-19.297276469178797
2021-07-16	13	m	1	19	c	ALE	right	0	0	0	597.9613709449768	111.54384422302246	-0.0023532690862461	0.0023532690862461	-0.1348323867005092	0.1348323867005092	-0.282392290349532	0.282392290349532	-16.17988640406111	16.17988640406111	0.0023532690862461	0.1348323867005092	16.17988640406111
2021-07-16	13	m	1	19	c	ALE	right	0	0	0	599.6113884449005	113.19386172294617	0.0016615454506568	0.0016615454506568	0.095199541791797	0.095199541791797	0.199385454078816	0.199385454078816	11.423945015015642	11.423945015015642	-0.0016615454506568	-0.095199541791797	-11.423945015015642
2021-07-16	13	m	1	19	c	ALE	right	0	0	0	600.111362695694	113.69383597373962	0.0010374996840288	0.0010374996840288	0.0594443531410067	0.0594443531410067	0.124499962083456	0.124499962083456	7.1333223769208045	7.1333223769208045	-0.0010374996840288	-0.0594443531410067	-7.1333223769208045
2021-07-16	13	m	1	19	c	ALE	right	0	0	0	600.8279554843903	114.41042876243591	0.0010462242276382	0.0010462242276382	0.0599442326680031	0.0599442326680031	0.125546907316584	0.125546907316584	7.193307920160379	7.193307920160379	-0.0010462242276382	-0.0599442326680031	-7.193307920160379
2021-07-16	13	m	1	19	c	ALE	right	0	0	0	616.3113341331482	129.89380741119385	-0.0012672559669272	0.0012672559669272	-0.0726084184676988	0.0726084184676988	-0.152070716031264	0.152070716031264	-8.713010216123857	8.713010216123857	0.0012672559669272	0.0726084184676988	8.713010216123857
2021-07-16	13	m	1	19	c	ALE	right	0	0	0	617.6613512039185	131.2438244819641	0.0012040222334801	0.0012040222334801	0.0689853924183247	0.0689853924183247	0.144482668017612	0.144482668017612	8.278247090198967	8.278247090198967	-0.0012040222334801	-0.0689853924183247	-8.278247090198967
2021-07-16	13	m	1	19	c	ALE	right	0	0	0	626.3113813400269	139.8938546180725	-0.0027657219674346	0.0027657219674346	-0.1584641960406211	0.1584641960406211	-0.3318866360921519	0.3318866360921519	-19.01570352487453	19.01570352487453	0.0027657219674346	0.1584641960406211	19.01570352487453
2021-07-16	13	m	1	19	c	ALE	right	0	0	0	626.5529625415802	140.13543581962583	0.0011929956272857	0.0011929956272857	0.0683536144210328	0.0683536144210328	0.143159475274284	0.143159475274284	8.202433730523937	8.202433730523937	-0.0011929956272857	-0.0683536144210328	-8.202433730523937
2021-07-16	13	m	1	19	c	ALE	right	0	0	0	628.1780736446381	141.76054692268372	-0.0033344744099276	0.0033344744099276	-0.191051310583227	0.191051310583227	-0.400136929191312	0.400136929191312	-22.926157269987247	22.926157269987247	0.0033344744099276	0.191051310583227	22.926157269987247
2021-07-16	13	m	1	19	c	ALE	right	0	0	0	628.511382818222	142.0938560962677	-0.0045629755298424	0.0045629755298424	-0.2614392398814401	0.2614392398814401	-0.547557063581088	0.547557063581088	-31.37270878577281	31.37270878577281	0.0045629755298424	0.2614392398814401	31.37270878577281
2021-07-16	13	m	1	19	c	ALE	right	0	0	0	628.8113911151886	142.39386439323425	0.0021412199027403	0.0021412199027403	0.1226828634364318	0.1226828634364318	0.256946388328836	0.256946388328836	14.721943612371817	14.721943612371817	-0.0021412199027403	-0.1226828634364318	-14.721943612371817
2021-07-16	13	m	1	19	c	ALE	right	0	0	0	629.0947012901306	142.67717456817627	-0.0047054836330654	0.0047054836330654	-0.2696043527425327	0.2696043527425327	-0.564658035967848	0.564658035967848	-32.35252232910393	32.35252232910393	0.0047054836330654	0.2696043527425327	32.35252232910393
2021-07-16	13	m	1	19	c	ALE	right	0	0	0	657.6613810062408	171.2438542842865	0.0027367136939942	0.0027367136939942	0.1568021444015247	0.1568021444015247	0.328405643279304	0.328405643279304	18.816257328182967	18.816257328182967	-0.0027367136939942	-0.1568021444015247	-18.816257328182967
2021-07-16	13	m	1	19	c	ALE	right	0	0	0	657.8364005088806	171.41887378692627	-0.0013468844952453	0.0013468844952453	-0.0771707970691639	0.0771707970691639	-0.161626139429436	0.161626139429436	-9.260495648299669	9.260495648299669	0.0013468844952453	0.0771707970691639	9.260495648299669
2021-07-16	13	m	1	19	c	ALE	right	0	0	0	659.1863386631012	172.76881194114685	0.0010805083122861	0.0010805083122861	0.061908566022797	0.061908566022797	0.129660997474332	0.129660997474332	7.42902792273565	7.42902792273565	-0.0010805083122861	-0.061908566022797	-7.42902792273565
2021-07-16	13	m	1	19	c	ALE	right	0	0	0	722.4613196849823	236.04379296302795	0.0010190132010864	0.0010190132010864	0.0583851556903665	0.0583851556903665	0.1222815841303679	0.1222815841303679	7.006218682843991	7.006218682843991	-0.0010190132010864	-0.0583851556903665	-7.006218682843991
2021-07-16	13	m	1	19	c	ALE	right	0	0	0	722.7362930774689	236.31876635551453	-0.0016964904794131	0.0016964904794131	-0.0972017444544963	0.0972017444544963	-0.203578857529572	0.203578857529572	-11.664209334539557	11.664209334539557	0.0016964904794131	0.0972017444544963	11.664209334539557
2021-07-16	13	m	1	19	c	ALE	right	0	0	0	724.8030059337616	238.38547921180725	-0.0040877253728104	0.0040877253728104	-0.2342094116705769	0.2342094116705769	-0.490527044737248	0.490527044737248	-28.10512940046923	28.10512940046923	0.0040877253728104	0.2342094116705769	28.10512940046923
2021-07-16	13	m	1	19	c	ALE	right	0	0	0	726.5529506206512	240.1354238986969	-0.0019745487851369	0.0019745487851369	-0.1131333118310283	0.1131333118310283	-0.236945854216428	0.236945854216428	-13.575997419723404	13.575997419723404	0.0019745487851369	0.1131333118310283	13.575997419723404
2021-07-16	13	m	1	19	c	ALE	right	0	0	0	726.8362941741943	240.41876745224	0.0013552778543068	0.0013552778543068	0.0776517011193257	0.0776517011193257	0.162633342516816	0.162633342516816	9.318204134319087	9.318204134319087	-0.0013552778543068	-0.0776517011193257	-9.318204134319087
2021-07-16	13	m	1	19	c	ALE	right	0	0	0	744.8863062858582	258.4687795639038	-0.0019676057578006	0.0019676057578006	-0.1127355056676144	0.1127355056676144	-0.2361126909360719	0.2361126909360719	-13.528260680113732	13.528260680113732	0.0019676057578006	0.1127355056676144	13.528260680113732
2021-07-16	13	m	1	19	c	ALE	right	0	0	0	745.5362951755524	259.118768453598	-0.0020536495365436	0.0020536495365436	-0.1176654510429458	0.1176654510429458	-0.246437944385232	0.246437944385232	-14.119854125153498	14.119854125153498	0.0020536495365436	0.1176654510429458	14.119854125153498
2021-07-16	13	m	1	19	c	ALE	right	0	0	0	745.6947131156921	259.2771863937378	-0.0017554006666065	0.0017554006666065	-0.1005770495510037	0.1005770495510037	-0.21064807999278	0.21064807999278	-12.069245946120452	12.069245946120452	0.0017554006666065	0.1005770495510037	12.069245946120452
2021-07-16	13	m	1	19	c	ALE	right	0	0	0	746.4946730136871	260.0771462917328	-0.0013295144271924	0.0013295144271924	-0.0761755654798776	0.0761755654798776	-0.159541731263088	0.159541731263088	-9.14106785758532	9.14106785758532	0.0013295144271924	0.0761755654798776	9.14106785758532
2021-07-16	13	m	1	19	c	ALE	right	0	0	0	746.5529844760895	260.13545775413513	-0.0014695944058423	0.0014695944058423	-0.0842015570507996	0.0842015570507996	-0.176351328701076	0.176351328701076	-10.104186846095956	10.104186846095956	0.0014695944058423	0.0842015570507996	10.104186846095956
2021-07-16	13	m	2	0	c	ALE	left	1	1	1	9.46336054801941	9.46336054801941	0.0085802110733062	0.0085802110733062	0.4916098818318595	0.4916098818318595	1.029625328796744	1.029625328796744	58.99318581982314	58.99318581982314	0.0085802110733062	0.4916098818318595	58.99318581982314	-51.93310595004377
2021-07-16	13	m	2	0	c	ALE	left	1	1	1	9.771716117858888	9.771716117858888	-0.0017746199140113	0.0017746199140113	-0.1016782313127165	0.1016782313127165	-0.212954389681356	0.212954389681356	-12.201387757525987	12.201387757525987	-0.0017746199140113	-0.1016782313127165	-12.201387757525987	-48.68963744929752
2021-07-16	13	m	2	0	c	ALE	left	1	1	1	10.00499153137207	10.00499153137207	0.0138547214852093	0.0138547214852093	0.7938170674317165	0.7938170674317165	1.662566578225116	1.662566578225116	95.258048091806	95.258048091806	0.0138547214852093	0.7938170674317165	95.258048091806	-46.13971589789837
2021-07-16	13	m	2	0	c	ALE	left	1	1	1	10.238356351852415	10.238356351852415	-0.0101205612740277	0.0101205612740277	-0.5798654473053306	0.5798654473053306	-1.214467352883324	1.214467352883324	-69.58385367663968	69.58385367663968	-0.0101205612740277	-0.5798654473053306	-69.58385367663968	-43.56919196798104
2021-07-16	13	m	2	0	c	ALE	left	1	1	1	10.546687602996826	10.546687602996826	0.0022111626547652	0.0022111626547652	0.1266902879349886	0.1266902879349886	0.265339518571824	0.265339518571824	15.202834552198638	15.202834552198638	0.0022111626547652	0.1266902879349886	15.202834552198638	-39.86772384227258
2021-07-16	13	m	2	0	c	ALE	left	1	1	1	10.704985857009888	10.704985857009888	-0.0014627345944406	0.0014627345944406	-0.0838085188092265	0.0838085188092265	-0.175528151332872	0.175528151332872	-10.057022257107182	10.057022257107182	-0.0014627345944406	-0.0838085188092265	-10.057022257107182	-38.37947725405641
2021-07-16	13	m	2	3	c	ALE	left	1	0	0	95.83001255989076	8.034769535064697	0.0010377494561923	0.0010377494561923	0.0594586640318151	0.0594586640318151	0.124529934743076	0.124529934743076	7.135039683817812	7.135039683817812	0.0010377494561923	0.0594586640318151	7.135039683817812	-66.74478745875412
2021-07-16	13	m	2	5	c	ALE	left	1	0	0	149.77170753479004	3.4437685012817383	-0.0020093750846237	0.0020093750846237	-0.1151287118076806	0.1151287118076806	-0.2411250101548439	0.2411250101548439	-13.815445416921676	13.815445416921676	-0.0020093750846237	-0.1151287118076806	-13.815445416921676	-105.98696140243015
2021-07-16	13	m	2	5	c	ALE	left	1	0	0	150.48007559776306	4.152136564254761	-0.0022696294486356	0.0022696294486356	-0.1300401884654239	0.1300401884654239	-0.272355533836272	0.272355533836272	-15.604822615850876	15.604822615850876	-0.0022696294486356	-0.1300401884654239	-15.604822615850876	-100.40954997308783
2021-07-16	13	m	2	5	c	ALE	left	1	0	0	150.604994058609	4.277055025100708	-0.0018111311690397	0.0018111311690397	-0.1037701721305696	0.1037701721305696	-0.217335740284764	0.217335740284764	-12.452420655668362	12.452420655668362	-0.0018111311690397	-0.1037701721305696	-12.452420655668362	-99.6349681055504
2021-07-16	13	m	2	5	c	ALE	left	1	0	0	151.33835792541504	5.010418891906738	-0.0059501721083872	0.0059501721083872	-0.3409197491870452	0.3409197491870452	-0.714020653006464	0.714020653006464	-40.910369902445424	40.910369902445424	-0.0059501721083872	-0.3409197491870452	-40.910369902445424	-93.83184848567824
2021-07-16	13	m	2	5	c	ALE	left	1	0	0	153.43835854530334	7.110419511795044	-0.0010911434794839	0.0010911434794839	-0.062517916217647	0.062517916217647	-0.130937217538068	0.130937217538068	-7.50214994611764	7.50214994611764	-0.0010911434794839	-0.062517916217647	-7.50214994611764	-75.68710438019808
2021-07-16	13	m	2	11	c	ALE	left	0	0	0	339.1717369556427	17.243185997009277	0.0011676825344227	0.0011676825344227	0.0669032810335601	0.0669032810335601	0.140121904130724	0.140121904130724	8.028393724027222	8.028393724027222	0.0011676825344227	0.0669032810335601	8.028393724027222
2021-07-16	16	j	1	0	c	ALE	left	1	0	0	4.192268371582031	4.192268371582031	0.008705951276644	0.008705951276644	0.4988142647982321	0.4988142647982321	1.04471415319728	1.04471415319728	59.857711775787855	59.857711775787855	0.008705951276644	0.4988142647982321	59.857711775787855	-100.151765945598
2021-07-16	16	j	1	0	c	ALE	left	1	0	0	4.709367513656616	4.709367513656616	-0.0059528991605468	0.0059528991605468	-0.3410759977663023	0.3410759977663023	-0.714347899265616	0.714347899265616	-40.92911973195628	40.92911973195628	-0.0059528991605468	-0.3410759977663023	-40.92911973195628	-95.9685386077026
2021-07-16	16	j	1	0	c	ALE	left	1	0	0	5.492242336273193	5.492242336273193	-0.00695898859762	0.00695898859762	-0.3987206763232894	0.3987206763232894	-0.8350786317144	0.8350786317144	-47.84648115879473	47.84648115879473	-0.00695898859762	-0.3987206763232894	-47.84648115879473	-89.73461694238351
2021-07-16	16	j	1	0	c	ALE	left	1	0	0	5.658887147903442	5.658887147903442	-0.005370970280319	0.005370970280319	-0.3077339289524753	0.3077339289524753	-0.64451643363828	0.64451643363828	-36.92807147429704	36.92807147429704	-0.005370970280319	-0.3077339289524753	-36.92807147429704	-88.34054005187879
2021-07-16	16	j	1	0	c	ALE	left	1	0	0	6.000607490539551	6.000607490539551	0.0023284395961338	0.0023284395961338	0.1334097617096126	0.1334097617096126	0.279412751536056	0.279412751536056	16.00917140515352	16.00917140515352	0.0023284395961338	0.1334097617096126	16.00917140515352	-85.2200867761397
2021-07-16	16	j	1	0	c	ALE	left	1	0	0	6.317230701446533	6.317230701446533	0.0021958896206892	0.0021958896206892	0.1258152075420743	0.1258152075420743	0.263506754482704	0.263506754482704	15.097824905048924	15.097824905048924	0.0021958896206892	0.1258152075420743	15.097824905048924	-82.60955822909104
2021-07-16	16	j	1	0	c	ALE	left	1	0	0	6.58388614654541	6.58388614654541	-0.0014253300280428	0.0014253300280428	-0.0816653950201157	0.0816653950201157	-0.171039603365136	0.171039603365136	-9.799847402413883	9.799847402413883	-0.0014253300280428	-0.0816653950201157	-9.799847402413883	-80.2436106762167
2021-07-16	16	j	1	0	c	ALE	left	1	1	1	9.050500631332396	9.050500631332396	0.0018572104922366	0.0018572104922366	0.1064103228725713	0.1064103228725713	0.222865259068392	0.222865259068392	12.76923874470856	12.76923874470856	0.0018572104922366	0.1064103228725713	12.76923874470856	-56.18768683681765
2021-07-16	16	j	1	0	c	ALE	left	1	1	1	9.20927619934082	9.20927619934082	-0.0010931244152229	0.0010931244152229	-0.0626314154749783	0.0626314154749783	-0.131174929826748	0.131174929826748	-7.515769856997398	7.515769856997398	-0.0010931244152229	-0.0626314154749783	-7.515769856997398	-54.42530010120712
2021-07-16	16	j	1	0	c	ALE	left	1	1	1	9.54264235496521	9.54264235496521	0.0199889921355686	0.0199889921355686	1.145284886088275	1.145284886088275	2.398679056268232	2.398679056268232	137.43418633059298	137.43418633059298	0.0199889921355686	1.145284886088275	137.43418633059298	-50.85663553655133
2021-07-16	16	j	1	0	c	ALE	left	1	1	1	9.842845439910889	9.842845439910889	-0.0074367650002337	0.0074367650002337	-0.4260952477439976	0.4260952477439976	-0.892411800028044	0.892411800028044	-51.13142972927972	51.13142972927972	-0.0074367650002337	-0.4260952477439976	-51.13142972927972	-47.59953297026505
2021-07-16	16	j	1	1	c	ALE	left	1	0	0	34.50062823295593	5.251895189285278	0.0030779383247999	0.0030779383247999	0.176352875612601	0.176352875612601	0.369352598975988	0.369352598975988	21.162345073512125	21.162345073512125	0.0030779383247999	0.176352875612601	21.162345073512125	-91.66206102777925
2021-07-16	16	j	1	1	c	ALE	left	1	0	0	34.82557940483093	5.576846361160278	-0.0021867993885066	0.0021867993885066	-0.1252943756032174	0.1252943756032174	-0.262415926620792	0.262415926620792	-15.035325072386089	15.035325072386089	-0.0021867993885066	-0.1252943756032174	-15.035325072386089	-89.1787555738818
2021-07-16	16	j	1	1	c	ALE	left	1	1	0	42.250507831573486	13.001774787902832	-0.0010489778303709	0.0010489778303709	-0.0601020024830425	0.0601020024830425	-0.125877339644508	0.125877339644508	-7.212240297965107	7.212240297965107	-0.0010489778303709	-0.0601020024830425	-7.212240297965107	-12.788339960557025
2021-07-16	16	j	1	1	c	ALE	left	0	0	0	57.025604009628296	27.77687096595764	0.0038442789861038	0.0038442789861038	0.220260961174579	0.220260961174579	0.461313478332456	0.461313478332456	26.43131534094948	26.43131534094948	0.0038442789861038	0.220260961174579	26.43131534094948
2021-07-16	16	j	1	1	c	ALE	left	0	0	0	57.38395047187805	28.1352174282074	-0.0026449243691521	0.0026449243691521	-0.151543003483717	0.151543003483717	-0.317390924298252	0.317390924298252	-18.18516041804605	18.18516041804605	-0.0026449243691521	-0.151543003483717	-18.18516041804605
2021-07-16	16	j	1	1	c	ALE	left	0	0	0	57.933958530426025	28.68522548675537	-0.0010119615069735	0.0010119615069735	-0.0579811233792801	0.0579811233792801	-0.12143538083682	0.12143538083682	-6.957734805513621	6.957734805513621	-0.0010119615069735	-0.0579811233792801	-6.957734805513621
2021-07-16	16	j	1	3	c	ALE	right	0	0	0	111.2838842868805	23.47037386894226	-0.0016796376509219	0.0016796376509219	-0.0962361485090927	0.0962361485090927	-0.201556518110628	0.201556518110628	-11.548337821091126	11.548337821091126	0.0016796376509219	0.0962361485090927	11.548337821091126
2021-07-16	16	j	1	3	c	ALE	right	0	0	0	111.62563824653624	23.812127828598022	0.0010577029482766	0.0010577029482766	0.0606019149147931	0.0606019149147931	0.126924353793192	0.126924353793192	7.272229789775183	7.272229789775183	-0.0010577029482766	-0.0606019149147931	-7.272229789775183
2021-07-16	16	j	1	3	c	ALE	right	0	0	0	113.87563967704772	26.062129259109497	-0.005347741961419	0.005347741961419	-0.3064030443143214	0.3064030443143214	-0.6417290353702799	0.6417290353702799	-36.76836531771857	36.76836531771857	0.005347741961419	0.3064030443143214	36.76836531771857
2021-07-16	16	j	1	3	c	ALE	right	0	0	0	114.5339651107788	26.720454692840576	0.0042674782792863	0.0042674782792863	0.2445084945668557	0.2445084945668557	0.512097393514356	0.512097393514356	29.34101934802269	29.34101934802269	-0.0042674782792863	-0.2445084945668557	-29.34101934802269
2021-07-16	16	j	1	3	c	ALE	right	0	0	0	115.0423183441162	27.22880792617798	-0.0032262986292829	0.0032262986292829	-0.1848532949067527	0.1848532949067527	-0.387155835513948	0.387155835513948	-22.18239538881033	22.18239538881033	0.0032262986292829	0.1848532949067527	22.18239538881033
2021-07-16	16	j	1	3	c	ALE	right	0	0	0	115.20057535171507	27.387064933776852	-0.0032063132465212	0.0032063132465212	-0.1837082168225538	0.1837082168225538	-0.3847575895825439	0.3847575895825439	-22.04498601870646	22.04498601870646	0.0032063132465212	0.1837082168225538	22.04498601870646
2021-07-16	16	j	1	3	c	ALE	right	0	0	0	115.4672076702118	27.65369725227356	0.0046377557371716	0.0046377557371716	0.2657238301525165	0.2657238301525165	0.5565306884605921	0.5565306884605921	31.886859618301987	31.886859618301987	-0.0046377557371716	-0.2657238301525165	-31.886859618301987
2021-07-16	16	j	1	3	c	ALE	right	0	0	0	115.92564344406128	28.112133026123047	-0.0017279727450854	0.0017279727450854	-0.0990055454070286	0.0990055454070286	-0.207356729410248	0.207356729410248	-11.880665448843445	11.880665448843445	0.0017279727450854	0.0990055454070286	11.880665448843445
2021-07-16	16	j	1	3	c	ALE	right	0	0	0	116.283917427063	28.47040700912476	0.0019702722770096	0.0019702722770096	0.1128882859642807	0.1128882859642807	0.236432673241152	0.236432673241152	13.546594315713683	13.546594315713683	-0.0019702722770096	-0.1128882859642807	-13.546594315713683
2021-07-16	16	j	1	4	c	ALE	right	1	0	0	117.46721196174622	0.386146068572998	0.0029266998019372	0.0029266998019372	0.1676875465527755	0.1676875465527755	0.3512039762324639	0.3512039762324639	20.122505586333062	20.122505586333062	-0.0029266998019372	-0.1676875465527755	-20.122505586333062	128.07458954068727
2021-07-16	16	j	1	4	c	ALE	right	1	0	0	117.68387341499329	0.6028075218200684	0.0011551262840121	0.0011551262840121	0.0661838608785234	0.0661838608785234	0.138615154081452	0.138615154081452	7.942063305422808	7.942063305422808	-0.0011551262840121	-0.0661838608785234	-7.942063305422808	126.62395931105765
2021-07-16	16	j	1	4	c	ALE	right	1	0	0	118.15054392814636	1.0694780349731443	0.0015072192122696	0.0015072192122696	0.0863572996640806	0.0863572996640806	0.180866305472352	0.180866305472352	10.362875959689674	10.362875959689674	-0.0015072192122696	-0.0863572996640806	-10.362875959689674	123.25168262623956
2021-07-16	16	j	1	4	c	ALE	right	1	0	0	119.12558913230896	2.044523239135742	0.0117726680278515	0.0117726680278515	0.6745241916044933	0.6745241916044933	1.41272016334218	1.41272016334218	80.94290299253919	80.94290299253919	-0.0117726680278515	-0.6745241916044933	-80.94290299253919	116.27394231671052
2021-07-16	16	j	1	4	c	ALE	right	1	0	0	119.39230966567992	2.311243772506714	0.0146380060615887	0.0146380060615887	0.8386959678159487	0.8386959678159487	1.756560727390644	1.756560727390644	100.64351613791383	100.64351613791383	-0.0146380060615887	-0.8386959678159487	-100.64351613791383	114.33899169952124
2021-07-16	16	j	1	4	c	ALE	right	1	0	0	120.05052185058594	2.96945595741272	0.0077875377104077	0.0077875377104077	0.4461930436053335	0.4461930436053335	0.934504525248924	0.934504525248924	53.54316523264002	53.54316523264002	-0.0077875377104077	-0.4461930436053335	-53.54316523264002	109.4574227813711
2021-07-16	16	j	1	4	c	ALE	right	1	0	0	120.3505187034607	3.269452810287476	0.0128408623078223	0.0128408623078223	0.735727215546836	0.735727215546836	1.540903476938676	1.540903476938676	88.28726586562031	88.28726586562031	-0.0128408623078223	-0.735727215546836	-88.28726586562031	107.23248878356212
2021-07-16	16	j	1	4	c	ALE	right	1	0	0	120.78389072418211	3.702824831008911	-0.0059191282709448	0.0059191282709448	-0.3391410683217054	0.3391410683217054	-0.7102953925133759	0.7102953925133759	-40.69692819860465	40.69692819860465	0.0059191282709448	0.3391410683217054	40.69692819860465	103.97826518934528
2021-07-16	16	j	1	4	c	ALE	right	1	0	0	121.2256042957306	4.144538402557373	0.00181960735436	0.00181960735436	0.1042558217757936	0.1042558217757936	0.2183528825232	0.2183528825232	12.510698613095236	12.510698613095236	-0.00181960735436	-0.1042558217757936	-12.510698613095236	100.66693027999004
2021-07-16	16	j	1	4	c	ALE	right	1	0	0	122.93400883674622	5.852942943572998	-0.0087449584683439	0.0087449584683439	-0.5010492122532942	0.5010492122532942	-1.0493950162012682	1.0493950162012682	-60.12590547039531	60.12590547039531	0.0087449584683439	0.5010492122532942	60.12590547039531	86.6477989016606
2021-07-16	16	j	1	4	c	ALE	right	1	0	0	123.89224123954772	6.811175346374512	-0.0073727049449103	0.0073727049449103	-0.4224248769385923	0.4224248769385923	-0.884724593389236	0.884724593389236	-50.69098523263108	50.69098523263108	0.0073727049449103	0.4224248769385923	50.69098523263108	78.44014324779815
2021-07-16	16	j	1	4	c	ALE	right	1	0	0	124.37590336799622	7.294837474822998	0.0020929373663656	0.0020929373663656	0.1199164778779746	0.1199164778779746	0.251152483963872	0.251152483963872	14.389977345356955	14.389977345356955	-0.0020929373663656	-0.1199164778779746	-14.389977345356955	73.81927360572556
2021-07-16	16	j	1	4	c	ALE	right	1	0	0	124.66731095314026	7.586245059967041	-0.0016946179533666	0.0016946179533666	-0.0970944566150035	0.0970944566150035	-0.203354154403992	0.203354154403992	-11.651334793800425	11.651334793800425	0.0016946179533666	0.0970944566150035	11.651334793800425	70.96815592445462
2021-07-16	16	j	1	4	c	ALE	right	1	1	1	126.55055403709412	9.469488143920898	-0.0060691262945508	0.0060691262945508	-0.3477353220096329	0.3477353220096329	-0.728295155346096	0.728295155346096	-41.72823864115595	41.72823864115595	0.0060691262945508	0.3477353220096329	41.72823864115595	51.93310595004377
2021-07-16	16	j	1	4	c	ALE	right	1	1	1	127.61721110343932	10.536145210266112	-0.0017381986181672	0.0017381986181672	-0.0995914447764522	0.0995914447764522	-0.208583834180064	0.208583834180064	-11.950973373174271	11.950973373174271	0.0017381986181672	0.0995914447764522	11.950973373174271	40.23918028289656
2021-07-16	16	j	1	4	c	ALE	right	1	1	1	127.8759515285492	10.794885635375977	0.0010435496790495	0.0010435496790495	0.0597909923217679	0.0597909923217679	0.12522596148594	0.12522596148594	7.174919078612157	7.174919078612157	-0.0010435496790495	-0.0597909923217679	-7.174919078612157	37.26105264926412
2021-07-16	16	j	1	4	c	ALE	right	1	1	1	129.07597708702087	11.994911193847656	0.0012635619784462	0.0012635619784462	0.0723967685181675	0.0723967685181675	0.151627437413544	0.151627437413544	8.687612222180107	8.687612222180107	-0.0012635619784462	-0.0723967685181675	-8.687612222180107	23.80316256084423
2021-07-16	16	j	1	4	c	ALE	right	1	1	1	129.32558298110962	12.2445170879364	0.0025931074181678	0.0025931074181678	0.1485741108850804	0.1485741108850804	0.311172890180136	0.311172890180136	17.82889330620965	17.82889330620965	-0.0025931074181678	-0.1485741108850804	-17.82889330620965	21.20453830825835
2021-07-16	16	j	1	4	c	ALE	right	1	1	1	129.550523519516	12.469457626342772	0.0052737951116097	0.0052737951116097	0.3021662019119607	0.3021662019119607	0.632855413393164	0.632855413393164	36.25994422943529	36.25994422943529	-0.0052737951116097	-0.3021662019119607	-36.25994422943529	18.62072732977297
2021-07-16	16	j	1	5	c	ALE	right	1	0	0	147.42566537857056	1.0776159763336182	-0.0017141964644741	0.0017141964644741	-0.0982162226706132	0.0982162226706132	-0.205703575736892	0.205703575736892	-11.785946720473596	11.785946720473596	0.0017141964644741	0.0982162226706132	11.785946720473596	123.25168262623956
2021-07-16	16	j	1	5	c	ALE	right	1	0	0	149.1588773727417	2.8108279705047607	0.00218221406277	0.00218221406277	0.1250316557908175	0.1250316557908175	0.2618656875324	0.2618656875324	15.0037986948981	15.0037986948981	-0.00218221406277	-0.1250316557908175	-15.0037986948981	110.68509621535766
2021-07-16	16	j	1	5	c	ALE	right	1	0	0	149.35888171195984	3.0108323097229004	0.0027194864686426	0.0027194864686426	0.1558150970961573	0.1558150970961573	0.326338376237112	0.326338376237112	18.697811651538878	18.697811651538878	-0.0027194864686426	-0.1558150970961573	-18.697811651538878	109.21120597692746
2021-07-16	16	j	1	5	c	ALE	right	1	0	0	150.51723432540894	4.169184923171997	-0.0037502156481118	0.0037502156481118	-0.2148715289007248	0.2148715289007248	-0.4500258777734159	0.4500258777734159	-25.78458346808698	25.78458346808698	0.0037502156481118	0.2148715289007248	25.78458346808698	100.40954997308783
2021-07-16	16	j	1	5	c	ALE	right	1	0	0	150.81727695465088	4.46922755241394	0.0015771806909574	0.0015771806909574	0.090365797121386	0.090365797121386	0.189261682914888	0.189261682914888	10.843895654566325	10.843895654566325	-0.0015771806909574	-0.090365797121386	-10.843895654566325	98.07440238177436
2021-07-16	16	j	1	5	c	ALE	right	1	0	0	151.70933508872986	5.36128568649292	0.0011836465296696	0.0011836465296696	0.0678179505853744	0.0678179505853744	0.142037583560352	0.142037583560352	8.138154070244935	8.138154070244935	-0.0011836465296696	-0.0678179505853744	-8.138154070244935	90.83940648650614
2021-07-16	16	j	1	5	c	ALE	right	1	0	0	152.10057544708252	5.752526044845581	-0.0063682239742358	0.0063682239742358	-0.3648723567177392	0.3648723567177392	-0.764186876908296	0.764186876908296	-43.78468280612871	43.78468280612871	0.0063682239742358	0.3648723567177392	43.78468280612871	87.49692229568072
2021-07-16	16	j	1	5	c	ALE	right	1	0	0	155.0588743686676	8.710824966430664	0.0010702816752784	0.0010702816752784	0.0613226228836435	0.0613226228836435	0.128433801033408	0.128433801033408	7.358714746037229	7.358714746037229	-0.0010702816752784	-0.0613226228836435	-7.358714746037229	60.009069891964856
2021-07-16	16	j	1	5	c	ALE	right	0	0	0	172.6755838394165	26.327534437179565	0.0081856583150657	0.0081856583150657	0.4690036739894332	0.4690036739894332	0.982278997807884	0.982278997807884	56.280440878732	56.280440878732	-0.0081856583150657	-0.4690036739894332	-56.280440878732
2021-07-16	16	j	1	5	c	ALE	right	0	0	0	173.0838816165924	26.73583221435547	0.00582685035359	0.00582685035359	0.3338539331150184	0.3338539331150184	0.6992220424308	0.6992220424308	40.06247197380221	40.06247197380221	-0.00582685035359	-0.3338539331150184	-40.06247197380221
2021-07-16	16	j	1	5	c	ALE	right	0	0	0	173.43393087387085	27.08588147163391	0.0032388641320317	0.0032388641320317	0.185573245181719	0.185573245181719	0.388663695843804	0.388663695843804	22.26878942180628	22.26878942180628	-0.0032388641320317	-0.185573245181719	-22.26878942180628
2021-07-16	16	j	1	7	c	ALE	left	0	0	0	233.09228444099423	28.21028780937195	0.0044216705927387	0.0044216705927387	0.2533430633610365	0.2533430633610365	0.5306004711286441	0.5306004711286441	30.40116760332439	30.40116760332439	0.0044216705927387	0.2533430633610365	30.40116760332439
2021-07-16	16	j	1	7	c	ALE	left	0	0	0	233.39230036735532	28.510303735733032	-0.0022729715596794	0.0022729715596794	-0.1302316773228977	0.1302316773228977	-0.272756587161528	0.272756587161528	-15.627801278747729	15.627801278747729	-0.0022729715596794	-0.1302316773228977	-15.627801278747729
2021-07-16	16	j	1	7	c	ALE	left	0	0	0	233.7339544296265	28.85195779800415	-0.0028615271803199	0.0028615271803199	-0.1639534303943011	0.1639534303943011	-0.343383261638388	0.343383261638388	-19.674411647316138	19.674411647316138	-0.0028615271803199	-0.1639534303943011	-19.674411647316138
2021-07-16	16	j	1	7	c	ALE	left	0	0	0	233.89225816726685	29.01026153564453	-0.0026062918303575	0.0026062918303575	-0.149329522058911	0.149329522058911	-0.3127550196429	0.3127550196429	-17.919542647069328	17.919542647069328	-0.0026062918303575	-0.149329522058911	-17.919542647069328
2021-07-16	16	j	1	8	c	ALE	left	1	0	0	234.3256230354309	0.1771395206451416	-0.0010410660316845	0.0010410660316845	-0.0596486898099546	0.0596486898099546	-0.12492792380214	0.12492792380214	-7.157842777194563	7.157842777194563	-0.0010410660316845	-0.0596486898099546	-7.157842777194563	-129.77299966213138
2021-07-16	16	j	1	8	c	ALE	left	1	0	0	236.0759530067444	1.9274694919586184	-0.0015028401486932	0.0015028401486932	-0.0861063978029334	0.0861063978029334	-0.180340817843184	0.180340817843184	-10.332767736352013	10.332767736352013	-0.0015028401486932	-0.0861063978029334	-10.332767736352013	-116.99775186936856
2021-07-16	16	j	1	8	c	ALE	left	1	0	0	236.46731662750244	2.318833112716675	-0.002889323424019	0.002889323424019	-0.1655460378445767	0.1655460378445767	-0.34671881088228	0.34671881088228	-19.865524541349203	19.865524541349203	-0.002889323424019	-0.1655460378445767	-19.865524541349203	-114.09654764037673
2021-07-16	16	j	1	8	c	ALE	left	1	0	0	236.6672134399414	2.51872992515564	-0.0020775755748578	0.0020775755748578	-0.1190363120588177	0.1190363120588177	-0.249309068982936	0.249309068982936	-14.284357447058133	14.284357447058133	-0.0020775755748578	-0.1190363120588177	-14.284357447058133	-112.63870174253783
2021-07-16	16	j	1	8	c	ALE	left	1	0	0	238.46721410751343	4.318730592727661	-0.0101400034740589	0.0101400034740589	-0.5809794033115675	0.5809794033115675	-1.216800416887068	1.216800416887068	-69.7175283973881	69.7175283973881	-0.0101400034740589	-0.5809794033115675	-69.7175283973881	-99.11649958246907
2021-07-16	16	j	1	8	c	ALE	left	1	0	0	238.9590208530426	4.810537338256836	0.0042047310435584	0.0042047310435584	0.2409133427835346	0.2409133427835346	0.504567725227008	0.504567725227008	28.90960113402415	28.90960113402415	0.0042047310435584	0.2409133427835346	28.90960113402415	-95.43734582818288
2021-07-16	16	j	1	8	c	ALE	left	1	0	0	239.80925917625427	5.660775661468506	-0.0028275140463756	0.0028275140463756	-0.1620046213712796	0.1620046213712796	-0.339301685565072	0.339301685565072	-19.44055456455355	19.44055456455355	-0.0028275140463756	-0.1620046213712796	-19.44055456455355	-88.34054005187879
2021-07-16	16	j	1	8	c	ALE	left	1	0	0	240.20057821273804	6.052094697952271	-0.0053085068180248	0.0053085068180248	-0.3041550361892431	0.3041550361892431	-0.637020818162976	0.637020818162976	-36.49860434270918	36.49860434270918	-0.0053085068180248	-0.3041550361892431	-36.49860434270918	-84.93263607069666
2021-07-16	16	j	1	8	c	ALE	left	1	0	0	240.6760175228119	6.527534008026123	-0.0025346179295206	0.0025346179295206	-0.1452229100397175	0.1452229100397175	-0.304154151542472	0.304154151542472	-17.426749204766104	17.426749204766104	-0.0025346179295206	-0.1452229100397175	-17.426749204766104	-80.8391992372194
2021-07-16	16	j	1	8	c	ALE	left	1	1	1	243.05895161628723	8.910468101501465	0.0052002311457609	0.0052002311457609	0.29795129714458	0.29795129714458	0.624027737491308	0.624027737491308	35.7541556573496	35.7541556573496	0.0052002311457609	0.29795129714458	35.7541556573496	-57.93445399314104
2021-07-16	16	j	1	8	c	ALE	left	1	1	1	243.40056324005127	9.252079725265505	-0.0031596487712749	0.0031596487712749	-0.1810345393377481	0.1810345393377481	-0.379157852552988	0.379157852552988	-21.72414472052978	21.72414472052978	-0.0031596487712749	-0.1810345393377481	-21.72414472052978	-54.07101029401188
2021-07-16	16	j	1	8	c	ALE	left	0	0	0	251.192214012146	17.04373049736023	0.0032009371023599	0.0032009371023599	0.1834001864520574	0.1834001864520574	0.384112452283188	0.384112452283188	22.00802237424689	22.00802237424689	0.0032009371023599	0.1834001864520574	22.00802237424689
2021-07-16	16	j	1	8	c	ALE	left	0	0	0	256.7256343364716	22.57715082168579	0.0016251966667791	0.0016251966667791	0.0931169098851716	0.0931169098851716	0.195023600013492	0.195023600013492	11.174029186220595	11.174029186220595	0.0016251966667791	0.0931169098851716	11.174029186220595
2021-07-16	16	j	1	9	c	ALE	right	1	1	0	275.550532579422	12.12998914718628	0.0034856758904764	0.0034856758904764	0.1997145172748027	0.1997145172748027	0.4182811068571679	0.4182811068571679	23.96574207297632	23.96574207297632	-0.0034856758904764	-0.1997145172748027	-23.96574207297632	22.31662669208872
2021-07-16	16	j	1	9	c	ALE	right	1	1	0	275.8672540187836	12.446710586547852	-0.0048981709621356	0.0048981709621356	-0.2806445234639036	0.2806445234639036	-0.587780515456272	0.587780515456272	-33.67734281566843	33.67734281566843	0.0048981709621356	0.2806445234639036	33.67734281566843	18.62072732977297
2021-07-16	16	j	1	9	c	ALE	right	1	1	0	276.0588757991791	12.63833236694336	-0.0036360590608606	0.0036360590608606	-0.2083308382476141	0.2083308382476141	-0.436327087303272	0.436327087303272	-24.999700589713694	24.999700589713694	0.0036360590608606	0.2083308382476141	24.999700589713694	16.786112370082066
2021-07-16	16	j	1	9	c	ALE	right	1	1	0	276.38387751579285	12.963334083557127	0.0021392689570774	0.0021392689570774	0.1225710824838882	0.1225710824838882	0.256712274849288	0.256712274849288	14.708529898066594	14.708529898066594	-0.0021392689570774	-0.1225710824838882	-14.708529898066594	13.149378152898286
2021-07-16	16	j	1	9	c	ALE	right	1	1	0	276.6256439685821	13.205100536346436	-0.0020093776414272	0.0020093776414272	-0.1151288583017302	0.1151288583017302	-0.241125316971264	0.241125316971264	-13.81546299620763	13.81546299620763	0.0020093776414272	0.1151288583017302	13.81546299620763	10.633115873068476
2021-07-16	16	j	1	9	c	ALE	right	0	0	0	278.15897130966187	14.738427877426147	0.0010247855114773	0.0010247855114773	0.0587158847138046	0.0587158847138046	0.122974261377276	0.122974261377276	7.045906165656561	7.045906165656561	-0.0010247855114773	-0.0587158847138046	-7.045906165656561
2021-07-16	16	j	1	9	c	ALE	right	0	0	0	279.67564272880554	16.255099296569824	0.0023138445971262	0.0023138445971262	0.1325735298644795	0.1325735298644795	0.277661351655144	0.277661351655144	15.908823583737544	15.908823583737544	-0.0023138445971262	-0.1325735298644795	-15.908823583737544
2021-07-16	16	j	1	9	c	ALE	right	0	0	0	280.32561779022217	16.90507435798645	0.0012211505403796	0.0012211505403796	0.0699667721138709	0.0699667721138709	0.146538064845552	0.146538064845552	8.396012653664508	8.396012653664508	-0.0012211505403796	-0.0699667721138709	-8.396012653664508
2021-07-16	16	j	1	9	c	ALE	right	0	0	0	282.12556743621826	18.705024003982544	-0.0143285961413258	0.0143285961413258	-0.8209680852454052	0.8209680852454052	-1.719431536959096	1.719431536959096	-98.51617022944862	98.51617022944862	0.0143285961413258	0.8209680852454052	98.51617022944862
2021-07-16	16	j	1	9	c	ALE	right	0	0	0	282.6339433193207	19.21339988708496	0.0039620270524064	0.0039620270524064	0.2270074284195445	0.2270074284195445	0.475443246288768	0.475443246288768	27.24089141034535	27.24089141034535	-0.0039620270524064	-0.2270074284195445	-27.24089141034535
2021-07-16	16	j	1	9	c	ALE	right	0	0	0	282.93394923210144	19.513405799865723	-0.0021229684693562	0.0021229684693562	-0.1216371333334587	0.1216371333334587	-0.254756216322744	0.254756216322744	-14.596456000015044	14.596456000015044	0.0021229684693562	0.1216371333334587	14.596456000015044
2021-07-16	16	j	1	10	c	ALE	left	0	0	0	307.54230403900146	14.85085391998291	-0.0015744788020437	0.0015744788020437	-0.0902109902899178	0.0902109902899178	-0.188937456245244	0.188937456245244	-10.82531883479014	10.82531883479014	-0.0015744788020437	-0.0902109902899178	-10.82531883479014
2021-07-16	16	j	1	10	c	ALE	left	0	0	0	308.21728348731995	15.525833368301392	-0.0106325245170943	0.0106325245170943	-0.6091987803988771	0.6091987803988771	-1.2759029420513162	1.2759029420513162	-73.10385364786525	73.10385364786525	-0.0106325245170943	-0.6091987803988771	-73.10385364786525
2021-07-16	16	j	1	10	c	ALE	left	0	0	0	308.33392548561096	15.642475366592407	-0.0104258657676739	0.0104258657676739	-0.5973581062576365	0.5973581062576365	-1.251103892120868	1.251103892120868	-71.68297275091638	71.68297275091638	-0.0104258657676739	-0.5973581062576365	-71.68297275091638
2021-07-16	16	j	1	10	c	ALE	left	0	0	0	308.98396396636963	16.292513847351074	0.0013180067980986	0.0013180067980986	0.075516226900601	0.075516226900601	0.158160815771832	0.158160815771832	9.06194722807212	9.06194722807212	0.0013180067980986	0.075516226900601	9.06194722807212
2021-07-16	16	j	1	10	c	ALE	left	0	0	0	309.08398175239563	16.392531633377075	0.0012036362600953	0.0012036362600953	0.0689632777723713	0.0689632777723713	0.144436351211436	0.144436351211436	8.275593332684558	8.275593332684558	0.0012036362600953	0.0689632777723713	8.275593332684558
2021-07-16	16	j	1	10	c	ALE	left	0	0	0	309.45886516571045	16.767415046691895	0.0090896308372926	0.0090896308372926	0.5207974843088307	0.5207974843088307	1.0907557004751118	1.0907557004751118	62.49569811705968	62.49569811705968	0.0090896308372926	0.5207974843088307	62.49569811705968
2021-07-16	16	j	1	10	c	ALE	left	0	0	0	310.1006178855896	17.409167766571045	-0.0050208585785653	0.0050208585785653	-0.2876740060838453	0.2876740060838453	-0.6025030294278361	0.6025030294278361	-34.52088073006144	34.52088073006144	-0.0050208585785653	-0.2876740060838453	-34.52088073006144
2021-07-16	16	j	1	10	c	ALE	left	0	0	0	310.8339712619781	18.142521142959595	0.012913121054584	0.012913121054584	0.7398673367691859	0.7398673367691859	1.54957452655008	1.54957452655008	88.78408041230232	88.78408041230232	0.012913121054584	0.7398673367691859	88.78408041230232
2021-07-16	16	j	1	10	c	ALE	left	0	0	0	310.9922699928284	18.30081987380981	0.0134728436644823	0.0134728436644823	0.771937080014406	0.771937080014406	1.616741239737876	1.616741239737876	92.63244960172872	92.63244960172872	0.0134728436644823	0.771937080014406	92.63244960172872
2021-07-16	16	j	1	10	c	ALE	left	0	0	0	311.8255593776703	19.134109258651733	-0.0025232661887039	0.0025232661887039	-0.1445725032007942	0.1445725032007942	-0.3027919426444679	0.3027919426444679	-17.34870038409531	17.34870038409531	-0.0025232661887039	-0.1445725032007942	-17.34870038409531
2021-07-16	16	j	1	10	c	ALE	left	0	0	0	314.23394799232483	21.542497873306274	0.0140252127742609	0.0140252127742609	0.8035854987381182	0.8035854987381182	1.6830255329113082	1.6830255329113082	96.4302598485742	96.4302598485742	0.0140252127742609	0.8035854987381182	96.4302598485742
2021-07-16	16	j	1	10	c	ALE	left	0	0	0	314.76728653907776	22.075836420059204	-0.005111161944739	0.005111161944739	-0.2928480078414228	0.2928480078414228	-0.61333943336868	0.61333943336868	-35.141760940970734	35.141760940970734	-0.005111161944739	-0.2928480078414228	-35.141760940970734
2021-07-16	16	j	1	10	c	ALE	left	0	0	0	315.0922255516052	22.40077543258667	0.0016696013598616	0.0016696013598616	0.0956611113893726	0.0956611113893726	0.200352163183392	0.200352163183392	11.47933336672472	11.47933336672472	0.0016696013598616	0.0956611113893726	11.47933336672472
2021-07-16	16	j	1	10	c	ALE	left	0	0	0	316.8505549430847	24.15910482406616	0.0067362606942598	0.0067362606942598	0.3859593074809523	0.3859593074809523	0.808351283311176	0.808351283311176	46.31511689771428	46.31511689771428	0.0067362606942598	0.3859593074809523	46.31511689771428
2021-07-16	16	j	1	10	c	ALE	left	0	0	0	317.6506280899048	24.95917797088623	0.0029413270414227	0.0029413270414227	0.1685256256412217	0.1685256256412217	0.352959244970724	0.352959244970724	20.22307507694661	20.22307507694661	0.0029413270414227	0.1685256256412217	20.22307507694661
2021-07-16	16	j	1	10	c	ALE	left	0	0	0	318.125595331192	25.434145212173465	-0.0039797971386602	0.0039797971386602	-0.2280255793634707	0.2280255793634707	-0.4775756566392239	0.4775756566392239	-27.36306952361649	27.36306952361649	-0.0039797971386602	-0.2280255793634707	-27.36306952361649
2021-07-16	16	j	1	10	c	ALE	left	0	0	0	318.4839494228363	25.79249930381775	0.0013258098058408	0.0013258098058408	0.0759633063117369	0.0759633063117369	0.159097176700896	0.159097176700896	9.115596757408436	9.115596757408436	0.0013258098058408	0.0759633063117369	9.115596757408436
2021-07-16	16	j	1	10	c	ALE	left	0	0	0	320.4089469909668	27.71749687194824	-0.0156344416517414	0.0156344416517414	-0.8957875216883259	0.8957875216883259	-1.876132998208968	1.876132998208968	-107.4945026025991	107.4945026025991	-0.0156344416517414	-0.8957875216883259	-107.4945026025991
2021-07-16	16	j	1	10	c	ALE	left	0	0	0	320.60907459259033	27.917624473571777	-0.0156957650182254	0.0156957650182254	-0.8993010917733931	0.8993010917733931	-1.883491802187048	1.883491802187048	-107.91613101280716	107.91613101280716	-0.0156957650182254	-0.8993010917733931	-107.91613101280716
2021-07-16	16	j	1	10	c	ALE	left	0	0	0	321.35063076019287	28.65918064117432	0.0069512944561653	0.0069512944561653	0.3982798344909585	0.3982798344909585	0.834155334739836	0.834155334739836	47.79358013891503	47.79358013891503	0.0069512944561653	0.3982798344909585	47.79358013891503
2021-07-16	16	j	1	10	c	ALE	left	0	0	0	321.83394956588745	29.142499446868896	-0.0022887721932348	0.0022887721932348	-0.1311369869392549	0.1311369869392549	-0.274652663188176	0.274652663188176	-15.736438432710592	15.736438432710592	-0.0022887721932348	-0.1311369869392549	-15.736438432710592
2021-07-16	16	j	1	11	c	ALE	left	0	0	0	336.3922276496887	14.443054676055908	0.0016590493757767	0.0016590493757767	0.0950565272358186	0.0950565272358186	0.199085925093204	0.199085925093204	11.40678326829824	11.40678326829824	0.0016590493757767	0.0950565272358186	11.40678326829824
2021-07-16	16	j	1	11	c	ALE	left	0	0	0	336.6005690097809	14.651396036148071	0.0024579223610196	0.0024579223610196	0.1408285776572537	0.1408285776572537	0.294950683322352	0.294950683322352	16.89942931887045	16.89942931887045	0.0024579223610196	0.1408285776572537	16.89942931887045
2021-07-16	16	j	1	11	c	ALE	left	0	0	0	337.0755727291107	15.126399755477903	-0.0012427350915615	0.0012427350915615	-0.0712034757992778	0.0712034757992778	-0.14912821098738	0.14912821098738	-8.544417095913344	8.544417095913344	-0.0012427350915615	-0.0712034757992778	-8.544417095913344
2021-07-16	16	j	1	16	c	ALE	left	1	1	1	478.6426115036011	10.35283088684082	0.0012555036519666	0.0012555036519666	0.0719350604209479	0.0719350604209479	0.1506604382359919	0.1506604382359919	8.632207250513755	8.632207250513755	0.0012555036519666	0.0719350604209479	8.632207250513755	-42.09230288470957
2021-07-16	16	j	1	18	c	ALE	right	1	0	0	533.1838963031769	6.3693013191223145	0.0011358867899887	0.0011358867899887	0.0650815190710153	0.0650815190710153	0.136306414798644	0.136306414798644	7.809782288521847	7.809782288521847	-0.0011358867899887	-0.0650815190710153	-7.809782288521847	82.31619092678442
2021-07-16	16	j	1	19	c	ALE	left	1	0	0	562.3088846206665	6.227141857147217	0.0028789755374712	0.0028789755374712	0.1649531476185075	0.1649531476185075	0.345477064496544	0.345477064496544	19.794377714220907	19.794377714220907	0.0028789755374712	0.1649531476185075	19.794377714220907	-83.48565173694475
2021-07-16	16	j	1	19	c	ALE	left	1	0	0	562.5005850791931	6.418842315673828	0.0045720105209036	0.0045720105209036	0.2619569067371853	0.2619569067371853	0.548641262508432	0.548641262508432	31.43482880846224	31.43482880846224	0.0045720105209036	0.2619569067371853	31.43482880846224	-81.72743398672444
2021-07-16	16	j	1	19	c	ALE	left	1	0	0	562.9588718414307	6.877129077911377	-0.0019989631772419	0.0019989631772419	-0.1145321534580224	0.1145321534580224	-0.2398755812690279	0.2398755812690279	-13.743858414962688	13.743858414962688	-0.0019989631772419	-0.1145321534580224	-13.743858414962688	-77.83335671224546
2021-07-16	16	j	1	19	c	ALE	left	1	0	0	563.1505837440491	7.068840980529785	-0.0026098895671798	0.0026098895671798	-0.1495356571946276	0.1495356571946276	-0.313186748061576	0.313186748061576	-17.94427886335532	17.94427886335532	-0.0026098895671798	-0.1495356571946276	-17.94427886335532	-75.99586928605808
2021-07-16	16	j	1	19	c	ALE	left	1	0	0	563.5759184360504	7.494175672531128	0.0010790199880731	0.0010790199880731	0.061823291326845	0.061823291326845	0.129482398568772	0.129482398568772	7.418794959221406	7.418794959221406	0.0010790199880731	0.061823291326845	7.418794959221406	-71.92513886953435
2021-07-16	16	j	1	19	c	ALE	left	0	0	0	717.3006160259247	161.2188732624054	0.0019586922259864	0.0019586922259864	0.1122247979141051	0.1122247979141051	0.2350430671183679	0.2350430671183679	13.466975749692622	13.466975749692622	0.0019586922259864	0.1122247979141051	13.466975749692622
2021-07-16	16	j	1	19	c	ALE	left	0	0	0	717.6756126880646	161.5938699245453	-0.0013566441324926	0.0013566441324926	-0.0777299830930128	0.0777299830930128	-0.162797295899112	0.162797295899112	-9.32759797116154	9.32759797116154	-0.0013566441324926	-0.0777299830930128	-9.32759797116154
2021-07-16	16	j	1	19	c	ALE	left	0	0	0	718.4672853946686	162.3855426311493	0.0010046851629796	0.0010046851629796	0.0575642195781443	0.0575642195781443	0.120562219557552	0.120562219557552	6.907706349377321	6.907706349377321	0.0010046851629796	0.0575642195781443	6.907706349377321
2021-07-16	16	j	1	19	c	ALE	left	0	0	0	718.575644493103	162.49390172958374	0.0017869327588766	0.0017869327588766	0.1023837053572975	0.1023837053572975	0.214431931065192	0.214431931065192	12.286044642875709	12.286044642875709	0.0017869327588766	0.1023837053572975	12.286044642875709
2021-07-16	16	j	1	19	c	ALE	left	0	0	0	718.9256303310394	162.84388756752014	-0.0014051244739935	0.0014051244739935	-0.0805077020503673	0.0805077020503673	-0.16861493687922	0.16861493687922	-9.660924246044084	9.660924246044084	-0.0014051244739935	-0.0805077020503673	-9.660924246044084
2021-07-16	16	j	1	19	c	ALE	left	0	0	0	791.1171987056732	235.03545594215396	0.0012462299975244	0.0012462299975244	0.0714037191607471	0.0714037191607471	0.149547599702928	0.149547599702928	8.56844629928966	8.56844629928966	0.0012462299975244	0.0714037191607471	8.56844629928966
2021-07-16	16	j	1	19	c	ALE	left	0	0	0	791.2171931266785	235.1354503631592	0.0011036946069355	0.0011036946069355	0.0632370428487544	0.0632370428487544	0.13244335283226	0.13244335283226	7.588445141850536	7.588445141850536	0.0011036946069355	0.0632370428487544	7.588445141850536
2021-07-16	16	j	1	19	c	ALE	left	0	0	0	791.4505331516266	235.3687903881073	-0.0010880469967496	0.0010880469967496	-0.0623405008256364	0.0623405008256364	-0.130565639609952	0.130565639609952	-7.480860099076378	7.480860099076378	-0.0010880469967496	-0.0623405008256364	-7.480860099076378
2021-07-16	16	j	1	19	c	ALE	left	0	0	0	791.5339620113373	235.452219247818	-0.0011138545247159	0.0011138545247159	-0.0638191632577713	0.0638191632577713	-0.133662542965908	0.133662542965908	-7.658299590932557	7.658299590932557	-0.0011138545247159	-0.0638191632577713	-7.658299590932557
2021-07-22	22	f	1	0	c	ALE	left	1	0	0	0.248737096786499	0.248737096786499	-0.0058206794260927	0.0058206794260927	-0.3335003650137418	0.3335003650137418	-0.698481531131124	0.698481531131124	-40.020043801649024	40.020043801649024	-0.0058206794260927	-0.3335003650137418	-40.020043801649024	-129.04422263892485
2021-07-22	22	f	1	0	c	ALE	left	1	0	0	1.240485668182373	1.240485668182373	0.0026797611449845	0.0026797611449845	0.1535390037107569	0.1535390037107569	0.32157133739814	0.32157133739814	18.424680445290832	18.424680445290832	0.0026797611449845	0.1535390037107569	18.424680445290832	-122.04967812176152
2021-07-22	22	f	1	0	c	ALE	left	1	0	0	1.707087755203247	1.707087755203247	0.0036347975122788	0.0036347975122788	0.2082585568382262	0.2082585568382262	0.436175701473456	0.436175701473456	24.99102682058715	24.99102682058715	0.0036347975122788	0.2082585568382262	24.99102682058715	-118.6838220048324
2021-07-22	22	f	1	0	c	ALE	left	1	0	0	1.9154109954833984	1.9154109954833984	-0.0018017918233671	0.0018017918233671	-0.1032350670401159	0.1032350670401159	-0.216215018804052	0.216215018804052	-12.388208044813911	12.388208044813911	-0.0018017918233671	-0.1032350670401159	-12.388208044813911	-116.99775186936856
2021-07-22	22	f	1	0	c	ALE	left	1	0	0	8.615427732467651	8.615427732467651	-0.0012389704297636	0.0012389704297636	-0.070987776566964	0.070987776566964	-0.148676451571632	0.148676451571632	-8.51853318803569	8.51853318803569	-0.0012389704297636	-0.070987776566964	-8.51853318803569	-60.69524209526804
2021-07-22	22	f	1	0	c	ALE	left	1	1	1	8.915438890457153	8.915438890457153	0.026682926158656	0.026682926158656	1.528819053950211	1.528819053950211	3.2019511390387203	3.2019511390387203	183.4582864740253	183.4582864740253	0.026682926158656	1.528819053950211	183.4582864740253	-57.586381812653045
2021-07-22	22	f	1	0	c	ALE	left	1	1	1	9.182108640670776	9.182108640670776	-0.0108128641697759	0.0108128641697759	-0.6195314813763879	0.6195314813763879	-1.297543700373108	1.297543700373108	-74.34377776516655	74.34377776516655	-0.0108128641697759	-0.6195314813763879	-74.34377776516655	-54.77899367085625
2021-07-22	22	f	1	0	c	ALE	left	1	1	1	9.473787546157835	9.473787546157835	0.0063567371315907	0.0063567371315907	0.364214209114244	0.364214209114244	0.762808455790884	0.762808455790884	43.70570509370929	43.70570509370929	0.0063567371315907	0.364214209114244	43.70570509370929	-51.93310595004377
2021-07-22	22	f	1	0	c	ALE	left	1	1	1	9.715424299240112	9.715424299240112	-0.0048531738605202	0.0048531738605202	-0.2780663794510199	0.2780663794510199	-0.582380863262424	0.582380863262424	-33.36796553412239	33.36796553412239	-0.0048531738605202	-0.2780663794510199	-33.36796553412239	-49.05205399312194
2021-07-22	22	f	1	0	c	ALE	left	1	1	1	10.007072448730469	10.007072448730469	0.009236248737596	0.009236248737596	0.5291980711972853	0.5291980711972853	1.1083498485115202	1.1083498485115202	63.50376854367424	63.50376854367424	0.009236248737596	0.5291980711972853	63.50376854367424	-46.13971589789837
2021-07-22	22	f	1	0	c	ALE	left	1	1	1	10.273802518844604	10.273802518844604	-0.0040750254447802	0.0040750254447802	-0.2334817593943265	0.2334817593943265	-0.489003053373624	0.489003053373624	-28.017811127319188	28.017811127319188	-0.0040750254447802	-0.2334817593943265	-28.017811127319188	-43.20047750750758
2021-07-22	22	f	1	0	c	ALE	left	1	1	1	10.482027530670166	10.482027530670166	0.0014154152325686	0.0014154152325686	0.0810973190847086	0.0810973190847086	0.169849827908232	0.169849827908232	9.731678290165036	9.731678290165036	0.0014154152325686	0.0810973190847086	9.731678290165036	-40.610373357354575
2021-07-22	22	f	1	0	c	ALE	left	0	0	0	17.065486431121826	17.065486431121826	-0.0129809492694179	0.0129809492694179	-0.7437536072110751	0.7437536072110751	-1.557713912330148	1.557713912330148	-89.250432865329	89.250432865329	-0.0129809492694179	-0.7437536072110751	-89.250432865329
2021-07-22	22	f	1	0	c	ALE	left	0	0	0	17.39040780067444	17.39040780067444	0.003218196793848	0.003218196793848	0.1843890939300234	0.1843890939300234	0.38618361526176	0.38618361526176	22.126691271602816	22.126691271602816	0.003218196793848	0.1843890939300234	22.126691271602816
2021-07-22	22	f	1	0	c	ALE	left	0	0	0	17.607072830200195	17.607072830200195	-0.0012923478985441	0.0012923478985441	-0.074046080249178	0.074046080249178	-0.155081747825292	0.155081747825292	-8.885529629901363	8.885529629901363	-0.0012923478985441	-0.074046080249178	-8.885529629901363
2021-07-22	22	f	1	0	c	ALE	left	0	0	0	19.390429496765137	19.390429496765137	-0.0038170151472364	0.0038170151472364	-0.2186988582741522	0.2186988582741522	-0.458041817668368	0.458041817668368	-26.243862992898272	26.243862992898272	-0.0038170151472364	-0.2186988582741522	-26.243862992898272
2021-07-22	22	f	1	0	c	ALE	left	0	0	0	19.640460968017575	19.640460968017575	0.0031458450868881	0.0031458450868881	0.1802436464806538	0.1802436464806538	0.377501410426572	0.377501410426572	21.629237577678467	21.629237577678467	0.0031458450868881	0.1802436464806538	21.629237577678467
2021-07-22	22	f	1	0	c	ALE	left	0	0	0	19.848772048950195	19.848772048950195	-0.0013141260532626	0.0013141260532626	-0.075293876600131	0.075293876600131	-0.1576951263915119	0.1576951263915119	-9.03526519201572	9.03526519201572	-0.0013141260532626	-0.075293876600131	-9.03526519201572
2021-07-22	22	f	1	0	c	ALE	left	0	0	0	21.0404212474823	21.0404212474823	-0.0105197961181961	0.0105197961181961	-0.6027399189107431	0.6027399189107431	-1.262375534183532	1.262375534183532	-72.32879026928917	72.32879026928917	-0.0105197961181961	-0.6027399189107431	-72.32879026928917
2021-07-22	22	f	1	0	c	ALE	left	0	0	0	21.340484142303467	21.340484142303467	-0.0077166468855092	0.0077166468855092	-0.4421312985324485	0.4421312985324485	-0.925997626261104	0.925997626261104	-53.05575582389383	53.05575582389383	-0.0077166468855092	-0.4421312985324485	-53.05575582389383
2021-07-22	22	f	1	0	c	ALE	left	0	0	0	21.715473175048828	21.715473175048828	0.001591606286342	0.001591606286342	0.091192322853887	0.091192322853887	0.19099275436104	0.19099275436104	10.94307874246644	10.94307874246644	0.001591606286342	0.091192322853887	10.94307874246644
2021-07-22	22	f	1	0	c	ALE	left	0	0	0	22.140427589416504	22.140427589416504	-0.0060549038934673	0.0060549038934673	-0.3469204384530061	0.3469204384530061	-0.726588467216076	0.726588467216076	-41.63045261436073	41.63045261436073	-0.0060549038934673	-0.3469204384530061	-41.63045261436073
2021-07-22	22	f	1	0	c	ALE	left	0	0	0	22.49051308631897	22.49051308631897	-0.003421290936343	0.003421290936343	-0.1960255311388155	0.1960255311388155	-0.41055491236116	0.41055491236116	-23.52306373665786	23.52306373665786	-0.003421290936343	-0.1960255311388155	-23.52306373665786
2021-07-22	22	f	1	0	c	ALE	left	0	0	0	22.773808002471924	22.773808002471924	-0.0049636834466779	0.0049636834466779	-0.2843981123335935	0.2843981123335935	-0.595642013601348	0.595642013601348	-34.12777348003122	34.12777348003122	-0.0049636834466779	-0.2843981123335935	-34.12777348003122
2021-07-22	22	f	1	0	c	ALE	left	0	0	0	23.048808097839355	23.048808097839355	-0.0024645474686313	0.0024645474686313	-0.1412081683622241	0.1412081683622241	-0.295745696235756	0.295745696235756	-16.944980203466898	16.944980203466898	-0.0024645474686313	-0.1412081683622241	-16.944980203466898
2021-07-22	22	f	1	0	c	ALE	left	0	0	0	23.398823976516724	23.398823976516724	0.0010896717061037	0.0010896717061037	0.0624335898145618	0.0624335898145618	0.130760604732444	0.130760604732444	7.49203077774742	7.49203077774742	0.0010896717061037	0.0624335898145618	7.49203077774742
2021-07-22	22	f	1	0	c	ALE	left	0	0	0	24.45714020729065	24.45714020729065	-0.0075730880814609	0.0075730880814609	-0.4339059849485353	0.4339059849485353	-0.908770569775308	0.908770569775308	-52.06871819382424	52.06871819382424	-0.0075730880814609	-0.4339059849485353	-52.06871819382424
2021-07-22	22	f	1	0	c	ALE	left	0	0	0	24.815484046936035	24.815484046936035	0.0043715878985343	0.0043715878985343	0.2504735363564801	0.2504735363564801	0.524590547824116	0.524590547824116	30.05682436277761	30.05682436277761	0.0043715878985343	0.2504735363564801	30.05682436277761
2021-07-22	22	f	1	10	c	ALE	left	1	0	0	300.8241357803345	8.160622835159302	-0.0072512953139389	0.0072512953139389	-0.4154686174916903	0.4154686174916903	-0.870155437672668	0.870155437672668	-49.85623409900283	49.85623409900283	-0.0072512953139389	-0.4154686174916903	-49.85623409900283	-65.42044008288032
2021-07-22	22	f	1	10	c	ALE	left	0	0	0	318.615483045578	25.951970100402832	-0.0023834857833647	0.0023834857833647	-0.1365636759162301	0.1365636759162301	-0.286018294003764	0.286018294003764	-16.387641109947616	16.387641109947616	-0.0023834857833647	-0.1365636759162301	-16.387641109947616
2021-07-22	22	f	1	10	c	ALE	left	0	0	0	318.85706758499146	26.193554639816284	0.0010124392184962	0.0010124392184962	0.0580084942333556	0.0580084942333556	0.121492706219544	0.121492706219544	6.961019308002679	6.961019308002679	0.0010124392184962	0.0580084942333556	6.961019308002679
2021-07-22	22	f	1	10	c	ALE	left	0	0	0	320.3905100822449	27.726997137069706	-0.0069871401257068	0.0069871401257068	-0.4003336400695071	0.4003336400695071	-0.8384568150848161	0.8384568150848161	-48.04003680834085	48.04003680834085	-0.0069871401257068	-0.4003336400695071	-48.04003680834085
2021-07-22	22	f	1	10	c	ALE	left	0	0	0	320.7987377643585	28.13522481918335	-0.001575994008583	0.001575994008583	-0.0902978052297103	0.0902978052297103	-0.18911928102996	0.18911928102996	-10.83573662756524	10.83573662756524	-0.001575994008583	-0.0902978052297103	-10.83573662756524
2021-07-22	22	f	1	10	c	ALE	left	0	0	0	321.1738214492798	28.51030850410461	-0.0052427415401378	0.0052427415401378	-0.300386963327813	0.300386963327813	-0.629128984816536	0.629128984816536	-36.04643559933757	36.04643559933757	-0.0052427415401378	-0.300386963327813	-36.04643559933757
2021-07-22	22	f	1	10	c	ALE	left	0	0	0	321.6321384906769	28.96862554550171	0.002130571042769	0.002130571042769	0.1220727287034505	0.1220727287034505	0.25566852513228	0.25566852513228	14.648727444414062	14.648727444414062	0.002130571042769	0.1220727287034505	14.648727444414062
2021-07-22	22	f	1	10	c	ALE	left	0	0	0	321.8488204479217	29.185307502746586	-0.0016619354226382	0.0016619354226382	-0.0952218855404596	0.0952218855404596	-0.199432250716584	0.199432250716584	-11.426626264855152	11.426626264855152	-0.0016619354226382	-0.0952218855404596	-11.426626264855152
2021-07-22	22	f	1	11	c	ALE	left	1	0	0	322.2487773895264	0.3185064792633056	-0.0017349752278982	0.0017349752278982	-0.099406758118315	0.099406758118315	-0.208197027347784	0.208197027347784	-11.928810974197802	11.928810974197802	-0.0017349752278982	-0.099406758118315	-11.928810974197802	-128.55912621834364
2021-07-22	22	f	1	11	c	ALE	left	1	0	0	322.5908098220825	0.660538911819458	0.01318834879216	0.01318834879216	0.755636724537225	0.755636724537225	1.5826018550592	1.5826018550592	90.676406944467	90.676406944467	0.01318834879216	0.755636724537225	90.676406944467	-126.14128301096858
2021-07-22	22	f	1	11	c	ALE	left	1	0	0	322.9737756252289	1.0435047149658203	-0.0173994313335513	0.0173994313335513	-0.9969139813401712	0.9969139813401712	-2.087931760026156	2.087931760026156	-119.62967776082056	119.62967776082056	-0.0173994313335513	-0.9969139813401712	-119.62967776082056	-123.49217245073083
2021-07-22	22	f	1	11	c	ALE	left	1	0	0	323.4907820224762	1.5605111122131348	0.0052218896228617	0.0052218896228617	0.2991922364731366	0.2991922364731366	0.626626754743404	0.626626754743404	35.90306837677639	35.90306837677639	0.0052218896228617	0.2991922364731366	35.90306837677639	-119.64600387894995
2021-07-22	22	f	1	11	c	ALE	left	1	0	0	323.6987566947937	1.7684857845306396	0.002807819908027	0.002807819908027	0.160876230362758	0.160876230362758	0.33693838896324	0.33693838896324	19.30514764353097	19.30514764353097	0.002807819908027	0.160876230362758	19.30514764353097	-118.20242736464724
2021-07-22	22	f	1	11	c	ALE	left	1	0	0	324.19039368629456	2.260122776031494	-0.0146711449424246	0.0146711449424246	-0.8405946858256328	0.8405946858256328	-1.760537393090952	1.760537393090952	-100.87136229907594	100.87136229907594	-0.0146711449424246	-0.8405946858256328	-100.87136229907594	-114.5812968856536
2021-07-22	22	f	1	11	c	ALE	left	1	0	0	324.60708570480347	2.6768147945404053	0.0021096153263875	0.0021096153263875	0.1208720545981174	0.1208720545981174	0.2531538391664999	0.2531538391664999	14.504646551774089	14.504646551774089	0.0021096153263875	0.1208720545981174	14.504646551774089	-111.6634269716434
2021-07-22	22	f	1	11	c	ALE	left	0	0	0	351.1404447555542	29.210173845291138	0.0011268388169591	0.0011268388169591	0.0645631084032711	0.0645631084032711	0.135220658035092	0.135220658035092	7.747573008392534	7.747573008392534	0.0011268388169591	0.0645631084032711	7.747573008392534
2021-07-22	22	f	2	0	c	ALE	right	1	0	0	2.061589241027832	2.061589241027832	0.0014684551389768	0.0014684551389768	0.0841362818676673	0.0841362818676673	0.176214616677216	0.176214616677216	10.096353824120088	10.096353824120088	-0.0014684551389768	-0.0841362818676673	-10.096353824120088	81.48312050878008
2021-07-22	22	f	2	0	c	ALE	right	1	0	0	4.045514345169067	4.045514345169067	-0.0060127694016532	0.0060127694016532	-0.3445063099001296	0.3445063099001296	-0.721532328198384	0.721532328198384	-41.34075718801556	41.34075718801556	0.0060127694016532	0.3445063099001296	41.34075718801556	64.31065486113556
2021-07-22	22	f	2	0	c	ALE	right	1	0	0	4.294947385787964	4.294947385787964	0.0022788005187731	0.0022788005187731	0.1305656520779211	0.1305656520779211	0.273456062252772	0.273456062252772	15.667878249350537	15.667878249350537	-0.0022788005187731	-0.1305656520779211	-15.667878249350537	62.21375254099075
2021-07-22	22	f	2	0	c	ALE	right	1	1	1	4.711988687515259	4.711988687515259	0.0207663906853758	0.0207663906853758	1.1898265419918184	1.1898265419918184	2.491966882245096	2.491966882245096	142.77918503901822	142.77918503901822	-0.0207663906853758	-1.1898265419918184	-142.77918503901822	58.262768463180976
2021-07-22	22	f	2	0	c	ALE	right	1	1	1	5.453229427337647	5.453229427337647	0.0211822572216502	0.0211822572216502	1.2136539393610657	1.2136539393610657	2.5418708665980243	2.5418708665980243	145.63847272332788	145.63847272332788	-0.0211822572216502	-1.2136539393610657	-145.63847272332788	51.40675729785748
2021-07-22	22	f	2	0	c	ALE	right	1	1	1	5.761659383773804	5.761659383773804	-0.0011024783882354	0.0011024783882354	-0.0631673586502738	0.0631673586502738	-0.132297406588248	0.132297406588248	-7.580083038032862	7.580083038032862	0.0011024783882354	0.0631673586502738	7.580083038032862	48.54128861359809
2021-07-22	22	f	2	0	c	ALE	right	0	0	0	16.11995267868042	16.11995267868042	0.0019536767159181	0.0019536767159181	0.1119374303550862	0.1119374303550862	0.234441205910172	0.234441205910172	13.432491642610348	13.432491642610348	-0.0019536767159181	-0.1119374303550862	-13.432491642610348
2021-07-22	22	f	2	0	c	ALE	right	0	0	0	16.51996159553528	16.51996159553528	0.0047579904598064	0.0047579904598064	0.2726127723104166	0.2726127723104166	0.5709588551767679	0.5709588551767679	32.713532677249994	32.713532677249994	-0.0047579904598064	-0.2726127723104166	-32.713532677249994
2021-07-22	22	f	2	0	c	ALE	right	0	0	0	16.711660623550415	16.711660623550415	-0.001940247760767	0.001940247760767	-0.1111680079016577	0.1111680079016577	-0.23282973129204	0.23282973129204	-13.340160948198928	13.340160948198928	0.001940247760767	0.1111680079016577	13.340160948198928
2021-07-22	22	f	2	0	c	ALE	right	0	0	0	16.911600828170776	16.911600828170776	0.0013564155718284	0.0013564155718284	0.0777168875315914	0.0777168875315914	0.162769868619408	0.162769868619408	9.32602650379098	9.32602650379098	-0.0013564155718284	-0.0777168875315914	-9.32602650379098
2021-07-22	22	f	2	0	c	ALE	right	0	0	0	17.394937753677368	17.394937753677368	-0.0019274564282774	0.0019274564282774	-0.110435118535655	0.110435118535655	-0.231294771393288	0.231294771393288	-13.25221422427861	13.25221422427861	0.0019274564282774	0.110435118535655	13.25221422427861
2021-07-22	22	f	2	0	c	ALE	right	0	0	0	17.569921255111694	17.569921255111694	0.0033032823338529	0.0033032823338529	0.1892641362698957	0.1892641362698957	0.396393880062348	0.396393880062348	22.711696352387488	22.711696352387488	-0.0033032823338529	-0.1892641362698957	-22.711696352387488
2021-07-22	22	f	2	0	c	ALE	right	0	0	0	18.4865939617157	18.4865939617157	-0.0029294859519464	0.0029294859519464	-0.167847181189393	0.167847181189393	-0.351538314233568	0.351538314233568	-20.14166174272716	20.14166174272716	0.0029294859519464	0.167847181189393	20.14166174272716
2021-07-22	22	f	2	0	c	ALE	right	0	0	0	19.06156015396118	19.06156015396118	-0.0103882643826281	0.0103882643826281	-0.5952037055906659	0.5952037055906659	-1.246591725915372	1.246591725915372	-71.42444467087991	71.42444467087991	0.0103882643826281	0.5952037055906659	71.42444467087991
2021-07-22	22	f	2	0	c	ALE	right	0	0	0	19.711684226989743	19.711684226989743	0.0034517115273755	0.0034517115273755	0.1977685026152712	0.1977685026152712	0.41420538328506	0.41420538328506	23.732220313832556	23.732220313832556	-0.0034517115273755	-0.1977685026152712	-23.732220313832556
2021-07-22	22	f	2	0	c	ALE	right	0	0	0	20.32832169532776	20.32832169532776	0.0021460893066281	0.0021460893066281	0.1229618597279473	0.1229618597279473	0.257530716795372	0.257530716795372	14.75542316735368	14.75542316735368	-0.0021460893066281	-0.1229618597279473	-14.75542316735368
2021-07-22	22	f	2	0	c	ALE	right	0	0	0	20.886585235595703	20.886585235595703	0.0053294043657887	0.0053294043657887	0.3053523774782877	0.3053523774782877	0.639528523894644	0.639528523894644	36.64228529739452	36.64228529739452	-0.0053294043657887	-0.3053523774782877	-36.64228529739452
2021-07-22	22	f	2	0	c	ALE	right	0	0	0	21.144920587539676	21.144920587539676	-0.0056567719027297	0.0056567719027297	-0.3241091556946	0.3241091556946	-0.678812628327564	0.678812628327564	-38.893098683352	38.893098683352	0.0056567719027297	0.3241091556946	38.893098683352
2021-07-22	22	f	2	0	c	ALE	right	0	0	0	21.74492907524109	21.74492907524109	0.0030858431305859	0.0030858431305859	0.1768057876220094	0.1768057876220094	0.370301175670308	0.370301175670308	21.216694514641134	21.216694514641134	-0.0030858431305859	-0.1768057876220094	-21.216694514641134
2021-07-22	22	f	2	0	c	ALE	right	0	0	0	22.27844548225403	22.27844548225403	0.0114727862701324	0.0114727862701324	0.6573422325342241	0.6573422325342241	1.376734352415888	1.376734352415888	78.88106790410689	78.88106790410689	-0.0114727862701324	-0.6573422325342241	-78.88106790410689
2021-07-22	22	f	2	0	c	ALE	right	0	0	0	22.594988346099854	22.594988346099854	-0.0021482760911799	0.0021482760911799	-0.1230871532534699	0.1230871532534699	-0.257793130941588	0.257793130941588	-14.770458390416389	14.770458390416389	0.0021482760911799	0.1230871532534699	14.770458390416389
2021-07-22	22	f	2	0	c	ALE	right	0	0	0	22.928322315216064	22.928322315216064	0.004385912971023	0.004385912971023	0.2512943025513016	0.2512943025513016	0.52630955652276	0.52630955652276	30.1553163061562	30.1553163061562	-0.004385912971023	-0.2512943025513016	-30.1553163061562
2021-07-22	22	f	2	1	c	ALE	left	1	1	0	32.49494981765747	6.891785383224487	0.0138245946192107	0.0138245946192107	0.7920909251600405	0.7920909251600405	1.6589513543052838	1.6589513543052838	95.05091101920486	95.05091101920486	0.0138245946192107	0.7920909251600405	95.05091101920486	-37.422380667830176
2021-07-22	22	f	2	1	c	ALE	left	1	1	0	32.75321817398071	7.1500537395477295	-0.0044809670577844	0.0044809670577844	-0.2567405005482002	0.2567405005482002	-0.537716046934128	0.537716046934128	-30.808860065784025	30.808860065784025	-0.0044809670577844	-0.2567405005482002	-30.808860065784025	-34.74635749265067
2021-07-22	22	f	2	1	c	ALE	left	1	1	0	32.953224897384644	7.35006046295166	0.0020298153999997	0.0020298153999997	0.1162998556106418	0.1162998556106418	0.243577847999964	0.243577847999964	13.955982673277015	13.955982673277015	0.0020298153999997	0.1162998556106418	13.955982673277015	-32.72680311775057
2021-07-22	22	f	2	1	c	ALE	left	1	1	0	35.38660788536072	9.783443450927734	0.0010173776906322	0.0010173776906322	0.0582914478439914	0.0582914478439914	0.1220853228758639	0.1220853228758639	6.994973741278969	6.994973741278969	0.0010173776906322	0.0582914478439914	6.994973741278969	-7.720325269126061
2021-07-22	22	f	2	1	c	ALE	left	0	0	0	45.91998910903931	20.316824674606323	-0.0013769354482647	0.0013769354482647	-0.0788925898475214	0.0788925898475214	-0.165232253791764	0.165232253791764	-9.467110781702573	9.467110781702573	-0.0013769354482647	-0.0788925898475214	-9.467110781702573
2021-07-22	22	f	2	1	c	ALE	left	0	0	0	50.11156964302063	24.508405208587646	0.0037596583879931	0.0037596583879931	0.2154125580429631	0.2154125580429631	0.4511590065591719	0.4511590065591719	25.84950696515558	25.84950696515558	0.0037596583879931	0.2154125580429631	25.84950696515558
2021-07-22	22	f	2	2	c	ALE	right	1	0	0	51.58659029006958	0.4024806022644043	-0.0088582181747637	0.0088582181747637	-0.5075385154200395	0.5075385154200395	-1.062986180971644	1.062986180971644	-60.90462185040474	60.90462185040474	0.0088582181747637	0.5075385154200395	60.90462185040474	94.95239946785776
2021-07-22	22	f	2	2	c	ALE	right	1	0	0	51.78659558296204	0.6024858951568604	0.0035445152013706	0.0035445152013706	0.2030857614584985	0.2030857614584985	0.425341824164472	0.425341824164472	24.370291375019814	24.370291375019814	-0.0035445152013706	-0.2030857614584985	-24.370291375019814	93.36310633906254
2021-07-22	22	f	2	2	c	ALE	right	1	0	0	52.06992483139038	0.8858151435852051	-0.0022262093505375	0.0022262093505375	-0.1275524000983588	0.1275524000983588	-0.2671451220645	0.2671451220645	-15.306288011803057	15.306288011803057	0.0022262093505375	0.1275524000983588	15.306288011803057	90.96789074445596
2021-07-22	22	f	2	2	c	ALE	right	1	0	0	52.28654360771179	1.1024339199066162	-0.0041799625519315	0.0041799625519315	-0.2394942127484081	0.2394942127484081	-0.5015955062317801	0.5015955062317801	-28.739305529808977	28.739305529808977	0.0041799625519315	0.2394942127484081	28.739305529808977	89.36252734116249
2021-07-22	22	f	2	2	c	ALE	right	1	0	0	52.77860379219055	1.594494104385376	-0.0111366563590161	0.0111366563590161	-0.6380834072591526	0.6380834072591526	-1.336398763081932	1.336398763081932	-76.57000887109831	76.57000887109831	0.0111366563590161	0.6380834072591526	76.57000887109831	85.31411539972733
2021-07-22	22	f	2	2	c	ALE	right	1	0	0	53.18658471107483	2.0024750232696533	0.0053791384841109	0.0053791384841109	0.308201932555954	0.308201932555954	0.645496618093308	0.645496618093308	36.98423190671448	36.98423190671448	-0.0053791384841109	-0.308201932555954	-36.98423190671448	82.03383262505366
2021-07-22	22	f	2	2	c	ALE	right	1	0	0	53.96998834609985	2.7858786582946777	0.0081128111716607	0.0081128111716607	0.4648298401227426	0.4648298401227426	0.973537340599284	0.973537340599284	55.77958081472911	55.77958081472911	-0.0081128111716607	-0.4648298401227426	-55.77958081472911	75.34096902170793
2021-07-22	22	f	2	2	c	ALE	right	1	0	0	54.15322780609131	2.969118118286133	0.0079689304914162	0.0079689304914162	0.4565860843912613	0.4565860843912613	0.956271658969944	0.956271658969944	54.79033012695136	54.79033012695136	-0.0079689304914162	-0.4565860843912613	-54.79033012695136	73.9217551730674
2021-07-22	22	f	2	2	c	ALE	right	1	0	0	54.412004232406616	3.2278945446014404	-0.0030530504711525	0.0030530504711525	-0.1749269066374657	0.1749269066374657	-0.3663660565383	0.3663660565383	-20.99122879649589	20.99122879649589	0.0030530504711525	0.1749269066374657	20.99122879649589	71.63162057387116
2021-07-22	22	f	2	2	c	ALE	right	1	0	0	54.61992597579956	3.4358162879943848	0.0068206975484486	0.0068206975484486	0.3907971828613321	0.3907971828613321	0.8184837058138319	0.8184837058138319	46.89566194335985	46.89566194335985	-0.0068206975484486	-0.3907971828613321	-46.89566194335985	69.89778448726057
2021-07-22	22	f	2	2	c	ALE	right	1	0	0	54.82830262184143	3.644192934036255	-0.0053770717040455	0.0053770717040455	-0.3080835147810248	0.3080835147810248	-0.64524860448546	0.64524860448546	-36.970021773722976	36.970021773722976	0.0053770717040455	0.3080835147810248	36.970021773722976	68.14956148282188
2021-07-22	22	f	2	2	c	ALE	right	1	0	0	55.06158828735352	3.87747859954834	0.0112638002150435	0.0112638002150435	0.6453682136005416	0.6453682136005416	1.35165602580522	1.35165602580522	77.444185632065	77.444185632065	-0.0112638002150435	-0.6453682136005416	-77.444185632065	66.09128306957521
2021-07-22	22	f	2	2	c	ALE	right	1	0	0	55.34489822387695	4.160788536071777	-0.005061581280211	0.005061581280211	-0.2900072450185144	0.2900072450185144	-0.60738975362532	0.60738975362532	-34.800869402221736	34.800869402221736	0.005061581280211	0.2900072450185144	34.800869402221736	63.41457387741759
2021-07-22	22	f	2	2	c	ALE	right	1	0	0	55.58659791946411	4.402488231658936	0.0011117235917903	0.0011117235917903	0.0636970697947089	0.0636970697947089	0.133406831014836	0.133406831014836	7.643648375365075	7.643648375365075	-0.0011117235917903	-0.0636970697947089	-7.643648375365075	61.30856946188911
2021-07-22	22	f	2	3	c	ALE	left	1	0	0	77.16997814178467	0.38582444190979	-0.0013478713689386	0.0013478713689386	-0.0772273407667024	0.0772273407667024	-0.161744564272632	0.161744564272632	-9.267280892004294	9.267280892004294	-0.0013478713689386	-0.0772273407667024	-9.267280892004294	-94.95239946785776
2021-07-22	22	f	2	3	c	ALE	left	1	0	0	77.49494647979736	0.7107927799224854	-0.0021619226247652	0.0021619226247652	-0.123869042032891	0.123869042032891	-0.2594307149718239	0.2594307149718239	-14.86428504394693	14.86428504394693	-0.0021619226247652	-0.123869042032891	-14.86428504394693	-92.56629392150012
2021-07-22	22	f	2	3	c	ALE	left	1	0	0	78.8119854927063	2.027831792831421	-0.0194051549282392	0.0194051549282392	-1.111833478185596	1.111833478185596	-2.3286185913887043	2.3286185913887043	-133.42001738227154	133.42001738227154	-0.0194051549282392	-1.111833478185596	-133.42001738227154	-81.75862567593092
2021-07-22	22	f	2	3	c	ALE	left	1	0	0	79.51992678642273	2.735773086547852	-0.014333482426585	0.014333482426585	-0.8212480487682543	0.8212480487682543	-1.7200178911902	1.7200178911902	-98.54976585219052	98.54976585219052	-0.014333482426585	-0.8212480487682543	-98.54976585219052	-75.90612437363106
2021-07-22	22	f	2	3	c	ALE	left	1	0	0	79.93652963638306	3.1523759365081787	-0.0049527927912136	0.0049527927912136	-0.283774123739358	0.283774123739358	-0.594335134945632	0.594335134945632	-34.052894848722964	34.052894848722964	-0.0049527927912136	-0.283774123739358	-34.052894848722964	-72.20644038647626
2021-07-22	22	f	2	3	c	ALE	left	1	0	0	80.46989965438843	3.68574595451355	0.002789013382821	0.002789013382821	0.1597986958411479	0.1597986958411479	0.33468160593852	0.33468160593852	19.17584350093775	19.17584350093775	0.002789013382821	0.1597986958411479	19.17584350093775	-67.56355678577658
2021-07-22	22	f	2	3	c	ALE	left	1	0	0	80.96157574653625	4.177422046661377	0.0015937788764649	0.0015937788764649	0.0913168030985409	0.0913168030985409	0.1912534651757879	0.1912534651757879	10.958016371824916	10.958016371824916	0.0015937788764649	0.0913168030985409	10.958016371824916	-63.41457387741759
2021-07-22	22	f	2	3	c	ALE	left	1	0	0	81.21195149421692	4.427797794342041	-0.0047272094700139	0.0047272094700139	-0.2708491515060711	0.2708491515060711	-0.567265136401668	0.567265136401668	-32.50189818072854	32.50189818072854	-0.0047272094700139	-0.2708491515060711	-32.50189818072854	-61.00596763362233
2021-07-22	22	f	2	5	c	ALE	right	0	0	0	152.0783724784851	24.094083786010746	0.0037948911534524	0.0037948911534524	0.2174312468043553	0.2174312468043553	0.455386938414288	0.455386938414288	26.09174961652264	26.09174961652264	-0.0037948911534524	-0.2174312468043553	-26.09174961652264
2021-07-22	22	f	2	5	c	ALE	right	0	0	0	153.31164479255676	25.3273561000824	-0.0145100977799875	0.0145100977799875	-0.831367363115429	0.831367363115429	-1.7412117335985	1.7412117335985	-99.76408357385148	99.76408357385148	0.0145100977799875	0.831367363115429	99.76408357385148
2021-07-22	22	f	2	6	c	ALE	left	1	0	0	154.06157779693604	0.475689172744751	-0.0041927892745145	0.0041927892745145	-0.2402291298173992	0.2402291298173992	-0.5031347129417401	0.5031347129417401	-28.827495578087905	28.827495578087905	-0.0041927892745145	-0.2402291298173992	-28.827495578087905	-94.42324576173668
2021-07-22	22	f	2	6	c	ALE	left	1	0	0	154.36993026733398	0.7840416431427002	0.0096963321020876	0.0096963321020876	0.5555589062068332	0.5555589062068332	1.1635598522505122	1.1635598522505122	66.66706874481999	66.66706874481999	0.0096963321020876	0.5555589062068332	66.66706874481999	-91.76791832456472
2021-07-22	22	f	2	6	c	ALE	left	1	0	0	154.80327677726746	1.217388153076172	-0.0060626497101741	0.0060626497101741	-0.3473642410591877	0.3473642410591877	-0.727517965220892	0.727517965220892	-41.68370892710252	41.68370892710252	-0.0060626497101741	-0.3473642410591877	-41.68370892710252	-88.28807308856261
2021-07-22	22	f	2	6	c	ALE	left	1	0	0	155.88657975196838	2.3006911277771	0.0100474209517916	0.0100474209517916	0.5756748155289753	0.5756748155289753	1.205690514214992	1.205690514214992	69.08097786347703	69.08097786347703	0.0100474209517916	0.5756748155289753	69.08097786347703	-79.54599653932993
2021-07-22	22	f	2	6	c	ALE	left	1	0	0	156.12827467918396	2.542386054992676	-0.0034938367397311	0.0034938367397311	-0.2001820994943395	0.2001820994943395	-0.4192604087677319	0.4192604087677319	-24.02185193932074	24.02185193932074	-0.0034938367397311	-0.2001820994943395	-24.02185193932074	-77.59316800145393
2021-07-22	22	f	2	6	c	ALE	left	1	0	0	157.16157603263855	3.5756874084472656	0.0108081700571298	0.0108081700571298	0.6192625285332074	0.6192625285332074	1.296980406855576	1.296980406855576	74.31150342398489	74.31150342398489	0.0108081700571298	0.6192625285332074	74.31150342398489	-68.73392527385627
2021-07-22	22	f	2	6	c	ALE	left	1	0	0	157.45324659347534	3.8673579692840576	-0.0046055370822489	0.0046055370822489	-0.2638778372038575	0.2638778372038575	-0.5526644498698681	0.5526644498698681	-31.6653404644629	31.6653404644629	-0.0046055370822489	-0.2638778372038575	-31.6653404644629	-66.09128306957521
2021-07-22	22	f	2	6	c	ALE	left	1	1	1	158.44489860534668	4.859009981155396	-0.021248223661326	0.021248223661326	-1.2174335379439931	1.2174335379439931	-2.54978683935912	2.54978683935912	-146.0920245532792	146.0920245532792	-0.021248223661326	-1.2174335379439931	-146.0920245532792	-57.03209308653005
2021-07-22	22	f	2	6	c	ALE	left	1	1	1	158.83653950691223	5.250650882720947	-0.0049345154649179	0.0049345154649179	-0.2827269100818309	0.2827269100818309	-0.592141855790148	0.592141855790148	-33.92722920981971	33.92722920981971	-0.0049345154649179	-0.2827269100818309	-33.92722920981971	-53.29766604413858
2021-07-22	22	f	2	6	c	ALE	left	1	1	1	159.51993107795715	5.934042453765869	-0.0155794392525759	0.0155794392525759	-0.8926361163530488	0.8926361163530488	-1.869532710309108	1.869532710309108	-107.11633396236586	107.11633396236586	-0.0155794392525759	-0.8926361163530488	-107.11633396236586	-46.93458065183745
2021-07-22	22	f	2	6	c	ALE	left	1	1	1	159.72831392288208	6.142425298690796	0.0013070973118768	0.0013070973118768	0.0748911593834357	0.0748911593834357	0.156851677425216	0.156851677425216	8.986939126012286	8.986939126012286	0.0013070973118768	0.0748911593834357	8.986939126012286	-44.992977803274414
2021-07-22	22	f	2	6	c	ALE	left	1	1	1	161.56164813041687	7.975759506225586	-0.0015580337163227	0.0015580337163227	-0.0892687562843736	0.0892687562843736	-0.186964045958724	0.186964045958724	-10.71225075412484	10.71225075412484	-0.0015580337163227	-0.0892687562843736	-10.71225075412484	-26.614137464124525
2021-07-22	22	f	2	7	c	ALE	left	1	0	0	180.17862820625305	0.9940578937530518	-0.0073822032719675	0.0073822032719675	-0.4229690909914048	0.4229690909914048	-0.8858643926361001	0.8858643926361001	-50.756290918968574	50.756290918968574	-0.0073822032719675	-0.4229690909914048	-50.756290918968574	-90.16612295257409
2021-07-22	22	f	2	7	c	ALE	left	1	0	0	180.6865756511688	1.5020053386688232	0.0017703345204242	0.0017703345204242	0.1014326963466233	0.1014326963466233	0.212440142450904	0.212440142450904	12.171923561594795	12.171923561594795	0.0017703345204242	0.1014326963466233	12.171923561594795	-86.12813901743024
2021-07-22	22	f	2	7	c	ALE	left	1	0	0	181.10329723358157	1.918726921081543	0.0073494608829906	0.0073494608829906	0.4210930902918527	0.4210930902918527	0.881935305958872	0.881935305958872	50.53117083502233	50.53117083502233	0.0073494608829906	0.4210930902918527	50.53117083502233	-82.58336336973179
2021-07-22	22	f	2	7	c	ALE	left	1	0	0	181.46158146858212	2.2770111560821533	-0.0010833322304487	0.0010833322304487	-0.0620703646152044	0.0620703646152044	-0.129999867653844	0.129999867653844	-7.448443753824528	7.448443753824528	-0.0010833322304487	-0.0620703646152044	-7.448443753824528	-79.8236682238255
2021-07-22	22	f	2	7	c	ALE	left	1	0	0	181.7799746990204	2.5954043865203857	-0.0051910289261437	0.0051910289261437	-0.2974240487983619	0.2974240487983619	-0.622923471137244	0.622923471137244	-35.69088585580343	35.69088585580343	-0.0051910289261437	-0.2974240487983619	-35.69088585580343	-77.03220391905505
2021-07-22	22	f	2	7	c	ALE	left	1	0	0	182.12829041481015	2.9437201023101807	-0.0138963856173254	0.0138963856173254	-0.7962042463590445	0.7962042463590445	-1.667566274079048	1.667566274079048	-95.54450956308534	95.54450956308534	-0.0138963856173254	-0.7962042463590445	-95.54450956308534	-74.20633027095309
2021-07-22	22	f	2	7	c	ALE	left	1	0	0	182.5120084285736	3.3274381160736084	0.0018899946661307	0.0018899946661307	0.1082887176715262	0.1082887176715262	0.226799359935684	0.226799359935684	12.994646120583148	12.994646120583148	0.0018899946661307	0.1082887176715262	12.994646120583148	-70.76647556537048
2021-07-22	22	f	2	7	c	ALE	left	1	0	0	183.0615782737732	3.877007961273194	-0.0240975404249042	0.0240975404249042	-1.380687362992899	1.380687362992899	-2.891704850988504	2.891704850988504	-165.6824835591479	165.6824835591479	-0.0240975404249042	-1.380687362992899	-165.6824835591479	-66.09128306957521
2021-07-22	22	f	2	7	c	ALE	left	1	0	0	183.3123209476471	4.127750635147095	0.0104350809093732	0.0104350809093732	0.5978860949846214	0.5978860949846214	1.252209709124784	1.252209709124784	71.74633139815457	71.74633139815457	0.0104350809093732	0.5978860949846214	71.74633139815457	-63.71369776953753
2021-07-22	22	f	2	7	c	ALE	left	1	0	0	183.6199176311493	4.435347318649292	-0.0255474869526861	0.0255474869526861	-1.4637631795544503	1.4637631795544503	-3.065698434322332	3.065698434322332	-175.65158154653403	175.65158154653403	-0.0255474869526861	-1.4637631795544503	-175.65158154653403	-61.00596763362233
2021-07-22	22	f	2	7	c	ALE	left	1	1	0	185.9198875427246	6.735317230224609	-0.0023393208964256	0.0023393208964256	-0.1340332142919472	0.1340332142919472	-0.280718507571072	0.280718507571072	-16.083985715033673	16.083985715033673	-0.0023393208964256	-0.1340332142919472	-16.083985715033673	-39.084362925252165
2021-07-22	22	f	2	7	c	ALE	left	0	0	0	195.71998143196103	16.53541111946106	-0.0144296476253101	0.0144296476253101	-0.8267579087912393	0.8267579087912393	-1.731557715037212	1.731557715037212	-99.21094905494871	99.21094905494871	-0.0144296476253101	-0.8267579087912393	-99.21094905494871
2021-07-22	22	f	2	7	c	ALE	left	0	0	0	196.11164045333865	16.927070140838623	-0.0091095694192624	0.0091095694192624	-0.5219398809051758	0.5219398809051758	-1.0931483303114882	1.0931483303114882	-62.6327857086211	62.6327857086211	-0.0091095694192624	-0.5219398809051758	-62.6327857086211
2021-07-22	22	f	2	7	c	ALE	left	0	0	0	196.41998863220212	17.23541831970215	0.0050706662804061	0.0050706662804061	0.2905277771865692	0.2905277771865692	0.608479953648732	0.608479953648732	34.8633332623883	34.8633332623883	0.0050706662804061	0.2905277771865692	34.8633332623883
2021-07-22	22	f	2	7	c	ALE	left	0	0	0	196.73652720451355	17.55195689201355	-0.0068842056957608	0.0068842056957608	-0.3944359316670162	0.3944359316670162	-0.826104683491296	0.826104683491296	-47.33231180004195	47.33231180004195	-0.0068842056957608	-0.3944359316670162	-47.33231180004195
2021-07-22	22	f	2	7	c	ALE	left	0	0	0	196.9782695770264	17.793699264526367	0.0033080508804039	0.0033080508804039	0.1895373538616797	0.1895373538616797	0.3969661056484679	0.3969661056484679	22.744482463401567	22.744482463401567	0.0033080508804039	0.1895373538616797	22.744482463401567
2021-07-22	22	f	2	7	c	ALE	left	0	0	0	197.37835574150083	18.19378542900085	0.0089508330719185	0.0089508330719185	0.5128449581470478	0.5128449581470478	1.0740999686302202	1.0740999686302202	61.54139497764574	61.54139497764574	0.0089508330719185	0.5128449581470478	61.54139497764574
2021-07-22	22	f	2	7	c	ALE	left	0	0	0	197.6615779399872	18.477007627487183	-0.0056455092197048	0.0056455092197048	-0.3234638514912796	0.3234638514912796	-0.677461106364576	0.677461106364576	-38.81566217895356	38.81566217895356	-0.0056455092197048	-0.3234638514912796	-38.81566217895356
2021-07-22	22	f	2	7	c	ALE	left	0	0	0	197.95324301719663	18.76867270469665	-0.001461774749409	0.001461774749409	-0.0837535237399292	0.0837535237399292	-0.17541296992908	0.17541296992908	-10.050422848791507	10.050422848791507	-0.001461774749409	-0.0837535237399292	-10.050422848791507
2021-07-22	22	f	2	7	c	ALE	left	0	0	0	199.0949776172638	19.910407304763797	-0.0019887578090416	0.0019887578090416	-0.1139474289317682	0.1139474289317682	-0.238650937084992	0.238650937084992	-13.673691471812184	13.673691471812184	-0.0019887578090416	-0.1139474289317682	-13.673691471812184
2021-07-22	22	f	2	7	c	ALE	left	0	0	0	200.17830777168277	20.99373745918274	-0.004051736152741	0.004051736152741	-0.2321473812526327	0.2321473812526327	-0.4862083383289199	0.4862083383289199	-27.85768575031593	27.85768575031593	-0.004051736152741	-0.2321473812526327	-27.85768575031593
2021-07-22	22	f	2	7	c	ALE	left	0	0	0	200.47828125953677	21.293710947036743	0.0016200538496094	0.0016200538496094	0.0928222481665404	0.0928222481665404	0.194406461953128	0.194406461953128	11.138669779984848	11.138669779984848	0.0016200538496094	0.0928222481665404	11.138669779984848
2021-07-22	22	f	2	7	c	ALE	left	0	0	0	201.08665347099304	21.90208315849304	0.0207933264353397	0.0207933264353397	1.1913698467827694	1.1913698467827694	2.495199172240764	2.495199172240764	142.96438161393232	142.96438161393232	0.0207933264353397	1.1913698467827694	142.96438161393232
2021-07-22	22	f	2	7	c	ALE	left	0	0	0	201.81999969482425	22.63542938232422	0.0125002634612138	0.0125002634612138	0.7162123391291452	0.7162123391291452	1.500031615345656	1.500031615345656	85.94548069549742	85.94548069549742	0.0125002634612138	0.7162123391291452	85.94548069549742
2021-07-22	22	f	2	7	c	ALE	left	0	0	0	202.1366674900055	22.952097177505493	0.0136762629566966	0.0136762629566966	0.7835921469298237	0.7835921469298237	1.641151554803592	1.641151554803592	94.03105763157885	94.03105763157885	0.0136762629566966	0.7835921469298237	94.03105763157885
2021-07-22	22	f	2	7	c	ALE	left	0	0	0	202.58665299415588	23.402082681655884	0.0029197805078087	0.0029197805078087	0.1672911002020028	0.1672911002020028	0.350373660937044	0.350373660937044	20.074932024240336	20.074932024240336	0.0029197805078087	0.1672911002020028	20.074932024240336
2021-07-22	22	f	2	7	c	ALE	left	0	0	0	202.78660535812375	23.60203504562378	-0.0017154342254171	0.0017154342254171	-0.0982871411486933	0.0982871411486933	-0.205852107050052	0.205852107050052	-11.794456937843195	11.794456937843195	-0.0017154342254171	-0.0982871411486933	-11.794456937843195
2021-07-22	22	f	2	7	c	ALE	left	0	0	0	203.36998629570007	24.185415983200077	0.0149075559605889	0.0149075559605889	0.8541400393968377	0.8541400393968377	1.788906715270668	1.788906715270668	102.49680472762051	102.49680472762051	0.0149075559605889	0.8541400393968377	102.49680472762051
2021-07-22	22	f	2	7	c	ALE	left	0	0	0	203.62832069396973	24.443750381469727	-0.0048131270105855	0.0048131270105855	-0.2757718639669678	0.2757718639669678	-0.5775752412702599	0.5775752412702599	-33.09262367603614	33.09262367603614	-0.0048131270105855	-0.2757718639669678	-33.09262367603614
2021-07-22	22	f	2	7	c	ALE	left	0	0	0	204.219961643219	25.035391330718998	0.0102376108266665	0.0102376108266665	0.5865718926654282	0.5865718926654282	1.22851329919998	1.22851329919998	70.38862711985138	70.38862711985138	0.0102376108266665	0.5865718926654282	70.38862711985138
2021-07-22	22	f	2	7	c	ALE	left	0	0	0	204.5116832256317	25.327112913131717	-0.0042384643976444	0.0042384643976444	-0.2428461216014828	0.2428461216014828	-0.508615727717328	0.508615727717328	-29.14153459217794	29.14153459217794	-0.0042384643976444	-0.2428461216014828	-29.14153459217794
2021-07-22	22	f	2	7	c	ALE	left	0	0	0	204.7365822792053	25.55201196670532	0.001381337427415	0.001381337427415	0.0791448046743382	0.0791448046743382	0.1657604912898	0.1657604912898	9.497376560920584	9.497376560920584	0.001381337427415	0.0791448046743382	9.497376560920584
2021-07-22	25	f	2	1	c	ALE	right	0	0	0	46.87675595283508	17.626232147216797	-0.0027382835399503	0.0027382835399503	-0.1568920899492949	0.1568920899492949	-0.328594024794036	0.328594024794036	-18.82705079391539	18.82705079391539	0.0027382835399503	0.1568920899492949	18.82705079391539
2021-07-22	25	f	2	1	c	ALE	right	0	0	0	47.09341049194336	17.842886686325073	0.0016099530983696	0.0016099530983696	0.0922435177505883	0.0922435177505883	0.1931943718043519	0.1931943718043519	11.0692221300706	11.0692221300706	-0.0016099530983696	-0.0922435177505883	-11.0692221300706
2021-07-22	25	f	2	2	c	ALE	left	1	1	1	68.9766674041748	10.439924955368042	0.014534753779446	0.014534753779446	0.832780047824078	0.832780047824078	1.74417045353352	1.74417045353352	99.93360573888936	99.93360573888936	0.014534753779446	0.832780047824078	99.93360573888936	-40.98129255141075
2021-07-22	25	f	2	2	c	ALE	left	1	1	1	69.26008367538452	10.72334122657776	-0.0067582348765896	0.0067582348765896	-0.3872183353867008	0.3872183353867008	-0.810988185190752	0.810988185190752	-46.4662002464041	46.4662002464041	-0.0067582348765896	-0.3872183353867008	-46.4662002464041	-38.00686420766114
2021-07-22	25	f	2	2	c	ALE	left	1	1	1	69.51044368743896	10.973701238632202	0.00246247814336	0.00246247814336	0.1410896047577388	0.1410896047577388	0.2954973772031999	0.2954973772031999	16.930752570928664	16.930752570928664	0.00246247814336	0.1410896047577388	16.930752570928664	-35.0197309604451
2021-07-22	25	f	2	2	c	ALE	left	1	1	1	69.73501491546631	11.198272466659546	-0.0011725948568094	0.0011725948568094	-0.0671847363739257	0.0671847363739257	-0.140711382817128	0.140711382817128	-8.062168364871086	8.062168364871086	-0.0011725948568094	-0.0671847363739257	-8.062168364871086	-32.40004231631981
2021-07-22	25	f	2	5	c	ALE	right	0	0	0	170.94345259666443	24.62767720222473	0.0100383927261448	0.0100383927261448	0.5751575363029219	0.5751575363029219	1.2046071271373762	1.2046071271373762	69.01890435635063	69.01890435635063	-0.0100383927261448	-0.5751575363029219	-69.01890435635063
2021-07-22	25	f	2	5	c	ALE	right	0	0	0	171.78500628471377	25.469230890274048	0.0033480365890854	0.0033480365890854	0.1918283662099692	0.1918283662099692	0.401764390690248	0.401764390690248	23.019403945196316	23.019403945196316	-0.0033480365890854	-0.1918283662099692	-23.019403945196316
2021-07-22	25	f	2	5	c	ALE	right	0	0	0	172.45173287391663	26.13595747947693	0.0026926499906085	0.0026926499906085	0.1542774801678078	0.1542774801678078	0.3231179988730199	0.3231179988730199	18.51329762013693	18.51329762013693	-0.0026926499906085	-0.1542774801678078	-18.51329762013693
2021-07-22	25	f	2	5	c	ALE	right	0	0	0	173.168315410614	26.85254001617432	-0.0029440181396588	0.0029440181396588	-0.1686798142124053	0.1686798142124053	-0.353282176759056	0.353282176759056	-20.241577705488645	20.241577705488645	0.0029440181396588	0.1686798142124053	20.241577705488645
2021-07-22	25	f	2	5	c	ALE	right	0	0	0	173.3350920677185	27.01931667327881	-0.0036849063158524	0.0036849063158524	-0.2111295797994436	0.2111295797994436	-0.442188757902288	0.442188757902288	-25.335549575933232	25.335549575933232	0.0036849063158524	0.2111295797994436	25.335549575933232
2021-07-22	25	f	2	5	c	ALE	right	0	0	0	173.5767023563385	27.260926961898804	0.0015265450494825	0.0015265450494825	0.0874645885719366	0.0874645885719366	0.1831854059379	0.1831854059379	10.4957506286324	10.4957506286324	-0.0015265450494825	-0.0874645885719366	-10.4957506286324
2021-07-22	25	f	2	5	c	ALE	right	0	0	0	174.62670278549194	28.31092739105225	0.0050019758934831	0.0050019758934831	0.2865921079227606	0.2865921079227606	0.600237107217972	0.600237107217972	34.39105295073128	34.39105295073128	-0.0050019758934831	-0.2865921079227606	-34.39105295073128
2021-07-22	25	f	2	6	c	ALE	right	1	0	0	176.64370250701904	1.05653977394104	-0.0018884942502201	0.0018884942502201	-0.1082027501723345	0.1082027501723345	-0.226619310026412	0.226619310026412	-12.984330020680147	12.984330020680147	0.0018884942502201	0.1082027501723345	12.984330020680147	123.25168262623956
2021-07-22	25	f	2	6	c	ALE	right	1	0	0	176.98499941825867	1.397836685180664	-0.0022117790013808	0.0022117790013808	-0.1267256019947797	0.1267256019947797	-0.265413480165696	0.265413480165696	-15.207072239373566	15.207072239373566	0.0022117790013808	0.1267256019947797	15.207072239373566	120.8479818984224
2021-07-22	25	f	2	6	c	ALE	right	1	0	0	178.10169100761414	2.514528274536133	0.0027886272637539	0.0027886272637539	0.1597765728482135	0.1597765728482135	0.3346352716504679	0.3346352716504679	19.17318874178562	19.17318874178562	-0.0027886272637539	-0.1597765728482135	-19.17318874178562	112.63870174253783
2021-07-22	25	f	2	6	c	ALE	right	1	0	0	178.46833181381226	2.881169080734253	-0.0065732419464386	0.0065732419464386	-0.3766190212492901	0.3766190212492901	-0.788789033572632	0.788789033572632	-45.19428254991481	45.19428254991481	0.0065732419464386	0.3766190212492901	45.19428254991481	109.94916003509589
2021-07-22	25	f	2	6	c	ALE	right	1	0	0	178.68498945236206	3.0978267192840576	0.0012165533760234	0.0012165533760234	0.0697033739985326	0.0697033739985326	0.145986405122808	0.145986405122808	8.364404879823919	8.364404879823919	-0.0012165533760234	-0.0697033739985326	-8.364404879823919	108.47110589850364
2021-07-22	25	f	2	6	c	ALE	right	1	0	0	178.91040921211243	3.323246479034424	-0.0011642299815564	0.0011642299815564	-0.0667054643257754	0.0667054643257754	-0.139707597786768	0.139707597786768	-8.004655719093048	8.004655719093048	0.0011642299815564	0.0667054643257754	8.004655719093048	106.73514026780902
2021-07-22	25	f	2	6	c	ALE	right	1	0	0	180.80168890953064	5.214526176452637	0.0140405202458229	0.0140405202458229	0.8044625522536373	0.8044625522536373	1.684862429498748	1.684862429498748	96.53550627043649	96.53550627043649	-0.0140405202458229	-0.8044625522536373	-96.53550627043649	91.93517040430756
2021-07-22	25	f	2	6	c	ALE	right	1	0	0	181.42672681808472	5.839564085006714	0.0020607217251475	0.0020607217251475	0.1180706576018697	0.1180706576018697	0.2472866070177	0.2472866070177	14.168478912224376	14.168478912224376	-0.0020607217251475	-0.1180706576018697	-14.168478912224376	86.93145803860693
2021-07-22	25	f	2	6	c	ALE	right	1	1	1	184.92670822143555	9.339545488357544	0.0181557866411578	0.0181557866411578	1.040249948278343	1.040249948278343	2.178694396938936	2.178694396938936	124.82999379340116	124.82999379340116	-0.0181557866411578	-1.040249948278343	-124.82999379340116	53.360666813445405
2021-07-22	25	f	2	6	c	ALE	right	1	1	1	185.1683211326599	9.58115839958191	-0.0055579785639496	0.0055579785639496	-0.3184487143384942	0.3184487143384942	-0.6669574276739519	0.6669574276739519	-38.2138457206193	38.2138457206193	0.0055579785639496	0.3184487143384942	38.2138457206193	50.49674551414482
2021-07-22	25	f	2	6	c	ALE	right	1	1	1	185.40174388885495	9.814581155776978	0.0012483866081343	0.0012483866081343	0.0715272838467475	0.0715272838467475	0.149806392976116	0.149806392976116	8.583274061609707	8.583274061609707	-0.0012483866081343	-0.0715272838467475	-8.583274061609707	47.96336860011711
2021-07-22	25	f	2	12	c	ALE	right	1	0	0	352.04373145103455	0.8613457679748535	-0.0094905293043646	0.0094905293043646	-0.5437672744853207	0.5437672744853207	-1.138863516523752	1.138863516523752	-65.25207293823848	65.25207293823848	0.0094905293043646	0.5437672744853207	65.25207293823848	124.69532589062628
2021-07-22	25	f	2	12	c	ALE	right	1	0	0	352.3516926765442	1.169306993484497	0.003620550984408	0.003620550984408	0.2074422909185139	0.2074422909185139	0.43446611812896	0.43446611812896	24.89307491022167	24.89307491022167	-0.003620550984408	-0.2074422909185139	-24.89307491022167	122.53040988467114
2021-07-22	25	f	2	12	c	ALE	right	1	0	0	354.7600815296173	3.577695846557617	-0.0055661968670549	0.0055661968670549	-0.3189195884211872	0.3189195884211872	-0.667943624046588	0.667943624046588	-38.27035061054246	38.27035061054246	0.0055661968670549	0.3189195884211872	38.27035061054246	104.9851657920845
2021-07-22	25	f	2	12	c	ALE	right	1	0	0	355.16005420684814	3.977668523788452	0.0041091094812914	0.0041091094812914	0.2354346308351881	0.2354346308351881	0.4930931377549679	0.4930931377549679	28.252155700222573	28.252155700222573	-0.0041091094812914	-0.2354346308351881	-28.252155700222573	101.94793944856109
2021-07-22	25	f	2	12	c	ALE	right	1	0	0	355.30168890953064	4.119303226470947	0.0028384291917544	0.0028384291917544	0.1626300131342565	0.1626300131342565	0.340611503010528	0.340611503010528	19.51560157611079	19.51560157611079	-0.0028384291917544	-0.1626300131342565	-19.51560157611079	100.66693027999004
2021-07-22	25	f	2	12	c	ALE	right	1	0	0	355.5183730125427	4.335987329483032	0.0018344274987353	0.0018344274987353	0.1051049535002728	0.1051049535002728	0.220131299848236	0.220131299848236	12.612594420032742	12.612594420032742	-0.0018344274987353	-0.1051049535002728	-12.612594420032742	99.11649958246907
2021-07-22	25	f	2	12	c	ALE	right	1	0	0	359.81043910980225	8.628053426742554	-0.0039959828277258	0.0039959828277258	-0.2289529510354406	0.2289529510354406	-0.4795179393270959	0.4795179393270959	-27.47435412425288	27.47435412425288	0.0039959828277258	0.2289529510354406	27.47435412425288	60.69524209526804
2021-07-22	25	f	2	12	c	ALE	right	1	1	1	360.19334530830383	9.01095962524414	0.0017741798315882	0.0017741798315882	0.101653016447235	0.101653016447235	0.212901579790584	0.212901579790584	12.198361973668204	12.198361973668204	-0.0017741798315882	-0.101653016447235	-12.198361973668204	56.8883054982514
2021-07-22	25	f	2	19	c	ALE	left	0	0	0	766.126713514328	210.0708465576172	0.0053478107184386	0.0053478107184386	0.3064069838013564	0.3064069838013564	0.641737286212632	0.641737286212632	36.76883805616277	36.76883805616277	0.0053478107184386	0.3064069838013564	36.76883805616277
2021-07-22	25	f	2	19	c	ALE	left	0	0	0	766.4350790977478	210.379212141037	-0.0027221434642591	0.0027221434642591	-0.1559673317311675	0.1559673317311675	-0.326657215711092	0.326657215711092	-18.7160798077401	18.7160798077401	-0.0027221434642591	-0.1559673317311675	-18.7160798077401
2021-07-22	25	f	2	19	c	ALE	left	0	0	0	766.8017585277557	210.7458915710449	0.0037501098870583	0.0037501098870583	0.2148654692387224	0.2148654692387224	0.4500131864469959	0.4500131864469959	25.78385630864669	25.78385630864669	0.0037501098870583	0.2148654692387224	25.78385630864669
2021-07-22	25	f	2	19	c	ALE	left	0	0	0	767.1516697406769	211.0958027839661	-0.0023347169912035	0.0023347169912035	-0.1337694299534427	0.1337694299534427	-0.28016603894442	0.28016603894442	-16.052331594413126	16.052331594413126	-0.0023347169912035	-0.1337694299534427	-16.052331594413126
2021-07-22	25	f	2	19	c	ALE	left	0	0	0	767.5516855716705	211.4958186149597	0.0136624680503135	0.0136624680503135	0.7828017570152941	0.7828017570152941	1.63949616603762	1.63949616603762	93.93621084183528	93.93621084183528	0.0136624680503135	0.7828017570152941	93.93621084183528
2021-07-22	25	f	2	19	c	ALE	left	0	0	0	767.88498711586	211.8291201591492	-0.0044340321616468	0.0044340321616468	-0.2540513290876308	0.2540513290876308	-0.532083859397616	0.532083859397616	-30.4861594905157	30.4861594905157	-0.0044340321616468	-0.2540513290876308	-30.4861594905157
2021-07-22	25	f	2	19	c	ALE	left	0	0	0	768.1017482280731	212.0458812713623	0.0014719537841802	0.0014719537841802	0.0843367394718359	0.0843367394718359	0.1766344541016239	0.1766344541016239	10.120408736620307	10.120408736620307	0.0014719537841802	0.0843367394718359	10.120408736620307
2021-07-22	25	f	2	19	c	ALE	left	0	0	0	770.293338060379	214.2374711036682	-0.0304980243727338	0.0304980243727338	-1.7474080800447669	1.7474080800447669	-3.659762924728056	3.659762924728056	-209.688969605372	209.688969605372	-0.0304980243727338	-1.7474080800447669	-209.688969605372
2021-07-22	25	f	2	19	c	ALE	left	0	0	0	770.6103830337524	214.55451607704163	0.0103003485896656	0.0103003485896656	0.5901665017013686	0.5901665017013686	1.236041830759872	1.236041830759872	70.81998020416424	70.81998020416424	0.0103003485896656	0.5901665017013686	70.81998020416424
2021-07-22	25	f	2	19	c	ALE	left	0	0	0	770.8438515663147	214.78798460960388	-0.003101804917873	0.003101804917873	-0.1777203306670458	0.1777203306670458	-0.37221659014476	0.37221659014476	-21.3264396800455	21.3264396800455	-0.003101804917873	-0.1777203306670458	-21.3264396800455
[truncated: 9,421 more rows]
