# Supplementary material for: Eye-specific detection and a multi-eye integration model of biological motion perception
Source: J Exp Biol. 2024 Jun 26;227(12):jeb247061. doi: 10.1242/jeb.247061 (PMC11418026; doi:10.1242/jeb.247061)
Supplement: Dataset 3. Raw data of experiment 2, first year of testing [file jexbio-227-247061-Dataset3.csv]

date	experimenter	subj	sex	trialn	stimn	stimdir	eyes	cond	corrside	stimpres	stimvisible	stiminfocus	timefromstart	timefromonset	framefromonset	dirval_rad	absval_rad	dirval_deg	absval_deg	dirval_rad_s	absval_rad_s	dirval_deg_s	absval_deg_s	dirval_rad_lr	dirval_deg_lr	dirval_deg_s_lr	stimpos
2021-08-03	richard	40	m	1	0	outward	Control	bio-rand	right	1	1	0	0.0659084320068359	0.0659084320068359	1.0	-0.0040466614227272	0.0040466614227272	-0.2318566206406736	0.2318566206406736	-0.4855993707272639	0.4855993707272639	-27.82279447688084	27.82279447688084	0.0040466614227272	0.2318566206406736	27.82279447688084	6.403903518184658
2021-08-03	richard	40	m	1	0	outward	Control	bio-rand	right	1	1	0	0.5410304069519043	0.5410304069519043	11.0	-0.0036016465093907	0.0036016465093907	-0.2063591442861121	0.2063591442861121	-0.432197581126884	0.432197581126884	-24.763097314333457	24.763097314333457	0.0036016465093907	0.2063591442861121	24.763097314333457	9.776395694393228
2021-08-03	richard	40	m	1	0	outward	Control	bio-rand	right	1	1	0	0.7991702556610107	0.7991702556610107	16.0	0.003290165990065	0.003290165990065	0.1885126251282064	0.1885126251282064	0.3948199188078	0.3948199188078	22.621515015384773	22.621515015384773	-0.003290165990065	-0.1885126251282064	-22.621515015384773	11.339989087842346
2021-08-03	richard	40	m	1	0	outward	Control	bio-rand	right	1	1	1	3.674225807189941	3.674225807189941	73.0	0.0057818297705275	0.0057818297705275	0.331274443714319	0.331274443714319	0.6938195724633	0.6938195724633	39.75293324571828	39.75293324571828	-0.0057818297705275	-0.331274443714319	-39.75293324571828	54.952312726810085
2021-08-03	richard	40	m	1	0	outward	Control	bio-rand	right	1	1	1	6.27423882484436	6.27423882484436	125.0	0.00301694692268	0.00301694692268	0.1728583256845455	0.1728583256845455	0.3620336307216	0.3620336307216	20.74299908214546	20.74299908214546	-0.00301694692268	-0.1728583256845455	-20.74299908214546	58.97666834715496
2021-08-03	richard	40	m	1	2	outward	Control	bio-rand	left	0	0	0	64.67423486709595	16.052382469177246		0.0026242790522206	0.0026242790522206	0.1503601139568321	0.1503601139568321	0.314913486266472	0.314913486266472	18.04321367481986	18.04321367481986	0.0026242790522206	0.1503601139568321	18.04321367481986
2021-08-03	richard	40	m	1	2	outward	Control	bio-rand	left	0	0	0	65.2241747379303	16.602322340011597		0.0022829487575085	0.0022829487575085	0.1308033286498722	0.1308033286498722	0.27395385090102	0.27395385090102	15.696399437984672	15.696399437984672	0.0022829487575085	0.1308033286498722	15.696399437984672
2021-08-03	richard	40	m	1	2	outward	Control	bio-rand	left	0	0	0	65.49088668823242	16.86903429031372		0.0033561311899277	0.0033561311899277	0.1922921526750761	0.1922921526750761	0.402735742791324	0.402735742791324	23.07505832100913	23.07505832100913	0.0033561311899277	0.1922921526750761	23.07505832100913
2021-08-03	richard	40	m	1	2	outward	Control	bio-rand	left	0	0	0	67.24925231933594	18.62739992141724		-0.0108669310512647	0.0108669310512647	-0.6226292854971301	0.6226292854971301	-1.304031726151764	1.304031726151764	-74.71551425965562	74.71551425965562	-0.0108669310512647	-0.6226292854971301	-74.71551425965562
2021-08-03	richard	40	m	1	2	outward	Control	bio-rand	left	0	0	0	67.60759949684143	18.98574709892273		0.0016926604361213	0.0016926604361213	0.0969822991385237	0.0969822991385237	0.203119252334556	0.203119252334556	11.637875896622852	11.637875896622852	0.0016926604361213	0.0969822991385237	11.637875896622852
2021-08-03	richard	40	m	1	2	outward	Control	bio-rand	left	0	0	0	69.89093041419983	21.269078016281128		-0.0065922662141005	0.0065922662141005	-0.3777090314946442	0.3777090314946442	-0.79107194569206	0.79107194569206	-45.3250837793573	45.3250837793573	-0.0065922662141005	-0.3777090314946442	-45.3250837793573
2021-08-03	richard	40	m	1	2	outward	Control	bio-rand	left	0	0	0	70.16588020324707	21.54402780532837		-0.0077965861840519	0.0077965861840519	-0.4467114829561815	0.4467114829561815	-0.935590342086228	0.935590342086228	-53.60537795474178	53.60537795474178	-0.0077965861840519	-0.4467114829561815	-53.60537795474178
2021-08-03	richard	40	m	1	2	outward	Control	bio-rand	left	0	0	0	70.49925327301025	21.877400875091556		-0.0049900440528506	0.0049900440528506	-0.2859084638126957	0.2859084638126957	-0.598805286342072	0.598805286342072	-34.30901565752348	34.30901565752348	-0.0049900440528506	-0.2859084638126957	-34.30901565752348
2021-08-03	richard	40	m	1	2	outward	Control	bio-rand	left	0	0	0	70.982581615448	22.360729217529297		-0.0046973333725269	0.0046973333725269	-0.2691373772117446	0.2691373772117446	-0.563680004703228	0.563680004703228	-32.29648526540936	32.29648526540936	-0.0046973333725269	-0.2691373772117446	-32.29648526540936
2021-08-03	richard	40	m	1	2	outward	Control	bio-rand	left	0	0	0	72.04927372932434	23.42742133140564		-0.0167913543390965	0.0167913543390965	-0.9620737359389112	0.9620737359389112	-2.01496252069158	2.01496252069158	-115.44884831266933	115.44884831266933	-0.0167913543390965	-0.9620737359389112	-115.44884831266933
2021-08-03	richard	40	m	1	2	outward	Control	bio-rand	left	0	0	0	72.4909336566925	23.869081258773804		0.0011050159398739	0.0011050159398739	0.0633127496494564	0.0633127496494564	0.132601912784868	0.132601912784868	7.597529957934769	7.597529957934769	0.0011050159398739	0.0633127496494564	7.597529957934769
2021-08-03	richard	40	m	1	3	outward	Control	bio-rand	left	1	1	0	74.51585483551025	1.6061854362487793	32.0	-0.0044070370787999	0.0044070370787999	-0.2525046247728975	0.2525046247728975	-0.528844449455988	0.528844449455988	-30.300554972747697	30.300554972747697	-0.0044070370787999	-0.2525046247728975	-30.300554972747697	21.1165832049818
2021-08-03	richard	40	m	1	3	outward	Control	bio-rand	left	0	0	0	82.38257789611816	9.47290849685669		-0.018476004886562	0.018476004886562	-1.058597102263088	1.058597102263088	-2.2171205863874404	2.2171205863874404	-127.03165227157056	127.03165227157056	-0.018476004886562	-1.058597102263088	-127.03165227157056
2021-08-03	richard	40	m	1	3	outward	Control	bio-rand	left	0	0	0	82.63258457183838	9.722915172576904		0.0041221332807993	0.0041221332807993	0.2361808395802153	0.2361808395802153	0.4946559936959159	0.4946559936959159	28.34170074962584	28.34170074962584	0.0041221332807993	0.2361808395802153	28.34170074962584
2021-08-03	richard	40	m	1	3	outward	Control	bio-rand	left	0	0	0	84.09094500541687	11.181275606155396		0.0010372634692011	0.0010372634692011	0.059430819028321	0.059430819028321	0.1244716163041319	0.1244716163041319	7.13169828339853	7.13169828339853	0.0010372634692011	0.059430819028321	7.13169828339853
2021-08-03	richard	40	m	1	3	outward	Control	bio-rand	left	0	0	0	85.44927477836609	12.539605379104614		0.0020268172227784	0.0020268172227784	0.116128072709629	0.116128072709629	0.243218066733408	0.243218066733408	13.935368725155488	13.935368725155488	0.0020268172227784	0.116128072709629	13.935368725155488
2021-08-03	richard	40	m	1	3	outward	Control	bio-rand	left	0	0	0	87.20759868621826	14.297929286956789		0.0091238449907835	0.0091238449907835	0.522757810903472	0.522757810903472	1.09486139889402	1.09486139889402	62.73093730841664	62.73093730841664	0.0091238449907835	0.522757810903472	62.73093730841664
2021-08-03	richard	40	m	1	3	outward	Control	bio-rand	left	0	0	0	87.81585359573364	14.906184196472168		0.0059060450678328	0.0059060450678328	0.3383914560008754	0.3383914560008754	0.708725408139936	0.708725408139936	40.60697472010505	40.60697472010505	0.0059060450678328	0.3383914560008754	40.60697472010505
2021-08-03	richard	40	m	1	3	outward	Control	bio-rand	left	0	0	0	88.4409339427948	15.531264543533323		-0.0010799403464787	0.0010799403464787	-0.0618760239791253	0.0618760239791253	-0.129592841577444	0.129592841577444	-7.425122877495039	7.425122877495039	-0.0010799403464787	-0.0618760239791253	-7.425122877495039
2021-08-03	richard	40	m	1	3	outward	Control	bio-rand	left	0	0	0	88.66593217849731	15.75626277923584		0.0051210805019481	0.0051210805019481	0.2934162993083633	0.2934162993083633	0.6145296602337721	0.6145296602337721	35.2099559170036	35.2099559170036	0.0051210805019481	0.2934162993083633	35.2099559170036
2021-08-03	richard	40	m	1	3	outward	Control	bio-rand	left	0	0	0	88.915931224823	16.006261825561523		-0.0013641216244119	0.0013641216244119	-0.0781584118213319	0.0781584118213319	-0.163694594929428	0.163694594929428	-9.37900941855983	9.37900941855983	-0.0013641216244119	-0.0781584118213319	-9.37900941855983
2021-08-03	richard	40	m	1	3	outward	Control	bio-rand	left	0	0	0	90.14927697181702	17.239607572555542		0.0063137353558742	0.0063137353558742	0.3617503888541205	0.3617503888541205	0.7576482427049039	0.7576482427049039	43.41004666249447	43.41004666249447	0.0063137353558742	0.3617503888541205	43.41004666249447
2021-08-03	richard	40	m	1	3	outward	Control	bio-rand	left	0	0	0	90.62427377700806	17.714604377746582		0.0023991868421165	0.0023991868421165	0.1374632803165952	0.1374632803165952	0.28790242105398	0.28790242105398	16.49559363799143	16.49559363799143	0.0023991868421165	0.1374632803165952	16.49559363799143
2021-08-03	richard	40	m	1	4	inward	Control	bio-rand	right	1	1	1	103.54917001724245	6.329289197921753	127.0	0.0025354342805822	0.0025354342805822	0.1452696835101482	0.1452696835101482	0.304252113669864	0.304252113669864	17.432362021217784	17.432362021217784	-0.0025354342805822	-0.1452696835101482	-17.432362021217784	47.01648584303971
2021-08-03	richard	40	m	1	6	outward	Control	bio-rand	right	0	0	0	161.37418603897095	15.505029201507568		0.0060590304653032	0.0060590304653032	0.3471568736030607	0.3471568736030607	0.7270836558363839	0.7270836558363839	41.65882483236728	41.65882483236728	-0.0060590304653032	-0.3471568736030607	-41.65882483236728
2021-08-03	richard	40	m	1	6	outward	Control	bio-rand	right	0	0	0	162.4742624759674	16.60510563850403		0.0026246584827743	0.0026246584827743	0.1503818537261774	0.1503818537261774	0.314959017932916	0.314959017932916	18.04582244714129	18.04582244714129	-0.0026246584827743	-0.1503818537261774	-18.04582244714129
2021-08-03	richard	40	m	1	6	outward	Control	bio-rand	right	0	0	0	162.86593055725098	16.996773719787598		0.0023458111689379	0.0023458111689379	0.1344050795147918	0.1344050795147918	0.2814973402725479	0.2814973402725479	16.12860954177502	16.12860954177502	-0.0023458111689379	-0.1344050795147918	-16.12860954177502
2021-08-03	richard	40	m	1	6	outward	Control	bio-rand	right	0	0	0	163.59093761444092	17.72178077697754		0.0054990265548552	0.0054990265548552	0.3150710130235682	0.3150710130235682	0.659883186582624	0.659883186582624	37.80852156282818	37.80852156282818	-0.0054990265548552	-0.3150710130235682	-37.80852156282818
2021-08-03	richard	40	m	1	6	outward	Control	bio-rand	right	0	0	0	163.81593084335327	17.946774005889893		0.0062790205408661	0.0062790205408661	0.359761376467579	0.359761376467579	0.753482464903932	0.753482464903932	43.17136517610948	43.17136517610948	-0.0062790205408661	-0.359761376467579	-43.17136517610948
2021-08-03	richard	40	m	1	6	outward	Control	bio-rand	right	0	0	0	164.11593556404114	18.24677872657776		-0.0030812865247146	0.0030812865247146	-0.1765447133366794	0.1765447133366794	-0.3697543829657519	0.3697543829657519	-21.18536560040153	21.18536560040153	0.0030812865247146	0.1765447133366794	21.18536560040153
2021-08-03	richard	40	m	1	6	outward	Control	bio-rand	right	0	0	0	164.3408727645874	18.471715927124023		0.0011504814871938	0.0011504814871938	0.065917733624139	0.065917733624139	0.1380577784632559	0.1380577784632559	7.910128034896681	7.910128034896681	-0.0011504814871938	-0.065917733624139	-7.910128034896681
2021-08-03	richard	40	m	1	6	outward	Control	bio-rand	right	0	0	0	164.69916439056396	18.830007553100582		-0.0026838092769478	0.0026838092769478	-0.153770944587166	0.153770944587166	-0.322057113233736	0.322057113233736	-18.452513350459924	18.452513350459924	0.0026838092769478	0.153770944587166	18.452513350459924
2021-08-03	richard	40	m	1	6	outward	Control	bio-rand	right	0	0	0	165.17423105239868	19.305074214935303		0.0013419389662737	0.0013419389662737	0.0768874391316315	0.0768874391316315	0.1610326759528439	0.1610326759528439	9.226492695795784	9.226492695795784	-0.0013419389662737	-0.0768874391316315	-9.226492695795784
2021-08-03	richard	40	m	1	6	outward	Control	bio-rand	right	0	0	0	166.17426991462708	20.305113077163696		0.0041099723819624	0.0041099723819624	0.2354840714017754	0.2354840714017754	0.493196685835488	0.493196685835488	28.25808856821305	28.25808856821305	-0.0041099723819624	-0.2354840714017754	-28.25808856821305
2021-08-03	richard	40	m	1	6	outward	Control	bio-rand	right	0	0	0	166.46588468551636	20.59672784805298		0.001864587254274	0.001864587254274	0.1068329802037866	0.1068329802037866	0.22375047051288	0.22375047051288	12.819957624454402	12.819957624454402	-0.001864587254274	-0.1068329802037866	-12.819957624454402
2021-08-03	richard	40	m	1	6	outward	Control	bio-rand	right	0	0	0	169.44093084335327	23.571774005889893		0.0021724693371235	0.0021724693371235	0.1244733241387601	0.1244733241387601	0.26069632045482	0.26069632045482	14.93679889665122	14.93679889665122	-0.0021724693371235	-0.1244733241387601	-14.93679889665122
2021-08-03	richard	40	m	1	7	outward	Control	bio-rand	left	1	1	0	170.64105224609375	0.4759855270385742	8.0	-0.0042134184247688	0.0042134184247688	-0.2414110930619118	0.2414110930619118	-0.505610210972256	0.505610210972256	-28.969331167429416	28.969331167429416	-0.0042134184247688	-0.2414110930619118	-28.969331167429416	7.859608119900005
2021-08-03	richard	40	m	1	7	outward	Control	bio-rand	left	1	1	0	172.64186882972717	2.476802110671997	49.0	0.0025503887051766	0.0025503887051766	0.146126508924454	0.146126508924454	0.306046644621192	0.306046644621192	17.53518107093448	17.53518107093448	0.0025503887051766	0.146126508924454	17.53518107093448	34.30993778174241
2021-08-03	richard	40	m	1	7	outward	Control	bio-rand	left	1	1	1	175.1158356666565	4.950768947601318	98.0	-0.0013335351598985	0.0013335351598985	-0.0764059364944874	0.0764059364944874	-0.16002421918782	0.16002421918782	-9.168712379338494	9.168712379338494	-0.0013335351598985	-0.0764059364944874	-9.168712379338494	54.952312726810085
2021-08-03	richard	40	m	1	8	inward	Control	bio-rand	right	0	0	0	207.27427697181705	12.660001754760742		-0.006953938905936	0.006953938905936	-0.3984313503019539	0.3984313503019539	-0.83447266871232	0.83447266871232	-47.81176203623447	47.81176203623447	0.006953938905936	0.3984313503019539	47.81176203623447
2021-08-03	richard	40	m	1	8	inward	Control	bio-rand	right	0	0	0	207.38263630867004	12.76836109161377		-0.0069324760237007	0.0069324760237007	-0.3972016177336849	0.3972016177336849	-0.831897122844084	0.831897122844084	-47.6641941280422	47.6641941280422	0.0069324760237007	0.3972016177336849	47.6641941280422
2021-08-03	richard	40	m	1	8	inward	Control	bio-rand	right	0	0	0	208.32426357269287	13.709988355636597		-0.0045723910755224	0.0045723910755224	-0.2619787109107168	0.2619787109107168	-0.548686929062688	0.548686929062688	-31.43744530928601	31.43744530928601	0.0045723910755224	0.2619787109107168	31.43744530928601
2021-08-03	richard	40	m	1	8	inward	Control	bio-rand	right	0	0	0	211.1575493812561	16.54327416419983		-0.009605140087351	0.009605140087351	-0.5503339886371311	0.5503339886371311	-1.15261681048212	1.15261681048212	-66.04007863645573	66.04007863645573	0.009605140087351	0.5503339886371311	66.04007863645573
2021-08-03	richard	40	m	1	8	inward	Control	bio-rand	right	0	0	0	211.38262104988095	16.768345832824707		0.0019480696442575	0.0019480696442575	0.1116161688135064	0.1116161688135064	0.2337683573109	0.2337683573109	13.393940257620772	13.393940257620772	-0.0019480696442575	-0.1116161688135064	-13.393940257620772
2021-08-03	richard	40	m	1	8	inward	Control	bio-rand	right	0	0	0	212.85759925842285	18.243324041366577		-0.0013981967441793	0.0013981967441793	-0.0801107723704067	0.0801107723704067	-0.167783609301516	0.167783609301516	-9.61329268444881	9.61329268444881	0.0013981967441793	0.0801107723704067	9.61329268444881
2021-08-03	richard	40	m	1	8	inward	Control	bio-rand	right	0	0	0	213.33258271217343	18.718307495117188		0.0099465610127773	0.0099465610127773	0.569895966701509	0.569895966701509	1.193587321533276	1.193587321533276	68.38751600418108	68.38751600418108	-0.0099465610127773	-0.569895966701509	-68.38751600418108
2021-08-03	richard	40	m	1	8	inward	Control	bio-rand	right	0	0	0	213.59092664718628	18.976651430130005		-0.0011503967768253	0.0011503967768253	-0.0659128800775429	0.0659128800775429	-0.138047613219036	0.138047613219036	-7.909545609305156	7.909545609305156	0.0011503967768253	0.0659128800775429	7.909545609305156
2021-08-03	richard	40	m	1	8	inward	Control	bio-rand	right	0	0	0	215.26590299606323	20.65162777900696		-0.013608207782074	0.013608207782074	-0.7796928726499229	0.7796928726499229	-1.63298493384888	1.63298493384888	-93.56314471799077	93.56314471799077	0.013608207782074	0.7796928726499229	93.56314471799077
2021-08-03	richard	40	m	1	8	inward	Control	bio-rand	right	0	0	0	215.54085874557492	20.92658352851868		0.0014612641138423	0.0014612641138423	0.083724266477088	0.083724266477088	0.175351693661076	0.175351693661076	10.046911977250566	10.046911977250566	-0.0014612641138423	-0.083724266477088	-10.046911977250566
2021-08-03	richard	40	m	1	8	inward	Control	bio-rand	right	0	0	0	216.62427306175232	22.009997844696045		0.0040133281614207	0.0040133281614207	0.2299467654504044	0.2299467654504044	0.4815993793704839	0.4815993793704839	27.593611854048536	27.593611854048536	-0.0040133281614207	-0.2299467654504044	-27.593611854048536
2021-08-03	richard	40	m	1	8	inward	Control	bio-rand	right	0	0	0	216.9159314632416	22.301656246185303		0.0025602959973676	0.0025602959973676	0.1466941549534012	0.1466941549534012	0.307235519684112	0.307235519684112	17.603298594408145	17.603298594408145	-0.0025602959973676	-0.1466941549534012	-17.603298594408145
2021-08-03	richard	40	m	1	9	inward	Control	bio-rand	right	1	1	0	219.57423377037048	0.2047681808471679	4.0	0.0193940299020757	0.0193940299020757	1.111196061139455	1.111196061139455	2.327283588249084	2.327283588249084	133.34352733673458	133.34352733673458	-0.0193940299020757	-1.111196061139455	-133.34352733673458	105.81133666058128
2021-08-03	richard	40	m	1	9	inward	Control	bio-rand	right	1	1	0	219.84181475639343	0.4723491668701172	10.0	-0.0023167641502808	0.0023167641502808	-0.1327408079383022	0.1327408079383022	-0.278011698033696	0.278011698033696	-15.92889695259627	15.92889695259627	0.0023167641502808	0.1327408079383022	15.92889695259627	102.99451842432433
2021-08-03	richard	40	m	1	9	inward	Control	bio-rand	right	1	1	1	222.4491975307465	3.0797319412231445	62.0	-0.0036055912893315	0.0036055912893315	-0.2065851635278278	0.2065851635278278	-0.43267095471978	0.43267095471978	-24.790219623339343	24.790219623339343	0.0036055912893315	0.2065851635278278	24.790219623339343	62.02461985074096
2021-08-03	richard	40	m	1	11	inward	Control	bio-rand	right	0	0	0	278.4326000213623	10.26476550102234		0.010644788038102	0.010644788038102	0.6099014283945883	0.6099014283945883	1.27737456457224	1.27737456457224	73.1881714073506	73.1881714073506	-0.010644788038102	-0.6099014283945883	-73.1881714073506
2021-08-03	richard	40	m	1	11	inward	Control	bio-rand	right	0	0	0	278.80757784843445	10.639743328094482		-0.0076086193083423	0.0076086193083423	-0.4359417742897613	0.4359417742897613	-0.913034317001076	0.913034317001076	-52.31301291477136	52.31301291477136	0.0076086193083423	0.4359417742897613	52.31301291477136
2021-08-03	richard	40	m	1	11	inward	Control	bio-rand	right	0	0	0	279.14926624298096	10.981431722640991		0.0018280494673855	0.0018280494673855	0.1047395192223271	0.1047395192223271	0.21936593608626	0.21936593608626	12.568742306679262	12.568742306679262	-0.0018280494673855	-0.1047395192223271	-12.568742306679262
2021-08-03	richard	40	m	1	11	inward	Control	bio-rand	right	0	0	0	279.5326180458069	11.36478352546692		-0.003573724973214	0.003573724973214	-0.2047593581056654	0.2047593581056654	-0.42884699678568	0.42884699678568	-24.57112297267985	24.57112297267985	0.003573724973214	0.2047593581056654	24.57112297267985
2021-08-03	richard	40	m	1	11	inward	Control	bio-rand	right	0	0	0	280.18253445625305	12.014699935913086		0.0054369050069248	0.0054369050069248	0.3115117105103366	0.3115117105103366	0.652428600830976	0.652428600830976	37.3814052612404	37.3814052612404	-0.0054369050069248	-0.3115117105103366	-37.3814052612404
2021-08-03	richard	40	m	1	11	inward	Control	bio-rand	right	0	0	0	280.54092144966125	12.373086929321287		0.0061758458028298	0.0061758458028298	0.3538498994257311	0.3538498994257311	0.741101496339576	0.741101496339576	42.46198793108773	42.46198793108773	-0.0061758458028298	-0.3538498994257311	-42.46198793108773
2021-08-03	richard	40	m	1	11	inward	Control	bio-rand	right	0	0	0	281.95756578445435	13.78973126411438		0.0059565670573972	0.0059565670573972	0.3412861527755195	0.3412861527755195	0.7147880468876641	0.7147880468876641	40.954338333062346	40.954338333062346	-0.0059565670573972	-0.3412861527755195	-40.954338333062346
2021-08-03	richard	40	m	1	11	inward	Control	bio-rand	right	0	0	0	282.9991593360901	14.831324815750122		-0.0056184946193676	0.0056184946193676	-0.3219160289067254	0.3219160289067254	-0.674219354324112	0.674219354324112	-38.62992346880704	38.62992346880704	0.0056184946193676	0.3219160289067254	38.62992346880704
2021-08-03	richard	40	m	1	11	inward	Control	bio-rand	right	0	0	0	283.2243082523346	15.056473731994627		0.0033240163109936	0.0033240163109936	0.1904521056525785	0.1904521056525785	0.398881957319232	0.398881957319232	22.85425267830943	22.85425267830943	-0.0033240163109936	-0.1904521056525785	-22.85425267830943
2021-08-03	richard	40	m	1	11	inward	Control	bio-rand	right	0	0	0	283.4492132663727	15.281378746032717		-0.0010493039204489	0.0010493039204489	-0.060120686068253	0.060120686068253	-0.125916470453868	0.125916470453868	-7.214482328190366	7.214482328190366	0.0010493039204489	0.060120686068253	7.214482328190366
2021-08-03	richard	40	m	1	11	inward	Control	bio-rand	right	0	0	0	284.0408601760864	15.87302565574646		-0.0024814709511443	0.0024814709511443	-0.1421778124848824	0.1421778124848824	-0.297776514137316	0.297776514137316	-17.0613374981859	17.0613374981859	0.0024814709511443	0.1421778124848824	17.0613374981859
2021-08-03	richard	40	m	1	11	inward	Control	bio-rand	right	0	0	0	284.68258333206177	16.5147488117218		-0.0012605542605928	0.0012605542605928	-0.0722244389792015	0.0722244389792015	-0.151266511271136	0.151266511271136	-8.66693267750419	8.66693267750419	0.0012605542605928	0.0722244389792015	8.66693267750419
2021-08-03	richard	40	m	1	11	inward	Control	bio-rand	right	0	0	0	285.090847492218	16.92301297187805		-0.0093725462134848	0.0093725462134848	-0.5370073413239997	0.5370073413239997	-1.124705545618176	1.124705545618176	-64.44088095887997	64.44088095887997	0.0093725462134848	0.5370073413239997	64.44088095887997
2021-08-03	richard	40	m	1	11	inward	Control	bio-rand	right	0	0	0	285.3909540176392	17.223119497299194		-0.0044564034723623	0.0044564034723623	-0.2553331107738048	0.2553331107738048	-0.534768416683476	0.534768416683476	-30.63997329285657	30.63997329285657	0.0044564034723623	0.2553331107738048	30.63997329285657
2021-08-03	richard	40	m	1	13	inward	Control	bio-rand	right	0	0	0	339.6242644786835	22.557977199554443		-0.0024105303137253	0.0024105303137253	-0.1381132133648059	0.1381132133648059	-0.289263637647036	0.289263637647036	-16.573585603776714	16.573585603776714	0.0024105303137253	0.1381132133648059	16.573585603776714
2021-08-03	richard	40	m	1	13	inward	Control	bio-rand	right	0	0	0	339.7409317493439	22.674644470214844		-0.0013601301481789	0.0013601301481789	-0.0779297170791542	0.0779297170791542	-0.1632156177814679	0.1632156177814679	-9.351566049498508	9.351566049498508	0.0013601301481789	0.0779297170791542	9.351566049498508
2021-08-03	richard	40	m	1	13	inward	Control	bio-rand	right	0	0	0	339.9992651939392	22.93297791481018		-0.0018456258758938	0.0018456258758938	-0.1057465732488506	0.1057465732488506	-0.221475105107256	0.221475105107256	-12.689588789862071	12.689588789862071	0.0018456258758938	0.1057465732488506	12.689588789862071
2021-08-03	richard	40	m	1	13	inward	Control	bio-rand	right	0	0	0	340.47416472435	23.407877445220947		-0.0022038810991081	0.0022038810991081	-0.1262730855275472	0.1262730855275472	-0.264465731892972	0.264465731892972	-15.15277026330567	15.15277026330567	0.0022038810991081	0.1262730855275472	15.15277026330567
2021-08-03	richard	40	m	1	13	inward	Control	bio-rand	right	0	0	0	340.7991755008697	23.732888221740723		-0.0065452409462947	0.0065452409462947	-0.3750146821188994	0.3750146821188994	-0.7854289135553639	0.7854289135553639	-45.00176185426793	45.00176185426793	0.0065452409462947	0.3750146821188994	45.00176185426793
2021-08-03	richard	40	m	1	13	inward	Control	bio-rand	right	0	0	0	341.09079933166504	24.02451205253601		0.0016196809461121	0.0016196809461121	0.0928008823699794	0.0928008823699794	0.194361713533452	0.194361713533452	11.136105884397534	11.136105884397534	-0.0016196809461121	-0.0928008823699794	-11.136105884397534
2021-08-03	richard	40	m	1	14	outward	Control	bio-rand	left	1	1	0	342.8158564567566	1.444814682006836	29.0	0.0026443791218003	0.0026443791218003	0.1515117631116682	0.1515117631116682	0.317325494616036	0.317325494616036	18.18141157340019	18.18141157340019	0.0026443791218003	0.1515117631116682	18.18141157340019	18.9563911724396
2021-08-03	richard	40	m	1	14	outward	Control	bio-rand	left	1	1	0	342.9659028053284	1.5948610305786133	32.0	0.0015190631636011	0.0015190631636011	0.0870359080881339	0.0870359080881339	0.182287579632132	0.182287579632132	10.44430897057607	10.44430897057607	0.0015190631636011	0.0870359080881339	10.44430897057607	21.1165832049818
2021-08-03	richard	40	m	1	14	outward	Control	bio-rand	left	1	1	1	345.8575077056885	4.486465930938721	90.0	-0.002775577544397	0.002775577544397	-0.159028879005233	0.159028879005233	-0.33306930532764	0.33306930532764	-19.08346548062796	19.08346548062796	-0.002775577544397	-0.159028879005233	-19.08346548062796	54.952312726810085
2021-08-03	richard	40	m	1	14	outward	Control	bio-rand	left	1	1	0	350.0908315181732	8.719789743423462	174.0	0.0049507437579264	0.0049507437579264	0.2836567227799196	0.2836567227799196	0.594089250951168	0.594089250951168	34.03880673359035	34.03880673359035	0.0049507437579264	0.2836567227799196	34.03880673359035	100.38963781672238
2021-08-03	richard	40	m	1	14	outward	Control	bio-rand	left	1	1	0	350.60751390457153	9.236472129821776	185.0	-0.0013292649000944	0.0013292649000944	-0.0761612686302881	0.0761612686302881	-0.159511788011328	0.159511788011328	-9.139352235634576	9.139352235634576	-0.0013292649000944	-0.0761612686302881	-9.139352235634576	106.26892719008156
2021-08-03	richard	40	m	1	14	outward	Control	bio-rand	left	0	0	0	351.2575545310974	9.886512756347656		0.002088896655784	0.002088896655784	0.119684962215415	0.119684962215415	0.2506675986940799	0.2506675986940799	14.36219546584981	14.36219546584981	0.002088896655784	0.119684962215415	14.36219546584981
2021-08-03	richard	40	m	1	14	outward	Control	bio-rand	left	0	0	0	351.6159405708313	10.244898796081545		0.0017625164929349	0.0017625164929349	0.1009847563673691	0.1009847563673691	0.211501979152188	0.211501979152188	12.118170764084295	12.118170764084295	0.0017625164929349	0.1009847563673691	12.118170764084295
2021-08-03	richard	40	m	1	14	outward	Control	bio-rand	left	0	0	0	351.79084753990173	10.419805765151978		-0.0026564791200552	0.0026564791200552	-0.1522050419437896	0.1522050419437896	-0.318777494406624	0.318777494406624	-18.26460503325476	18.26460503325476	-0.0026564791200552	-0.1522050419437896	-18.26460503325476
2021-08-03	richard	40	m	1	14	outward	Control	bio-rand	left	0	0	0	351.9825837612152	10.611541986465454		-0.0021145701338434	0.0021145701338434	-0.1211559441536404	0.1211559441536404	-0.253748416061208	0.253748416061208	-14.53871329843685	14.53871329843685	-0.0021145701338434	-0.1211559441536404	-14.53871329843685
2021-08-03	richard	40	m	1	14	outward	Control	bio-rand	left	0	0	0	352.56594252586365	11.194900751113892		-0.0013991866573372	0.0013991866573372	-0.0801674902164388	0.0801674902164388	-0.167902398880464	0.167902398880464	-9.620098825972669	9.620098825972669	-0.0013991866573372	-0.0801674902164388	-9.620098825972669
2021-08-03	richard	40	m	1	14	outward	Control	bio-rand	left	0	0	0	352.8492748737335	11.478233098983765		-0.001678946709389	0.001678946709389	-0.0961965604753672	0.0961965604753672	-0.20147360512668	0.20147360512668	-11.54358725704407	11.54358725704407	-0.001678946709389	-0.0961965604753672	-11.54358725704407
2021-08-03	richard	40	m	1	14	outward	Control	bio-rand	left	0	0	0	353.0075981616974	11.636556386947632		-0.00150285376033	0.00150285376033	-0.0861071776922743	0.0861071776922743	-0.1803424512396	0.1803424512396	-10.332861323072922	10.332861323072922	-0.00150285376033	-0.0861071776922743	-10.332861323072922
2021-08-03	richard	40	m	1	14	outward	Control	bio-rand	left	0	0	0	353.1325092315674	11.761467456817629		-0.0012992377453769	0.0012992377453769	-0.074440839394189	0.074440839394189	-0.1559085294452279	0.1559085294452279	-8.932900727302686	8.932900727302686	-0.0012992377453769	-0.074440839394189	-8.932900727302686
2021-08-03	richard	40	m	1	16	outward	Control	bio-rand	right	0	0	0	403.3742842674256	13.411052942276		0.0012966715186461	0.0012966715186461	0.0742938054332405	0.0742938054332405	0.1556005822375319	0.1556005822375319	8.915256651988868	8.915256651988868	-0.0012966715186461	-0.0742938054332405	-8.915256651988868
2021-08-03	richard	40	m	1	16	outward	Control	bio-rand	right	0	0	0	403.599267244339	13.636035919189451		0.0048078288504944	0.0048078288504944	0.2754683017545631	0.2754683017545631	0.576939462059328	0.576939462059328	33.05619621054758	33.05619621054758	-0.0048078288504944	-0.2754683017545631	-33.05619621054758
2021-08-03	richard	40	m	1	16	outward	Control	bio-rand	right	0	0	0	403.92427158355713	13.961040258407593		-0.0011321718263607	0.0011321718263607	-0.0648686673340864	0.0648686673340864	-0.135860619163284	0.135860619163284	-7.784240080090369	7.784240080090369	0.0011321718263607	0.0648686673340864	7.784240080090369
2021-08-03	richard	40	m	1	16	outward	Control	bio-rand	right	0	0	0	404.3742368221283	14.41100549697876		0.0048857525815524	0.0048857525815524	0.279933002668099	0.279933002668099	0.586290309786288	0.586290309786288	33.591960320171886	33.591960320171886	-0.0048857525815524	-0.279933002668099	-33.591960320171886
2021-08-03	richard	40	m	1	16	outward	Control	bio-rand	right	0	0	0	404.9325728416443	14.969341516494753		-0.0054984410543131	0.0054984410543131	-0.3150374663136032	0.3150374663136032	-0.659812926517572	0.659812926517572	-37.80449595763239	37.80449595763239	0.0054984410543131	0.3150374663136032	37.80449595763239
2021-08-03	richard	40	m	1	16	outward	Control	bio-rand	right	0	0	0	407.83259415626526	17.869362831115723		0.005639790358712	0.005639790358712	0.3231361848927702	0.3231361848927702	0.67677484304544	0.67677484304544	38.77634218713242	38.77634218713242	-0.005639790358712	-0.3231361848927702	-38.77634218713242
2021-08-03	richard	40	m	1	16	outward	Control	bio-rand	right	0	0	0	409.8575446605682	19.8943133354187		-0.0042318519389233	0.0042318519389233	-0.2424672556245593	0.2424672556245593	-0.5078222326707961	0.5078222326707961	-29.09607067494712	29.09607067494712	0.0042318519389233	0.2424672556245593	29.09607067494712
2021-08-03	richard	40	m	1	16	outward	Control	bio-rand	right	0	0	0	410.48258352279663	20.51935219764709		0.0022078461584898	0.0022078461584898	0.1265002666956374	0.1265002666956374	0.264941539018776	0.264941539018776	15.180032003476487	15.180032003476487	-0.0022078461584898	-0.1265002666956374	-15.180032003476487
2021-08-03	richard	40	m	1	16	outward	Control	bio-rand	right	0	0	0	411.1326048374176	21.169373512268063		-0.0018605196247337	0.0018605196247337	-0.1065999221985047	0.1065999221985047	-0.223262354968044	0.223262354968044	-12.791990663820568	12.791990663820568	0.0018605196247337	0.1065999221985047	12.791990663820568
2021-08-03	richard	40	m	1	16	outward	Control	bio-rand	right	0	0	0	412.5158495903015	22.552618265151978		-0.0044961023591245	0.0044961023591245	-0.2576076894366466	0.2576076894366466	-0.5395322830949401	0.5395322830949401	-30.9129227323976	30.9129227323976	0.0044961023591245	0.2576076894366466	30.9129227323976
2021-08-03	richard	40	m	1	16	outward	Control	bio-rand	right	0	0	0	413.7742555141449	23.81102418899536		0.0199714757833575	0.0199714757833575	1.1442812730341143	1.1442812730341143	2.3965770940029	2.3965770940029	137.31375276409372	137.31375276409372	-0.0199714757833575	-1.1442812730341143	-137.31375276409372
2021-08-03	richard	40	m	1	17	inward	Control	bio-rand	left	1	1	0	414.5829417705536	0.3194077014923095	6.0	-0.0018752079914928	0.0018752079914928	-0.1074415036217414	0.1074415036217414	-0.225024958979136	0.225024958979136	-12.89298043460897	12.89298043460897	-0.0018752079914928	-0.1074415036217414	-12.89298043460897	104.97331696803624
2021-08-03	richard	40	m	1	17	inward	Control	bio-rand	left	1	1	0	416.7075805664063	2.4440464973449707	49.0	-0.0014128013478737	0.0014128013478737	-0.080947554523557	0.080947554523557	-0.169536161744844	0.169536161744844	-9.713706542826843	9.713706542826843	-0.0014128013478737	-0.080947554523557	-9.713706542826843	75.97963330843245
2021-08-03	richard	40	m	1	19	outward	Control	bio-rand	left	0	0	0	482.5325939655304	19.66084861755371		0.0023935196016036	0.0023935196016036	0.1371385713537205	0.1371385713537205	0.287222352192432	0.287222352192432	16.45662856244646	16.45662856244646	0.0023935196016036	0.1371385713537205	16.45662856244646
2021-08-03	richard	40	m	1	19	outward	Control	bio-rand	left	0	0	0	485.91585183143616	23.044106483459476		0.0023869076166649	0.0023869076166649	0.1367597325225289	0.1367597325225289	0.286428913999788	0.286428913999788	16.411167902703472	16.411167902703472	0.0023869076166649	0.1367597325225289	16.411167902703472
2021-08-03	richard	40	m	1	19	outward	Control	bio-rand	left	0	0	0	486.2408719062805	23.369126558303837		0.0077460436131518	0.0077460436131518	0.4438156069578651	0.4438156069578651	0.929525233578216	0.929525233578216	53.25787283494381	53.25787283494381	0.0077460436131518	0.4438156069578651	53.25787283494381
2021-08-03	richard	40	m	1	19	outward	Control	bio-rand	left	0	0	0	486.5908284187317	23.719083070755005		-0.0015073384846527	0.0015073384846527	-0.0863641334682447	0.0863641334682447	-0.1808806181583239	0.1808806181583239	-10.363696016189364	10.363696016189364	-0.0015073384846527	-0.0863641334682447	-10.363696016189364
2021-08-03	richard	40	m	2	0	outward	Control	silh-ellipse	right	1	1	1	3.043318748474121	3.043318748474121	61.0	0.0013739062936397	0.0013739062936397	0.0787190320720163	0.0787190320720163	0.164868755236764	0.164868755236764	9.446283848641968	9.446283848641968	-0.0013739062936397	-0.0787190320720163	-9.446283848641968	46.36018288467964
2021-08-03	richard	40	m	2	3	inward	Control	silh-ellipse	right	0	0	0	87.36830353736877	14.48918342590332		0.0012820822729544	0.0012820822729544	0.0734579032288267	0.0734579032288267	0.153849872754528	0.153849872754528	8.814948387459207	8.814948387459207	-0.0012820822729544	-0.0734579032288267	-8.814948387459207
2021-08-03	richard	40	m	2	11	outward	Control	silh-ellipse	left	1	1	0	268.2522916793823	0.9662764072418212	19.0	0.0019214753305901	0.0019214753305901	0.1100924268813173	0.1100924268813173	0.230577039670812	0.230577039670812	13.21109122575808	13.21109122575808	0.0019214753305901	0.1100924268813173	13.21109122575808	12.488594693932274
2021-08-03	richard	40	m	2	16	inward	Control	silh-ellipse	right	1	1	1	392.9265975952149	4.137868165969849	83.0	-0.0059371497810632	0.0059371497810632	-0.3401736247919421	0.3401736247919421	-0.712457973727584	0.712457973727584	-40.82083497503306	40.82083497503306	0.0059371497810632	0.3401736247919421	40.82083497503306	55.17328456296315
2021-08-03	richard	40	m	2	16	inward	Control	silh-ellipse	right	1	1	1	394.2933378219605	5.504608392715454	110.0	-0.0025880050604775	0.0025880050604775	-0.1482817673238601	0.1482817673238601	-0.3105606072573	0.3105606072573	-17.793812078863215	17.793812078863215	0.0025880050604775	0.1482817673238601	17.793812078863215	55.17328456296315
2021-08-03	richard	40	m	2	16	inward	Control	silh-ellipse	right	1	1	1	394.4933423995972	5.704612970352173	114.0	0.0011645596519118	0.0011645596519118	0.0667243530457704	0.0667243530457704	0.139747158229416	0.139747158229416	8.006922365492448	8.006922365492448	-0.0011645596519118	-0.0667243530457704	-8.006922365492448	55.17328456296315
2021-08-03	richard	40	m	2	16	inward	Control	silh-ellipse	right	1	1	0	396.801634311676	8.01290488243103	160.0	-0.0117333989118939	0.0117333989118939	-0.672274236994913	0.672274236994913	-1.408007869427268	1.408007869427268	-80.67290843938956	80.67290843938956	0.0117333989118939	0.672274236994913	80.67290843938956	20.796881978430456
2021-08-03	richard	40	m	2	16	inward	Control	silh-ellipse	right	1	1	0	397.0766637325287	8.287934303283691	166.0	0.0028125390955727	0.0028125390955727	0.1611466198918573	0.1611466198918573	0.337504691468724	0.337504691468724	19.33759438702289	19.33759438702289	-0.0028125390955727	-0.1611466198918573	-19.33759438702289	16.762844674560014
2021-08-03	richard	40	m	2	16	inward	Control	silh-ellipse	right	0	0	0	398.62659883499146	9.83786940574646		-0.0024819378680758	0.0024819378680758	-0.1422045648544406	0.1422045648544406	-0.297832544169096	0.297832544169096	-17.064547782532877	17.064547782532877	0.0024819378680758	0.1422045648544406	17.064547782532877
2021-08-03	richard	40	m	2	16	inward	Control	silh-ellipse	right	0	0	0	398.99330973625183	10.204580307006836		-0.0059585661194102	0.0059585661194102	-0.3414006905918493	0.3414006905918493	-0.715027934329224	0.715027934329224	-40.96808287102192	40.96808287102192	0.0059585661194102	0.3414006905918493	40.96808287102192
2021-08-03	richard	40	m	2	16	inward	Control	silh-ellipse	right	0	0	0	399.2600326538086	10.4713032245636		0.0028451727267425	0.0028451727267425	0.1630163892280735	0.1630163892280735	0.3414207272091	0.3414207272091	19.561966707368818	19.561966707368818	-0.0028451727267425	-0.1630163892280735	-19.561966707368818
2021-08-03	richard	40	m	2	16	inward	Control	silh-ellipse	right	0	0	0	399.6266915798187	10.83796215057373		-0.0074397760915959	0.0074397760915959	-0.42626777057078	0.42626777057078	-0.8927731309915079	0.8927731309915079	-51.152132468493605	51.152132468493605	0.0074397760915959	0.42626777057078	51.152132468493605
2021-08-03	richard	40	m	2	16	inward	Control	silh-ellipse	right	0	0	0	399.89333391189575	11.104604482650757		0.0030196883154615	0.0030196883154615	0.173015395920913	0.173015395920913	0.36236259785538	0.36236259785538	20.76184751050957	20.76184751050957	-0.0030196883154615	-0.173015395920913	-20.76184751050957
2021-08-03	richard	40	m	2	16	inward	Control	silh-ellipse	right	0	0	0	400.0849993228912	11.29626989364624		-0.001160032426129	0.001160032426129	-0.0664649621155131	0.0664649621155131	-0.13920389113548	0.13920389113548	-7.975795453861577	7.975795453861577	0.001160032426129	0.0664649621155131	7.975795453861577
2021-08-03	richard	40	m	2	16	inward	Control	silh-ellipse	right	0	0	0	400.6432943344116	11.854564905166626		0.0010510044831061	0.0010510044831061	0.0602181211313081	0.0602181211313081	0.1261205379727319	0.1261205379727319	7.226174535756979	7.226174535756979	-0.0010510044831061	-0.0602181211313081	-7.226174535756979
2021-08-03	richard	40	m	2	16	inward	Control	silh-ellipse	right	0	0	0	400.7183971405029	11.929667711257936		0.001139652408154	0.001139652408154	0.0652972730991448	0.0652972730991448	0.13675828897848	0.13675828897848	7.835672771897387	7.835672771897387	-0.001139652408154	-0.0652972730991448	-7.835672771897387
2021-08-03	richard	40	m	2	16	inward	Control	silh-ellipse	right	0	0	0	400.8599679470062	12.07123851776123		0.001404757998688	0.001404757998688	0.0804867045620664	0.0804867045620664	0.16857095984256	0.16857095984256	9.658404547447972	9.658404547447972	-0.001404757998688	-0.0804867045620664	-9.658404547447972
2021-08-03	richard	40	m	2	16	inward	Control	silh-ellipse	right	0	0	0	401.5182526111603	12.729523181915283		-0.006918425574768	0.006918425574768	-0.3963965863095772	0.3963965863095772	-0.83021106897216	0.83021106897216	-47.567590357149264	47.567590357149264	0.006918425574768	0.3963965863095772	47.567590357149264
2021-08-03	richard	40	m	2	16	inward	Control	silh-ellipse	right	0	0	0	401.79332280159	13.00459337234497		0.00247828058483	0.00247828058483	0.1419950179599724	0.1419950179599724	0.2973936701796	0.2973936701796	17.03940215519669	17.03940215519669	-0.00247828058483	-0.1419950179599724	-17.03940215519669
2021-08-03	richard	40	m	2	16	inward	Control	silh-ellipse	right	0	0	0	403.3766582012177	14.587928771972656		0.0015626372561327	0.0015626372561327	0.0895325196863071	0.0895325196863071	0.187516470735924	0.187516470735924	10.743902362356856	10.743902362356856	-0.0015626372561327	-0.0895325196863071	-10.743902362356856
2021-08-03	richard	40	m	2	16	inward	Control	silh-ellipse	right	0	0	0	404.48498582839966	15.696256399154665		-0.0040724500097036	0.0040724500097036	-0.2333341978340274	0.2333341978340274	-0.488694001164432	0.488694001164432	-28.00010374008329	28.00010374008329	0.0040724500097036	0.2333341978340274	28.00010374008329
2021-08-03	richard	40	m	2	16	inward	Control	silh-ellipse	right	0	0	0	404.8266201019287	16.037890672683716		0.0011487450799788	0.0011487450799788	0.0658182448192034	0.0658182448192034	0.1378494095974559	0.1378494095974559	7.898189378304413	7.898189378304413	-0.0011487450799788	-0.0658182448192034	-7.898189378304413
2021-08-03	richard	40	m	2	16	inward	Control	silh-ellipse	right	0	0	0	405.6683709621429	16.87964153289795		0.0124494349493686	0.0124494349493686	0.7133000799214845	0.7133000799214845	1.493932193924232	1.493932193924232	85.59600959057813	85.59600959057813	-0.0124494349493686	-0.7133000799214845	-85.59600959057813
2021-08-03	richard	40	m	2	16	inward	Control	silh-ellipse	right	0	0	0	407.3182642459869	18.529534816741943		-0.0013604222057743	0.0013604222057743	-0.0779464507467454	0.0779464507467454	-0.163250664692916	0.163250664692916	-9.353574089609449	9.353574089609449	0.0013604222057743	0.0779464507467454	9.353574089609449
2021-08-03	richard	40	m	2	16	inward	Control	silh-ellipse	right	0	0	0	407.8183681964874	19.02963876724243		0.004002765122397	0.004002765122397	0.2293415478955144	0.2293415478955144	0.4803318146876399	0.4803318146876399	27.520985747461737	27.520985747461737	-0.004002765122397	-0.2293415478955144	-27.520985747461737
2021-08-03	richard	40	m	2	16	inward	Control	silh-ellipse	right	0	0	0	408.1432943344116	19.354564905166622		-0.0010902794019276	0.0010902794019276	-0.062468408220499	0.062468408220499	-0.130833528231312	0.130833528231312	-7.496208986459883	7.496208986459883	0.0010902794019276	0.062468408220499	7.496208986459883
2021-08-03	richard	40	m	2	16	inward	Control	silh-ellipse	right	0	0	0	408.5265986919403	19.737869262695312		0.0058806068205406	0.0058806068205406	0.3369339517928222	0.3369339517928222	0.705672818464872	0.705672818464872	40.43207421513867	40.43207421513867	-0.0058806068205406	-0.3369339517928222	-40.43207421513867
2021-08-03	richard	40	m	2	16	inward	Control	silh-ellipse	right	0	0	0	409.03494453430176	20.246215105056763		0.0141382002643742	0.0141382002643742	0.8100592050593863	0.8100592050593863	1.696584031724904	1.696584031724904	97.20710460712635	97.20710460712635	-0.0141382002643742	-0.8100592050593863	-97.20710460712635
2021-08-03	richard	40	m	2	16	inward	Control	silh-ellipse	right	0	0	0	409.27667260169983	20.487943172454838		-0.0025867635614605	0.0025867635614605	-0.1482106346699163	0.1482106346699163	-0.3104116273752599	0.3104116273752599	-17.785276160389966	17.785276160389966	0.0025867635614605	0.1482106346699163	17.785276160389966
2021-08-03	richard	40	m	2	16	inward	Control	silh-ellipse	right	0	0	0	411.7266108989716	22.93788146972656		0.0049552463871543	0.0049552463871543	0.2839147044313905	0.2839147044313905	0.594629566458516	0.594629566458516	34.069764531766864	34.069764531766864	-0.0049552463871543	-0.2839147044313905	-34.069764531766864
2021-08-03	richard	40	m	2	18	outward	Control	silh-ellipse	right	1	1	1	441.7019197940826	4.316204786300659	86.0	-0.0014133029641955	0.0014133029641955	-0.080976295021731	0.080976295021731	-0.16959635570346	0.16959635570346	-9.717155402607728	9.717155402607728	0.0014133029641955	0.080976295021731	9.717155402607728	54.43394081107444
2021-08-03	richard	40	m	2	18	outward	Control	silh-ellipse	right	1	1	1	441.91827511787415	4.532560110092163	91.0	0.0016947008150762	0.0016947008150762	0.0970992042412468	0.0970992042412468	0.203364097809144	0.203364097809144	11.651904508949622	11.651904508949622	-0.0016947008150762	-0.0970992042412468	-11.651904508949622	54.43394081107444
2021-08-03	richard	40	m	2	18	outward	Control	silh-ellipse	right	1	1	1	442.201949596405	4.816234588623047	96.0	-0.0024897109512269	0.0024897109512269	-0.1426499297128029	0.1426499297128029	-0.298765314147228	0.298765314147228	-17.117991565536354	17.117991565536354	0.0024897109512269	0.1426499297128029	17.117991565536354	54.43394081107444
2021-08-03	richard	41	f	1	0	outward	PLE	silh-ellipse	right	1	0	0	1.650609016418457	1.650609016418457	33.0	-0.0020672960364483	0.0020672960364483	-0.1184473378926107	0.1184473378926107	-0.2480755243737959	0.2480755243737959	-14.213680547113295	14.213680547113295	0.0020672960364483	0.1184473378926107	14.213680547113295	20.9140198199192
2021-08-03	richard	41	f	1	0	outward	PLE	silh-ellipse	right	1	0	0	1.842345952987671	1.842345952987671	37.0	0.0016940487001296	0.0016940487001296	0.0970618408070492	0.0970618408070492	0.203285844015552	0.203285844015552	11.647420896845912	11.647420896845912	-0.0016940487001296	-0.0970618408070492	-11.647420896845912	24.08379089619203
2021-08-03	richard	41	f	1	0	outward	PLE	silh-ellipse	right	1	0	0	2.2593252658843994	2.2593252658843994	45.0	-0.0012203007188036	0.0012203007188036	-0.0699180809242269	0.0699180809242269	-0.146436086256432	0.146436086256432	-8.390169710907232	8.390169710907232	0.0012203007188036	0.0699180809242269	8.390169710907232	30.410155189511155
2021-08-03	richard	41	f	1	0	outward	PLE	silh-ellipse	right	1	0	0	2.53398871421814	2.53398871421814	51.0	0.0145843315399327	0.0145843315399327	0.8356206442576763	0.8356206442576763	1.750119784791924	1.750119784791924	100.27447731092116	100.27447731092116	-0.0145843315399327	-0.8356206442576763	-100.27447731092116	35.23223036458263
2021-08-03	richard	41	f	1	0	outward	PLE	silh-ellipse	right	1	0	0	2.725602626800537	2.725602626800537	55.0	-0.0020929698008795	0.0020929698008795	-0.1199183362387316	0.1199183362387316	-0.25115637610554	0.25115637610554	-14.390200348647795	14.390200348647795	0.0020929698008795	0.1199183362387316	14.390200348647795	39.66529831543544
2021-08-03	richard	41	f	1	0	outward	PLE	silh-ellipse	right	1	0	0	2.8755927085876465	2.8755927085876465	58.0	0.0012977076271697	0.0012977076271697	0.0743531700787603	0.0743531700787603	0.155724915260364	0.155724915260364	8.922380409451245	8.922380409451245	-0.0012977076271697	-0.0743531700787603	-8.922380409451245	42.73205183328567
2021-08-03	richard	41	f	1	0	outward	PLE	silh-ellipse	right	1	1	1	3.650585174560547	3.650585174560547	73.0	-0.0042580884983371	0.0042580884983371	-0.2439704997479143	0.2439704997479143	-0.510970619800452	0.510970619800452	-29.27645996974972	29.27645996974972	0.0042580884983371	0.2439704997479143	29.27645996974972	54.43394081107444
2021-08-03	richard	41	f	1	0	outward	PLE	silh-ellipse	right	1	1	1	3.850679636001587	3.850679636001587	77.0	0.0028552880480186	0.0028552880480186	0.1635959544456129	0.1635959544456129	0.342634565762232	0.342634565762232	19.63151453347355	19.63151453347355	-0.0028552880480186	-0.1635959544456129	-19.63151453347355	54.43394081107444
2021-08-03	richard	41	f	1	0	outward	PLE	silh-ellipse	right	1	1	1	6.57560133934021	6.57560133934021	132.0	-0.0083045267258076	0.0083045267258076	-0.4758143322423717	0.4758143322423717	-0.996543207096912	0.996543207096912	-57.0977198690846	57.0977198690846	0.0083045267258076	0.4758143322423717	57.0977198690846	65.16374778610508
2021-08-03	richard	41	f	1	0	outward	PLE	silh-ellipse	right	1	1	1	6.900609970092773	6.900609970092773	138.0	0.00281382852854	0.00281382852854	0.1612204989588487	0.1612204989588487	0.3376594234248	0.3376594234248	19.346459875061846	19.346459875061846	-0.00281382852854	-0.1612204989588487	-19.346459875061846	71.11322396218364
2021-08-03	richard	41	f	1	1	outward	PLE	silh-ellipse	right	1	0	0	26.9839301109314	2.6980767250061035	54.0	0.0171990560135523	0.0171990560135523	0.9854333211856452	0.9854333211856452	2.063886721626276	2.063886721626276	118.2519985422774	118.2519985422774	-0.0171990560135523	-0.9854333211856452	-118.2519985422774	38.40628423260468
2021-08-03	richard	41	f	1	1	outward	PLE	silh-ellipse	right	1	0	0	27.22561883926392	2.939765453338623	59.0	-0.0061869082427991	0.0061869082427991	-0.3544837305470888	0.3544837305470888	-0.742428989135892	0.742428989135892	-42.53804766565066	42.53804766565066	0.0061869082427991	0.3544837305470888	42.53804766565066	44.037844175223945
2021-08-03	richard	41	f	1	1	outward	PLE	silh-ellipse	right	1	0	0	27.41754102706909	3.131687641143799	62.0	0.0016699419146587	0.0016699419146587	0.0956806237419394	0.0956806237419394	0.200393029759044	0.200393029759044	11.48167484903273	11.48167484903273	-0.0016699419146587	-0.0956806237419394	-11.48167484903273	46.59769397097139
2021-08-03	richard	41	f	1	1	outward	PLE	silh-ellipse	right	1	1	1	30.375640153884888	6.089786767959595	122.0	-0.0036073775772683	0.0036073775772683	-0.2066875102876016	0.2066875102876016	-0.432885309272196	0.432885309272196	-24.8025012345122	24.8025012345122	0.0036073775772683	0.2066875102876016	24.8025012345122	56.8721929885776
2021-08-03	richard	41	f	1	1	outward	PLE	silh-ellipse	right	1	1	1	30.55067253112793	6.264819145202637	125.0	0.0022667674527848	0.0022667674527848	0.1298762081821891	0.1298762081821891	0.272012094334176	0.272012094334176	15.585144981862696	15.585144981862696	-0.0022667674527848	-0.1298762081821891	-15.585144981862696	57.8933189376472
2021-08-03	richard	41	f	1	1	outward	PLE	silh-ellipse	right	1	1	1	30.90941023826599	6.623556852340698	132.0	0.0023498400928392	0.0023498400928392	0.1346359198503157	0.1346359198503157	0.281980811140704	0.281980811140704	16.156310382037883	16.156310382037883	-0.0023498400928392	-0.1346359198503157	-16.156310382037883	65.16374778610508
2021-08-03	richard	41	f	1	1	outward	PLE	silh-ellipse	right	1	1	1	31.15066170692444	6.8648083209991455	137.0	0.0034339027312315	0.0034339027312315	0.1967481337580112	0.1967481337580112	0.4120683277477799	0.4120683277477799	23.609776050961344	23.609776050961344	-0.0034339027312315	-0.1967481337580112	-23.609776050961344	70.71831222698047
2021-08-03	richard	41	f	1	1	outward	PLE	silh-ellipse	right	1	1	1	31.29227375984192	7.006420373916626	140.0	0.0013365819702362	0.0013365819702362	0.0765805058678144	0.0765805058678144	0.160389836428344	0.160389836428344	9.189660704137738	9.189660704137738	-0.0013365819702362	-0.0765805058678144	-9.189660704137738	72.74335022533238
2021-08-03	richard	41	f	1	1	outward	PLE	silh-ellipse	right	1	1	1	31.42559003829956	7.139736652374268	143.0	0.0022908445516052	0.0022908445516052	0.1312557243275174	0.1312557243275174	0.274901346192624	0.274901346192624	15.750686919302098	15.750686919302098	-0.0022908445516052	-0.1312557243275174	-15.750686919302098	75.5809022623798
2021-08-03	richard	41	f	1	2	inward	PLE	silh-ellipse	left	1	0	0	55.3174684047699	6.719239950180054	134.0	-0.0064203285343681	0.0064203285343681	-0.3678577281067056	0.3678577281067056	-0.770439424124172	0.770439424124172	-44.14292737280468	44.14292737280468	-0.0064203285343681	-0.3678577281067056	-44.14292737280468	43.96813314891429
2021-08-03	richard	41	f	1	2	inward	PLE	silh-ellipse	left	1	0	0	55.90060997009277	7.30238151550293	146.0	-0.0037251869345163	0.0037251869345163	-0.2134374892450609	0.2134374892450609	-0.4470224321419559	0.4470224321419559	-25.61249870940732	25.61249870940732	-0.0037251869345163	-0.2134374892450609	-25.61249870940732	31.458247514791594
2021-08-03	richard	41	f	1	2	inward	PLE	silh-ellipse	left	1	0	0	56.07564067840576	7.477412223815918	150.0	0.0011129604486643	0.0011129604486643	0.0637679364734509	0.0637679364734509	0.133555253839716	0.133555253839716	7.65215237681411	7.65215237681411	0.0011129604486643	0.0637679364734509	7.65215237681411	28.13213298549354
2021-08-03	richard	41	f	1	2	inward	PLE	silh-ellipse	left	1	0	0	57.40933990478516	8.811111450195312	176.0	0.004865928743209	0.004865928743209	0.2787971803972726	0.2787971803972726	0.58391144918508	0.58391144918508	33.45566164767271	33.45566164767271	0.004865928743209	0.2787971803972726	33.45566164767271	10.679972411851812
2021-08-03	richard	41	f	1	2	inward	PLE	silh-ellipse	left	1	0	0	57.67559242248535	9.077363967895508	182.0	-0.0017254488803652	0.0017254488803652	-0.0988609386104992	0.0988609386104992	-0.207053865643824	0.207053865643824	-11.86331263325991	11.86331263325991	-0.0017254488803652	-0.0988609386104992	-11.86331263325991	7.830438147919161
2021-08-03	richard	41	f	1	2	inward	PLE	silh-ellipse	left	0	0	0	67.75070691108704	19.152478456497192		-0.0027112739910878	0.0027112739910878	-0.1553445567929213	0.1553445567929213	-0.325352878930536	0.325352878930536	-18.64134681515056	18.64134681515056	-0.0027112739910878	-0.1553445567929213	-18.64134681515056
2021-08-03	richard	41	f	1	2	inward	PLE	silh-ellipse	left	0	0	0	67.96722841262817	19.36899995803833		0.0010985348781531	0.0010985348781531	0.0629414121660907	0.0629414121660907	0.1318241853783719	0.1318241853783719	7.5529694599308925	7.5529694599308925	0.0010985348781531	0.0629414121660907	7.5529694599308925
2021-08-03	richard	41	f	1	2	inward	PLE	silh-ellipse	left	0	0	0	68.28393912315369	19.685710668563843		-0.0046923772744112	0.0046923772744112	-0.2688534137068623	0.2688534137068623	-0.563085272929344	0.563085272929344	-32.26240964482347	32.26240964482347	-0.0046923772744112	-0.2688534137068623	-32.26240964482347
2021-08-03	richard	41	f	1	2	inward	PLE	silh-ellipse	left	0	0	0	68.80069661140442	20.20246815681457		-0.0011576294524937	0.0011576294524937	-0.0663272818679292	0.0663272818679292	-0.138915534299244	0.138915534299244	-7.959273824151509	7.959273824151509	-0.0011576294524937	-0.0663272818679292	-7.959273824151509
2021-08-03	richard	41	f	1	2	inward	PLE	silh-ellipse	left	0	0	0	69.8172972202301	21.21906876564026		0.0026326011938767	0.0026326011938767	0.1508369375502367	0.1508369375502367	0.315912143265204	0.315912143265204	18.100432506028405	18.100432506028405	0.0026326011938767	0.1508369375502367	18.100432506028405
2021-08-03	richard	41	f	1	2	inward	PLE	silh-ellipse	left	0	0	0	70.4839735031128	21.88574504852295		-0.001480480826178	0.001480480826178	-0.0848253029900406	0.0848253029900406	-0.17765769914136	0.17765769914136	-10.17903635880488	10.17903635880488	-0.001480480826178	-0.0848253029900406	-10.17903635880488
2021-08-03	richard	41	f	1	2	inward	PLE	silh-ellipse	left	0	0	0	70.80894613265991	22.21071767807007		-0.0077854184199165	0.0077854184199165	-0.4460716172046255	0.4460716172046255	-0.93425021038998	0.93425021038998	-53.528594064555065	53.528594064555065	-0.0077854184199165	-0.4460716172046255	-53.528594064555065
2021-08-03	richard	41	f	1	2	inward	PLE	silh-ellipse	left	0	0	0	71.05898761749268	22.460759162902832		0.0016993777652524	0.0016993777652524	0.097367173747336	0.097367173747336	0.203925331830288	0.203925331830288	11.68406084968033	11.68406084968033	0.0016993777652524	0.097367173747336	11.68406084968033
2021-08-03	richard	41	f	1	2	inward	PLE	silh-ellipse	left	0	0	0	72.0839307308197	23.48570227622986		-0.0031615120132558	0.0031615120132558	-0.1811412952394653	0.1811412952394653	-0.379381441590696	0.379381441590696	-21.73695542873584	21.73695542873584	-0.0031615120132558	-0.1811412952394653	-21.73695542873584
2021-08-03	richard	41	f	1	2	inward	PLE	silh-ellipse	left	0	0	0	72.28393745422363	23.68570899963379		0.0015825048640856	0.0015825048640856	0.0906708497710288	0.0906708497710288	0.189900583690272	0.189900583690272	10.88050197252346	10.88050197252346	0.0015825048640856	0.0906708497710288	10.88050197252346
2021-08-03	richard	41	f	1	2	inward	PLE	silh-ellipse	left	0	0	0	72.57559370994568	23.977365255355835		-0.00107229112981	0.00107229112981	-0.0614377561474276	0.0614377561474276	-0.1286749355772	0.1286749355772	-7.372530737691322	7.372530737691322	-0.00107229112981	-0.0614377561474276	-7.372530737691322
2021-08-03	richard	41	f	1	3	outward	PLE	silh-ellipse	right	1	0	0	73.72561073303223	0.8293695449829102	17.0	-0.0132795347559057	0.0132795347559057	-0.7608612954106865	0.7608612954106865	-1.593544170708684	1.593544170708684	-91.30335544928238	91.30335544928238	0.0132795347559057	0.7608612954106865	91.30335544928238	10.714517776033574
2021-08-03	richard	41	f	1	3	outward	PLE	silh-ellipse	right	1	0	0	74.04228091239929	1.1460397243499756	23.0	0.0044357794326468	0.0044357794326468	0.2541514403415965	0.2541514403415965	0.5322935319176161	0.5322935319176161	30.49817284099158	30.49817284099158	-0.0044357794326468	-0.2541514403415965	-30.49817284099158	14.322719233904332
2021-08-03	richard	41	f	1	3	outward	PLE	silh-ellipse	right	1	0	0	75.33393096923828	2.437689781188965	49.0	-0.0015041683737326	0.0015041683737326	-0.0861824994919346	0.0861824994919346	-0.180500204847912	0.180500204847912	-10.341899939032158	10.341899939032158	0.0015041683737326	0.0861824994919346	10.341899939032158	33.570564854497405
2021-08-03	richard	41	f	1	3	outward	PLE	silh-ellipse	right	1	0	0	75.61755776405334	2.7213165760040283	55.0	0.0274423084901931	0.0274423084901931	1.572328456584091	1.572328456584091	3.293077018823172	3.293077018823172	188.6794147900909	188.6794147900909	-0.0274423084901931	-1.572328456584091	-188.6794147900909	39.66529831543544
2021-08-03	richard	41	f	1	3	outward	PLE	silh-ellipse	right	1	0	0	75.86736679077148	2.971125602722168	60.0	-0.0054807720615295	0.0054807720615295	-0.3140251075988559	0.3140251075988559	-0.65769264738354	0.65769264738354	-37.68301291186271	37.68301291186271	0.0054807720615295	0.3140251075988559	37.68301291186271	45.44857998085603
2021-08-03	richard	41	f	1	3	outward	PLE	silh-ellipse	right	1	1	1	76.17559885978699	3.279357671737671	66.0	-0.0147190481065812	0.0147190481065812	-0.8433393349571283	0.8433393349571283	-1.766285772789744	1.766285772789744	-101.2007201948554	101.2007201948554	0.0147190481065812	0.8433393349571283	101.2007201948554	50.67546658002834
2021-08-03	richard	41	f	1	3	outward	PLE	silh-ellipse	right	1	1	1	76.71725511550903	3.821013927459717	76.0	-0.0139595970920711	0.0139595970920711	-0.7998259970787709	0.7998259970787709	-1.675151651048532	1.675151651048532	-95.97911964945251	95.97911964945251	0.0139595970920711	0.7998259970787709	95.97911964945251	54.43394081107444
2021-08-03	richard	41	f	1	3	outward	PLE	silh-ellipse	right	1	1	1	77.10061407089233	4.204372882843018	84.0	0.0018386825819268	0.0018386825819268	0.1053487518086228	0.1053487518086228	0.220641909831216	0.220641909831216	12.641850217034742	12.641850217034742	-0.0018386825819268	-0.1053487518086228	-12.641850217034742	54.43394081107444
2021-08-03	richard	41	f	1	3	outward	PLE	silh-ellipse	right	1	1	1	77.57562184333801	4.679380655288696	94.0	-0.0058613192416846	0.0058613192416846	-0.3358288549273477	0.3358288549273477	-0.703358309002152	0.703358309002152	-40.29946259128173	40.29946259128173	0.0058613192416846	0.3358288549273477	40.29946259128173	54.43394081107444
2021-08-03	richard	41	f	1	3	outward	PLE	silh-ellipse	right	1	1	1	77.79228353500366	4.896042346954346	98.0	0.0033837824428036	0.0033837824428036	0.1938764527631141	0.1938764527631141	0.406053893136432	0.406053893136432	23.2651743315737	23.2651743315737	-0.0033837824428036	-0.1938764527631141	-23.2651743315737	54.43394081107444
2021-08-03	richard	41	f	1	3	outward	PLE	silh-ellipse	right	1	1	1	78.44232940673828	5.546088218688965	111.0	-0.0044026336103643	0.0044026336103643	-0.2522523246163185	0.2522523246163185	-0.528316033243716	0.528316033243716	-30.270278953958226	30.270278953958226	0.0044026336103643	0.2522523246163185	30.270278953958226	54.43394081107444
2021-08-03	richard	41	f	1	3	outward	PLE	silh-ellipse	right	1	1	1	78.63398432731628	5.737743139266968	115.0	0.0016559922275806	0.0016559922275806	0.0948813655468361	0.0948813655468361	0.198719067309672	0.198719067309672	11.385763865620332	11.385763865620332	-0.0016559922275806	-0.0948813655468361	-11.385763865620332	54.43394081107444
2021-08-03	richard	41	f	1	3	outward	PLE	silh-ellipse	right	1	1	1	80.02559113502502	7.129349946975708	143.0	-0.0037285172161622	0.0037285172161622	-0.2136283003279609	0.2136283003279609	-0.447422065939464	0.447422065939464	-25.635396039355307	25.635396039355307	0.0037285172161622	0.2136283003279609	25.635396039355307	75.5809022623798
2021-08-03	richard	41	f	1	3	outward	PLE	silh-ellipse	right	1	1	1	80.2339813709259	7.337740182876587	147.0	0.0017185038511175	0.0017185038511175	0.0984630177460111	0.0984630177460111	0.2062204621341	0.2062204621341	11.815562129521336	11.815562129521336	-0.0017185038511175	-0.0984630177460111	-11.815562129521336	79.86938488234773
2021-08-03	richard	41	f	1	3	outward	PLE	silh-ellipse	right	1	1	1	80.86725282669067	7.971011638641357	160.0	-0.0030465466363328	0.0030465466363328	-0.1745542643516467	0.1745542643516467	-0.365585596359936	0.365585596359936	-20.9465117221976	20.9465117221976	0.0030465466363328	0.1745542643516467	20.9465117221976	90.57485191547892
2021-08-03	richard	41	f	1	4	inward	PLE	silh-ellipse	left	1	0	0	104.29226112365724	7.104116201400757	142.0	-0.0023309926280594	0.0023309926280594	-0.1335560396639117	0.1335560396639117	-0.279719115367128	0.279719115367128	-16.026724759669403	16.026724759669403	-0.0023309926280594	-0.1335560396639117	-16.026724759669403	36.25693168111908
2021-08-03	richard	41	f	1	6	inward	PLE	silh-ellipse	left	0	0	0	159.83401918411255	14.044003248214722		-0.001458529568452	0.001458529568452	-0.0835675885673369	0.0835675885673369	-0.17502354821424	0.17502354821424	-10.028110628080428	10.028110628080428	-0.001458529568452	-0.0835675885673369	-10.028110628080428
2021-08-03	richard	41	f	1	15	outward	PLE	silh-ellipse	right	0	0	0	376.4840042591095	11.98985505104065		-0.0011499086076608	0.0011499086076608	-0.0658849100447286	0.0658849100447286	-0.1379890329192959	0.1379890329192959	-7.906189205367442	7.906189205367442	0.0011499086076608	0.0658849100447286	7.906189205367442
2021-08-03	richard	41	f	1	15	outward	PLE	silh-ellipse	right	0	0	0	377.53397011756897	13.039820909500122		0.0034376573336811	0.0034376573336811	0.1969632566321227	0.1969632566321227	0.412518880041732	0.412518880041732	23.63559079585473	23.63559079585473	-0.0034376573336811	-0.1969632566321227	-23.63559079585473
2021-08-03	richard	41	f	1	15	outward	PLE	silh-ellipse	right	0	0	0	377.7506592273712	13.256510019302368		-0.0015374690424088	0.0015374690424088	-0.0880904872620444	0.0880904872620444	-0.184496285089056	0.184496285089056	-10.57085847144533	10.57085847144533	0.0015374690424088	0.0880904872620444	10.57085847144533
2021-08-03	richard	41	f	1	15	outward	PLE	silh-ellipse	right	0	0	0	378.0672442913056	13.573095083236694		0.0023156108107835	0.0023156108107835	0.1326747264527612	0.1326747264527612	0.27787329729402	0.27787329729402	15.920967174331343	15.920967174331343	-0.0023156108107835	-0.1326747264527612	-15.920967174331343
2021-08-03	richard	41	f	1	15	outward	PLE	silh-ellipse	right	0	0	0	378.8922734260559	14.39812421798706		0.0045835763213347	0.0045835763213347	0.2626195782885779	0.2626195782885779	0.550029158560164	0.550029158560164	31.51434939462936	31.51434939462936	-0.0045835763213347	-0.2626195782885779	-31.51434939462936
2021-08-03	richard	41	f	1	15	outward	PLE	silh-ellipse	right	0	0	0	379.11730313301086	14.623153924942017		-0.001184491578839	0.001184491578839	-0.0678663683362621	0.0678663683362621	-0.14213898946068	0.14213898946068	-8.143964200351453	8.143964200351453	0.001184491578839	0.0678663683362621	8.143964200351453
2021-08-03	richard	41	f	1	15	outward	PLE	silh-ellipse	right	0	0	0	379.8006136417389	15.306464433670044		-0.0019491591572856	0.0019491591572856	-0.111678593311741	0.111678593311741	-0.233899098874272	0.233899098874272	-13.40143119740893	13.40143119740893	0.0019491591572856	0.111678593311741	13.40143119740893
2021-08-03	richard	41	f	1	15	outward	PLE	silh-ellipse	right	0	0	0	379.9173526763916	15.423203468322754		0.0010770626864873	0.0010770626864873	0.0617111462067444	0.0617111462067444	0.129247522378476	0.129247522378476	7.405337544809335	7.405337544809335	-0.0010770626864873	-0.0617111462067444	-7.405337544809335
2021-08-03	richard	41	f	1	15	outward	PLE	silh-ellipse	right	0	0	0	380.2173640727997	15.723214864730837		-0.0130612841119195	0.0130612841119195	-0.7483564546342649	0.7483564546342649	-1.56735409343034	1.56735409343034	-89.80277455611179	89.80277455611179	0.0130612841119195	0.7483564546342649	89.80277455611179
2021-08-03	richard	41	f	1	15	outward	PLE	silh-ellipse	right	0	0	0	380.68401980400085	16.189870595932007		-0.0216285628984663	0.0216285628984663	-1.2392253710153578	1.2392253710153578	-2.595427547815956	2.595427547815956	-148.70704452184293	148.70704452184293	0.0216285628984663	1.2392253710153578	148.70704452184293
2021-08-03	richard	41	f	1	15	outward	PLE	silh-ellipse	right	0	0	0	380.9840178489685	16.489868640899658		0.0079129470383315	0.0079129470383315	0.4533784688069394	0.4533784688069394	0.94955364459978	0.94955364459978	54.40541625683272	54.40541625683272	-0.0079129470383315	-0.4533784688069394	-54.40541625683272
2021-08-03	richard	41	f	1	15	outward	PLE	silh-ellipse	right	0	0	0	381.3590078353882	16.864858627319336		-0.0141461235616906	0.0141461235616906	-0.8105131765554434	0.8105131765554434	-1.697534827402872	1.697534827402872	-97.26158118665322	97.26158118665322	0.0141461235616906	0.8105131765554434	97.26158118665322
2021-08-03	richard	41	f	1	15	outward	PLE	silh-ellipse	right	0	0	0	381.4922773838043	16.998128175735474		-0.0134187906432134	0.0134187906432134	-0.7688400700257672	0.7688400700257672	-1.610254877185608	1.610254877185608	-92.26080840309206	92.26080840309206	0.0134187906432134	0.7688400700257672	92.26080840309206
2021-08-03	richard	41	f	1	15	outward	PLE	silh-ellipse	right	0	0	0	381.792265176773	17.298115968704224		-0.0281450381461727	0.0281450381461727	-1.6125919000104023	1.6125919000104023	-3.377404577540724	3.377404577540724	-193.5110280012483	193.5110280012483	0.0281450381461727	1.6125919000104023	193.5110280012483
2021-08-03	richard	41	f	1	15	outward	PLE	silh-ellipse	right	0	0	0	382.42569851875305	17.931549310684204		-0.0155011737521822	0.0155011737521822	-0.8881518334990104	0.8881518334990104	-1.860140850261864	1.860140850261864	-106.57822001988124	106.57822001988124	0.0155011737521822	0.8881518334990104	106.57822001988124
2021-08-03	richard	41	f	1	15	outward	PLE	silh-ellipse	right	0	0	0	382.8090000152588	18.31485080718994		-0.002388925854452	0.002388925854452	-0.1368753690297836	0.1368753690297836	-0.28667110253424	0.28667110253424	-16.42504428357403	16.42504428357403	0.002388925854452	0.1368753690297836	16.42504428357403
2021-08-03	richard	41	f	1	15	outward	PLE	silh-ellipse	right	0	0	0	384.1256275177002	19.631478309631348		0.0050883002758632	0.0050883002758632	0.2915381307022138	0.2915381307022138	0.610596033103584	0.610596033103584	34.984575684265664	34.984575684265664	-0.0050883002758632	-0.2915381307022138	-34.984575684265664
2021-08-03	richard	41	f	1	15	outward	PLE	silh-ellipse	right	0	0	0	384.6672489643097	20.173099756240845		-0.0026637522148784	0.0026637522148784	-0.1526217595811574	0.1526217595811574	-0.319650265785408	0.319650265785408	-18.314611149738894	18.314611149738894	0.0026637522148784	0.1526217595811574	18.314611149738894
2021-08-03	richard	41	f	1	15	outward	PLE	silh-ellipse	right	0	0	0	384.9006133079529	20.406464099884037		0.0094419029070461	0.0094419029070461	0.5409811871460444	0.5409811871460444	1.133028348845532	1.133028348845532	64.91774245752532	64.91774245752532	-0.0094419029070461	-0.5409811871460444	-64.91774245752532
2021-08-03	richard	41	f	1	15	outward	PLE	silh-ellipse	right	0	0	0	385.2755990028381	20.781449794769287		0.0017553825396724	0.0017553825396724	0.1005760109541843	0.1005760109541843	0.210645904760688	0.210645904760688	12.06912131450212	12.06912131450212	-0.0017553825396724	-0.1005760109541843	-12.06912131450212
2021-08-03	richard	41	f	1	15	outward	PLE	silh-ellipse	right	0	0	0	386.4922704696655	21.99812126159668		0.0090333698948582	0.0090333698948582	0.5175739697559111	0.5175739697559111	1.084004387382984	1.084004387382984	62.10887637070933	62.10887637070933	-0.0090333698948582	-0.5175739697559111	-62.10887637070933
2021-08-03	richard	41	f	1	15	outward	PLE	silh-ellipse	right	0	0	0	387.4090595245361	22.914910316467285		-0.0027296450631045	0.0027296450631045	-0.1563971416846091	0.1563971416846091	-0.32755740757254	0.32755740757254	-18.767657002153094	18.767657002153094	0.0027296450631045	0.1563971416846091	18.767657002153094
2021-08-03	richard	41	f	1	15	outward	PLE	silh-ellipse	right	0	0	0	387.6423101425171	23.14816093444824		-0.001344696556932	0.001344696556932	-0.0770454374379768	0.0770454374379768	-0.16136358683184	0.16136358683184	-9.245452492557218	9.245452492557218	0.001344696556932	0.0770454374379768	9.245452492557218
2021-08-03	richard	41	f	1	15	outward	PLE	silh-ellipse	right	0	0	0	387.8922789096832	23.39812970161438		0.0018678313441253	0.0018678313441253	0.1070188528606273	0.1070188528606273	0.224139761295036	0.224139761295036	12.842262343275287	12.842262343275287	-0.0018678313441253	-0.1070188528606273	-12.842262343275287
2021-08-03	richard	41	f	1	16	inward	PLE	silh-ellipse	left	1	1	0	390.27559542655945	1.4890449047088623	30.0	-0.0184305682493623	0.0184305682493623	-1.055993774716278	1.055993774716278	-2.211668189923476	2.211668189923476	-126.71925296595336	126.71925296595336	-0.0184305682493623	-1.055993774716278	-126.71925296595336	92.68700404228908
2021-08-03	richard	41	f	1	16	inward	PLE	silh-ellipse	left	1	1	0	390.4591414928436	1.672590970993042	33.0	-0.0208703552587989	0.0208703552587989	-1.19578327326784	1.19578327326784	-2.504442631055868	2.504442631055868	-143.4939927921408	143.4939927921408	-0.0208703552587989	-1.19578327326784	-143.4939927921408	90.44690163376504
2021-08-03	richard	41	f	1	16	inward	PLE	silh-ellipse	left	1	1	0	391.00063920021057	2.2140886783599854	44.0	-0.0133671004072151	0.0133671004072151	-0.7658784376610293	0.7658784376610293	-1.604052048865812	1.604052048865812	-91.9054125193235	91.9054125193235	-0.0133671004072151	-0.7658784376610293	-91.9054125193235	81.30868923421765
2021-08-03	richard	41	f	1	16	inward	PLE	silh-ellipse	left	1	0	0	395.20965671539307	6.4231061935424805	128.0	-0.018004515455784	0.018004515455784	-1.031582747794483	1.031582747794483	-2.16054185469408	2.16054185469408	-123.78992973533796	123.78992973533796	-0.018004515455784	-1.031582747794483	-123.78992973533796	47.3798904414175
2021-08-03	richard	41	f	1	16	inward	PLE	silh-ellipse	left	1	0	0	395.5092725753784	6.722722053527832	134.0	0.0019589610972786	0.0019589610972786	0.1122402031043804	0.1122402031043804	0.235075331673432	0.235075331673432	13.468824372525658	13.468824372525658	0.0019589610972786	0.1122402031043804	13.468824372525658	43.96813314891429
2021-08-03	richard	41	f	1	16	inward	PLE	silh-ellipse	left	1	0	0	397.4006190299988	8.614068508148193	172.0	0.0071306334310071	0.0071306334310071	0.4085552008515965	0.4085552008515965	0.855676011720852	0.855676011720852	49.02662410219158	49.02662410219158	0.0071306334310071	0.4085552008515965	49.02662410219158	12.982866551123529
2021-08-03	richard	41	f	1	16	inward	PLE	silh-ellipse	left	1	0	0	397.6006066799164	8.814056158065796	176.0	-0.002304721744072	0.002304721744072	-0.1320508288873558	0.1320508288873558	-0.2765666092886399	0.2765666092886399	-15.8460994664827	15.8460994664827	-0.002304721744072	-0.1320508288873558	-15.8460994664827	10.679972411851812
2021-08-03	richard	41	f	1	16	inward	PLE	silh-ellipse	left	1	0	0	397.8006248474121	9.014074325561523	180.0	0.0018341960922943	0.0018341960922943	0.1050916948878514	0.1050916948878514	0.220103531075316	0.220103531075316	12.61100338654217	12.61100338654217	0.0018341960922943	0.1050916948878514	12.61100338654217	8.84546675106726
2021-08-03	richard	41	f	1	17	outward	PLE	silh-ellipse	left	1	1	0	421.492271900177	8.397948265075684	168.0	0.0017696484632239	0.0017696484632239	0.1013933881645415	0.1013933881645415	0.212357815586868	0.212357815586868	12.167206579744986	12.167206579744986	0.0017696484632239	0.1013933881645415	12.167206579744986	96.20695191928796
2021-08-03	richard	41	f	1	17	outward	PLE	silh-ellipse	left	1	1	0	422.03395223617554	8.939628601074219	179.0	0.0078491920450904	0.0078491920450904	0.4497255767713393	0.4497255767713393	0.941903045410848	0.941903045410848	53.96706921256072	53.96706921256072	0.0078491920450904	0.4497255767713393	53.96706921256072	103.01700787201018
2021-08-03	richard	41	f	1	17	outward	PLE	silh-ellipse	left	1	1	0	422.2006080150604	9.106284379959106	182.0	0.0027151127116129	0.0027151127116129	0.1555644992777398	0.1555644992777398	0.325813525393548	0.325813525393548	18.667739913328777	18.667739913328777	0.0027151127116129	0.1555644992777398	18.667739913328777	104.80014893459943
2021-08-03	richard	41	f	1	17	outward	PLE	silh-ellipse	left	0	0	0	422.4256360530853	9.331312417984009		-0.0018474962358172	0.0018474962358172	-0.1058537369786318	0.1058537369786318	-0.221699548298064	0.221699548298064	-12.70244843743582	12.70244843743582	-0.0018474962358172	-0.1058537369786318	-12.70244843743582
2021-08-03	richard	41	f	1	17	outward	PLE	silh-ellipse	left	0	0	0	422.7590172290802	9.664693593978882		0.002099115981765	0.002099115981765	0.1202704864635947	0.1202704864635947	0.2518939178118	0.2518939178118	14.432458375631372	14.432458375631372	0.002099115981765	0.1202704864635947	14.432458375631372
2021-08-03	richard	41	f	1	17	outward	PLE	silh-ellipse	left	0	0	0	425.6006166934967	12.506293058395386		0.0123265587241954	0.0123265587241954	0.706259790816561	0.706259790816561	1.4791870469034478	1.4791870469034478	84.75117489798731	84.75117489798731	0.0123265587241954	0.706259790816561	84.75117489798731
2021-08-03	richard	41	f	1	17	outward	PLE	silh-ellipse	left	0	0	0	425.9506611824036	12.856337547302246		-0.0046779792076103	0.0046779792076103	-0.2680284652460233	0.2680284652460233	-0.561357504913236	0.561357504913236	-32.1634158295228	32.1634158295228	-0.0046779792076103	-0.2680284652460233	-32.1634158295228
2021-08-03	richard	41	f	1	17	outward	PLE	silh-ellipse	left	0	0	0	426.900616645813	13.80629301071167		0.0042475445170419	0.0042475445170419	0.2433663741204344	0.2433663741204344	0.509705342045028	0.509705342045028	29.20396489445213	29.20396489445213	0.0042475445170419	0.2433663741204344	29.20396489445213
2021-08-03	richard	41	f	1	17	outward	PLE	silh-ellipse	left	0	0	0	427.2756881713867	14.1813645362854		-0.0056076039476686	0.0056076039476686	-0.3212920393823101	0.3212920393823101	-0.672912473720232	0.672912473720232	-38.55504472587721	38.55504472587721	-0.0056076039476686	-0.3212920393823101	-38.55504472587721
2021-08-03	richard	41	f	1	17	outward	PLE	silh-ellipse	left	0	0	0	427.484028339386	14.389704704284668		0.0013404440146233	0.0013404440146233	0.0768017847114874	0.0768017847114874	0.160853281754796	0.160853281754796	9.2162141653785	9.2162141653785	0.0013404440146233	0.0768017847114874	9.2162141653785
2021-08-03	richard	41	f	1	17	outward	PLE	silh-ellipse	left	0	0	0	428.9755930900574	15.881269454956056		-0.0069332369595859	0.0069332369595859	-0.397245216148387	0.397245216148387	-0.831988435150308	0.831988435150308	-47.66942593780644	47.66942593780644	-0.0069332369595859	-0.397245216148387	-47.66942593780644
2021-08-03	richard	41	f	1	17	outward	PLE	silh-ellipse	left	0	0	0	433.0672373771668	19.97291374206543		-0.0036400953962593	0.0036400953962593	-0.2085621032306588	0.2085621032306588	-0.436811447551116	0.436811447551116	-25.027452387679062	25.027452387679062	-0.0036400953962593	-0.2085621032306588	-25.027452387679062
2021-08-03	richard	41	f	1	17	outward	PLE	silh-ellipse	left	0	0	0	434.2672970294952	21.17297339439392		0.0036994700399189	0.0036994700399189	0.2119640197224471	0.2119640197224471	0.443936404790268	0.443936404790268	25.43568236669366	25.43568236669366	0.0036994700399189	0.2119640197224471	25.43568236669366
2021-08-03	richard	41	f	1	17	outward	PLE	silh-ellipse	left	0	0	0	434.5506474971771	21.45632386207581		-0.0024444764751025	0.0024444764751025	-0.1400581851423895	0.1400581851423895	-0.2933371770123	0.2933371770123	-16.80698221708674	16.80698221708674	-0.0024444764751025	-0.1400581851423895	-16.80698221708674
2021-08-03	richard	41	f	1	17	outward	PLE	silh-ellipse	left	0	0	0	435.4256432056427	22.331319570541385		0.0019806636070181	0.0019806636070181	0.1134836653172954	0.1134836653172954	0.237679632842172	0.237679632842172	13.618039838075449	13.618039838075449	0.0019806636070181	0.1134836653172954	13.618039838075449
2021-08-03	richard	41	f	1	17	outward	PLE	silh-ellipse	left	0	0	0	435.7423129081726	22.64798927307129		-0.003855148014644	0.003855148014644	-0.2208837106373397	0.2208837106373397	-0.46261776175728	0.46261776175728	-26.50604527648076	26.50604527648076	-0.003855148014644	-0.2208837106373397	-26.50604527648076
2021-08-03	richard	41	f	1	17	outward	PLE	silh-ellipse	left	0	0	0	436.1506860256195	23.05636239051819		-0.0093433287645913	0.0093433287645913	-0.535333304814263	0.535333304814263	-1.121199451750956	1.121199451750956	-64.23999657771157	64.23999657771157	-0.0093433287645913	-0.535333304814263	-64.23999657771157
2021-08-03	richard	41	f	1	17	outward	PLE	silh-ellipse	left	0	0	0	436.56734561920166	23.473021984100345		-0.0158774356584784	0.0158774356584784	-0.9097100527213294	0.9097100527213294	-1.905292279017408	1.905292279017408	-109.16520632655951	109.16520632655951	-0.0158774356584784	-0.9097100527213294	-109.16520632655951
2021-08-03	richard	41	f	1	17	outward	PLE	silh-ellipse	left	0	0	0	436.8673655986786	23.77304196357727		-0.0094945283441405	0.0094945283441405	-0.5439964025865847	0.5439964025865847	-1.13934340129686	1.13934340129686	-65.27956831039016	65.27956831039016	-0.0094945283441405	-0.5439964025865847	-65.27956831039016
2021-08-03	richard	41	f	1	17	outward	PLE	silh-ellipse	left	0	0	0	437.11737751960754	24.023053884506226		-0.0112157450702722	0.0112157450702722	-0.642614856621256	0.642614856621256	-1.345889408432664	1.345889408432664	-77.11378279455072	77.11378279455072	-0.0112157450702722	-0.642614856621256	-77.11378279455072
2021-08-03	richard	41	f	1	18	outward	PLE	silh-ellipse	left	1	0	0	437.4593858718872	0.0636622905731201	1.0	0.0018281362014137	0.0018281362014137	0.1047444887160832	0.1047444887160832	0.219376344169644	0.219376344169644	12.569338645929983	12.569338645929983	0.0018281362014137	0.1047444887160832	12.569338645929983	5.723438486569757
2021-08-03	richard	41	f	1	18	outward	PLE	silh-ellipse	left	1	0	0	438.259402513504	0.8636789321899414	17.0	-0.0016004468914899	0.0016004468914899	-0.0916988522172033	0.0916988522172033	-0.192053626978788	0.192053626978788	-11.003862266064395	11.003862266064395	-0.0016004468914899	-0.0916988522172033	-11.003862266064395	10.714517776033574
2021-08-03	richard	41	f	1	18	outward	PLE	silh-ellipse	left	1	0	0	439.23397564888	1.838252067565918	37.0	0.0245929057832202	0.0245929057832202	1.4090697073413916	1.4090697073413916	2.951148693986424	2.951148693986424	169.088364880967	169.088364880967	0.0245929057832202	1.4090697073413916	169.088364880967	24.08379089619203
2021-08-03	richard	41	f	1	18	outward	PLE	silh-ellipse	left	1	0	0	439.5594000816345	2.1636765003204346	43.0	0.009562022609133	0.009562022609133	0.5478635391119926	0.5478635391119926	1.14744271309596	1.14744271309596	65.74362469343912	65.74362469343912	0.009562022609133	0.5478635391119926	65.74362469343912	28.27051472113982
2021-08-03	richard	41	f	1	18	outward	PLE	silh-ellipse	left	1	0	0	439.7922646999359	2.396541118621826	48.0	-0.0057067546762799	0.0057067546762799	-0.3269729576673846	0.3269729576673846	-0.684810561153588	0.684810561153588	-39.23675492008615	39.23675492008615	-0.0057067546762799	-0.3269729576673846	-39.23675492008615	32.89389736640084
2021-08-03	richard	41	f	1	18	outward	PLE	silh-ellipse	left	1	0	0	439.9839446544647	2.5882210731506348	52.0	0.0010305201086193	0.0010305201086193	0.059044452927249	0.059044452927249	0.123662413034316	0.123662413034316	7.085334351269887	7.085334351269887	0.0010305201086193	0.059044452927249	7.085334351269887	36.69837120250571
2021-08-03	richard	41	f	1	18	outward	PLE	silh-ellipse	left	1	0	0	440.5673134326935	3.1715898513793945	63.0	0.0051348186861942	0.0051348186861942	0.2942034392838379	0.2942034392838379	0.616178242343304	0.616178242343304	35.30441271406055	35.30441271406055	0.0051348186861942	0.2942034392838379	35.30441271406055	47.93203373557643
2021-08-03	richard	41	f	1	18	outward	PLE	silh-ellipse	left	1	1	1	440.80062460899353	3.404901027679444	68.0	-0.0010678105543893	0.0010678105543893	-0.0611810380860315	0.0611810380860315	-0.128137266526716	0.128137266526716	-7.341724570323784	7.341724570323784	-0.0010678105543893	-0.0611810380860315	-7.341724570323784	53.396839973332575
2021-08-03	richard	41	f	1	18	outward	PLE	silh-ellipse	left	1	1	1	441.5922954082489	4.196571826934815	84.0	0.0185332778141102	0.0185332778141102	1.0618785992919584	1.0618785992919584	2.223993337693224	2.223993337693224	127.425431915035	127.425431915035	0.0185332778141102	1.0618785992919584	127.425431915035	54.43394081107444
2021-08-03	richard	41	f	1	18	outward	PLE	silh-ellipse	left	1	1	1	441.80064702034	4.404923439025879	88.0	-0.0118838880510654	0.0118838880510654	-0.6808966295319968	0.6808966295319968	-1.426066566127848	1.426066566127848	-81.70759554383962	81.70759554383962	-0.0118838880510654	-0.6808966295319968	-81.70759554383962	54.43394081107444
2021-08-03	richard	41	f	1	18	outward	PLE	silh-ellipse	left	1	1	1	442.1339824199677	4.7382588386535645	95.0	0.0106179552737032	0.0106179552737032	0.6083640242418683	0.6083640242418683	1.274154632844384	1.274154632844384	73.00368290902419	73.00368290902419	0.0106179552737032	0.6083640242418683	73.00368290902419	54.43394081107444
2021-08-03	richard	41	f	1	18	outward	PLE	silh-ellipse	left	1	1	1	442.4839498996735	5.088226318359375	102.0	0.0346337688377817	0.0346337688377817	1.9843687830366017	1.9843687830366017	4.156052260533804	4.156052260533804	238.1242539643922	238.1242539643922	0.0346337688377817	1.9843687830366017	238.1242539643922	54.43394081107444
2021-08-03	richard	41	f	1	18	outward	PLE	silh-ellipse	left	1	1	1	442.9339473247528	5.538223743438721	111.0	0.0314990822829986	0.0314990822829986	1.8047644733511257	1.8047644733511257	3.779889873959832	3.779889873959832	216.5717368021351	216.5717368021351	0.0314990822829986	1.8047644733511257	216.5717368021351	54.43394081107444
2021-08-03	richard	41	f	1	18	outward	PLE	silh-ellipse	left	1	1	1	443.792272567749	6.3965489864349365	128.0	-0.0015568892873866	0.0015568892873866	-0.0892031853363825	0.0892031853363825	-0.186826714486392	0.186826714486392	-10.7043822403659	10.7043822403659	-0.0015568892873866	-0.0892031853363825	-10.7043822403659	62.31830659691145
2021-08-03	richard	41	f	2	0	inward	PLE	bio-rand	left	1	1	1	0.0272228717803955	0.0272228717803955	1.0	-0.0031285551647148	0.0031285551647148	-0.1792530069120141	0.1792530069120141	-0.3754266197657759	0.3754266197657759	-21.51036082944169	21.51036082944169	-0.0031285551647148	-0.1792530069120141	-21.51036082944169	106.36591108250111
2021-08-03	richard	41	f	2	0	inward	PLE	bio-rand	left	1	1	1	3.427276611328125	3.427276611328125	69.0	0.0018828182054655	0.0018828182054655	0.1078775367635686	0.1078775367635686	0.22593818465586	0.22593818465586	12.945304411628234	12.945304411628234	0.0018828182054655	0.1078775367635686	12.945304411628234	54.50598679801379
2021-08-03	richard	41	f	2	0	inward	PLE	bio-rand	left	1	1	1	3.693893671035767	3.693893671035767	74.0	-0.0234363291391558	0.0234363291391558	-1.3428027469530972	1.3428027469530972	-2.812359496698696	2.812359496698696	-161.13632963437166	161.13632963437166	-0.0234363291391558	-1.3428027469530972	-161.13632963437166	54.65472438159163
2021-08-03	richard	41	f	2	0	inward	PLE	bio-rand	left	1	1	1	3.9022233486175537	3.9022233486175537	78.0	0.0033302482819549	0.0033302482819549	0.1908091712867091	0.1908091712867091	0.399629793834588	0.399629793834588	22.8971005544051	22.8971005544051	0.0033302482819549	0.1908091712867091	22.8971005544051	54.65472438159163
2021-08-03	richard	41	f	2	0	inward	PLE	bio-rand	left	1	1	1	4.052271127700806	4.052271127700806	81.0	-0.0016711233224481	0.0016711233224481	-0.0957483134221559	0.0957483134221559	-0.200534798693772	0.200534798693772	-11.489797610658709	11.489797610658709	-0.0016711233224481	-0.0957483134221559	-11.489797610658709	54.65472438159163
2021-08-03	richard	41	f	2	0	inward	PLE	bio-rand	left	0	0	0	10.060598611831663	10.060598611831663		0.0105124691800351	0.0105124691800351	0.6023201162773644	0.6023201162773644	1.261496301604212	1.261496301604212	72.27841395328372	72.27841395328372	0.0105124691800351	0.6023201162773644	72.27841395328372
2021-08-03	richard	41	f	2	0	inward	PLE	bio-rand	left	0	0	0	10.410628080368042	10.410628080368042		-0.001330322360637	0.001330322360637	-0.0762218566563807	0.0762218566563807	-0.1596386832764399	0.1596386832764399	-9.146622798765687	9.146622798765687	-0.001330322360637	-0.0762218566563807	-9.146622798765687
2021-08-03	richard	41	f	2	0	inward	PLE	bio-rand	left	0	0	0	11.152257442474363	11.152257442474363		0.0087887664321149	0.0087887664321149	0.5035592236864345	0.5035592236864345	1.054651971853788	1.054651971853788	60.42710684237213	60.42710684237213	0.0087887664321149	0.5035592236864345	60.42710684237213
2021-08-03	richard	41	f	2	0	inward	PLE	bio-rand	left	0	0	0	11.793885946273804	11.793885946273804		-0.0013665758232267	0.0013665758232267	-0.0782990270555059	0.0782990270555059	-0.163989098787204	0.163989098787204	-9.395883246660716	9.395883246660716	-0.0013665758232267	-0.0782990270555059	-9.395883246660716
2021-08-03	richard	41	f	2	0	inward	PLE	bio-rand	left	0	0	0	12.885634422302246	12.885634422302246		0.004758931019983	0.004758931019983	0.2726666624389139	0.2726666624389139	0.57107172239796	0.57107172239796	32.71999949266967	32.71999949266967	0.004758931019983	0.2726666624389139	32.71999949266967
2021-08-03	richard	41	f	2	0	inward	PLE	bio-rand	left	0	0	0	13.10229206085205	13.10229206085205		-0.0030256744958654	0.0030256744958654	-0.1733583787934604	0.1733583787934604	-0.363080939503848	0.363080939503848	-20.803005455215256	20.803005455215256	-0.0030256744958654	-0.1733583787934604	-20.803005455215256
2021-08-03	richard	41	f	2	0	inward	PLE	bio-rand	left	0	0	0	13.302223682403564	13.302223682403564		0.0011558984905648	0.0011558984905648	0.0662281050549054	0.0662281050549054	0.138707818867776	0.138707818867776	7.9473726065886545	7.9473726065886545	0.0011558984905648	0.0662281050549054	7.9473726065886545
2021-08-03	richard	41	f	2	0	inward	PLE	bio-rand	left	0	0	0	14.027300596237184	14.027300596237184		0.0032070332308419	0.0032070332308419	0.1837494688854455	0.1837494688854455	0.384843987701028	0.384843987701028	22.049936266253464	22.049936266253464	0.0032070332308419	0.1837494688854455	22.049936266253464
2021-08-03	richard	41	f	2	0	inward	PLE	bio-rand	left	0	0	0	14.46058964729309	14.46058964729309		-0.0014466512449419	0.0014466512449419	-0.0828870107625171	0.0828870107625171	-0.173598149393028	0.173598149393028	-9.946441291502058	9.946441291502058	-0.0014466512449419	-0.0828870107625171	-9.946441291502058
2021-08-03	richard	41	f	2	0	inward	PLE	bio-rand	left	0	0	0	15.568854093551636	15.568854093551636		-0.0026225422464676	0.0026225422464676	-0.1502606023173512	0.1502606023173512	-0.314705069576112	0.314705069576112	-18.031272278082145	18.031272278082145	-0.0026225422464676	-0.1502606023173512	-18.031272278082145
2021-08-03	richard	41	f	2	0	inward	PLE	bio-rand	left	0	0	0	18.03562092781067	18.03562092781067		0.0039074684382557	0.0039074684382557	0.2238814500926267	0.2238814500926267	0.468896212590684	0.468896212590684	26.865774011115203	26.865774011115203	0.0039074684382557	0.2238814500926267	26.865774011115203
2021-08-03	richard	41	f	2	0	inward	PLE	bio-rand	left	0	0	0	18.50229430198669	18.50229430198669		-0.0024571264442727	0.0024571264442727	-0.1407829749868125	0.1407829749868125	-0.294855173312724	0.294855173312724	-16.893956998417508	16.893956998417508	-0.0024571264442727	-0.1407829749868125	-16.893956998417508
2021-08-03	richard	41	f	2	0	inward	PLE	bio-rand	left	0	0	0	19.78553915023804	19.78553915023804		0.007130159481359	0.007130159481359	0.4085280455370587	0.4085280455370587	0.85561913776308	0.85561913776308	49.02336546444704	49.02336546444704	0.007130159481359	0.4085280455370587	49.02336546444704
2021-08-03	richard	41	f	2	0	inward	PLE	bio-rand	left	0	0	0	21.452291011810303	21.452291011810303		-0.0026655444506719	0.0026655444506719	-0.1527244471280173	0.1527244471280173	-0.319865334080628	0.319865334080628	-18.32693365536208	18.32693365536208	-0.0026655444506719	-0.1527244471280173	-18.32693365536208
2021-08-03	richard	41	f	2	0	inward	PLE	bio-rand	left	0	0	0	23.11062860488892	23.11062860488892		0.0044826530985473	0.0044826530985473	0.2568371035680014	0.2568371035680014	0.537918371825676	0.537918371825676	30.820452428160166	30.820452428160166	0.0044826530985473	0.2568371035680014	30.820452428160166
2021-08-03	richard	41	f	2	0	inward	PLE	bio-rand	left	0	0	0	23.34393620491028	23.34393620491028		-0.0022854358756682	0.0022854358756682	-0.1309458300235734	0.1309458300235734	-0.274252305080184	0.274252305080184	-15.713499602828808	15.713499602828808	-0.0022854358756682	-0.1309458300235734	-15.713499602828808
2021-08-03	richard	41	f	2	0	inward	PLE	bio-rand	left	0	0	0	23.53558921813965	23.53558921813965		0.0013913592226379	0.0013913592226379	0.0797190112437547	0.0797190112437547	0.166963106716548	0.166963106716548	9.56628134925057	9.56628134925057	0.0013913592226379	0.0797190112437547	9.56628134925057
2021-08-03	richard	41	f	2	1	outward	PLE	bio-rand	left	1	0	0	24.31096839904785	0.0179207324981689	0.0	0.0055796080477055	0.0055796080477055	0.319687992470754	0.319687992470754	0.6695529657246599	0.6695529657246599	38.362559096490486	38.362559096490486	0.0055796080477055	0.319687992470754	38.362559096490486	6.403903518184658
2021-08-03	richard	41	f	2	1	outward	PLE	bio-rand	left	1	0	0	24.602224588394165	0.3091769218444824	6.0	-0.0021880556523574	0.0021880556523574	-0.1253663542198231	0.1253663542198231	-0.262566678282888	0.262566678282888	-15.04396250637877	15.04396250637877	-0.0021880556523574	-0.1253663542198231	-15.04396250637877	7.672716644919521
2021-08-03	richard	41	f	2	1	outward	PLE	bio-rand	left	1	0	0	25.743970155715942	1.4509224891662598	29.0	0.01371084906199	0.01371084906199	0.7855737847929306	0.7855737847929306	1.6453018874388	1.6453018874388	94.26885417515167	94.26885417515167	0.01371084906199	0.7855737847929306	94.26885417515167	18.9563911724396
2021-08-03	richard	41	f	2	1	outward	PLE	bio-rand	left	1	0	0	25.960978984832764	1.667931318283081	33.0	-0.0062024200786918	0.0062024200786918	-0.35537249327624	0.35537249327624	-0.7442904094430159	0.7442904094430159	-42.6446991931488	42.6446991931488	-0.0062024200786918	-0.35537249327624	-42.6446991931488	21.70083325119407
2021-08-03	richard	41	f	2	1	outward	PLE	bio-rand	left	1	0	0	26.16900396347046	1.8759562969207764	37.0	0.0024272195875297	0.0024272195875297	0.1390694383169363	0.1390694383169363	0.291266350503564	0.291266350503564	16.688332598032357	16.688332598032357	0.0024272195875297	0.1390694383169363	16.688332598032357	24.859768235848968
2021-08-03	richard	41	f	2	1	outward	PLE	bio-rand	left	1	1	1	30.485533952713013	6.19248628616333	124.0	0.0015971177944949	0.0015971177944949	0.0915081090098001	0.0915081090098001	0.191654135339388	0.191654135339388	10.980973081176014	10.980973081176014	0.0015971177944949	0.0915081090098001	10.980973081176014	58.52951089963885
2021-08-03	richard	41	f	2	1	outward	PLE	bio-rand	left	1	1	1	30.802218198776245	6.5091705322265625	130.0	-0.0338159193016435	0.0338159193016435	-1.9375094563391508	1.9375094563391508	-4.05791031619722	4.05791031619722	-232.5011347606981	232.5011347606981	-0.0338159193016435	-1.9375094563391508	-232.5011347606981	63.94534212042886
2021-08-03	richard	41	f	2	1	outward	PLE	bio-rand	left	1	1	1	31.0772225856781	6.784174919128418	136.0	0.0073722568830942	0.0073722568830942	0.4223992048875688	0.4223992048875688	0.884670825971304	0.884670825971304	50.68790458650826	50.68790458650826	0.0073722568830942	0.4223992048875688	50.68790458650826	70.3869114740311
2021-08-03	richard	41	f	2	1	outward	PLE	bio-rand	left	1	1	1	31.293901681900024	7.000854015350342	140.0	-0.0016484377401562	0.0016484377401562	-0.0944485253010333	0.0944485253010333	-0.197812528818744	0.197812528818744	-11.333823036124	11.333823036124	-0.0016484377401562	-0.0944485253010333	-11.333823036124	73.46317159569787
2021-08-03	richard	41	f	2	1	outward	PLE	bio-rand	left	0	0	0	35.83560132980347	11.542553663253784		0.0151091257819134	0.0151091257819134	0.8656891394359377	0.8656891394359377	1.813095093829608	1.813095093829608	103.88269673231252	103.88269673231252	0.0151091257819134	0.8656891394359377	103.88269673231252
2021-08-03	richard	41	f	2	1	outward	PLE	bio-rand	left	0	0	0	36.09389781951904	11.80085015296936		-0.0050347663646136	0.0050347663646136	-0.2884708635267838	0.2884708635267838	-0.604171963753632	0.604171963753632	-34.616503623214065	34.616503623214065	-0.0050347663646136	-0.2884708635267838	-34.616503623214065
2021-08-03	richard	41	f	2	1	outward	PLE	bio-rand	left	0	0	0	36.268874168396	11.975826501846312		0.001261920577555	0.001261920577555	0.0723027231746127	0.0723027231746127	0.1514304693066	0.1514304693066	8.676326780953534	8.676326780953534	0.001261920577555	0.0723027231746127	8.676326780953534
2021-08-03	richard	41	f	2	4	outward	PLE	bio-rand	left	0	0	0	114.81890439987184	17.628347635269165		0.0059826730291831	0.0059826730291831	0.3427819147789392	0.3427819147789392	0.7179207635019721	0.7179207635019721	41.13382977347271	41.13382977347271	0.0059826730291831	0.3427819147789392	41.13382977347271
2021-08-03	richard	41	f	2	4	outward	PLE	bio-rand	left	0	0	0	115.99389123916626	18.8033344745636		0.0126117035764785	0.0126117035764785	0.722597387402264	0.722597387402264	1.51340442917742	1.51340442917742	86.71168648827168	86.71168648827168	0.0126117035764785	0.722597387402264	86.71168648827168
2021-08-03	richard	41	f	2	4	outward	PLE	bio-rand	left	0	0	0	116.25232434272766	19.061767578125		-0.0067766082038034	0.0067766082038034	-0.3882710494916644	0.3882710494916644	-0.8131929844564081	0.8131929844564081	-46.592525938999735	46.592525938999735	-0.0067766082038034	-0.3882710494916644	-46.592525938999735
2021-08-03	richard	41	f	2	4	outward	PLE	bio-rand	left	0	0	0	116.61062574386597	19.420068979263306		0.0088239168524949	0.0088239168524949	0.5055731944223192	0.5055731944223192	1.058870022299388	1.058870022299388	60.6687833306783	60.6687833306783	0.0088239168524949	0.5055731944223192	60.6687833306783
2021-08-03	richard	41	f	2	4	outward	PLE	bio-rand	left	0	0	0	116.88553714752196	19.69498038291931		-0.0036136858740481	0.0036136858740481	-0.2070489490690001	0.2070489490690001	-0.433642304885772	0.433642304885772	-24.84587388828001	24.84587388828001	-0.0036136858740481	-0.2070489490690001	-24.84587388828001
2021-08-03	richard	41	f	2	4	outward	PLE	bio-rand	left	0	0	0	117.43564248085022	20.24508571624756		0.0045005727916324	0.0045005727916324	0.2578638263519474	0.2578638263519474	0.5400687349958879	0.5400687349958879	30.943659162233686	30.943659162233686	0.0045005727916324	0.2578638263519474	30.943659162233686
2021-08-03	richard	41	f	2	4	outward	PLE	bio-rand	left	0	0	0	117.63562893867493	20.445072174072266		-0.0038480205694645	0.0038480205694645	-0.2204753381098435	0.2204753381098435	-0.46176246833574	0.46176246833574	-26.457040573181217	26.457040573181217	-0.0038480205694645	-0.2204753381098435	-26.457040573181217
2021-08-03	richard	41	f	2	4	outward	PLE	bio-rand	left	0	0	0	117.9105577468872	20.720000982284542		0.0011047203635123	0.0011047203635123	0.0632958143714128	0.0632958143714128	0.132566443621476	0.132566443621476	7.595497724569547	7.595497724569547	0.0011047203635123	0.0632958143714128	7.595497724569547
2021-08-03	richard	41	f	2	4	outward	PLE	bio-rand	left	0	0	0	118.51057863235474	21.320021867752075		0.0081537004692577	0.0081537004692577	0.467172624302305	0.467172624302305	0.978444056310924	0.978444056310924	56.06071491627661	56.06071491627661	0.0081537004692577	0.467172624302305	56.06071491627661
2021-08-03	richard	41	f	2	4	outward	PLE	bio-rand	left	0	0	0	118.7855417728424	21.594985008239743		-0.0044064679517469	0.0044064679517469	-0.2524720161947538	0.2524720161947538	-0.528776154209628	0.528776154209628	-30.29664194337046	30.29664194337046	-0.0044064679517469	-0.2524720161947538	-30.29664194337046
2021-08-03	richard	41	f	2	4	outward	PLE	bio-rand	left	0	0	0	119.20228743553162	22.011730670928955		-0.0034510380009321	0.0034510380009321	-0.1977299123926739	0.1977299123926739	-0.414124560111852	0.414124560111852	-23.72758948712088	23.72758948712088	-0.0034510380009321	-0.1977299123926739	-23.72758948712088
2021-08-03	richard	41	f	2	4	outward	PLE	bio-rand	left	0	0	0	119.91890549659728	22.72834873199463		-0.0083105463627197	0.0083105463627197	-0.4761592320316362	0.4761592320316362	-0.997265563526364	0.997265563526364	-57.13910784379634	57.13910784379634	-0.0083105463627197	-0.4761592320316362	-57.13910784379634
2021-08-03	richard	41	f	2	5	inward	PLE	bio-rand	right	1	1	0	121.89389514923096	0.3994231224060058	8.0	0.0013094615533461	0.0013094615533461	0.0750266204413764	0.0750266204413764	0.157135386401532	0.157135386401532	9.003194452965172	9.003194452965172	-0.0013094615533461	-0.0750266204413764	-9.003194452965172	104.76812092027752
2021-08-03	richard	41	f	2	5	inward	PLE	bio-rand	right	1	1	0	122.69391942024232	1.1994473934173584	24.0	-0.0064522708650154	0.0064522708650154	-0.3696878888406073	0.3696878888406073	-0.774272503801848	0.774272503801848	-44.36254666087288	44.36254666087288	0.0064522708650154	0.3696878888406073	44.36254666087288	96.434541782891
2021-08-03	richard	41	f	2	5	inward	PLE	bio-rand	right	1	1	0	123.11896538734436	1.6244933605194092	32.0	0.0011089278007736	0.0011089278007736	0.0635368827690514	0.0635368827690514	0.133071336092832	0.133071336092832	7.624425932286176	7.624425932286176	-0.0011089278007736	-0.0635368827690514	-7.624425932286176	90.22568319168312
2021-08-03	richard	41	f	2	5	inward	PLE	bio-rand	right	1	1	1	124.74389123916626	3.2494192123413086	65.0	-0.0077837200557175	0.0077837200557175	-0.4459743081039467	0.4459743081039467	-0.9340464066861	0.9340464066861	-53.51691697247361	53.51691697247361	0.0077837200557175	0.4459743081039467	53.51691697247361	58.82763316401758
2021-08-03	richard	41	f	2	5	inward	PLE	bio-rand	right	1	1	1	125.13554525375366	3.641073226928711	73.0	0.0017971531559006	0.0017971531559006	0.1029692909717208	0.1029692909717208	0.215658378708072	0.215658378708072	12.356314916606502	12.356314916606502	-0.0017971531559006	-0.1029692909717208	-12.356314916606502	54.65472438159163
2021-08-03	richard	41	f	2	5	inward	PLE	bio-rand	right	1	1	1	126.44394373893738	4.949471712112427	99.0	0.0012696459699941	0.0012696459699941	0.0727453555564554	0.0727453555564554	0.152357516399292	0.152357516399292	8.72944266677466	8.72944266677466	-0.0012696459699941	-0.0727453555564554	-8.72944266677466	54.65472438159163
2021-08-03	richard	41	f	2	5	inward	PLE	bio-rand	right	1	1	1	126.99389457702635	5.499422550201416	110.0	0.0016757410778957	0.0016757410778957	0.0960128913201269	0.0960128913201269	0.201088929347484	0.201088929347484	11.521546958415232	11.521546958415232	-0.0016757410778957	-0.0960128913201269	-11.521546958415232	54.65472438159163
2021-08-03	richard	41	f	2	5	inward	PLE	bio-rand	right	1	0	0	128.76099801063538	7.266525983810425	145.0	-0.0043571872217472	0.0043571872217472	-0.2496484383544473	0.2496484383544473	-0.522862466609664	0.522862466609664	-29.957812602533675	29.957812602533675	0.0043571872217472	0.2496484383544473	29.957812602533675	31.65660482343028
2021-08-03	richard	41	f	2	5	inward	PLE	bio-rand	right	1	0	0	128.98563766479492	7.491165637969971	150.0	0.001351090419062	0.001351090419062	0.0774117787528143	0.0774117787528143	0.16213085028744	0.16213085028744	9.289413450337722	9.289413450337722	-0.001351090419062	-0.0774117787528143	-9.289413450337722	27.63782974694264
2021-08-03	richard	41	f	2	5	inward	PLE	bio-rand	right	1	0	0	129.88555002212524	8.391077995300293	168.0	-0.0044323822534237	0.0044323822534237	-0.2539567963098633	0.2539567963098633	-0.531885870410844	0.531885870410844	-30.474815557183597	30.474815557183597	0.0044323822534237	0.2539567963098633	30.474815557183597	15.405636626540575
2021-08-03	richard	41	f	2	5	inward	PLE	bio-rand	right	1	0	0	130.0273039340973	8.532831907272339	171.0	0.0032945530925037	0.0032945530925037	0.1887639875822355	0.1887639875822355	0.395346371100444	0.395346371100444	22.651678509868265	22.651678509868265	-0.0032945530925037	-0.1887639875822355	-22.651678509868265	13.533649239140338
2021-08-03	richard	41	f	2	5	inward	PLE	bio-rand	right	0	0	0	131.26885533332825	9.774383306503296		-0.0047451031325396	0.0047451031325396	-0.2718743828488251	0.2718743828488251	-0.5694123759047519	0.5694123759047519	-32.62492594185902	32.62492594185902	0.0047451031325396	0.2718743828488251	32.62492594185902
2021-08-03	richard	41	f	2	5	inward	PLE	bio-rand	right	0	0	0	131.40228629112244	9.907814264297484		-0.0047447788211318	0.0047447788211318	-0.2718558011739103	0.2718558011739103	-0.569373458535816	0.569373458535816	-32.62269614086924	32.62269614086924	0.0047447788211318	0.2718558011739103	32.62269614086924
2021-08-03	richard	41	f	2	5	inward	PLE	bio-rand	right	0	0	0	131.63557982444763	10.14110779762268		0.0018044988382544	0.0018044988382544	0.1033901675682373	0.1033901675682373	0.216539860590528	0.216539860590528	12.406820108188477	12.406820108188477	-0.0018044988382544	-0.1033901675682373	-12.406820108188477
2021-08-03	richard	41	f	2	5	inward	PLE	bio-rand	right	0	0	0	132.82729768753052	11.332825660705566		-0.0014397277822031	0.0014397277822031	-0.0824903255679678	0.0824903255679678	-0.172767333864372	0.172767333864372	-9.89883906815614	9.89883906815614	0.0014397277822031	0.0824903255679678	9.89883906815614
2021-08-03	richard	41	f	2	5	inward	PLE	bio-rand	right	0	0	0	133.15228843688965	11.657816410064695		0.0014952023881657	0.0014952023881657	0.085668786359776	0.085668786359776	0.179424286579884	0.179424286579884	10.28025436317313	10.28025436317313	-0.0014952023881657	-0.085668786359776	-10.28025436317313
2021-08-03	richard	41	f	2	5	inward	PLE	bio-rand	right	0	0	0	135.6522672176361	14.157795190811155		-0.0013843702392943	0.0013843702392943	-0.0793185719950792	0.0793185719950792	-0.166124428715316	0.166124428715316	-9.518228639409507	9.518228639409507	0.0013843702392943	0.0793185719950792	9.518228639409507
2021-08-03	richard	41	f	2	5	inward	PLE	bio-rand	right	0	0	0	136.55229830741882	15.057826280593872		-0.0049963887724307	0.0049963887724307	-0.2862719894668294	0.2862719894668294	-0.5995666526916841	0.5995666526916841	-34.352638736019536	34.352638736019536	0.0049963887724307	0.2862719894668294	34.352638736019536
2021-08-03	richard	41	f	2	5	inward	PLE	bio-rand	right	0	0	0	136.77720499038696	15.282732963562012		0.0034298231552711	0.0034298231552711	0.1965143912732772	0.1965143912732772	0.411578778632532	0.411578778632532	23.58172695279327	23.58172695279327	-0.0034298231552711	-0.1965143912732772	-23.58172695279327
2021-08-03	richard	41	f	2	5	inward	PLE	bio-rand	right	0	0	0	136.9773075580597	15.48283553123474		-0.0013970895304937	0.0013970895304937	-0.0800473336992027	0.0800473336992027	-0.1676507436592439	0.1676507436592439	-9.605680043904329	9.605680043904329	0.0013970895304937	0.0800473336992027	9.605680043904329
2021-08-03	richard	41	f	2	5	inward	PLE	bio-rand	right	0	0	0	137.82728576660156	16.33281373977661		0.001325703753341	0.001325703753341	0.0759572299510916	0.0759572299510916	0.15908445040092	0.15908445040092	9.114867594130994	9.114867594130994	-0.001325703753341	-0.0759572299510916	-9.114867594130994
2021-08-03	richard	41	f	2	5	inward	PLE	bio-rand	right	0	0	0	138.5356409549713	17.041168928146362		-0.0115663958033827	0.0115663958033827	-0.662705663711656	0.662705663711656	-1.387967496405924	1.387967496405924	-79.52467964539872	79.52467964539872	0.0115663958033827	0.662705663711656	79.52467964539872
2021-08-03	richard	41	f	2	5	inward	PLE	bio-rand	right	0	0	0	138.85230827331543	17.35783624649048		0.0044663367423903	0.0044663367423903	0.255902245223173	0.255902245223173	0.535960409086836	0.535960409086836	30.70826942678076	30.70826942678076	-0.0044663367423903	-0.255902245223173	-30.70826942678076
2021-08-03	richard	41	f	2	5	inward	PLE	bio-rand	right	0	0	0	139.0356297492981	17.541157722473145		-0.0015599813342502	0.0015599813342502	-0.0893803465717234	0.0893803465717234	-0.187197760110024	0.187197760110024	-10.725641588606813	10.725641588606813	0.0015599813342502	0.0893803465717234	10.725641588606813
2021-08-03	richard	41	f	2	5	inward	PLE	bio-rand	right	0	0	0	140.56060934066772	19.066137313842773		-0.0045009169713925	0.0045009169713925	-0.2578835463995949	0.2578835463995949	-0.5401100365671	0.5401100365671	-30.94602556795139	30.94602556795139	0.0045009169713925	0.2578835463995949	30.94602556795139
2021-08-03	richard	41	f	2	5	inward	PLE	bio-rand	right	0	0	0	140.92723894119263	19.43276691436768		0.0021257791255775	0.0021257791255775	0.1217981720726014	0.1217981720726014	0.2550934950693	0.2550934950693	14.615780648712168	14.615780648712168	-0.0021257791255775	-0.1217981720726014	-14.615780648712168
2021-08-03	richard	41	f	2	6	outward	PLE	bio-rand	left	1	0	0	146.13554048538208	0.3378322124481201	7.0	-0.0073754080909327	0.0073754080909327	-0.4225797557970834	0.4225797557970834	-0.8850489709119239	0.8850489709119239	-50.70957069565001	50.70957069565001	-0.0073754080909327	-0.4225797557970834	-50.70957069565001	7.703765363743395
2021-08-03	richard	41	f	2	6	outward	PLE	bio-rand	left	1	0	0	146.36912870407104	0.571420431137085	12.0	-0.0067834071814061	0.0067834071814061	-0.3886606022133031	0.3886606022133031	-0.814008861768732	0.814008861768732	-46.639272265596375	46.639272265596375	-0.0067834071814061	-0.3886606022133031	-46.639272265596375	10.047736497204795
2021-08-03	richard	41	f	2	6	outward	PLE	bio-rand	left	1	0	0	146.67719316482544	0.8794848918914795	18.0	0.0029751854228201	0.0029751854228201	0.170465567996437	0.170465567996437	0.357022250738412	0.357022250738412	20.455868159572447	20.455868159572447	0.0029751854228201	0.170465567996437	20.455868159572447	12.397191002620524
2021-08-03	richard	41	f	2	6	outward	PLE	bio-rand	left	1	0	0	146.86092114448547	1.0632128715515137	21.0	-0.0014820418813007	0.0014820418813007	-0.0849147448601586	0.0849147448601586	-0.177845025756084	0.177845025756084	-10.189769383219035	10.189769383219035	-0.0014820418813007	-0.0849147448601586	-10.189769383219035	14.118725754974534
2021-08-03	richard	41	f	2	6	outward	PLE	bio-rand	left	1	0	0	148.64393615722656	2.8462278842926025	57.0	-0.0292494135063709	0.0292494135063709	-1.6758679471479991	1.6758679471479991	-3.509929620764508	3.509929620764508	-201.1041536577599	201.1041536577599	-0.0292494135063709	-1.6758679471479991	-201.1041536577599	42.20188195018333
2021-08-03	richard	41	f	2	6	outward	PLE	bio-rand	left	1	0	0	148.8938856124878	3.096177339553833	62.0	0.0079571511893539	0.0079571511893539	0.4559111800974818	0.4559111800974818	0.954858142722468	0.954858142722468	54.709341611697816	54.709341611697816	0.0079571511893539	0.4559111800974818	54.709341611697816	47.66666431638844
2021-08-03	richard	41	f	2	6	outward	PLE	bio-rand	left	1	1	1	149.1111319065094	3.3134236335754395	66.0	-0.0023637568432852	0.0023637568432852	-0.1354332909154083	0.1354332909154083	-0.283650821194224	0.283650821194224	-16.251994909849	16.251994909849	-0.0023637568432852	-0.1354332909154083	-16.251994909849	51.24745726496407
2021-08-03	richard	41	f	2	6	outward	PLE	bio-rand	left	1	1	1	151.82721161842346	6.029503345489502	121.0	0.001358122792788	0.001358122792788	0.0778147040872728	0.0778147040872728	0.16297473513456	0.16297473513456	9.33776449047274	9.33776449047274	0.001358122792788	0.0778147040872728	9.33776449047274	56.59107870804435
2021-08-03	richard	41	f	2	6	outward	PLE	bio-rand	left	1	1	1	152.16093373298645	6.36322546005249	127.0	-0.0292068447292512	0.0292068447292512	-1.6734289358800074	1.6734289358800074	-3.504821367510144	3.504821367510144	-200.8114723056009	200.8114723056009	-0.0292068447292512	-1.6734289358800074	-200.8114723056009	62.69086048734842
2021-08-03	richard	41	f	2	6	outward	PLE	bio-rand	left	1	1	1	152.41056942939758	6.612861156463623	132.0	0.0078298203357988	0.0078298203357988	0.4486156595869762	0.4486156595869762	0.939578440295856	0.939578440295856	53.83387915043715	53.83387915043715	0.0078298203357988	0.4486156595869762	53.83387915043715	66.14336749412338
2021-08-03	richard	41	f	2	6	outward	PLE	bio-rand	left	1	1	1	152.59389424324036	6.7961859703063965	136.0	-0.0016315809255379	0.0016315809255379	-0.0934827009673703	0.0934827009673703	-0.195789711064548	0.195789711064548	-11.217924116084438	11.217924116084438	-0.0016315809255379	-0.0934827009673703	-11.217924116084438	70.3869114740311
2021-08-03	richard	41	f	2	6	outward	PLE	bio-rand	left	0	0	0	159.01056909561157	13.212860822677612		0.0159708335244504	0.0159708335244504	0.9150613562570536	0.9150613562570536	1.916500022934048	1.916500022934048	109.80736275084642	109.80736275084642	0.0159708335244504	0.9150613562570536	109.80736275084642
2021-08-03	richard	41	f	2	6	outward	PLE	bio-rand	left	0	0	0	159.60229587554932	13.804587602615356		-0.0012469430336967	0.0012469430336967	-0.0714445731240601	0.0714445731240601	-0.149633164043604	0.149633164043604	-8.573348774887213	8.573348774887213	-0.0012469430336967	-0.0714445731240601	-8.573348774887213
2021-08-03	richard	41	f	2	6	outward	PLE	bio-rand	left	0	0	0	160.5189175605774	14.721209287643433		0.0070779062929002	0.0070779062929002	0.4055341583722677	0.4055341583722677	0.849348755148024	0.849348755148024	48.66409900467213	48.66409900467213	0.0070779062929002	0.4055341583722677	48.66409900467213
2021-08-03	richard	41	f	2	6	outward	PLE	bio-rand	left	0	0	0	160.91890621185303	15.121197938919067		0.0038671464952168	0.0038671464952168	0.2215711729347308	0.2215711729347308	0.464057579426016	0.464057579426016	26.5885407521677	26.5885407521677	0.0038671464952168	0.2215711729347308	26.5885407521677
2021-08-03	richard	41	f	2	6	outward	PLE	bio-rand	left	0	0	0	161.37729740142822	15.579589128494264		-0.002234651584252	0.002234651584252	-0.1280361044598627	0.1280361044598627	-0.26815819011024	0.26815819011024	-15.364332535183522	15.364332535183522	-0.002234651584252	-0.1280361044598627	-15.364332535183522
2021-08-03	richard	41	f	2	6	outward	PLE	bio-rand	left	0	0	0	163.3522503376007	17.554542064666748		-0.0026570064553259	0.0026570064553259	-0.1522352560291892	0.1522352560291892	-0.318840774639108	0.318840774639108	-18.268230723502704	18.268230723502704	-0.0026570064553259	-0.1522352560291892	-18.268230723502704
2021-08-03	richard	41	f	2	6	outward	PLE	bio-rand	left	0	0	0	163.51062846183777	17.71292018890381		0.0015836427020052	0.0015836427020052	0.0907360430815918	0.0907360430815918	0.190037124240624	0.190037124240624	10.888325169791026	10.888325169791026	0.0015836427020052	0.0907360430815918	10.888325169791026
2021-08-03	richard	41	f	2	6	outward	PLE	bio-rand	left	0	0	0	163.66886401176453	17.871155738830566		-0.0013420067289577	0.0013420067289577	-0.0768913216474332	0.0768913216474332	-0.161040807474924	0.161040807474924	-9.226958597691985	9.226958597691985	-0.0013420067289577	-0.0768913216474332	-9.226958597691985
2021-08-03	richard	41	f	2	6	outward	PLE	bio-rand	left	0	0	0	164.27729439735413	18.47958612442017		0.0013569176371207	0.0013569176371207	0.0777456537538802	0.0777456537538802	0.162830116454484	0.162830116454484	9.329478450465633	9.329478450465633	0.0013569176371207	0.0777456537538802	9.329478450465633
2021-08-03	richard	41	f	2	6	outward	PLE	bio-rand	left	0	0	0	164.44393634796145	18.646228075027462		-0.0023134026280383	0.0023134026280383	-0.1325482069010676	0.1325482069010676	-0.277608315364596	0.277608315364596	-15.905784828128116	15.905784828128116	-0.0023134026280383	-0.1325482069010676	-15.905784828128116
2021-08-03	richard	41	f	2	6	outward	PLE	bio-rand	left	0	0	0	165.37720584869385	19.579497575759888		0.0015107208645555	0.0015107208645555	0.086557929561385	0.086557929561385	0.18128650374666	0.18128650374666	10.386951547366204	10.386951547366204	0.0015107208645555	0.086557929561385	10.386951547366204
2021-08-03	richard	41	f	2	6	outward	PLE	bio-rand	left	0	0	0	165.5272536277771	19.72954535484314		-0.0026909206421141	0.0026909206421141	-0.1541783957977713	0.1541783957977713	-0.322910477053692	0.322910477053692	-18.501407495732565	18.501407495732565	-0.0026909206421141	-0.1541783957977713	-18.501407495732565
2021-08-03	richard	41	f	2	6	outward	PLE	bio-rand	left	0	0	0	166.66885948181152	20.871151208877563		0.0014496113458398	0.0014496113458398	0.0830566120508997	0.0830566120508997	0.1739533615007759	0.1739533615007759	9.966793446107964	9.966793446107964	0.0014496113458398	0.0830566120508997	9.966793446107964
2021-08-03	richard	41	f	2	6	outward	PLE	bio-rand	left	0	0	0	166.90223908424375	21.10453081130981		-0.0013271604162341	0.0013271604162341	-0.0760406905870395	0.0760406905870395	-0.1592592499480919	0.1592592499480919	-9.124882870444749	9.124882870444749	-0.0013271604162341	-0.0760406905870395	-9.124882870444749
2021-08-03	richard	41	f	2	6	outward	PLE	bio-rand	left	0	0	0	168.72730040550232	22.92959213256836		-0.0075401801327957	0.0075401801327957	-0.4320204983775862	0.4320204983775862	-0.904821615935484	0.904821615935484	-51.84245980531035	51.84245980531035	-0.0075401801327957	-0.4320204983775862	-51.84245980531035
2021-08-03	richard	41	f	2	6	outward	PLE	bio-rand	left	0	0	0	168.88554334640503	23.08783507347107		-0.0075272193708404	0.0075272193708404	-0.4312779014182738	0.4312779014182738	-0.903266324500848	0.903266324500848	-51.75334817019286	51.75334817019286	-0.0075272193708404	-0.4312779014182738	-51.75334817019286
2021-08-03	richard	41	f	2	6	outward	PLE	bio-rand	left	0	0	0	169.12722826004028	23.329519987106323		0.0023227466117191	0.0023227466117191	0.1330835777298165	0.1330835777298165	0.278729593406292	0.278729593406292	15.97002932757799	15.97002932757799	0.0023227466117191	0.1330835777298165	15.97002932757799
2021-08-03	richard	41	f	2	6	outward	PLE	bio-rand	left	0	0	0	169.31055760383606	23.5128493309021		-0.0012597585757912	0.0012597585757912	-0.0721788495982472	0.0721788495982472	-0.151171029094944	0.151171029094944	-8.661461951789665	8.661461951789665	-0.0012597585757912	-0.0721788495982472	-8.661461951789665
2021-08-03	richard	41	f	2	6	outward	PLE	bio-rand	left	0	0	0	169.6938934326172	23.896185159683228		-0.0022522187846194	0.0022522187846194	-0.1290426308987754	0.1290426308987754	-0.270266254154328	0.270266254154328	-15.48511570785305	15.48511570785305	-0.0022522187846194	-0.1290426308987754	-15.48511570785305
2021-08-03	richard	41	f	2	6	outward	PLE	bio-rand	left	0	0	0	170.09425592422485	24.296547651290894		0.0027486822823249	0.0027486822823249	0.1574878939996033	0.1574878939996033	0.329841873878988	0.329841873878988	18.898547279952403	18.898547279952403	0.0027486822823249	0.1574878939996033	18.898547279952403
2021-08-03	richard	41	f	2	7	inward	PLE	bio-rand	left	1	1	0	170.28554487228394	0.177065372467041	4.0	-0.00103885420701	0.00103885420701	-0.0595219615910829	0.0595219615910829	-0.1246625048411999	0.1246625048411999	-7.142635390929953	7.142635390929953	-0.00103885420701	-0.0595219615910829	-7.142635390929953	105.81133666058128
2021-08-03	richard	41	f	2	7	inward	PLE	bio-rand	left	1	1	0	170.51964449882507	0.4111649990081787	9.0	0.0068356595949635	0.0068356595949635	0.3916544449795143	0.3916544449795143	0.82027915139562	0.82027915139562	46.99853339754172	46.99853339754172	0.0068356595949635	0.3916544449795143	46.99853339754172	104.42255775572328
2021-08-03	richard	41	f	2	7	inward	PLE	bio-rand	left	1	1	0	171.1855525970459	1.077073097229004	22.0	0.0087846764480523	0.0087846764480523	0.5033248848613717	0.5033248848613717	1.054161173766276	1.054161173766276	60.398986183364606	60.398986183364606	0.0087846764480523	0.5033248848613717	60.398986183364606	97.54463668109275
2021-08-03	richard	41	f	2	7	inward	PLE	bio-rand	left	1	1	0	171.42722058296204	1.3187410831451416	27.0	-0.0055355814379382	0.0055355814379382	-0.3171654535448183	0.3171654535448183	-0.664269772552584	0.664269772552584	-38.05985442537819	38.05985442537819	-0.0055355814379382	-0.3171654535448183	-38.05985442537819	93.81656133596678
2021-08-03	richard	41	f	2	7	inward	PLE	bio-rand	left	1	1	0	171.64390325546265	1.535423755645752	31.0	0.0018881655619428	0.0018881655619428	0.1081839177212698	0.1081839177212698	0.226579867433136	0.226579867433136	12.982070126552385	12.982070126552385	0.0018881655619428	0.1081839177212698	12.982070126552385	90.64584751558068
2021-08-03	richard	41	f	2	7	inward	PLE	bio-rand	left	1	1	0	171.79392385482788	1.6854443550109863	34.0	-0.0010141499479824	0.0010141499479824	-0.0581065118128035	0.0581065118128035	-0.121697993757888	0.121697993757888	-6.97278141753642	6.97278141753642	-0.0010141499479824	-0.0581065118128035	-6.97278141753642	88.72356370266674
2021-08-03	richard	41	f	2	7	inward	PLE	bio-rand	left	1	1	1	174.80223298072815	4.693753480911255	94.0	0.0015015509293593	0.0015015509293593	0.0860325309762343	0.0860325309762343	0.180186111523116	0.180186111523116	10.323903717148116	10.323903717148116	0.0015015509293593	0.0860325309762343	10.323903717148116	54.65472438159163
2021-08-03	richard	41	f	2	7	inward	PLE	bio-rand	left	1	1	1	175.10223174095154	4.993752241134644	100.0	-0.0357210882510005	0.0357210882510005	-2.0466675963966803	2.0466675963966803	-4.28653059012006	4.28653059012006	-245.60011156760163	245.60011156760163	-0.0357210882510005	-2.0466675963966803	-245.60011156760163	54.65472438159163
2021-08-03	richard	41	f	2	7	inward	PLE	bio-rand	left	1	1	1	175.38555908203125	5.277079582214356	106.0	0.0088590839422339	0.0088590839422339	0.5075881202421217	0.5075881202421217	1.063090073068068	1.063090073068068	60.910574429054606	60.910574429054606	0.0088590839422339	0.5075881202421217	60.910574429054606	54.65472438159163
2021-08-03	richard	41	f	2	7	inward	PLE	bio-rand	left	1	1	1	175.60220646858215	5.493726968765259	110.0	-0.0029883836873915	0.0029883836873915	-0.1712217728532753	0.1712217728532753	-0.3586060424869799	0.3586060424869799	-20.54661274239304	20.54661274239304	-0.0029883836873915	-0.1712217728532753	-20.54661274239304	54.65472438159163
2021-08-03	richard	41	f	2	7	inward	PLE	bio-rand	left	0	0	0	183.5772075653076	13.468728065490724		0.0168684788924794	0.0168684788924794	0.9664926473445828	0.9664926473445828	2.024217467097528	2.024217467097528	115.97911768134992	115.97911768134992	0.0168684788924794	0.9664926473445828	115.97911768134992
2021-08-03	richard	41	f	2	7	inward	PLE	bio-rand	left	0	0	0	183.9272482395172	13.818768739700316		-0.0037375937207553	0.0037375937207553	-0.2141483457338766	0.2141483457338766	-0.448511246490636	0.448511246490636	-25.697801488065195	25.697801488065195	-0.0037375937207553	-0.2141483457338766	-25.697801488065195
2021-08-03	richard	41	f	2	7	inward	PLE	bio-rand	left	0	0	0	184.16884183883667	14.060362339019775		0.0011500583842876	0.0011500583842876	0.065893491613314	0.065893491613314	0.138007006114512	0.138007006114512	7.907218993597684	7.907218993597684	0.0011500583842876	0.065893491613314	7.907218993597684
2021-08-03	richard	41	f	2	7	inward	PLE	bio-rand	left	0	0	0	184.4022295475006	14.293750047683716		-0.0035769773844297	0.0035769773844297	-0.204945707541566	0.204945707541566	-0.429237286131564	0.429237286131564	-24.59348490498792	24.59348490498792	-0.0035769773844297	-0.204945707541566	-24.59348490498792
2021-08-03	richard	41	f	2	7	inward	PLE	bio-rand	left	0	0	0	184.70228624343872	14.593806743621826		0.0027069983768587	0.0027069983768587	0.1550995821427678	0.1550995821427678	0.324839805223044	0.324839805223044	18.61194985713214	18.61194985713214	0.0027069983768587	0.1550995821427678	18.61194985713214
2021-08-03	richard	41	f	2	7	inward	PLE	bio-rand	left	0	0	0	185.4022216796875	15.293742179870604		0.0060936836261897	0.0060936836261897	0.349142353468645	0.349142353468645	0.731242035142764	0.731242035142764	41.8970824162374	41.8970824162374	0.0060936836261897	0.349142353468645	41.8970824162374
2021-08-03	richard	41	f	2	7	inward	PLE	bio-rand	left	0	0	0	185.585547208786	15.477067708969116		-0.0032271115445912	0.0032271115445912	-0.1848998715230199	0.1848998715230199	-0.387253385350944	0.387253385350944	-22.187984582762397	22.187984582762397	-0.0032271115445912	-0.1848998715230199	-22.187984582762397
2021-08-03	richard	41	f	2	7	inward	PLE	bio-rand	left	0	0	0	186.28555965423584	16.177080154418945		-0.0026911489253939	0.0026911489253939	-0.1541914754662373	0.1541914754662373	-0.322937871047268	0.322937871047268	-18.50297705594848	18.50297705594848	-0.0026911489253939	-0.1541914754662373	-18.50297705594848
2021-08-03	richard	41	f	2	7	inward	PLE	bio-rand	left	0	0	0	186.618908405304	16.51042890548706		0.0020603562955627	0.0020603562955627	0.1180497200289515	0.1180497200289515	0.247242755467524	0.247242755467524	14.165966403474185	14.165966403474185	0.0020603562955627	0.1180497200289515	14.165966403474185
2021-08-03	richard	41	f	2	7	inward	PLE	bio-rand	left	0	0	0	188.83562421798703	18.72714471817017		-0.0012628747529196	0.0012628747529196	-0.0723573933959197	0.0723573933959197	-0.151544970350352	0.151544970350352	-8.682887207510367	8.682887207510367	-0.0012628747529196	-0.0723573933959197	-8.682887207510367
2021-08-03	richard	41	f	2	7	inward	PLE	bio-rand	left	0	0	0	189.15227937698364	19.043799877166748		0.001719703873386	0.001719703873386	0.0985317739573179	0.0985317739573179	0.20636446480632	0.20636446480632	11.823812874878149	11.823812874878149	0.001719703873386	0.0985317739573179	11.823812874878149
2021-08-03	richard	41	f	2	7	inward	PLE	bio-rand	left	0	0	0	190.35226202011108	20.24378252029419		0.0049262399623451	0.0049262399623451	0.2822527587110598	0.2822527587110598	0.591148795481412	0.591148795481412	33.87033104532718	33.87033104532718	0.0049262399623451	0.2822527587110598	33.87033104532718
2021-08-03	richard	41	f	2	7	inward	PLE	bio-rand	left	0	0	0	190.70229506492612	20.593815565109253		-0.0010787848785475	0.0010787848785475	-0.0618098205433048	0.0618098205433048	-0.1294541854257	0.1294541854257	-7.417178465196583	7.417178465196583	-0.0010787848785475	-0.0618098205433048	-7.417178465196583
2021-08-03	richard	41	f	2	7	inward	PLE	bio-rand	left	0	0	0	192.2189016342163	22.11042213439941		0.0063101372557139	0.0063101372557139	0.36154423290067	0.36154423290067	0.757216470685668	0.757216470685668	43.3853079480804	43.3853079480804	0.0063101372557139	0.36154423290067	43.3853079480804
2021-08-03	richard	41	f	2	7	inward	PLE	bio-rand	left	0	0	0	192.4855489730835	22.3770694732666		-0.003213706030221	0.003213706030221	-0.1841317921274055	0.1841317921274055	-0.3856447236265199	0.3856447236265199	-22.09581505528866	22.09581505528866	-0.003213706030221	-0.1841317921274055	-22.09581505528866
2021-08-03	richard	41	f	2	7	inward	PLE	bio-rand	left	0	0	0	192.69396114349365	22.58548164367676		0.0015968185026276	0.0015968185026276	0.0914909608489612	0.0914909608489612	0.191618220315312	0.191618220315312	10.978915301875348	10.978915301875348	0.0015968185026276	0.0914909608489612	10.978915301875348
2021-08-03	richard	41	f	2	8	outward	PLE	bio-rand	right	1	0	0	194.8110888004303	0.4171628952026367	8.0	-0.0113251033268689	0.0113251033268689	-0.6488806231791555	0.6488806231791555	-1.359012399224268	1.359012399224268	-77.86567478149865	77.86567478149865	0.0113251033268689	0.6488806231791555	77.86567478149865	7.859608119900005
2021-08-03	richard	41	f	2	8	outward	PLE	bio-rand	right	1	0	0	195.06948471069336	0.6755588054656982	13.0	0.0046806454284761	0.0046806454284761	0.2681812284488833	0.2681812284488833	0.561677451417132	0.561677451417132	32.181747413866006	32.181747413866006	-0.0046806454284761	-0.2681812284488833	-32.181747413866006	10.047736497204795
2021-08-03	richard	41	f	2	8	outward	PLE	bio-rand	right	1	0	0	195.27723956108093	0.8833136558532715	18.0	-0.0015352681529055	0.0015352681529055	-0.0879643855823306	0.0879643855823306	-0.18423217834866	0.18423217834866	-10.55572626987968	10.55572626987968	0.0015352681529055	0.0879643855823306	10.55572626987968	12.397191002620524
2021-08-03	richard	41	f	2	8	outward	PLE	bio-rand	right	0	0	0	205.3272976875305	10.933371782302856		0.0077487438812243	0.0077487438812243	0.4439703209219732	0.4439703209219732	0.929849265746916	0.929849265746916	53.27643851063679	53.27643851063679	-0.0077487438812243	-0.4439703209219732	-53.27643851063679
2021-08-03	richard	41	f	2	8	outward	PLE	bio-rand	right	0	0	0	205.5856096744537	11.191683769226074		0.0054670046650077	0.0054670046650077	0.3132362938832737	0.3132362938832737	0.656040559800924	0.656040559800924	37.58835526599284	37.58835526599284	-0.0054670046650077	-0.3132362938832737	-37.58835526599284
2021-08-03	richard	41	f	2	8	outward	PLE	bio-rand	right	0	0	0	205.8855402469635	11.49161434173584		0.0070428911500105	0.0070428911500105	0.4035279384656404	0.4035279384656404	0.84514693800126	0.84514693800126	48.42335261587685	48.42335261587685	-0.0070428911500105	-0.4035279384656404	-48.42335261587685
2021-08-03	richard	41	f	2	8	outward	PLE	bio-rand	right	0	0	0	207.4855511188507	13.091625213623049		0.0034723413852232	0.0034723413852232	0.1989505064018993	0.1989505064018993	0.416680966226784	0.416680966226784	23.87406076822792	23.87406076822792	-0.0034723413852232	-0.1989505064018993	-23.87406076822792
2021-08-03	richard	41	f	2	8	outward	PLE	bio-rand	right	0	0	0	207.67720556259155	13.283279657363892		-0.0019554452108209	0.0019554452108209	-0.112038757649107	0.112038757649107	-0.234653425298508	0.234653425298508	-13.444650917892847	13.444650917892847	0.0019554452108209	0.112038757649107	13.444650917892847
2021-08-03	richard	41	f	2	8	outward	PLE	bio-rand	right	0	0	0	208.0188934803009	13.624967575073242		-0.0032211936665003	0.0032211936665003	-0.1845608020847384	0.1845608020847384	-0.386543239980036	0.386543239980036	-22.14729625016861	22.14729625016861	0.0032211936665003	0.1845608020847384	22.14729625016861
2021-08-03	richard	41	f	2	8	outward	PLE	bio-rand	right	0	0	0	209.9022295475006	15.50830364227295		0.0020299460348926	0.0020299460348926	0.1163073404386621	0.1163073404386621	0.243593524187112	0.243593524187112	13.956880852639456	13.956880852639456	-0.0020299460348926	-0.1163073404386621	-13.956880852639456
2021-08-03	richard	41	f	2	8	outward	PLE	bio-rand	right	0	0	0	210.6022839546204	16.2083580493927		0.0013266028010086	0.0013266028010086	0.0760087415880261	0.0760087415880261	0.159192336121032	0.159192336121032	9.12104899056314	9.12104899056314	-0.0013266028010086	-0.0760087415880261	-9.12104899056314
2021-08-03	richard	41	f	2	8	outward	PLE	bio-rand	right	0	0	0	212.02722573280332	17.633299827575684		0.001358864685766	0.001358864685766	0.0778572114237626	0.0778572114237626	0.16306376229192	0.16306376229192	9.342865370851516	9.342865370851516	-0.001358864685766	-0.0778572114237626	-9.342865370851516
2021-08-03	richard	41	f	2	8	outward	PLE	bio-rand	right	0	0	0	213.0189642906189	18.625038385391235		-0.0030832494534763	0.0030832494534763	-0.1766571808702096	0.1766571808702096	-0.369989934417156	0.369989934417156	-21.19886170442516	21.19886170442516	0.0030832494534763	0.1766571808702096	21.19886170442516
2021-08-03	richard	41	f	2	8	outward	PLE	bio-rand	right	0	0	0	213.1855492591858	18.79162335395813		0.0030204702909692	0.0030204702909692	0.1730601998171869	0.1730601998171869	0.362456434916304	0.362456434916304	20.76722397806243	20.76722397806243	-0.0030204702909692	-0.1730601998171869	-20.76722397806243
2021-08-03	richard	41	f	2	8	outward	PLE	bio-rand	right	0	0	0	213.4855487346649	19.091622829437256		-0.0020930595661223	0.0020930595661223	-0.119923479408291	0.119923479408291	-0.251167147934676	0.251167147934676	-14.390817528994926	14.390817528994926	0.0020930595661223	0.119923479408291	14.390817528994926
2021-08-03	richard	41	f	2	8	outward	PLE	bio-rand	right	0	0	0	213.79396438598636	19.400038480758667		0.0021181811431699	0.0021181811431699	0.1213628397478312	0.1213628397478312	0.254181737180388	0.254181737180388	14.563540769739753	14.563540769739753	-0.0021181811431699	-0.1213628397478312	-14.563540769739753
2021-08-03	richard	41	f	2	8	outward	PLE	bio-rand	right	0	0	0	215.2606148719788	20.8666889667511		-0.0010754167377036	0.0010754167377036	-0.0616168402881437	0.0616168402881437	-0.129050008524432	0.129050008524432	-7.394020834577251	7.394020834577251	0.0010754167377036	0.0616168402881437	7.394020834577251
2021-08-03	richard	41	f	2	8	outward	PLE	bio-rand	right	0	0	0	217.40229535102844	23.00836944580078		-0.002674258163392	0.002674258163392	-0.1532237060907685	0.1532237060907685	-0.32091097960704	0.32091097960704	-18.38684473089222	18.38684473089222	0.002674258163392	0.1532237060907685	18.38684473089222
2021-08-03	richard	41	f	2	8	outward	PLE	bio-rand	right	0	0	0	217.54389333724976	23.14996743202209		0.0020713850186359	0.0020713850186359	0.1186816193144644	0.1186816193144644	0.248566202236308	0.248566202236308	14.241794317735732	14.241794317735732	-0.0020713850186359	-0.1186816193144644	-14.241794317735732
2021-08-03	richard	41	f	2	9	outward	PLE	bio-rand	left	1	0	0	218.7272243499756	0.0398180484771728	1.0	0.0094402825602639	0.0094402825602639	0.5408883481140767	0.5408883481140767	1.132833907231668	1.132833907231668	64.9066017736892	64.9066017736892	0.0094402825602639	0.5408883481140767	64.9066017736892	6.403903518184658
2021-08-03	richard	41	f	2	9	outward	PLE	bio-rand	left	1	0	0	219.11945724487305	0.4320509433746338	9.0	-0.0043834245090142	0.0043834245090142	-0.2511517241807187	0.2511517241807187	-0.526010941081704	0.526010941081704	-30.13820690168625	30.13820690168625	-0.0043834245090142	-0.2511517241807187	-30.13820690168625	8.17431293255293
2021-08-03	richard	41	f	2	9	outward	PLE	bio-rand	left	1	0	0	219.3439245223999	0.6565182209014893	13.0	0.0016061419126274	0.0016061419126274	0.0920251528926198	0.0920251528926198	0.192737029515288	0.192737029515288	11.04301834711438	11.04301834711438	0.0016061419126274	0.0920251528926198	11.04301834711438	10.047736497204795
2021-08-03	richard	41	f	2	9	outward	PLE	bio-rand	left	1	0	0	220.86890769004825	2.1815013885498047	43.0	0.0043849120444878	0.0043849120444878	0.251236953685232	0.251236953685232	0.5261894453385361	0.5261894453385361	30.14843444222784	30.14843444222784	0.0043849120444878	0.251236953685232	30.14843444222784	29.117116037455048
2021-08-03	richard	41	f	2	9	outward	PLE	bio-rand	left	1	0	0	221.0772171020508	2.389810800552368	48.0	-0.0023030501267618	0.0023030501267618	-0.1319550522705203	0.1319550522705203	-0.276366015211416	0.276366015211416	-15.834606272462445	15.834606272462445	-0.0023030501267618	-0.1319550522705203	-15.834606272462445	33.62053999106833
2021-08-03	richard	41	f	2	9	outward	PLE	bio-rand	left	1	1	1	224.5522427558899	5.86483645439148	117.0	0.0041537690813151	0.0041537690813151	0.2379934374312885	0.2379934374312885	0.498452289757812	0.498452289757812	28.55921249175462	28.55921249175462	0.0041537690813151	0.2379934374312885	28.55921249175462	55.32448979731102
2021-08-03	richard	41	f	2	9	outward	PLE	bio-rand	left	1	1	1	227.25225830078125	8.564851999282837	171.0	0.0026965831572201	0.0026965831572201	0.1545028340147742	0.1545028340147742	0.323589978866412	0.323589978866412	18.54034008177291	18.54034008177291	0.0026965831572201	0.1545028340147742	18.54034008177291	98.53498434736528
2021-08-03	richard	41	f	2	9	outward	PLE	bio-rand	left	0	0	0	229.0355486869812	10.348142385482788		-0.008437440503864	0.008437440503864	-0.483429730764142	0.483429730764142	-1.01249286046368	1.01249286046368	-58.01156769169704	58.01156769169704	-0.008437440503864	-0.483429730764142	-58.01156769169704
2021-08-03	richard	41	f	2	9	outward	PLE	bio-rand	left	0	0	0	229.64395308494568	10.956546783447266		-0.0040613349809373	0.0040613349809373	-0.2326973535965519	0.2326973535965519	-0.4873601977124759	0.4873601977124759	-27.923682431586236	27.923682431586236	-0.0040613349809373	-0.2326973535965519	-27.923682431586236
2021-08-03	richard	41	f	2	9	outward	PLE	bio-rand	left	0	0	0	229.84391593933103	11.156509637832642		0.0026348621476754	0.0026348621476754	0.1509664806605762	0.1509664806605762	0.316183457721048	0.316183457721048	18.115977679269157	18.115977679269157	0.0026348621476754	0.1509664806605762	18.115977679269157
2021-08-03	richard	41	f	2	9	outward	PLE	bio-rand	left	0	0	0	230.03555846214292	11.348152160644531		-0.001173653443409	0.001173653443409	-0.0672453889183319	0.0672453889183319	-0.14083841320908	0.14083841320908	-8.069446670199829	8.069446670199829	-0.001173653443409	-0.0672453889183319	-8.069446670199829
2021-08-03	richard	41	f	2	9	outward	PLE	bio-rand	left	0	0	0	230.66057133674624	11.973165035247805		-0.0045824353911683	0.0045824353911683	-0.262554207805324	0.262554207805324	-0.549892246940196	0.549892246940196	-31.506504936638887	31.506504936638887	-0.0045824353911683	-0.262554207805324	-31.506504936638887
2021-08-03	richard	41	f	2	9	outward	PLE	bio-rand	left	0	0	0	230.90223693847656	12.21483063697815		0.0019166898462314	0.0019166898462314	0.1098182388246379	0.1098182388246379	0.230002781547768	0.230002781547768	13.178188658956554	13.178188658956554	0.0019166898462314	0.1098182388246379	13.178188658956554
2021-08-03	richard	41	f	2	9	outward	PLE	bio-rand	left	0	0	0	231.6689777374268	12.981571435928345		0.0081811351428879	0.0081811351428879	0.4687445153136343	0.4687445153136343	0.981736217146548	0.981736217146548	56.24934183763612	56.24934183763612	0.0081811351428879	0.4687445153136343	56.24934183763612
2021-08-03	richard	41	f	2	9	outward	PLE	bio-rand	left	0	0	0	231.9938797950745	13.30647349357605		0.0024416913310452	0.0024416913310452	0.1398986081425703	0.1398986081425703	0.293002959725424	0.293002959725424	16.787832977108437	16.787832977108437	0.0024416913310452	0.1398986081425703	16.787832977108437
2021-08-03	richard	41	f	2	9	outward	PLE	bio-rand	left	0	0	0	233.66896533966064	14.981559038162231		0.0025797198437034	0.0025797198437034	0.1478070593703531	0.1478070593703531	0.309566381244408	0.309566381244408	17.73684712444238	17.73684712444238	0.0025797198437034	0.1478070593703531	17.73684712444238
2021-08-03	richard	41	f	2	9	outward	PLE	bio-rand	left	0	0	0	234.23559617996216	15.548189878463743		-0.0018959112622677	0.0018959112622677	-0.1086277136592597	0.1086277136592597	-0.227509351472124	0.227509351472124	-13.035325639111168	13.035325639111168	-0.0018959112622677	-0.1086277136592597	-13.035325639111168
2021-08-03	richard	41	f	2	9	outward	PLE	bio-rand	left	0	0	0	235.7189035415649	17.03149724006653		0.0062118287460821	0.0062118287460821	0.3559115702085466	0.3559115702085466	0.745419449529852	0.745419449529852	42.7093884250256	42.7093884250256	0.0062118287460821	0.3559115702085466	42.7093884250256
2021-08-03	richard	41	f	2	9	outward	PLE	bio-rand	left	0	0	0	236.00228929519653	17.31488299369812		-0.002524504063467	0.002524504063467	-0.1446434282002856	0.1446434282002856	-0.30294048761604	0.30294048761604	-17.357211384034276	17.357211384034276	-0.002524504063467	-0.1446434282002856	-17.357211384034276
2021-08-03	richard	41	f	2	9	outward	PLE	bio-rand	left	0	0	0	237.27729606628415	18.589889764785767		0.0053548179668659	0.0053548179668659	0.3068084695622404	0.3068084695622404	0.642578156023908	0.642578156023908	36.81701634746885	36.81701634746885	0.0053548179668659	0.3068084695622404	36.81701634746885
2021-08-03	richard	41	f	2	9	outward	PLE	bio-rand	left	0	0	0	237.4689643383026	18.7815580368042		-0.0027183678832627	0.0027183678832627	-0.1557510068748639	0.1557510068748639	-0.326204145991524	0.326204145991524	-18.69012082498368	18.69012082498368	-0.0027183678832627	-0.1557510068748639	-18.69012082498368
2021-08-03	richard	41	f	2	9	outward	PLE	bio-rand	left	0	0	0	238.24396419525144	19.55655789375305		0.0069536063272124	0.0069536063272124	0.3984122949447358	0.3984122949447358	0.834432759265488	0.834432759265488	47.8094753933683	47.8094753933683	0.0069536063272124	0.3984122949447358	47.8094753933683
2021-08-03	richard	41	f	2	9	outward	PLE	bio-rand	left	0	0	0	238.50221633911133	19.814810037612915		-0.0043162548517185	0.0043162548517185	-0.247303186306335	0.247303186306335	-0.51795058220622	0.51795058220622	-29.6763823567602	29.6763823567602	-0.0043162548517185	-0.247303186306335	-29.6763823567602
2021-08-03	richard	41	f	2	9	outward	PLE	bio-rand	left	0	0	0	238.7106695175171	20.02326321601868		0.0013790167758292	0.0013790167758292	0.0790118411327515	0.0790118411327515	0.165482013099504	0.165482013099504	9.48142093593018	9.48142093593018	0.0013790167758292	0.0790118411327515	9.48142093593018
2021-08-03	richard	41	f	2	9	outward	PLE	bio-rand	left	0	0	0	240.69397354125977	22.006567239761356		-0.0015879967253634	0.0015879967253634	-0.0909855102439181	0.0909855102439181	-0.190559607043608	0.190559607043608	-10.918261229270172	10.918261229270172	-0.0015879967253634	-0.0909855102439181	-10.918261229270172
2021-08-03	richard	41	f	2	9	outward	PLE	bio-rand	left	0	0	0	241.1938829421997	22.50647664070129		0.0012182932352378	0.0012182932352378	0.0698030605884647	0.0698030605884647	0.146195188228536	0.146195188228536	8.376367270615766	8.376367270615766	0.0012182932352378	0.0698030605884647	8.376367270615766
2021-08-03	richard	41	f	2	9	outward	PLE	bio-rand	left	0	0	0	241.33559441566467	22.64818811416626		-0.0011007745568716	0.0011007745568716	-0.063069736304126	0.063069736304126	-0.132092946824592	0.132092946824592	-7.568368356495131	7.568368356495131	-0.0011007745568716	-0.063069736304126	-7.568368356495131
2021-08-03	richard	41	f	2	9	outward	PLE	bio-rand	left	0	0	0	241.58563089370728	22.898224592208862		0.0021471797161192	0.0021471797161192	0.1230243355897283	0.1230243355897283	0.257661565934304	0.257661565934304	14.762920270767404	14.762920270767404	0.0021471797161192	0.1230243355897283	14.762920270767404
2021-08-03	richard	41	f	2	9	outward	PLE	bio-rand	left	0	0	0	242.04389238357544	23.356486082077023		0.0074859973209121	0.0074859973209121	0.4289160519345046	0.4289160519345046	0.898319678509452	0.898319678509452	51.46992623214056	51.46992623214056	0.0074859973209121	0.4289160519345046	51.46992623214056
2021-08-03	richard	41	f	2	9	outward	PLE	bio-rand	left	0	0	0	242.3355793952942	23.648173093795776		-0.0017604811659893	0.0017604811659893	-0.100868140723457	0.100868140723457	-0.211257739918716	0.211257739918716	-12.10417688681484	12.10417688681484	-0.0017604811659893	-0.100868140723457	-12.10417688681484
2021-08-03	richard	41	f	2	9	outward	PLE	bio-rand	left	0	0	0	242.66883850097656	23.98143219947815		0.005682100875411	0.005682100875411	0.3255603989286407	0.3255603989286407	0.6818521050493199	0.6818521050493199	39.06724787143688	39.06724787143688	0.005682100875411	0.3255603989286407	39.06724787143688
2021-08-03	richard	41	f	2	10	outward	PLE	bio-rand	right	1	0	0	243.00221920013428	0.0058691501617431	0.0	0.0011062220802313	0.0011062220802313	0.0633818564014358	0.0633818564014358	0.1327466496277559	0.1327466496277559	7.6058227681723	7.6058227681723	-0.0011062220802313	-0.0633818564014358	-7.6058227681723	6.403903518184658
2021-08-03	richard	41	f	2	10	outward	PLE	bio-rand	right	1	0	0	243.8938765525818	0.8975265026092529	18.0	-0.0025064769478228	0.0025064769478228	-0.1436105505570787	0.1436105505570787	-0.300777233738736	0.300777233738736	-17.233266066849442	17.233266066849442	0.0025064769478228	0.1436105505570787	17.233266066849442	12.397191002620524
2021-08-03	richard	41	f	2	10	outward	PLE	bio-rand	right	0	0	0	257.02727794647217	14.030927896499634		-0.0052606483221253	0.0052606483221253	-0.3014129463603576	0.3014129463603576	-0.631277798655036	0.631277798655036	-36.169553563242914	36.169553563242914	0.0052606483221253	0.3014129463603576	36.169553563242914
2021-08-03	richard	41	f	2	10	outward	PLE	bio-rand	right	0	0	0	257.41055727005005	14.414207220077516		-0.0082893877915494	0.0082893877915494	-0.4749469352030508	0.4749469352030508	-0.994726534985928	0.994726534985928	-56.993632224366095	56.993632224366095	0.0082893877915494	0.4749469352030508	56.993632224366095
2021-08-03	richard	41	f	2	10	outward	PLE	bio-rand	right	0	0	0	257.6688814163208	14.672531366348268		0.0032091723961755	0.0032091723961755	0.1838720340307415	0.1838720340307415	0.38510068754106	0.38510068754106	22.064644083688982	22.064644083688982	-0.0032091723961755	-0.1838720340307415	-22.064644083688982
2021-08-03	richard	41	f	2	10	outward	PLE	bio-rand	right	0	0	0	258.77721548080444	15.78086543083191		0.0030804293607627	0.0030804293607627	0.1764956014598848	0.1764956014598848	0.369651523291524	0.369651523291524	21.179472175186177	21.179472175186177	-0.0030804293607627	-0.1764956014598848	-21.179472175186177
2021-08-03	richard	41	f	2	10	outward	PLE	bio-rand	right	0	0	0	259.0022282600403	16.00587821006775		0.0017044160754871	0.0017044160754871	0.0976558476596619	0.0976558476596619	0.204529929058452	0.204529929058452	11.718701719159434	11.718701719159434	-0.0017044160754871	-0.0976558476596619	-11.718701719159434
2021-08-03	richard	41	f	2	10	outward	PLE	bio-rand	right	0	0	0	259.177206993103	16.180856943130493		-0.0019802702451147	0.0019802702451147	-0.1134611273404093	0.1134611273404093	-0.237632429413764	0.237632429413764	-13.61533528084912	13.61533528084912	0.0019802702451147	0.1134611273404093	13.61533528084912
2021-08-03	richard	41	f	2	10	outward	PLE	bio-rand	right	0	0	0	259.90222454071045	16.905874490737915		0.00165196859502	0.00165196859502	0.0946508283828023	0.0946508283828023	0.1982362314024	0.1982362314024	11.358099405936278	11.358099405936278	-0.00165196859502	-0.0946508283828023	-11.358099405936278
2021-08-03	richard	41	f	2	10	outward	PLE	bio-rand	right	0	0	0	260.05229020118713	17.0559401512146		-0.0017613030131554	0.0017613030131554	-0.1009152290974793	0.1009152290974793	-0.211356361578648	0.211356361578648	-12.10982749169752	12.10982749169752	0.0017613030131554	0.1009152290974793	12.10982749169752
2021-08-03	richard	41	f	2	10	outward	PLE	bio-rand	right	0	0	0	260.9189054965973	17.922555446624756		-0.0032942330277261	0.0032942330277261	-0.1887456492213082	0.1887456492213082	-0.395307963327132	0.395307963327132	-22.64947790655699	22.64947790655699	0.0032942330277261	0.1887456492213082	22.64947790655699
2021-08-03	richard	41	f	2	10	outward	PLE	bio-rand	right	0	0	0	261.0772309303284	18.080880880355835		0.0025617193160237	0.0025617193160237	0.1467757051052979	0.1467757051052979	0.307406317922844	0.307406317922844	17.613084612635756	17.613084612635756	-0.0025617193160237	-0.1467757051052979	-17.613084612635756
2021-08-03	richard	41	f	2	10	outward	PLE	bio-rand	right	0	0	0	261.81890201568604	18.8225519657135		-0.0059729692726842	0.0059729692726842	-0.3422259304861296	0.3422259304861296	-0.7167563127221039	0.7167563127221039	-41.06711165833555	41.06711165833555	0.0059729692726842	0.3422259304861296	41.06711165833555
2021-08-03	richard	41	f	2	10	outward	PLE	bio-rand	right	0	0	0	262.0522701740265	19.055920124053955		0.0022139903289065	0.0022139903289065	0.1268523017291234	0.1268523017291234	0.26567883946878	0.26567883946878	15.222276207494811	15.222276207494811	-0.0022139903289065	-0.1268523017291234	-15.222276207494811
2021-08-03	richard	41	f	2	10	outward	PLE	bio-rand	right	0	0	0	262.235631942749	19.23928189277649		-0.0012133886055714	0.0012133886055714	-0.0695220460085053	0.0695220460085053	-0.145606632668568	0.145606632668568	-8.342645521020643	8.342645521020643	0.0012133886055714	0.0695220460085053	8.342645521020643
2021-08-03	richard	41	f	2	10	outward	PLE	bio-rand	right	0	0	0	262.8688726425171	19.87252259254456		-0.0029427670842018	0.0029427670842018	-0.1686081340147824	0.1686081340147824	-0.353132050104216	0.353132050104216	-20.2329760817739	20.2329760817739	0.0029427670842018	0.1686081340147824	20.2329760817739
2021-08-03	richard	41	f	2	10	outward	PLE	bio-rand	right	0	0	0	265.0356409549713	22.03929090499878		-0.0092501323197386	0.0092501323197386	-0.5299935418585795	0.5299935418585795	-1.110015878368632	1.110015878368632	-63.59922502302954	63.59922502302954	0.0092501323197386	0.5299935418585795	63.59922502302954
2021-08-03	richard	41	f	2	10	outward	PLE	bio-rand	right	0	0	0	265.27728629112244	22.280936241149902		0.0023349596681737	0.0023349596681737	0.1337833343196202	0.1337833343196202	0.280195160180844	0.280195160180844	16.054000118354423	16.054000118354423	-0.0023349596681737	-0.1337833343196202	-16.054000118354423
2021-08-03	richard	41	f	2	10	outward	PLE	bio-rand	right	0	0	0	266.53563046455383	23.5392804145813		0.0138394267093197	0.0138394267093197	0.792940741324644	0.792940741324644	1.660731205118364	1.660731205118364	95.15288895895728	95.15288895895728	-0.0138394267093197	-0.792940741324644	-95.15288895895728
2021-08-03	richard	41	f	2	10	outward	PLE	bio-rand	right	0	0	0	266.95230293273926	23.955952882766724		-0.0011277367572014	0.0011277367572014	-0.0646145565894098	0.0646145565894098	-0.135328410864168	0.135328410864168	-7.753746790729185	7.753746790729185	0.0011277367572014	0.0646145565894098	7.753746790729185
2021-08-03	richard	41	f	2	11	outward	PLE	bio-rand	left	1	1	1	272.9691638946533	5.671525716781616	114.0	-0.0307325309175967	0.0307325309175967	-1.7608443153336062	1.7608443153336062	-3.687903710111604	3.687903710111604	-211.30131784003277	211.30131784003277	-0.0307325309175967	-1.7608443153336062	-211.30131784003277	54.952312726810085
2021-08-03	richard	41	f	2	11	outward	PLE	bio-rand	left	1	1	1	273.2938816547394	5.996243476867676	120.0	0.0015612500452111	0.0015612500452111	0.0894530383552049	0.0894530383552049	0.187350005425332	0.187350005425332	10.734364602624598	10.734364602624598	0.0015612500452111	0.0894530383552049	10.734364602624598	55.62236526734823
2021-08-03	richard	41	f	2	11	outward	PLE	bio-rand	left	0	0	0	286.81896352767944	19.52132534980774		0.0090343323461843	0.0090343323461843	0.5176291141548834	0.5176291141548834	1.084119881542116	1.084119881542116	62.115493698586015	62.115493698586015	0.0090343323461843	0.5176291141548834	62.115493698586015
2021-08-03	richard	41	f	2	11	outward	PLE	bio-rand	left	0	0	0	287.3689777851105	20.07133960723877		0.0010379779476504	0.0010379779476504	0.059471755628019	0.059471755628019	0.124557353718048	0.124557353718048	7.136610675362284	7.136610675362284	0.0010379779476504	0.059471755628019	7.136610675362284
2021-08-03	richard	41	f	2	11	outward	PLE	bio-rand	left	0	0	0	287.9606373310089	20.662999153137207		0.0069302462643231	0.0069302462643231	0.3970738619320187	0.3970738619320187	0.831629551718772	0.831629551718772	47.64886343184225	47.64886343184225	0.0069302462643231	0.3970738619320187	47.64886343184225
2021-08-03	richard	41	f	2	11	outward	PLE	bio-rand	left	0	0	0	288.20229625701904	20.90465807914734		-0.0046021498853822	0.0046021498853822	-0.2636837651190156	0.2636837651190156	-0.552257986245864	0.552257986245864	-31.64205181428187	31.64205181428187	-0.0046021498853822	-0.2636837651190156	-31.64205181428187
2021-08-03	richard	41	f	2	11	outward	PLE	bio-rand	left	0	0	0	288.9772045612335	21.679566383361816		0.0037320787527988	0.0037320787527988	0.2138323613458193	0.2138323613458193	0.447849450335856	0.447849450335856	25.65988336149832	25.65988336149832	0.0037320787527988	0.2138323613458193	25.65988336149832
2021-08-03	richard	41	f	2	11	outward	PLE	bio-rand	left	0	0	0	289.15222239494324	21.854584217071533		-0.0025390841861953	0.0025390841861953	-0.1454788076974	0.1454788076974	-0.304690102343436	0.304690102343436	-17.457456923688	17.457456923688	-0.0025390841861953	-0.1454788076974	-17.457456923688
2021-08-03	richard	41	f	2	11	outward	PLE	bio-rand	left	0	0	0	291.23563861846924	23.93800044059753		-0.0013559542107516	0.0013559542107516	-0.0776904534890592	0.0776904534890592	-0.162714505290192	0.162714505290192	-9.322854418687108	9.322854418687108	-0.0013559542107516	-0.0776904534890592	-9.322854418687108
2021-08-03	richard	41	f	2	12	inward	PLE	bio-rand	right	1	1	0	292.21889567375183	0.6231977939605713	12.0	-0.0033493423252132	0.0033493423252132	-0.1919031793792499	0.1919031793792499	-0.401921079025584	0.401921079025584	-23.02838152551	23.02838152551	0.0033493423252132	0.1919031793792499	23.02838152551	102.36473856500028
2021-08-03	richard	41	f	2	12	inward	PLE	bio-rand	right	1	1	0	292.4022030830384	0.8065052032470703	16.0	0.0024765438263846	0.0024765438263846	0.1418955090310172	0.1418955090310172	0.297185259166152	0.297185259166152	17.027461083722073	17.027461083722073	-0.0024765438263846	-0.1418955090310172	-17.027461083722073	100.94492547865632
2021-08-03	richard	41	f	2	12	inward	PLE	bio-rand	right	1	1	0	292.6022193431854	1.006521463394165	20.0	-0.0010066427826639	0.0010066427826639	-0.0576763829239464	0.0576763829239464	-0.120797133919668	0.120797133919668	-6.921165950873575	6.921165950873575	0.0010066427826639	0.0576763829239464	6.921165950873575	98.19383283289616
2021-08-03	richard	41	f	2	12	inward	PLE	bio-rand	right	1	1	1	295.83560132980347	4.239903450012207	85.0	-0.001117735535243	0.001117735535243	-0.0640415287812199	0.0640415287812199	-0.13412826422916	0.13412826422916	-7.684983453746398	7.684983453746398	0.001117735535243	0.0640415287812199	7.684983453746398	54.65472438159163
2021-08-03	richard	41	f	2	12	inward	PLE	bio-rand	right	1	1	1	296.1689660549164	4.573268175125122	91.0	0.0266286638360027	0.0266286638360027	1.5257100518755995	1.5257100518755995	3.195439660320324	3.195439660320324	183.085206225072	183.085206225072	-0.0266286638360027	-1.5257100518755995	-183.085206225072	54.65472438159163
2021-08-03	richard	41	f	2	12	inward	PLE	bio-rand	right	1	1	1	296.469078540802	4.873380661010742	98.0	-0.0036018082606832	0.0036018082606832	-0.2063684119525031	0.2063684119525031	-0.432216991281984	0.432216991281984	-24.76420943430038	24.76420943430038	0.0036018082606832	0.2063684119525031	24.76420943430038	54.65472438159163
2021-08-03	richard	41	f	2	12	inward	PLE	bio-rand	right	1	1	1	296.6609568595886	5.065258979797363	101.0	0.0011730230508438	0.0011730230508438	0.0672092700849095	0.0672092700849095	0.140762766101256	0.140762766101256	8.06511241018914	8.06511241018914	-0.0011730230508438	-0.0672092700849095	-8.06511241018914	54.65472438159163
2021-08-03	richard	41	f	2	12	inward	PLE	bio-rand	right	0	0	0	305.1772811412811	13.581583261489868		-0.0120934476221558	0.0120934476221558	-0.6929035085120484	0.6929035085120484	-1.451213714658696	1.451213714658696	-83.14842102144581	83.14842102144581	0.0120934476221558	0.6929035085120484	83.14842102144581
2021-08-03	richard	41	f	2	12	inward	PLE	bio-rand	right	0	0	0	305.6438753604889	14.048177480697632		-0.0040697756094382	0.0040697756094382	-0.2331809659860913	0.2331809659860913	-0.488373073132584	0.488373073132584	-27.98171591833096	27.98171591833096	0.0040697756094382	0.2331809659860913	27.98171591833096
2021-08-03	richard	41	f	2	12	inward	PLE	bio-rand	right	0	0	0	305.8856420516968	14.289944171905518		0.002716888935824	0.002716888935824	0.1556662694285047	0.1556662694285047	0.32602667229888	0.32602667229888	18.679952331420573	18.679952331420573	-0.002716888935824	-0.1556662694285047	-18.679952331420573
2021-08-03	richard	41	f	2	12	inward	PLE	bio-rand	right	0	0	0	306.36061096191406	14.764913082122805		-0.0051815856678101	0.0051815856678101	-0.2968829899509949	0.2968829899509949	-0.6217902801372119	0.6217902801372119	-35.625958794119384	35.625958794119384	0.0051815856678101	0.2968829899509949	35.625958794119384
2021-08-03	richard	41	f	2	12	inward	PLE	bio-rand	right	0	0	0	306.7605996131897	15.164901733398438		0.003353452244683	0.003353452244683	0.1921386604190081	0.1921386604190081	0.4024142693619599	0.4024142693619599	23.056639250280977	23.056639250280977	-0.003353452244683	-0.1921386604190081	-23.056639250280977
2021-08-03	richard	41	f	2	12	inward	PLE	bio-rand	right	0	0	0	307.26062750816345	15.664929628372192		-0.0047209169378081	0.0047209169378081	-0.2704886159682286	0.2704886159682286	-0.566510032536972	0.566510032536972	-32.45863391618744	32.45863391618744	0.0047209169378081	0.2704886159682286	32.45863391618744
2021-08-03	richard	41	f	2	12	inward	PLE	bio-rand	right	0	0	0	307.4605989456177	15.864901065826416		0.0023161347153023	0.0023161347153023	0.1327047439705563	0.1327047439705563	0.277936165836276	0.277936165836276	15.924569276466755	15.924569276466755	-0.0023161347153023	-0.1327047439705563	-15.924569276466755
2021-08-03	richard	41	f	2	12	inward	PLE	bio-rand	right	0	0	0	307.76053857803345	16.164840698242188		-0.0013622528314802	0.0013622528314802	-0.0780513378735616	0.0780513378735616	-0.163470339777624	0.163470339777624	-9.366160544827396	9.366160544827396	0.0013622528314802	0.0780513378735616	9.366160544827396
2021-08-03	richard	41	f	2	12	inward	PLE	bio-rand	right	0	0	0	308.0688512325287	16.473153352737427		-0.007161908527842	0.007161908527842	-0.4103471319040992	0.4103471319040992	-0.85942902334104	0.85942902334104	-49.24165582849191	49.24165582849191	0.007161908527842	0.4103471319040992	49.24165582849191
2021-08-03	richard	41	f	2	12	inward	PLE	bio-rand	right	0	0	0	308.34445977211	16.748761892318726		0.0032447018878295	0.0032447018878295	0.185907723950761	0.185907723950761	0.38936422653954	0.38936422653954	22.30892687409132	22.30892687409132	-0.0032447018878295	-0.185907723950761	-22.30892687409132
2021-08-03	richard	41	f	2	12	inward	PLE	bio-rand	right	0	0	0	308.56062960624695	16.96493172645569		-0.0016191643309417	0.0016191643309417	-0.0927712825010831	0.0927712825010831	-0.194299719713004	0.194299719713004	-11.132553900129972	11.132553900129972	0.0016191643309417	0.0927712825010831	11.132553900129972
2021-08-03	richard	41	f	2	12	inward	PLE	bio-rand	right	0	0	0	308.7856113910675	17.189913511276245		0.0013633909862649	0.0013633909862649	0.0781165493391575	0.0781165493391575	0.163606918351788	0.163606918351788	9.373985920698908	9.373985920698908	-0.0013633909862649	-0.0781165493391575	-9.373985920698908
2021-08-03	richard	41	f	2	12	inward	PLE	bio-rand	right	0	0	0	309.0356214046478	17.439923524856567		-0.0035850521310708	0.0035850521310708	-0.2054083564447384	0.2054083564447384	-0.430206255728496	0.430206255728496	-24.64900277336862	24.64900277336862	0.0035850521310708	0.2054083564447384	24.64900277336862
2021-08-03	richard	41	f	2	12	inward	PLE	bio-rand	right	0	0	0	309.4355866909027	17.83988881111145		0.00326155971641	0.00326155971641	0.1868736063801786	0.1868736063801786	0.3913871659692	0.3913871659692	22.42483276562144	22.42483276562144	-0.00326155971641	-0.1868736063801786	-22.42483276562144
2021-08-03	richard	41	f	2	12	inward	PLE	bio-rand	right	0	0	0	309.6605989933014	18.06490111351013		0.0044058986056233	0.0044058986056233	0.2524393950647894	0.2524393950647894	0.528707832674796	0.528707832674796	30.29272740777473	30.29272740777473	-0.0044058986056233	-0.2524393950647894	-30.29272740777473
2021-08-03	richard	41	f	2	12	inward	PLE	bio-rand	right	0	0	0	310.16060996055603	18.56491208076477		0.0024044371905718	0.0024044371905718	0.1377641031240569	0.1377641031240569	0.288532462868616	0.288532462868616	16.531692374886834	16.531692374886834	-0.0024044371905718	-0.1377641031240569	-16.531692374886834
2021-08-03	richard	41	f	2	12	inward	PLE	bio-rand	right	0	0	0	310.4106276035309	18.814929723739624		-0.0015193883746811	0.0015193883746811	-0.0870545413104688	0.0870545413104688	-0.182326604961732	0.182326604961732	-10.446544957256258	10.446544957256258	0.0015193883746811	0.0870545413104688	10.446544957256258
2021-08-03	richard	41	f	2	12	inward	PLE	bio-rand	right	0	0	0	311.0689582824707	19.473260402679443		-0.0022440557066484	0.0022440557066484	-0.1285749209832008	0.1285749209832008	-0.269286684797808	0.269286684797808	-15.428990517984104	15.428990517984104	0.0022440557066484	0.1285749209832008	15.428990517984104
2021-08-03	richard	41	f	2	12	inward	PLE	bio-rand	right	0	0	0	311.2522277832031	19.656529903411865		0.0017876578049952	0.0017876578049952	0.1024252474398457	0.1024252474398457	0.214518936599424	0.214518936599424	12.291029692781484	12.291029692781484	-0.0017876578049952	-0.1024252474398457	-12.291029692781484
2021-08-03	richard	41	f	2	12	inward	PLE	bio-rand	right	0	0	0	314.1022300720215	22.506532192230225		-0.0027276012068135	0.0027276012068135	-0.1562800373452035	0.1562800373452035	-0.32731214481762	0.32731214481762	-18.753604481424425	18.753604481424425	0.0027276012068135	0.1562800373452035	18.753604481424425
2021-08-03	richard	41	f	2	12	inward	PLE	bio-rand	right	0	0	0	314.41055965423584	22.81486177444458		-0.0030717981091456	0.0030717981091456	-0.1760010671703094	0.1760010671703094	-0.3686157730974719	0.3686157730974719	-21.120128060437136	21.120128060437136	0.0030717981091456	0.1760010671703094	21.120128060437136
2021-08-03	richard	41	f	2	12	inward	PLE	bio-rand	right	0	0	0	314.60227513313293	23.006577253341675		0.0034907643786726	0.0034907643786726	0.2000060661725471	0.2000060661725471	0.418891725440712	0.418891725440712	24.00072794070565	24.00072794070565	-0.0034907643786726	-0.2000060661725471	-24.00072794070565
2021-08-03	richard	41	f	2	12	inward	PLE	bio-rand	right	0	0	0	314.9606614112854	23.36496353149414		-0.0074841326793911	0.0074841326793911	-0.4288092158450465	0.4288092158450465	-0.898095921526932	0.898095921526932	-51.45710590140558	51.45710590140558	0.0074841326793911	0.4288092158450465	51.45710590140558
2021-08-03	richard	41	f	2	12	inward	PLE	bio-rand	right	0	0	0	315.21060037612915	23.61490249633789		0.0054611172073439	0.0054611172073439	0.3128989674070759	0.3128989674070759	0.655334064881268	0.655334064881268	37.54787608884912	37.54787608884912	-0.0054611172073439	-0.3128989674070759	-37.54787608884912
2021-08-03	richard	41	f	2	12	inward	PLE	bio-rand	right	0	0	0	315.56065487861633	23.964956998825077		-0.0020675208394505	0.0020675208394505	-0.1184602181558587	0.1184602181558587	-0.24810250073406	0.24810250073406	-14.215226178703048	14.215226178703048	0.0020675208394505	0.1184602181558587	14.215226178703048
2021-08-03	richard	41	f	2	13	inward	PLE	bio-rand	left	1	1	0	316.0522184371948	0.1561145782470703	3.0	-0.0035938181124518	0.0035938181124518	-0.20591061018116	0.20591061018116	-0.431258173494216	0.431258173494216	-24.709273221739203	24.709273221739203	-0.0035938181124518	-0.20591061018116	-24.709273221739203	106.26892719008156
2021-08-03	richard	41	f	2	13	inward	PLE	bio-rand	left	1	1	0	316.2772333621979	0.381129503250122	8.0	0.0010663991540933	0.0010663991540933	0.0611001708058672	0.0611001708058672	0.127967898491196	0.127967898491196	7.332020496704066	7.332020496704066	0.0010663991540933	0.0611001708058672	7.332020496704066	104.76812092027752
2021-08-03	richard	41	f	2	13	inward	PLE	bio-rand	left	1	1	0	317.11055541038513	1.214451551437378	24.0	0.0100696162253105	0.0100696162253105	0.5769465110267467	0.5769465110267467	1.20835394703726	1.20835394703726	69.23358132320959	69.23358132320959	0.0100696162253105	0.5769465110267467	69.23358132320959	96.434541782891
2021-08-03	richard	41	f	2	13	inward	PLE	bio-rand	left	1	1	0	317.3855550289154	1.4894511699676514	30.0	-0.0049550474116843	0.0049550474116843	-0.2839033039767329	0.2839033039767329	-0.594605689402116	0.594605689402116	-34.06839647720795	34.06839647720795	-0.0049550474116843	-0.2839033039767329	-34.06839647720795	91.72984888022587
2021-08-03	richard	41	f	2	13	inward	PLE	bio-rand	left	1	1	0	317.5938985347748	1.6977946758270264	34.0	0.0019704404834121	0.0019704404834121	0.112897923481231	0.112897923481231	0.2364528580094519	0.2364528580094519	13.54775081774772	13.54775081774772	0.0019704404834121	0.112897923481231	13.54775081774772	88.72356370266674
2021-08-03	richard	41	f	2	13	inward	PLE	bio-rand	left	1	1	0	317.7610046863556	1.864900827407837	37.0	-0.0010512321773676	0.0010512321773676	-0.0602311670515114	0.0602311670515114	-0.126147861284112	0.126147861284112	-7.227740046181375	7.227740046181375	-0.0010512321773676	-0.0602311670515114	-7.227740046181375	86.14872151287261
2021-08-03	richard	41	f	2	13	inward	PLE	bio-rand	left	0	0	0	332.1188955307007	16.22279167175293		0.006911736049517	0.006911736049517	0.3960133047457486	0.3960133047457486	0.82940832594204	0.82940832594204	47.52159656948984	47.52159656948984	0.006911736049517	0.3960133047457486	47.52159656948984
2021-08-03	richard	41	f	2	13	inward	PLE	bio-rand	left	0	0	0	332.4106273651123	16.51452350616455		-0.0018226827704106	0.0018226827704106	-0.1044320301357397	0.1044320301357397	-0.218721932449272	0.218721932449272	-12.531843616288777	12.531843616288777	-0.0018226827704106	-0.1044320301357397	-12.531843616288777
2021-08-03	richard	41	f	2	13	inward	PLE	bio-rand	left	0	0	0	334.3355889320373	18.4394850730896		0.0015071899145859	0.0015071899145859	0.0863556210304551	0.0863556210304551	0.180862789750308	0.180862789750308	10.362674523654611	10.362674523654611	0.0015071899145859	0.0863556210304551	10.362674523654611
2021-08-03	richard	41	f	2	13	inward	PLE	bio-rand	left	0	0	0	334.61890983581543	18.72280597686768		-0.0096839883494363	0.0096839883494363	-0.5548516612765603	0.5548516612765603	-1.162078601932356	1.162078601932356	-66.58219935318724	66.58219935318724	-0.0096839883494363	-0.5548516612765603	-66.58219935318724
2021-08-03	richard	41	f	2	13	inward	PLE	bio-rand	left	0	0	0	335.3688774108887	19.47277355194092		-0.0073586744974012	0.0073586744974012	-0.421620991511641	0.421620991511641	-0.883040939688144	0.883040939688144	-50.59451898139693	50.59451898139693	-0.0073586744974012	-0.421620991511641	-50.59451898139693
2021-08-03	richard	41	f	2	13	inward	PLE	bio-rand	left	0	0	0	335.8105821609497	19.914478302001957		-0.0024139799311458	0.0024139799311458	-0.1383108618839354	0.1383108618839354	-0.2896775917374959	0.2896775917374959	-16.597303426072248	16.597303426072248	-0.0024139799311458	-0.1383108618839354	-16.597303426072248
2021-08-03	richard	41	f	2	13	inward	PLE	bio-rand	left	0	0	0	335.98555064201355	20.0894467830658		0.0012481534876524	0.0012481534876524	0.0715139270270166	0.0715139270270166	0.149778418518288	0.149778418518288	8.581671243241995	8.581671243241995	0.0012481534876524	0.0715139270270166	8.581671243241995
2021-08-03	richard	41	f	2	13	inward	PLE	bio-rand	left	0	0	0	336.6189179420471	20.722814083099365		-0.0075416474182997	0.0075416474182997	-0.4321045676443061	0.4321045676443061	-0.904997690195964	0.904997690195964	-51.852548117316736	51.852548117316736	-0.0075416474182997	-0.4321045676443061	-51.852548117316736
2021-08-03	richard	41	f	2	13	inward	PLE	bio-rand	left	0	0	0	337.0522801876068	21.156176328659058		0.0021398078510279	0.0021398078510279	0.122601958832857	0.122601958832857	0.256776942123348	0.256776942123348	14.712235059942849	14.712235059942849	0.0021398078510279	0.122601958832857	14.712235059942849
2021-08-03	richard	41	f	2	13	inward	PLE	bio-rand	left	0	0	0	338.51056814193726	22.614464282989506		-0.0010162025652541	0.0010162025652541	-0.0582241181194275	0.0582241181194275	-0.121944307830492	0.121944307830492	-6.986894174331308	6.986894174331308	-0.0010162025652541	-0.0582241181194275	-6.986894174331308
2021-08-03	richard	41	f	2	13	inward	PLE	bio-rand	left	0	0	0	339.31891560554504	23.42281174659729		0.001621369172601	0.001621369172601	0.0928976106226556	0.0928976106226556	0.19456430071212	0.19456430071212	11.147713274718674	11.147713274718674	0.001621369172601	0.0928976106226556	11.147713274718674
2021-08-03	richard	41	f	2	13	inward	PLE	bio-rand	left	0	0	0	339.452271938324	23.55616807937622		-0.0015036005512768	0.0015036005512768	-0.0861499656617045	0.0861499656617045	-0.180432066153216	0.180432066153216	-10.337995879404549	10.337995879404549	-0.0015036005512768	-0.0861499656617045	-10.337995879404549
2021-08-03	richard	41	f	2	13	inward	PLE	bio-rand	left	0	0	0	339.9939613342285	24.09785747528076		0.0075788566298085	0.0075788566298085	0.4342364984227699	0.4342364984227699	0.90946279557702	0.90946279557702	52.1083798107324	52.1083798107324	0.0075788566298085	0.4342364984227699	52.1083798107324
2021-08-03	richard	41	f	2	14	outward	PLE	bio-rand	left	1	0	0	340.22723484039307	0.0389461517333984	1.0	-0.0041278371110595	0.0041278371110595	-0.2365076449811838	0.2365076449811838	-0.49534045332714	0.49534045332714	-28.38091739774206	28.38091739774206	-0.0041278371110595	-0.2365076449811838	-28.38091739774206	6.403903518184658
2021-08-03	richard	41	f	2	14	outward	PLE	bio-rand	left	1	0	0	340.42722725868225	0.238938570022583	5.0	0.001844677761053	0.001844677761053	0.105692250269979	0.105692250269979	0.22136133132636	0.22136133132636	12.683070032397485	12.683070032397485	0.001844677761053	0.105692250269979	12.683070032397485	7.487258251651987
2021-08-03	richard	41	f	2	14	outward	PLE	bio-rand	left	1	0	0	340.8356146812439	0.6473259925842285	13.0	0.0034011844245407	0.0034011844245407	0.1948735128718137	0.1948735128718137	0.408142130944884	0.408142130944884	23.384821544617648	23.384821544617648	0.0034011844245407	0.1948735128718137	23.384821544617648	10.047736497204795
2021-08-03	richard	41	f	2	14	outward	PLE	bio-rand	left	1	0	0	341.143931388855	0.9556427001953124	19.0	0.0046816637936364	0.0046816637936364	0.2682395764745717	0.2682395764745717	0.561799655236368	0.561799655236368	32.188749176948605	32.188749176948605	0.0046816637936364	0.2682395764745717	32.188749176948605	13.302795209592484
2021-08-03	richard	41	f	2	14	outward	PLE	bio-rand	left	1	0	0	341.38555669784546	1.197268009185791	24.0	-0.0034690904598239	0.0034690904598239	-0.1987642420970075	0.1987642420970075	-0.416290855178868	0.416290855178868	-23.851709051640903	23.851709051640903	-0.0034690904598239	-0.1987642420970075	-23.851709051640903	15.446719144724124
2021-08-03	richard	41	f	2	14	outward	PLE	bio-rand	left	1	0	0	341.57720375061035	1.3889150619506836	28.0	0.001090285768731	0.001090285768731	0.0624687730114628	0.0624687730114628	0.13083429224772	0.13083429224772	7.49625276137554	7.49625276137554	0.001090285768731	0.0624687730114628	7.49625276137554	18.458144897600278
2021-08-03	richard	41	f	2	14	outward	PLE	bio-rand	left	1	0	0	343.27719378471375	3.088905096054077	62.0	-0.0052271475294173	0.0052271475294173	-0.2994934923278466	0.2994934923278466	-0.6272577035300759	0.6272577035300759	-35.93921907934159	35.93921907934159	-0.0052271475294173	-0.2994934923278466	-35.93921907934159	47.66666431638844
2021-08-03	richard	41	f	2	14	outward	PLE	bio-rand	left	0	0	0	352.97731280326843	12.789024114608765		0.0059629666977054	0.0059629666977054	0.3416528251555812	0.3416528251555812	0.715556003724648	0.715556003724648	40.99833901866975	40.99833901866975	0.0059629666977054	0.3416528251555812	40.99833901866975
2021-08-03	richard	41	f	2	14	outward	PLE	bio-rand	left	0	0	0	353.3356208801269	13.147332191467283		-0.003228007300888	0.003228007300888	-0.1849511945782988	0.1849511945782988	-0.38736087610656	0.38736087610656	-22.194143349395866	22.194143349395866	-0.003228007300888	-0.1849511945782988	-22.194143349395866
2021-08-03	richard	41	f	2	14	outward	PLE	bio-rand	left	0	0	0	353.8272562026977	13.638967514038086		-0.0081135805675246	0.0081135805675246	-0.4648739232585188	0.4648739232585188	-0.973629668102952	0.973629668102952	-55.78487079102226	55.78487079102226	-0.0081135805675246	-0.4648739232585188	-55.78487079102226
2021-08-03	richard	41	f	2	14	outward	PLE	bio-rand	left	0	0	0	354.09388184547424	13.905593156814575		0.003320518479764	0.003320518479764	0.1902516946856734	0.1902516946856734	0.39846221757168	0.39846221757168	22.830203362280816	22.830203362280816	0.003320518479764	0.1902516946856734	22.830203362280816
2021-08-03	richard	41	f	2	14	outward	PLE	bio-rand	left	0	0	0	354.3105585575104	14.122269868850708		-0.0017090038107817	0.0017090038107817	-0.0979187055295657	0.0979187055295657	-0.205080457293804	0.205080457293804	-11.750244663547887	11.750244663547887	-0.0017090038107817	-0.0979187055295657	-11.750244663547887
2021-08-03	richard	41	f	2	14	outward	PLE	bio-rand	left	0	0	0	354.50222992897034	14.313941240310667		0.0011572270564222	0.0011572270564222	0.0663042262713396	0.0663042262713396	0.138867246770664	0.138867246770664	7.956507152560758	7.956507152560758	0.0011572270564222	0.0663042262713396	7.956507152560758
2021-08-03	richard	41	f	2	14	outward	PLE	bio-rand	left	0	0	0	354.8522665500641	14.66397786140442		-0.0070680815562734	0.0070680815562734	-0.4049712424287245	0.4049712424287245	-0.848169786752808	0.848169786752808	-48.59654909144694	48.59654909144694	-0.0070680815562734	-0.4049712424287245	-48.59654909144694
2021-08-03	richard	41	f	2	14	outward	PLE	bio-rand	left	0	0	0	356.3522863388061	16.163997650146484		0.0078148572883967	0.0078148572883967	0.4477583401221817	0.4477583401221817	0.937782874607604	0.937782874607604	53.73100081466181	53.73100081466181	0.0078148572883967	0.4477583401221817	53.73100081466181
2021-08-03	richard	41	f	2	14	outward	PLE	bio-rand	left	0	0	0	356.6688530445099	16.48056435585022		-0.0019529109511513	0.0019529109511513	-0.1118935552658487	0.1118935552658487	-0.234349314138156	0.234349314138156	-13.427226631901853	13.427226631901853	-0.0019529109511513	-0.1118935552658487	-13.427226631901853
2021-08-03	richard	41	f	2	14	outward	PLE	bio-rand	left	0	0	0	357.00223112106323	16.813942432403564		-0.0040769054300677	0.0040769054300677	-0.2335894746168469	0.2335894746168469	-0.4892286516081239	0.4892286516081239	-28.03073695402164	28.03073695402164	-0.0040769054300677	-0.2335894746168469	-28.03073695402164
2021-08-03	richard	41	f	2	14	outward	PLE	bio-rand	left	0	0	0	357.36885929107666	17.180570602416992		0.0053441550144796	0.0053441550144796	0.3061975273933564	0.3061975273933564	0.641298601737552	0.641298601737552	36.74370328720277	36.74370328720277	0.0053441550144796	0.3061975273933564	36.74370328720277
2021-08-03	richard	41	f	2	14	outward	PLE	bio-rand	left	0	0	0	357.8105797767639	17.622291088104248		-0.0015433918706768	0.0015433918706768	-0.0884298403245816	0.0884298403245816	-0.185207024481216	0.185207024481216	-10.611580838949791	10.611580838949791	-0.0015433918706768	-0.0884298403245816	-10.611580838949791
2021-08-03	richard	41	f	2	14	outward	PLE	bio-rand	left	0	0	0	358.677206993103	18.48891830444336		0.0043706450307863	0.0043706450307863	0.2504195140138807	0.2504195140138807	0.524477403694356	0.524477403694356	30.05034168166569	30.05034168166569	0.0043706450307863	0.2504195140138807	30.05034168166569
2021-08-03	richard	41	f	2	14	outward	PLE	bio-rand	left	0	0	0	359.5606093406677	19.372320652008057		-0.00207700857627	0.00207700857627	-0.1190038254327469	0.1190038254327469	-0.2492410291524	0.2492410291524	-14.280459051929634	14.280459051929634	-0.00207700857627	-0.1190038254327469	-14.280459051929634
2021-08-03	richard	41	f	2	14	outward	PLE	bio-rand	left	0	0	0	359.71891689300537	19.530628204345703		0.0010948832117822	0.0010948832117822	0.0627321870948483	0.0627321870948483	0.1313859854138639	0.1313859854138639	7.527862451381802	7.527862451381802	0.0010948832117822	0.0627321870948483	7.527862451381802
2021-08-03	richard	41	f	2	14	outward	PLE	bio-rand	left	0	0	0	362.34388995170593	22.155601263046265		0.0012648212881634	0.0012648212881634	0.0724689216500629	0.0724689216500629	0.151778554579608	0.151778554579608	8.696270598007551	8.696270598007551	0.0012648212881634	0.0724689216500629	8.696270598007551
2021-08-03	richard	41	f	2	14	outward	PLE	bio-rand	left	0	0	0	362.48554039001465	22.29725170135498		-0.001788758502842	0.001788758502842	-0.1024883127809864	0.1024883127809864	-0.21465102034104	0.21465102034104	-12.298597533718375	12.298597533718375	-0.001788758502842	-0.1024883127809864	-12.298597533718375
2021-08-03	richard	41	f	2	14	outward	PLE	bio-rand	left	0	0	0	362.6939606666565	22.505671977996823		0.0013623089522414	0.0013623089522414	0.0780545533563214	0.0780545533563214	0.163477074268968	0.163477074268968	9.366546402758576	9.366546402758576	0.0013623089522414	0.0780545533563214	9.366546402758576
2021-08-03	richard	41	f	2	14	outward	PLE	bio-rand	left	0	0	0	363.40229511260986	23.214006423950195		0.0051497987392215	0.0051497987392215	0.2950617330991844	0.2950617330991844	0.61797584870658	0.61797584870658	35.407407971902124	35.407407971902124	0.0051497987392215	0.2950617330991844	35.407407971902124
2021-08-03	richard	41	f	2	14	outward	PLE	bio-rand	left	0	0	0	363.652259349823	23.46397066116333		-0.0036981578576075	0.0036981578576075	-0.2118888372140522	0.2118888372140522	-0.4437789429129	0.4437789429129	-25.426660465686265	25.426660465686265	-0.0036981578576075	-0.2118888372140522	-25.426660465686265
2021-08-03	richard	41	f	2	14	outward	PLE	bio-rand	left	0	0	0	363.8855700492859	23.69728136062622		0.0012219816829918	0.0012219816829918	0.0700143930777234	0.0700143930777234	0.146637801959016	0.146637801959016	8.401727169326811	8.401727169326811	0.0012219816829918	0.0700143930777234	8.401727169326811
2021-08-03	richard	41	f	2	15	outward	PLE	bio-rand	left	1	0	0	364.8114764690399	0.315295934677124	6.0	-0.0010055556965309	0.0010055556965309	-0.0576140974765583	0.0576140974765583	-0.120666683583708	0.120666683583708	-6.913691697187004	6.913691697187004	-0.0010055556965309	-0.0576140974765583	-6.913691697187004	7.672716644919521
2021-08-03	richard	41	f	2	15	outward	PLE	bio-rand	left	1	0	0	365.0855424404144	0.5893619060516357	12.0	0.0154073632699396	0.0154073632699396	0.8827768887924224	0.8827768887924224	1.848883592392752	1.848883592392752	105.93322665509068	105.93322665509068	0.0154073632699396	0.8827768887924224	105.93322665509068	10.047736497204795
2021-08-03	richard	41	f	2	15	outward	PLE	bio-rand	left	1	0	0	365.3522262573242	0.8560457229614258	17.0	-0.0079219370771395	0.0079219370771395	-0.4538935600882966	0.4538935600882966	-0.95063244925674	0.95063244925674	-54.4672272105956	54.4672272105956	-0.0079219370771395	-0.4538935600882966	-54.4672272105956	11.447514573564025
2021-08-03	richard	41	f	2	15	outward	PLE	bio-rand	left	1	0	0	365.57723808288574	1.0810575485229492	22.0	0.0033429093947685	0.0033429093947685	0.1915345996148674	0.1915345996148674	0.4011491273722199	0.4011491273722199	22.98415195378409	22.98415195378409	0.0033429093947685	0.1915345996148674	22.98415195378409	14.43546113187925
2021-08-03	richard	41	f	2	15	outward	PLE	bio-rand	left	1	0	0	365.77720975875854	1.281029224395752	26.0	-0.0014234951425699	0.0014234951425699	-0.0815602638266286	0.0815602638266286	-0.170819417108388	0.170819417108388	-9.787231659195442	9.787231659195442	-0.0014234951425699	-0.0815602638266286	-9.787231659195442	16.789787058221584
2021-08-03	richard	41	f	2	15	outward	PLE	bio-rand	left	0	0	0	376.57729721069336	12.081116676330566		-0.0101936694965534	0.0101936694965534	-0.5840542399037565	0.5840542399037565	-1.223240339586408	1.223240339586408	-70.08650878845077	70.08650878845077	-0.0101936694965534	-0.5840542399037565	-70.08650878845077
2021-08-03	richard	41	f	2	15	outward	PLE	bio-rand	left	0	0	0	377.0522253513336	12.556044816970823		0.0097962369784969	0.0097962369784969	0.5612830339778622	0.5612830339778622	1.175548437419628	1.175548437419628	67.35396407734346	67.35396407734346	0.0097962369784969	0.5612830339778622	67.35396407734346
2021-08-03	richard	41	f	2	15	outward	PLE	bio-rand	left	0	0	0	377.31889152526855	12.822710990905762		-0.0048776764366987	0.0048776764366987	-0.2794702736532457	0.2794702736532457	-0.585321172403844	0.585321172403844	-33.53643283838949	33.53643283838949	-0.0048776764366987	-0.2794702736532457	-33.53643283838949
2021-08-03	richard	41	f	2	15	outward	PLE	bio-rand	left	0	0	0	377.6272885799408	13.131108045578005		0.0023521129725194	0.0023521129725194	0.1347661462633322	0.1347661462633322	0.282253556702328	0.282253556702328	16.171937551599864	16.171937551599864	0.0023521129725194	0.1347661462633322	16.171937551599864
2021-08-03	richard	41	f	2	15	outward	PLE	bio-rand	left	0	0	0	377.7688522338867	13.272671699523926		0.0028635642183005	0.0028635642183005	0.1640701440732973	0.1640701440732973	0.34362770619606	0.34362770619606	19.688417288795684	19.688417288795684	0.0028635642183005	0.1640701440732973	19.688417288795684
2021-08-03	richard	41	f	2	15	outward	PLE	bio-rand	left	0	0	0	377.9606573581696	13.464476823806764		-0.0028561258113391	0.0028561258113391	-0.1636439547481084	0.1636439547481084	-0.3427350973606919	0.3427350973606919	-19.63727456977301	19.63727456977301	-0.0028561258113391	-0.1636439547481084	-19.63727456977301
2021-08-03	richard	41	f	2	15	outward	PLE	bio-rand	left	0	0	0	378.2688417434693	13.772661209106444		-0.0026586769136797	0.0026586769136797	-0.1523309662427143	0.1523309662427143	-0.319041229641564	0.319041229641564	-18.27971594912572	18.27971594912572	-0.0026586769136797	-0.1523309662427143	-18.27971594912572
2021-08-03	richard	41	f	2	15	outward	PLE	bio-rand	left	0	0	0	378.9189014434815	14.422720909118652		-0.0032433930842871	0.0032433930842871	-0.1858327350315697	0.1858327350315697	-0.389207170114452	0.389207170114452	-22.299928203788365	22.299928203788365	-0.0032433930842871	-0.1858327350315697	-22.299928203788365
2021-08-03	richard	41	f	2	15	outward	PLE	bio-rand	left	0	0	0	379.1022305488586	14.60605001449585		0.0033690612070231	0.0033690612070231	0.1930329880836745	0.1930329880836745	0.404287344842772	0.404287344842772	23.163958570040943	23.163958570040943	0.0033690612070231	0.1930329880836745	23.163958570040943
2021-08-03	richard	41	f	2	15	outward	PLE	bio-rand	left	0	0	0	379.827297449112	15.331116914749146		-0.0020513283573358	0.0020513283573358	-0.1175324572708453	0.1175324572708453	-0.246159402880296	0.246159402880296	-14.103894872501442	14.103894872501442	-0.0020513283573358	-0.1175324572708453	-14.103894872501442
2021-08-03	richard	41	f	2	15	outward	PLE	bio-rand	left	0	0	0	379.99396085739136	15.497780323028564		0.0026427818863374	0.0026427818863374	0.1514202482607554	0.1514202482607554	0.317133826360488	0.317133826360488	18.17042979129065	18.17042979129065	0.0026427818863374	0.1514202482607554	18.17042979129065
2021-08-03	richard	41	f	2	15	outward	PLE	bio-rand	left	0	0	0	380.45225715637207	15.956076622009276		-0.0011764782491441	0.0011764782491441	-0.0674072383648974	0.0674072383648974	-0.141177389897292	0.141177389897292	-8.088868603787699	8.088868603787699	-0.0011764782491441	-0.0674072383648974	-8.088868603787699
2021-08-03	richard	41	f	2	15	outward	PLE	bio-rand	left	0	0	0	380.6439518928528	16.14777135848999		0.0015424988680523	0.0015424988680523	0.0883786750431036	0.0883786750431036	0.185099864166276	0.185099864166276	10.605441005172436	10.605441005172436	0.0015424988680523	0.0883786750431036	10.605441005172436
2021-08-03	richard	41	f	2	15	outward	PLE	bio-rand	left	0	0	0	382.0189626216888	17.52278208732605		-0.0020239487544468	0.0020239487544468	-0.1159637215805614	0.1159637215805614	-0.242873850533616	0.242873850533616	-13.915646589667377	13.915646589667377	-0.0020239487544468	-0.1159637215805614	-13.915646589667377
2021-08-03	richard	41	f	2	15	outward	PLE	bio-rand	left	0	0	0	382.8522925376892	18.356112003326416		0.0078555389116617	0.0078555389116617	0.4500892254390074	0.4500892254390074	0.942664669399404	0.942664669399404	54.01070705268089	54.01070705268089	0.0078555389116617	0.4500892254390074	54.01070705268089
2021-08-03	richard	41	f	2	15	outward	PLE	bio-rand	left	0	0	0	383.1106421947479	18.61446166038513		-0.0042380872797465	0.0042380872797465	-0.2428245143375543	0.2428245143375543	-0.50857047356958	0.50857047356958	-29.13894172050652	29.13894172050652	-0.0042380872797465	-0.2428245143375543	-29.13894172050652
2021-08-03	richard	41	f	2	15	outward	PLE	bio-rand	left	0	0	0	383.677277803421	19.181097269058228		0.0072671022938924	0.0072671022938924	0.4163742907298737	0.4163742907298737	0.8720522752670881	0.8720522752670881	49.96491488758485	49.96491488758485	0.0072671022938924	0.4163742907298737	49.96491488758485
2021-08-03	richard	41	f	2	15	outward	PLE	bio-rand	left	0	0	0	383.9606306552887	19.464450120925903		-0.0042908913658884	0.0042908913658884	-0.2458499656145304	0.2458499656145304	-0.5149069639066081	0.5149069639066081	-29.501995873743653	29.501995873743653	-0.0042908913658884	-0.2458499656145304	-29.501995873743653
2021-08-03	richard	41	f	2	15	outward	PLE	bio-rand	left	0	0	0	384.60229563713074	20.106115102767944		0.0021218792313925	0.0021218792313925	0.1215747245952532	0.1215747245952532	0.2546255077670999	0.2546255077670999	14.588966951430391	14.588966951430391	0.0021218792313925	0.1215747245952532	14.588966951430391
2021-08-03	richard	41	f	2	15	outward	PLE	bio-rand	left	0	0	0	384.8106362819672	20.31445574760437		-0.0026193737608912	0.0026193737608912	-0.1500790614663754	0.1500790614663754	-0.314324851306944	0.314324851306944	-18.009487375965048	18.009487375965048	-0.0026193737608912	-0.1500790614663754	-18.009487375965048
2021-08-03	richard	41	f	2	15	outward	PLE	bio-rand	left	0	0	0	385.6439175605774	21.1477370262146		0.0059333432739029	0.0059333432739029	0.3399555279969706	0.3399555279969706	0.7120011928683481	0.7120011928683481	40.79466335963647	40.79466335963647	0.0059333432739029	0.3399555279969706	40.79466335963647
2021-08-03	richard	41	f	2	15	outward	PLE	bio-rand	left	0	0	0	385.927237033844	21.4310564994812		-0.0027529516361716	0.0027529516361716	-0.1577325099562672	0.1577325099562672	-0.330354196340592	0.330354196340592	-18.927901194752064	18.927901194752064	-0.0027529516361716	-0.1577325099562672	-18.927901194752064
2021-08-03	richard	41	f	2	15	outward	PLE	bio-rand	left	0	0	0	387.0356204509735	22.53943991661072		0.0052240679982743	0.0052240679982743	0.2993170481904736	0.2993170481904736	0.626888159792916	0.626888159792916	35.91804578285684	35.91804578285684	0.0052240679982743	0.2993170481904736	35.91804578285684
2021-08-03	richard	41	f	2	16	inward	PLE	bio-rand	right	1	1	0	389.41887521743774	0.6305356025695801	12.0	-0.001528756621456	0.001528756621456	-0.0875913023121076	0.0875913023121076	-0.18345079457472	0.18345079457472	-10.510956277452916	10.510956277452916	0.001528756621456	0.0875913023121076	10.510956277452916	102.36473856500028
2021-08-03	richard	41	f	2	16	inward	PLE	bio-rand	right	1	1	0	389.5609405040741	0.7726008892059326	15.0	0.0019855011277928	0.0019855011277928	0.1137608348409925	0.1137608348409925	0.238260135335136	0.238260135335136	13.651300180919106	13.651300180919106	-0.0019855011277928	-0.1137608348409925	-13.651300180919106	101.21880474244638
2021-08-03	richard	41	f	2	16	inward	PLE	bio-rand	right	1	1	1	393.9355564117432	5.147216796875	103.0	0.0273313500123689	0.0273313500123689	1.5659710041035682	1.5659710041035682	3.279762001484268	3.279762001484268	187.9165204924282	187.9165204924282	-0.0273313500123689	-1.5659710041035682	-187.9165204924282	54.65472438159163
2021-08-03	richard	41	f	2	16	inward	PLE	bio-rand	right	1	1	1	394.2938849925995	5.505545377731323	110.0	-0.0032536997502327	0.0032536997502327	-0.1864232634911038	0.1864232634911038	-0.3904439700279239	0.3904439700279239	-22.370791618932454	22.370791618932454	0.0032536997502327	0.1864232634911038	22.370791618932454	54.65472438159163
2021-08-03	richard	41	f	2	16	inward	PLE	bio-rand	right	1	0	0	397.26096272468567	8.472623109817505	169.0	-0.0112123953505763	0.0112123953505763	-0.6424229318201291	0.6424229318201291	-1.345487442069156	1.345487442069156	-77.0907518184155	77.0907518184155	0.0112123953505763	0.6424229318201291	77.0907518184155	14.555087792078917
2021-08-03	richard	41	f	2	16	inward	PLE	bio-rand	right	0	0	0	398.6439137458801	9.855574131011965		-0.0116818549997797	0.0116818549997797	-0.669320988371176	0.669320988371176	-1.401822599973564	1.401822599973564	-80.31851860454113	80.31851860454113	0.0116818549997797	0.669320988371176	80.31851860454113
2021-08-03	richard	41	f	2	16	inward	PLE	bio-rand	right	0	0	0	399.2022168636322	10.413877248764038		-0.0044816093551355	0.0044816093551355	-0.2567773014756107	0.2567773014756107	-0.53779312261626	0.53779312261626	-30.81327617707328	30.81327617707328	0.0044816093551355	0.2567773014756107	30.81327617707328
2021-08-03	richard	41	f	2	16	inward	PLE	bio-rand	right	0	0	0	399.3938841819763	10.605544567108154		0.0034533866844808	0.0034533866844808	0.1978644820474263	0.1978644820474263	0.414406402137696	0.414406402137696	23.743737845691157	23.743737845691157	-0.0034533866844808	-0.1978644820474263	-23.743737845691157
2021-08-03	richard	41	f	2	16	inward	PLE	bio-rand	right	0	0	0	399.6856541633606	10.897314548492432		-0.0027728032075891	0.0027728032075891	-0.1588699212151925	0.1588699212151925	-0.3327363849106919	0.3327363849106919	-19.0643905458231	19.0643905458231	0.0027728032075891	0.1588699212151925	19.0643905458231
2021-08-03	richard	41	f	2	16	inward	PLE	bio-rand	right	0	0	0	401.77729773521423	12.98895812034607		-0.0040338765531516	0.0040338765531516	-0.2311241015723665	0.2311241015723665	-0.4840651863781919	0.4840651863781919	-27.73489218868399	27.73489218868399	0.0040338765531516	0.2311241015723665	27.73489218868399
2021-08-03	richard	41	f	2	16	inward	PLE	bio-rand	right	0	0	0	402.2523045539856	13.463964939117432		0.0022518689900983	0.0022518689900983	0.1290225891490195	0.1290225891490195	0.270224278811796	0.270224278811796	15.482710697882348	15.482710697882348	-0.0022518689900983	-0.1290225891490195	-15.482710697882348
2021-08-03	richard	41	f	2	16	inward	PLE	bio-rand	right	0	0	0	406.0939540863037	17.305614471435547		-0.002507368123884	0.002507368123884	-0.1436616111841885	0.1436616111841885	-0.30088417486608	0.30088417486608	-17.239393342102627	17.239393342102627	0.002507368123884	0.1436616111841885	17.239393342102627
2021-08-03	richard	41	f	2	16	inward	PLE	bio-rand	right	0	0	0	406.33562994003296	17.547290325164795		0.0014268237488442	0.0014268237488442	0.0817509789178068	0.0817509789178068	0.171218849861304	0.171218849861304	9.81011747013682	9.81011747013682	-0.0014268237488442	-0.0817509789178068	-9.81011747013682
2021-08-03	richard	41	f	2	16	inward	PLE	bio-rand	right	0	0	0	407.9022326469421	19.11389303207397		-0.0016411296432997	0.0016411296432997	-0.094029802194883	0.094029802194883	-0.196935557195964	0.196935557195964	-11.283576263385966	11.283576263385966	0.0016411296432997	0.094029802194883	11.283576263385966
2021-08-03	richard	41	f	2	16	inward	PLE	bio-rand	right	0	0	0	409.3938980102539	20.605558395385746		0.0108895647471348	0.0108895647471348	0.6239261007452696	0.6239261007452696	1.306747769656176	1.306747769656176	74.87113208943235	74.87113208943235	-0.0108895647471348	-0.6239261007452696	-74.87113208943235
2021-08-03	richard	41	f	2	16	inward	PLE	bio-rand	right	0	0	0	409.6688537597656	20.88051414489746		-0.001957501610807	0.001957501610807	-0.1121565806893013	0.1121565806893013	-0.23490019329684	0.23490019329684	-13.458789682716162	13.458789682716162	0.001957501610807	0.1121565806893013	13.458789682716162
2021-08-03	richard	41	f	2	16	inward	PLE	bio-rand	right	0	0	0	410.1439554691314	21.355615854263306		0.003998196205142	0.003998196205142	0.2290797682198584	0.2290797682198584	0.47978354461704	0.47978354461704	27.48957218638302	27.48957218638302	-0.003998196205142	-0.2290797682198584	-27.48957218638302
2021-08-03	richard	41	f	2	16	inward	PLE	bio-rand	right	0	0	0	411.3689525127411	22.580612897872925		0.0097764223591451	0.0097764223591451	0.5601477399163458	0.5601477399163458	1.173170683097412	1.173170683097412	67.2177287899615	67.2177287899615	-0.0097764223591451	-0.5601477399163458	-67.2177287899615
2021-08-03	richard	41	f	2	16	inward	PLE	bio-rand	right	0	0	0	411.7022154331207	22.913875818252563		0.0026955457384466	0.0026955457384466	0.154443394297465	0.154443394297465	0.323465488613592	0.323465488613592	18.533207315695808	18.533207315695808	-0.0026955457384466	-0.154443394297465	-18.533207315695808
2021-08-03	richard	41	f	2	16	inward	PLE	bio-rand	right	0	0	0	411.8689477443695	23.080608129501343		-0.0010786755728015	0.0010786755728015	-0.0618035577853825	0.0618035577853825	-0.12944106873618	0.12944106873618	-7.416426934245904	7.416426934245904	0.0010786755728015	0.0618035577853825	7.416426934245904
2021-08-03	richard	41	f	2	17	outward	PLE	bio-rand	left	1	1	1	418.6610245704651	5.564016103744507	111.0	-0.0201436067073038	0.0201436067073038	-1.1541436484999248	1.1541436484999248	-2.417232804876456	2.417232804876456	-138.49723781999097	138.49723781999097	-0.0201436067073038	-1.1541436484999248	-138.49723781999097	54.952312726810085
2021-08-03	richard	41	f	2	17	outward	PLE	bio-rand	left	1	1	1	419.15228295326233	6.055274486541748	121.0	0.0021327119806622	0.0021327119806622	0.1221953954089305	0.1221953954089305	0.255925437679464	0.255925437679464	14.66344744907166	14.66344744907166	0.0021327119806622	0.1221953954089305	14.66344744907166	56.59107870804435
2021-08-03	richard	41	f	2	17	outward	PLE	bio-rand	left	0	0	0	424.0355870723725	10.938578605651855		0.0087923293712051	0.0087923293712051	0.5037633650589651	0.5037633650589651	1.0550795245446118	1.0550795245446118	60.45160380707581	60.45160380707581	0.0087923293712051	0.5037633650589651	60.45160380707581
2021-08-03	richard	41	f	2	17	outward	PLE	bio-rand	left	0	0	0	424.2522978782654	11.1552894115448		-0.0014759134807741	0.0014759134807741	-0.0845636133748187	0.0845636133748187	-0.177109617692892	0.177109617692892	-10.147633604978244	10.147633604978244	-0.0014759134807741	-0.0845636133748187	-10.147633604978244
2021-08-03	richard	41	f	2	17	outward	PLE	bio-rand	left	0	0	0	424.46885895729065	11.371850490570068		0.0059961327051638	0.0059961327051638	0.3435530974062469	0.3435530974062469	0.719535924619656	0.719535924619656	41.22637168874964	41.22637168874964	0.0059961327051638	0.3435530974062469	41.22637168874964
2021-08-03	richard	41	f	2	17	outward	PLE	bio-rand	left	0	0	0	424.6856336593628	11.588625192642212		-0.0051569762483682	0.0051569762483682	-0.2954729740807068	0.2954729740807068	-0.618837149804184	0.618837149804184	-35.45675688968482	35.45675688968482	-0.0051569762483682	-0.2954729740807068	-35.45675688968482
2021-08-03	richard	41	f	2	17	outward	PLE	bio-rand	left	0	0	0	424.935581445694	11.838572978973389		0.0039440388784576	0.0039440388784576	0.2259767819711311	0.2259767819711311	0.4732846654149119	0.4732846654149119	27.117213836535733	27.117213836535733	0.0039440388784576	0.2259767819711311	27.117213836535733
2021-08-03	richard	41	f	2	17	outward	PLE	bio-rand	left	0	0	0	425.2606282234192	12.163619756698608		0.0079289436347725	0.0079289436347725	0.4542950062695826	0.4542950062695826	0.9514732361727	0.9514732361727	54.51540075234992	54.51540075234992	0.0079289436347725	0.4542950062695826	54.51540075234992
2021-08-03	richard	41	f	2	17	outward	PLE	bio-rand	left	0	0	0	425.5439174175263	12.446908950805664		-0.0043794305805864	0.0043794305805864	-0.2509228889381285	0.2509228889381285	-0.525531669670368	0.525531669670368	-30.110746672575416	30.110746672575416	-0.0043794305805864	-0.2509228889381285	-30.110746672575416
2021-08-03	richard	41	f	2	17	outward	PLE	bio-rand	left	0	0	0	425.8855650424957	12.788556575775146		0.0019683066534196	0.0019683066534196	0.1127756640284623	0.1127756640284623	0.236196798410352	0.236196798410352	13.533079683415483	13.533079683415483	0.0019683066534196	0.1127756640284623	13.533079683415483
2021-08-03	richard	41	f	2	17	outward	PLE	bio-rand	left	0	0	0	426.2356305122376	13.138622045516968		0.0043497512462201	0.0043497512462201	0.2492223883401819	0.2492223883401819	0.521970149546412	0.521970149546412	29.90668660082183	29.90668660082183	0.0043497512462201	0.2492223883401819	29.90668660082183
2021-08-03	richard	41	f	2	17	outward	PLE	bio-rand	left	0	0	0	426.6606283187866	13.56361985206604		0.0056497461187462	0.0056497461187462	0.3237066079245749	0.3237066079245749	0.677969534249544	0.677969534249544	38.844792950948985	38.844792950948985	0.0056497461187462	0.3237066079245749	38.844792950948985
2021-08-03	richard	41	f	2	17	outward	PLE	bio-rand	left	0	0	0	426.9939634799957	13.896955013275146		-0.0014100652801047	0.0014100652801047	-0.0807907893879315	0.0807907893879315	-0.169207833612564	0.169207833612564	-9.694894726551786	9.694894726551786	-0.0014100652801047	-0.0807907893879315	-9.694894726551786
2021-08-03	richard	41	f	2	17	outward	PLE	bio-rand	left	0	0	0	427.5772111415863	14.480202674865724		0.0013187801616046	0.0013187801616046	0.0755605373655242	0.0755605373655242	0.158253619392552	0.158253619392552	9.067264483862909	9.067264483862909	0.0013187801616046	0.0755605373655242	9.067264483862909
2021-08-03	richard	41	f	2	17	outward	PLE	bio-rand	left	0	0	0	430.5522775650024	17.45526909828186		-0.0013568450759316	0.0013568450759316	-0.0777414963039884	0.0777414963039884	-0.162821409111792	0.162821409111792	-9.328979556478608	9.328979556478608	-0.0013568450759316	-0.0777414963039884	-9.328979556478608
2021-08-03	richard	41	f	2	17	outward	PLE	bio-rand	left	0	0	0	433.7522988319397	20.65529036521912		0.001080973174231	0.001080973174231	0.061935200650296	0.061935200650296	0.12971678090772	0.12971678090772	7.432224078035531	7.432224078035531	0.001080973174231	0.061935200650296	7.432224078035531
2021-08-03	richard	41	f	2	17	outward	PLE	bio-rand	left	0	0	0	435.0606412887573	21.963632822036743		0.0052816082807754	0.0052816082807754	0.3026138635297771	0.3026138635297771	0.633792993693048	0.633792993693048	36.31366362357325	36.31366362357325	0.0052816082807754	0.3026138635297771	36.31366362357325
2021-08-03	richard	41	f	2	17	outward	PLE	bio-rand	left	0	0	0	435.55224418640137	22.455235719680783		-0.004357465762407	0.004357465762407	-0.2496643975586766	0.2496643975586766	-0.52289589148884	0.52289589148884	-29.9597277070412	29.9597277070412	-0.004357465762407	-0.2496643975586766	-29.9597277070412
2021-08-03	richard	41	f	2	17	outward	PLE	bio-rand	left	0	0	0	435.77729845047	22.68028998374939		0.0016654336337464	0.0016654336337464	0.0954223182728052	0.0954223182728052	0.199852036049568	0.199852036049568	11.450678192736628	11.450678192736628	0.0016654336337464	0.0954223182728052	11.450678192736628
2021-08-03	richard	41	f	2	17	outward	PLE	bio-rand	left	0	0	0	436.66061639785767	23.563607931137085		0.0013355879369253	0.0013355879369253	0.0765235519544045	0.0765235519544045	0.160270552431036	0.160270552431036	9.18282623452854	9.18282623452854	0.0013355879369253	0.0765235519544045	9.18282623452854
2021-08-03	richard	41	f	2	17	outward	PLE	bio-rand	left	0	0	0	436.8772978782654	23.7802894115448		-0.0015368797057622	0.0015368797057622	-0.0880567207594818	0.0880567207594818	-0.184425564691464	0.184425564691464	-10.566806491137823	10.566806491137823	-0.0015368797057622	-0.0880567207594818	-10.566806491137823
2021-08-03	richard	41	f	2	18	outward	PLE	bio-rand	left	1	0	0	438.5022349357605	1.1062049865722656	22.0	0.0087806755005602	0.0087806755005602	0.503095647456021	0.503095647456021	1.0536810600672242	1.0536810600672242	60.37147769472252	60.37147769472252	0.0087806755005602	0.503095647456021	60.37147769472252	14.43546113187925
2021-08-03	richard	41	f	2	18	outward	PLE	bio-rand	left	1	0	0	438.7609972953797	1.3649673461914062	27.0	-0.0039136025608073	0.0039136025608073	-0.2242329094258494	0.2242329094258494	-0.469632307296876	0.469632307296876	-26.90794913110193	26.90794913110193	-0.0039136025608073	-0.2242329094258494	-26.90794913110193	17.83402616537689
2021-08-03	richard	41	f	2	18	outward	PLE	bio-rand	left	0	0	0	447.793890953064	10.397861003875732		-0.0037153687966462	0.0037153687966462	-0.2128749513824266	0.2128749513824266	-0.445844255597544	0.445844255597544	-25.5449941658912	25.5449941658912	-0.0037153687966462	-0.2128749513824266	-25.5449941658912
2021-08-03	richard	41	f	2	18	outward	PLE	bio-rand	left	0	0	0	449.59388065338135	12.197850704193115		-0.0016783964235979	0.0016783964235979	-0.0961650314220112	0.0961650314220112	-0.201407570831748	0.201407570831748	-11.539803770641344	11.539803770641344	-0.0016783964235979	-0.0961650314220112	-11.539803770641344
2021-08-03	richard	41	f	2	18	outward	PLE	bio-rand	left	0	0	0	450.2855491638184	12.889519214630129		0.0038548471320607	0.0038548471320607	0.2208664713351875	0.2208664713351875	0.462581655847284	0.462581655847284	26.503976560222508	26.503976560222508	0.0038548471320607	0.2208664713351875	26.503976560222508
2021-08-03	richard	41	f	2	18	outward	PLE	bio-rand	left	0	0	0	450.5356209278106	13.139590978622437		-0.0032343275873414	0.0032343275873414	-0.1853133203173923	0.1853133203173923	-0.388119310480968	0.388119310480968	-22.237598438087083	22.237598438087083	-0.0032343275873414	-0.1853133203173923	-22.237598438087083
2021-08-03	richard	41	f	2	18	outward	PLE	bio-rand	left	0	0	0	450.7522988319397	13.356268882751465		0.0014461244884768	0.0014461244884768	0.0828568298402357	0.0828568298402357	0.173534938617216	0.173534938617216	9.942819580828283	9.942819580828283	0.0014461244884768	0.0828568298402357	9.942819580828283
2021-08-03	richard	41	f	2	18	outward	PLE	bio-rand	left	0	0	0	450.9688639640808	13.572834014892578		0.0022642759030729	0.0022642759030729	0.1297334528992502	0.1297334528992502	0.271713108368748	0.271713108368748	15.568014347910028	15.568014347910028	0.0022642759030729	0.1297334528992502	15.568014347910028
2021-08-03	richard	41	f	2	18	outward	PLE	bio-rand	left	0	0	0	451.16067147254944	13.764641523361206		-0.0011754019733475	0.0011754019733475	-0.0673455723041602	0.0673455723041602	-0.1410482368017	0.1410482368017	-8.081468676499227	8.081468676499227	-0.0011754019733475	-0.0673455723041602	-8.081468676499227
2021-08-03	richard	41	f	2	18	outward	PLE	bio-rand	left	0	0	0	451.2022199630737	13.806190013885498		-0.0011509967839384	0.0011509967839384	-0.0659472579528014	0.0659472579528014	-0.1381196140726079	0.1381196140726079	-7.91367095433617	7.91367095433617	-0.0011509967839384	-0.0659472579528014	-7.91367095433617
2021-08-03	richard	41	f	2	18	outward	PLE	bio-rand	left	0	0	0	451.72729659080505	14.33126664161682		0.0078208673275681	0.0078208673275681	0.4481026900014112	0.4481026900014112	0.938504079308172	0.938504079308172	53.77232280016935	53.77232280016935	0.0078208673275681	0.4481026900014112	53.77232280016935
2021-08-03	richard	41	f	2	18	outward	PLE	bio-rand	left	0	0	0	451.9356410503388	14.539611101150513		0.0043712643832173	0.0043712643832173	0.2504550002942082	0.2504550002942082	0.5245517259860759	0.5245517259860759	30.054600035304983	30.054600035304983	0.0043712643832173	0.2504550002942082	30.054600035304983
2021-08-03	richard	41	f	2	18	outward	PLE	bio-rand	left	0	0	0	452.168963432312	14.77293348312378		-0.0035650607249379	0.0035650607249379	-0.2042629332467913	0.2042629332467913	-0.427807286992548	0.427807286992548	-24.51155198961496	24.51155198961496	-0.0035650607249379	-0.2042629332467913	-24.51155198961496
2021-08-03	richard	41	f	2	18	outward	PLE	bio-rand	left	0	0	0	452.37720489501953	14.9811749458313		0.0010691591710968	0.0010691591710968	0.0612583081315521	0.0612583081315521	0.128299100531616	0.128299100531616	7.350996975786254	7.350996975786254	0.0010691591710968	0.0612583081315521	7.350996975786254
2021-08-03	richard	41	f	2	18	outward	PLE	bio-rand	left	0	0	0	453.1023075580597	15.70627760887146		0.0090380906417803	0.0090380906417803	0.5178444486306968	0.5178444486306968	1.084570877013636	1.084570877013636	62.14133383568361	62.14133383568361	0.0090380906417803	0.5178444486306968	62.14133383568361
2021-08-03	richard	41	f	2	18	outward	PLE	bio-rand	left	0	0	0	453.3855490684509	15.989519119262695		-0.0036789212652298	0.0036789212652298	-0.2107866616585964	0.2107866616585964	-0.441470551827576	0.441470551827576	-25.294399399031576	25.294399399031576	-0.0036789212652298	-0.2107866616585964	-25.294399399031576
2021-08-03	richard	41	f	2	18	outward	PLE	bio-rand	left	0	0	0	453.54396510124207	16.147935152053833		0.0014474181364656	0.0014474181364656	0.0829309504101695	0.0829309504101695	0.1736901763758719	0.1736901763758719	9.951714049220342	9.951714049220342	0.0014474181364656	0.0829309504101695	9.951714049220342
2021-08-03	richard	41	f	2	18	outward	PLE	bio-rand	left	0	0	0	454.0105972290039	16.614567279815674		0.0046159875233877	0.0046159875233877	0.2644766033751606	0.2644766033751606	0.553918502806524	0.553918502806524	31.73719240501927	31.73719240501927	0.0046159875233877	0.2644766033751606	31.73719240501927
2021-08-03	richard	41	f	2	18	outward	PLE	bio-rand	left	0	0	0	454.2688717842102	16.872841835021973		-0.0010641217358517	0.0010641217358517	-0.0609696843524374	0.0609696843524374	-0.127694608302204	0.127694608302204	-7.3163621222924915	7.3163621222924915	-0.0010641217358517	-0.0609696843524374	-7.3163621222924915
2021-08-03	richard	41	f	2	18	outward	PLE	bio-rand	left	0	0	0	454.7855443954468	17.389514446258545		0.0026914201142548	0.0026914201142548	0.1542070134434178	0.1542070134434178	0.322970413710576	0.322970413710576	18.504841613210143	18.504841613210143	0.0026914201142548	0.1542070134434178	18.504841613210143
2021-08-03	richard	41	f	2	18	outward	PLE	bio-rand	left	0	0	0	455.07730746269226	17.68127751350403		-0.00201397391967	0.00201397391967	-0.1153922056465104	0.1153922056465104	-0.2416768703604	0.2416768703604	-13.847064677581258	13.847064677581258	-0.00201397391967	-0.1153922056465104	-13.847064677581258
2021-08-03	richard	41	f	2	18	outward	PLE	bio-rand	left	0	0	0	455.2439663410187	17.847936391830444		0.0010120247760742	0.0010120247760742	0.0579847484317238	0.0579847484317238	0.121442973128904	0.121442973128904	6.958169811806864	6.958169811806864	0.0010120247760742	0.0579847484317238	6.958169811806864
2021-08-03	richard	41	f	2	18	outward	PLE	bio-rand	left	0	0	0	456.3772072792053	18.98117733001709		-0.0193333794567354	0.0193333794567354	-1.107721046595867	1.107721046595867	-2.320005534808248	2.320005534808248	-132.92652559150403	132.92652559150403	-0.0193333794567354	-1.107721046595867	-132.92652559150403
2021-08-03	richard	41	f	2	18	outward	PLE	bio-rand	left	0	0	0	456.9356300830841	19.539600133895878		0.001936802473871	0.001936802473871	0.1109706075033052	0.1109706075033052	0.23241629686452	0.23241629686452	13.316472900396624	13.316472900396624	0.001936802473871	0.1109706075033052	13.316472900396624
2021-08-03	richard	41	f	2	19	outward	PLE	bio-rand	right	1	0	0	464.6110134124756	2.9221291542053223	58.0	0.0077225433634496	0.0077225433634496	0.4424691418324254	0.4424691418324254	0.926705203613952	0.926705203613952	53.096297019891054	53.096297019891054	-0.0077225433634496	-0.4424691418324254	-53.096297019891054	43.52805631263
2021-08-03	richard	41	f	2	19	outward	PLE	bio-rand	right	1	0	0	464.8689434528351	3.18005919456482	63.0	-0.002744398482771	0.002744398482771	-0.1572424503648848	0.1572424503648848	-0.32932781793252	0.32932781793252	-18.869094043786184	18.869094043786184	0.002744398482771	0.1572424503648848	18.869094043786184	48.68309971018494
2021-08-03	richard	41	f	2	19	outward	PLE	bio-rand	right	1	1	1	465.2022352218628	3.5133509635925293	70.0	0.0069068065095949	0.0069068065095949	0.3957308629132711	0.3957308629132711	0.828816781151388	0.828816781151388	47.48770354959253	47.48770354959253	-0.0069068065095949	-0.3957308629132711	-47.48770354959253	54.952312726810085
2021-08-03	richard	41	f	2	19	outward	PLE	bio-rand	right	1	1	1	465.4274921417236	3.738607883453369	75.0	-0.0027385033098124	0.0027385033098124	-0.1569046818348574	0.1569046818348574	-0.328620397177488	0.328620397177488	-18.82856182018289	18.82856182018289	0.0027385033098124	0.1569046818348574	18.82856182018289	54.952312726810085
2021-08-03	richard	41	f	2	19	outward	PLE	bio-rand	right	1	1	1	465.618878364563	3.9299941062927246	78.0	0.0012110312684983	0.0012110312684983	0.069386980543327	0.069386980543327	0.145323752219796	0.145323752219796	8.32643766519924	8.32643766519924	-0.0012110312684983	-0.069386980543327	-8.32643766519924	54.952312726810085
2021-08-03	richard	41	f	2	19	outward	PLE	bio-rand	right	0	0	0	472.25226974487305	10.563385486602783		0.0042045918532419	0.0042045918532419	0.24090536776585	0.24090536776585	0.5045510223890279	0.5045510223890279	28.908644131902008	28.908644131902008	-0.0042045918532419	-0.24090536776585	-28.908644131902008
2021-08-03	richard	41	f	2	19	outward	PLE	bio-rand	right	0	0	0	473.143946647644	11.45506238937378		-0.0084183381687676	0.0084183381687676	-0.4823352475842736	0.4823352475842736	-1.010200580252112	1.010200580252112	-57.88022971011283	57.88022971011283	0.0084183381687676	0.4823352475842736	57.88022971011283
2021-08-03	richard	41	f	2	19	outward	PLE	bio-rand	right	0	0	0	473.4356203079224	11.7467360496521		0.0044932939337704	0.0044932939337704	0.2574467785167791	0.2574467785167791	0.539195272052448	0.539195272052448	30.893613422013495	30.893613422013495	-0.0044932939337704	-0.2574467785167791	-30.893613422013495
2021-08-03	richard	41	f	2	19	outward	PLE	bio-rand	right	0	0	0	473.7606301307678	12.07174587249756		-0.0016346482557816	0.0016346482557816	-0.0936584460447071	0.0936584460447071	-0.196157790693792	0.196157790693792	-11.239013525364856	11.239013525364856	0.0016346482557816	0.0936584460447071	11.239013525364856
2021-08-03	richard	41	f	2	19	outward	PLE	bio-rand	right	0	0	0	474.218896150589	12.530011892318726		0.0022718920683871	0.0022718920683871	0.1301698270278278	0.1301698270278278	0.272627048206452	0.272627048206452	15.62037924333934	15.62037924333934	-0.0022718920683871	-0.1301698270278278	-15.62037924333934
2021-08-03	richard	41	f	2	19	outward	PLE	bio-rand	right	0	0	0	475.1771986484528	13.488314390182495		-0.0027295555130605	0.0027295555130605	-0.1563920108450327	0.1563920108450327	-0.32754666156726	0.32754666156726	-18.767041301403925	18.767041301403925	0.0027295555130605	0.1563920108450327	18.767041301403925
2021-08-03	richard	41	f	2	19	outward	PLE	bio-rand	right	0	0	0	475.40230083465576	13.713416576385498		0.0025895649989374	0.0025895649989374	0.1483711452139125	0.1483711452139125	0.310747799872488	0.310747799872488	17.804537425669505	17.804537425669505	-0.0025895649989374	-0.1483711452139125	-17.804537425669505
2021-08-03	richard	41	f	2	19	outward	PLE	bio-rand	right	0	0	0	476.54397320747375	14.855088949203491		-0.0060665001770251	0.0060665001770251	-0.347584856558905	0.347584856558905	-0.727980021243012	0.727980021243012	-41.71018278706861	41.71018278706861	0.0060665001770251	0.347584856558905	41.71018278706861
2021-08-03	richard	41	f	2	19	outward	PLE	bio-rand	right	0	0	0	476.7689652442932	15.08008098602295		0.0027128552041125	0.0027128552041125	0.1554351536257477	0.1554351536257477	0.3255426244935	0.3255426244935	18.65221843508973	18.65221843508973	-0.0027128552041125	-0.1554351536257477	-18.65221843508973
2021-08-03	richard	41	f	2	19	outward	PLE	bio-rand	right	0	0	0	478.193953037262	16.5050687789917		0.0028082783801393	0.0028082783801393	0.1609024988798173	0.1609024988798173	0.336993405616716	0.336993405616716	19.30829986557808	19.30829986557808	-0.0028082783801393	-0.1609024988798173	-19.30829986557808
2021-08-03	richard	41	f	2	19	outward	PLE	bio-rand	right	0	0	0	478.3939652442932	16.70508098602295		-0.0014156000743537	0.0014156000743537	-0.0811079097388725	0.0811079097388725	-0.169872008922444	0.169872008922444	-9.732949168664703	9.732949168664703	0.0014156000743537	0.0811079097388725	9.732949168664703
2021-08-03	richard	41	f	2	19	outward	PLE	bio-rand	right	0	0	0	483.6189646720886	21.93008041381836		-0.0020851376898496	0.0020851376898496	-0.1194695893320405	0.1194695893320405	-0.250216522781952	0.250216522781952	-14.336350719844862	14.336350719844862	0.0020851376898496	0.1194695893320405	14.336350719844862
2021-08-03	richard	41	f	2	19	outward	PLE	bio-rand	right	0	0	0	483.8023025989533	22.113418340682983		0.0022448359883423	0.0022448359883423	0.1286196278310926	0.1286196278310926	0.269380318601076	0.269380318601076	15.434355339731118	15.434355339731118	-0.0022448359883423	-0.1286196278310926	-15.434355339731118
2021-08-03	richard	41	f	2	19	outward	PLE	bio-rand	right	0	0	0	484.9938852787018	23.30500102043152		-0.0017348377476585	0.0017348377476585	-0.0993988810808137	0.0993988810808137	-0.2081805297190199	0.2081805297190199	-11.927865729697652	11.927865729697652	0.0017348377476585	0.0993988810808137	11.927865729697652
2021-08-03	richard	41	f	2	19	outward	PLE	bio-rand	right	0	0	0	485.1439371109009	23.45505285263061		0.002645105755183	0.002645105755183	0.1515533961377502	0.1515533961377502	0.31741269062196	0.31741269062196	18.18640753653003	18.18640753653003	-0.002645105755183	-0.1515533961377502	-18.18640753653003
2021-08-03	richard	41	f	2	19	outward	PLE	bio-rand	right	0	0	0	485.86058807373047	24.171703815460205		0.0026018963052504	0.0026018963052504	0.1490776770215304	0.1490776770215304	0.312227556630048	0.312227556630048	17.889321242583655	17.889321242583655	-0.0026018963052504	-0.1490776770215304	-17.889321242583655
2021-08-03	richard	42	f	1	0	inward	ALE	bio-rand	left	1	0	0	0.0897970199584961	0.0897970199584961	2.0	-0.0035265141015489	0.0035265141015489	-0.2020543744121213	0.2020543744121213	-0.423181692185868	0.423181692185868	-24.24652492945457	24.24652492945457	-0.0035265141015489	-0.2020543744121213	-24.24652492945457	106.36591108250111
2021-08-03	richard	42	f	1	0	inward	ALE	bio-rand	left	1	0	0	0.2721734046936035	0.2721734046936035	5.0	0.0018446916879419	0.0018446916879419	0.1056930482219347	0.1056930482219347	0.221363002553028	0.221363002553028	12.683165786632172	12.683165786632172	0.0018446916879419	0.1056930482219347	12.683165786632172	105.17692298105146
2021-08-03	richard	42	f	1	0	inward	ALE	bio-rand	left	1	0	0	0.6888267993927002	0.6888267993927002	14.0	-0.0031850732159661	0.0031850732159661	-0.1824912527150177	0.1824912527150177	-0.382208785915932	0.382208785915932	-21.89895032580213	21.89895032580213	-0.0031850732159661	-0.1824912527150177	-21.89895032580213	101.72087153087068
2021-08-03	richard	42	f	1	0	inward	ALE	bio-rand	left	1	0	0	1.1316936016082764	1.1316936016082764	22.0	-0.0024029987584147	0.0024029987584147	-0.1376816870323392	0.1376816870323392	-0.2883598510097639	0.2883598510097639	-16.521802443880706	16.521802443880706	-0.0024029987584147	-0.1376816870323392	-16.521802443880706	97.54463668109275
2021-08-03	richard	42	f	1	0	inward	ALE	bio-rand	left	1	0	0	1.413832187652588	1.413832187652588	28.0	0.0499352063590277	0.0499352063590277	2.861076573487117	2.861076573487117	5.992224763083324	5.992224763083324	343.3291888184541	343.3291888184541	0.0499352063590277	2.861076573487117	343.3291888184541	93.13292163554576
2021-08-03	richard	42	f	1	0	inward	ALE	bio-rand	left	1	0	0	1.6638641357421875	1.6638641357421875	33.0	-0.0050093815310909	0.0050093815310909	-0.2870164197022909	0.2870164197022909	-0.601125783730908	0.601125783730908	-34.44197036427491	34.44197036427491	-0.0050093815310909	-0.2870164197022909	-34.44197036427491	89.58793785402158
2021-08-03	richard	42	f	1	0	inward	ALE	bio-rand	left	1	1	1	3.5395493507385254	3.5395493507385254	70.0	0.003467423529843	0.003467423529843	0.1986687340443581	0.1986687340443581	0.41609082358116	0.41609082358116	23.840248085322976	23.840248085322976	0.003467423529843	0.1986687340443581	23.840248085322976	54.65472438159163
2021-08-03	richard	42	f	1	0	inward	ALE	bio-rand	left	1	1	1	3.797168731689453	3.797168731689453	76.0	-0.044745304520554	0.044745304520554	-2.563717102055388	2.563717102055388	-5.36943654246648	5.36943654246648	-307.64605224664655	307.64605224664655	-0.044745304520554	-2.563717102055388	-307.64605224664655	54.65472438159163
2021-08-03	richard	42	f	1	0	inward	ALE	bio-rand	left	1	1	1	4.013818264007568	4.013818264007568	80.0	0.0158392121691661	0.0158392121691661	0.9075200081054712	0.9075200081054712	1.900705460299932	1.900705460299932	108.90240097265654	108.90240097265654	0.0158392121691661	0.9075200081054712	108.90240097265654	54.65472438159163
2021-08-03	richard	42	f	1	0	inward	ALE	bio-rand	left	1	1	1	4.20549464225769	4.20549464225769	84.0	-0.0043863612688838	0.0043863612688838	-0.2513199881266902	0.2513199881266902	-0.526363352266056	0.526363352266056	-30.158398575202824	30.158398575202824	-0.0043863612688838	-0.2513199881266902	-30.158398575202824	54.65472438159163
2021-08-03	richard	42	f	1	0	inward	ALE	bio-rand	left	1	1	1	6.388798236846924	6.388798236846924	127.0	0.0012140041030929	0.0012140041030929	0.069557311418788	0.069557311418788	0.145680492371148	0.145680492371148	8.346877370254568	8.346877370254568	0.0012140041030929	0.069557311418788	8.346877370254568	47.01648584303971
2021-08-03	richard	42	f	1	0	inward	ALE	bio-rand	left	1	1	1	6.655519723892212	6.655519723892212	133.0	-0.0140130211877756	0.0140130211877756	-0.8028869722869417	0.8028869722869417	-1.681562542533072	1.681562542533072	-96.346436674433	96.346436674433	-0.0140130211877756	-0.8028869722869417	-96.346436674433	43.24753846155319
2021-08-03	richard	42	f	1	0	inward	ALE	bio-rand	left	1	1	1	6.880883693695068	6.880883693695068	137.0	0.0022251091653351	0.0022251091653351	0.1274893641295785	0.1274893641295785	0.267013099840212	0.267013099840212	15.298723695549423	15.298723695549423	0.0022251091653351	0.1274893641295785	15.298723695549423	38.59337699478914
2021-08-03	richard	42	f	1	0	inward	ALE	bio-rand	left	0	0	0	13.988818645477297	13.988818645477297		0.0089013132355481	0.0089013132355481	0.5100076805208453	0.5100076805208453	1.068157588265772	1.068157588265772	61.20092166250144	61.20092166250144	0.0089013132355481	0.5100076805208453	61.20092166250144
2021-08-03	richard	42	f	1	0	inward	ALE	bio-rand	left	0	0	0	14.547187328338625	14.547187328338625		-0.0049186439885189	0.0049186439885189	-0.2818175414695267	0.2818175414695267	-0.5902372786222679	0.5902372786222679	-33.81810497634321	33.81810497634321	-0.0049186439885189	-0.2818175414695267	-33.81810497634321
2021-08-03	richard	42	f	1	0	inward	ALE	bio-rand	left	0	0	0	14.722235679626465	14.722235679626465		0.0020727984674444	0.0020727984674444	0.1187626039657492	0.1187626039657492	0.2487358160933279	0.2487358160933279	14.251512475889914	14.251512475889914	0.0020727984674444	0.1187626039657492	14.251512475889914
2021-08-03	richard	42	f	1	0	inward	ALE	bio-rand	left	0	0	0	15.172195196151732	15.172195196151732		-0.0138749391568502	0.0138749391568502	-0.7949754546883214	0.7949754546883214	-1.664992698822024	1.664992698822024	-95.39705456259856	95.39705456259856	-0.0138749391568502	-0.7949754546883214	-95.39705456259856
2021-08-03	richard	42	f	1	0	inward	ALE	bio-rand	left	0	0	0	15.66386580467224	15.66386580467224		-0.0067157974597711	0.0067157974597711	-0.3847868505095633	0.3847868505095633	-0.8058956951725319	0.8058956951725319	-46.1744220611476	46.1744220611476	-0.0067157974597711	-0.3847868505095633	-46.1744220611476
2021-08-03	richard	42	f	1	0	inward	ALE	bio-rand	left	0	0	0	16.672205924987793	16.672205924987793		-0.0018438408256691	0.0018438408256691	-0.1056442974047564	0.1056442974047564	-0.221260899080292	0.221260899080292	-12.677315688570769	12.677315688570769	-0.0018438408256691	-0.1056442974047564	-12.677315688570769
2021-08-03	richard	42	f	1	0	inward	ALE	bio-rand	left	0	0	0	17.39723491668701	17.39723491668701		-0.0022162872764985	0.0022162872764985	-0.1269839071319077	0.1269839071319077	-0.2659544731798199	0.2659544731798199	-15.238068855828931	15.238068855828931	-0.0022162872764985	-0.1269839071319077	-15.238068855828931
2021-08-03	richard	42	f	1	0	inward	ALE	bio-rand	left	0	0	0	18.26387357711792	18.26387357711792		-0.005992588525839	0.005992588525839	-0.3433500308890984	0.3433500308890984	-0.71911062310068	0.71911062310068	-41.202003706691805	41.202003706691805	-0.005992588525839	-0.3433500308890984	-41.202003706691805
2021-08-03	richard	42	f	1	0	inward	ALE	bio-rand	left	0	0	0	18.37223792076111	18.37223792076111		0.0011846354361107	0.0011846354361107	0.0678746107507827	0.0678746107507827	0.142156252333284	0.142156252333284	8.144953290093934	8.144953290093934	0.0011846354361107	0.0678746107507827	8.144953290093934
2021-08-03	richard	42	f	1	0	inward	ALE	bio-rand	left	0	0	0	18.81390118598938	18.81390118598938		-0.0117747047286182	0.0117747047286182	-0.6746408859625561	0.6746408859625561	-1.412964567434184	1.412964567434184	-80.95690631550673	80.95690631550673	-0.0117747047286182	-0.6746408859625561	-80.95690631550673
2021-08-03	richard	42	f	1	0	inward	ALE	bio-rand	left	0	0	0	19.022234201431274	19.022234201431274		0.0040256272071278	0.0040256272071278	0.2306514488614598	0.2306514488614598	0.483075264855336	0.483075264855336	27.67817386337517	27.67817386337517	0.0040256272071278	0.2306514488614598	27.67817386337517
2021-08-03	richard	42	f	1	0	inward	ALE	bio-rand	left	0	0	0	19.62216544151306	19.62216544151306		0.00488917461477	0.00488917461477	0.2801290707288211	0.2801290707288211	0.5867009537724001	0.5867009537724001	33.615488487458535	33.615488487458535	0.00488917461477	0.2801290707288211	33.615488487458535
2021-08-03	richard	42	f	1	0	inward	ALE	bio-rand	left	0	0	0	19.82216715812683	19.82216715812683		-0.0030804520394579	0.0030804520394579	-0.1764969008534046	0.1764969008534046	-0.369654244734948	0.369654244734948	-21.179628102408557	21.179628102408557	-0.0030804520394579	-0.1764969008534046	-21.179628102408557
2021-08-03	richard	42	f	1	0	inward	ALE	bio-rand	left	0	0	0	20.77221393585205	20.77221393585205		0.0011795496818943	0.0011795496818943	0.0675832184985422	0.0675832184985422	0.141545961827316	0.141545961827316	8.109986219825064	8.109986219825064	0.0011795496818943	0.0675832184985422	8.109986219825064
2021-08-03	richard	42	f	1	0	inward	ALE	bio-rand	left	0	0	0	21.238829612731934	21.238829612731934		-0.0070992744298927	0.0070992744298927	-0.4067584624379953	0.4067584624379953	-0.851912931587124	0.851912931587124	-48.81101549255944	48.81101549255944	-0.0070992744298927	-0.4067584624379953	-48.81101549255944
2021-08-03	richard	42	f	1	0	inward	ALE	bio-rand	left	0	0	0	21.447166681289676	21.447166681289676		0.0037355949506478	0.0037355949506478	0.2140338246425	0.2140338246425	0.448271394077736	0.448271394077736	25.6840589571	25.6840589571	0.0037355949506478	0.2140338246425	25.6840589571
2021-08-03	richard	42	f	1	0	inward	ALE	bio-rand	left	0	0	0	21.6138219833374	21.6138219833374		-0.0015809078585413	0.0015809078585413	-0.0905793480934814	0.0905793480934814	-0.189708943024956	0.189708943024956	-10.869521771217777	10.869521771217777	-0.0015809078585413	-0.0905793480934814	-10.869521771217777
2021-08-03	richard	42	f	1	0	inward	ALE	bio-rand	left	0	0	0	22.005486011505127	22.005486011505127		0.010833492481613	0.010833492481613	0.6207133965831335	0.6207133965831335	1.30001909779356	1.30001909779356	74.48560758997603	74.48560758997603	0.010833492481613	0.6207133965831335	74.48560758997603
2021-08-03	richard	42	f	1	0	inward	ALE	bio-rand	left	0	0	0	22.38059878349304	22.38059878349304		-0.0029466237880432	0.0029466237880432	-0.1688291068677266	0.1688291068677266	-0.3535948545651839	0.3535948545651839	-20.25949282412719	20.25949282412719	-0.0029466237880432	-0.1688291068677266	-20.25949282412719
2021-08-03	richard	42	f	1	0	inward	ALE	bio-rand	left	0	0	0	22.54716420173645	22.54716420173645		0.0012124331601853	0.0012124331601853	0.0694673030203265	0.0694673030203265	0.145491979222236	0.145491979222236	8.33607636243919	8.33607636243919	0.0012124331601853	0.0694673030203265	8.33607636243919
2021-08-03	richard	42	f	1	1	outward	ALE	bio-rand	left	1	1	0	24.631580591201782	0.3174571990966797	6.0	-0.0010602144906937	0.0010602144906937	-0.0607458156953611	0.0607458156953611	-0.1272257388832439	0.1272257388832439	-7.289497883443333	7.289497883443333	-0.0010602144906937	-0.0607458156953611	-7.289497883443333	7.672716644919521
2021-08-03	richard	42	f	1	1	outward	ALE	bio-rand	left	1	1	0	25.58089780807495	1.2667744159698486	25.0	-0.0055727342042737	0.0055727342042737	-0.3192941502530781	0.3192941502530781	-0.6687281045128439	0.6687281045128439	-38.31529803036938	38.31529803036938	-0.0055727342042737	-0.3192941502530781	-38.31529803036938	15.777300139706805
2021-08-03	richard	42	f	1	1	outward	ALE	bio-rand	left	1	1	0	25.788818359375	1.4746949672698977	30.0	0.0015056979748252	0.0015056979748252	0.0862701391788792	0.0862701391788792	0.180683756979024	0.180683756979024	10.35241670146551	10.35241670146551	0.0015056979748252	0.0862701391788792	10.35241670146551	19.74020220938967
2021-08-03	richard	42	f	1	1	outward	ALE	bio-rand	left	1	1	1	27.563902378082275	3.249778985977173	65.0	-0.0017923821432587	0.0017923821432587	-0.1026959320833364	0.1026959320833364	-0.215085857191044	0.215085857191044	-12.323511850000369	12.323511850000369	-0.0017923821432587	-0.1026959320833364	-12.323511850000369	50.8057722881509
2021-08-03	richard	42	f	1	1	outward	ALE	bio-rand	left	1	1	1	27.830825328826904	3.5167019367218018	70.0	0.0269540163710355	0.0269540163710355	1.5443513789868617	1.5443513789868617	3.23448196452426	3.23448196452426	185.3221654784234	185.3221654784234	0.0269540163710355	1.5443513789868617	185.3221654784234	54.952312726810085
2021-08-03	richard	42	f	1	1	outward	ALE	bio-rand	left	1	1	1	28.21382474899292	3.8997013568878174	78.0	-0.0046108975928367	0.0046108975928367	-0.2641849718365736	0.2641849718365736	-0.553307711140404	0.553307711140404	-31.70219662038883	31.70219662038883	-0.0046108975928367	-0.2641849718365736	-31.70219662038883	54.952312726810085
2021-08-03	richard	42	f	1	1	outward	ALE	bio-rand	left	1	1	1	29.588804006576535	5.274680614471436	105.0	0.0056627899475928	0.0056627899475928	0.324453964266176	0.324453964266176	0.679534793711136	0.679534793711136	38.934475711941126	38.934475711941126	0.0056627899475928	0.324453964266176	38.934475711941126	54.952312726810085
2021-08-03	richard	42	f	1	1	outward	ALE	bio-rand	left	1	1	1	29.763880491256717	5.449757099151611	109.0	-0.0021205991840265	0.0021205991840265	-0.1215013832836046	0.1215013832836046	-0.25447190208318	0.25447190208318	-14.580165994032557	14.580165994032557	-0.0021205991840265	-0.1215013832836046	-14.580165994032557	54.952312726810085
2021-08-03	richard	42	f	1	1	outward	ALE	bio-rand	left	1	0	0	32.28093647956848	7.966813087463379	159.0	-0.0086501628481944	0.0086501628481944	-0.4956178233024025	0.4956178233024025	-1.038019541783328	1.038019541783328	-59.4741387962883	59.4741387962883	-0.0086501628481944	-0.4956178233024025	-59.4741387962883	90.12001790018957
2021-08-03	richard	42	f	1	1	outward	ALE	bio-rand	left	1	0	0	32.42225122451782	8.10812783241272	162.0	0.0035386403768571	0.0035386403768571	0.2027491588084949	0.2027491588084949	0.424636845222852	0.424636845222852	24.32989905701939	24.32989905701939	0.0035386403768571	0.2027491588084949	24.32989905701939	92.7369357869988
2021-08-03	richard	42	f	1	1	outward	ALE	bio-rand	left	1	0	0	33.1555392742157	8.841415882110596	177.0	-0.0081556402490932	0.0081556402490932	-0.4672837655000638	0.4672837655000638	-0.978676829891184	0.978676829891184	-56.07405186000766	56.07405186000766	-0.0081556402490932	-0.4672837655000638	-56.07405186000766	102.55141638433084
2021-08-03	richard	42	f	1	1	outward	ALE	bio-rand	left	0	0	0	35.5305016040802	11.216378211975098		-0.0022428326818894	0.0022428326818894	-0.1285048468262701	0.1285048468262701	-0.269139921826728	0.269139921826728	-15.42058161915242	15.42058161915242	-0.0022428326818894	-0.1285048468262701	-15.42058161915242
2021-08-03	richard	42	f	1	1	outward	ALE	bio-rand	left	0	0	0	37.52223777770996	13.208114385604858		-0.0095024601012625	0.0095024601012625	-0.5444508587937981	0.5444508587937981	-1.1402952121515	1.1402952121515	-65.33410305525577	65.33410305525577	-0.0095024601012625	-0.5444508587937981	-65.33410305525577
2021-08-03	richard	42	f	1	1	outward	ALE	bio-rand	left	0	0	0	37.75550651550293	13.441383123397827		0.0035024902057362	0.0035024902057362	0.2006779065745916	0.2006779065745916	0.4202988246883439	0.4202988246883439	24.081348788951	24.081348788951	0.0035024902057362	0.2006779065745916	24.081348788951
2021-08-03	richard	42	f	1	1	outward	ALE	bio-rand	left	0	0	0	37.98052954673767	13.666406154632568		-0.0010444725398163	0.0010444725398163	-0.0598438683487838	0.0598438683487838	-0.125336704777956	0.125336704777956	-7.181264201854058	7.181264201854058	-0.0010444725398163	-0.0598438683487838	-7.181264201854058
2021-08-03	richard	42	f	1	1	outward	ALE	bio-rand	left	0	0	0	38.40558075904846	14.09145736694336		0.0091351543361713	0.0091351543361713	0.5234057886632487	0.5234057886632487	1.096218520340556	1.096218520340556	62.808694639589845	62.808694639589845	0.0091351543361713	0.5234057886632487	62.808694639589845
2021-08-03	richard	42	f	1	1	outward	ALE	bio-rand	left	0	0	0	40.77223086357117	16.458107471466064		-0.0103351790346859	0.0103351790346859	-0.5921621391995944	0.5921621391995944	-1.240221484162308	1.240221484162308	-71.05945670395133	71.05945670395133	-0.0103351790346859	-0.5921621391995944	-71.05945670395133
2021-08-03	richard	42	f	1	1	outward	ALE	bio-rand	left	0	0	0	40.98890328407288	16.674779891967773		0.0051298181654359	0.0051298181654359	0.2939169305490198	0.2939169305490198	0.615578179852308	0.615578179852308	35.27003166588238	35.27003166588238	0.0051298181654359	0.2939169305490198	35.27003166588238
2021-08-03	richard	42	f	1	1	outward	ALE	bio-rand	left	0	0	0	41.46385550498962	17.14973211288452		-0.0046467769811532	0.0046467769811532	-0.26624070935862	0.26624070935862	-0.557613237738384	0.557613237738384	-31.948885123034405	31.948885123034405	-0.0046467769811532	-0.26624070935862	-31.948885123034405
2021-08-03	richard	42	f	1	1	outward	ALE	bio-rand	left	0	0	0	41.78057408332825	17.466450691223145		-0.0010176702125859	0.0010176702125859	-0.0583082081173533	0.0583082081173533	-0.122120425510308	0.122120425510308	-6.996984974082402	6.996984974082402	-0.0010176702125859	-0.0583082081173533	-6.996984974082402
2021-08-03	richard	42	f	1	1	outward	ALE	bio-rand	left	0	0	0	42.04719758033752	17.733074188232422		0.0204462533322072	0.0204462533322072	1.1714840227907686	1.1714840227907686	2.453550399864864	2.453550399864864	140.57808273489223	140.57808273489223	0.0204462533322072	1.1714840227907686	140.57808273489223
2021-08-03	richard	42	f	1	1	outward	ALE	bio-rand	left	0	0	0	42.70547914505005	18.391355752944943		0.0064066438540732	0.0064066438540732	0.367073653681822	0.367073653681822	0.768797262488784	0.768797262488784	44.048838441818646	44.048838441818646	0.0064066438540732	0.367073653681822	44.048838441818646
2021-08-03	richard	42	f	1	1	outward	ALE	bio-rand	left	0	0	0	42.78058123588562	18.46645784378052		0.0038217121675152	0.0038217121675152	0.2189679777124148	0.2189679777124148	0.458605460101824	0.458605460101824	26.276157325489784	26.276157325489784	0.0038217121675152	0.2189679777124148	26.276157325489784
2021-08-03	richard	42	f	1	1	outward	ALE	bio-rand	left	0	0	0	44.08058047294617	19.766457080841064		-0.005050362783731	0.005050362783731	-0.289364472517728	0.289364472517728	-0.60604353404772	0.60604353404772	-34.72373670212737	34.72373670212737	-0.005050362783731	-0.289364472517728	-34.72373670212737
2021-08-03	richard	42	f	1	1	outward	ALE	bio-rand	left	0	0	0	44.56385755538941	20.2497341632843		-0.0018939458947544	0.0018939458947544	-0.1085151063955555	0.1085151063955555	-0.227273507370528	0.227273507370528	-13.02181276746666	13.02181276746666	-0.0018939458947544	-0.1085151063955555	-13.02181276746666
2021-08-03	richard	42	f	1	1	outward	ALE	bio-rand	left	0	0	0	45.09723687171936	20.783113479614254		-0.0098443886550579	0.0098443886550579	-0.5640419218212864	0.5640419218212864	-1.181326638606948	1.181326638606948	-67.68503061855438	67.68503061855438	-0.0098443886550579	-0.5640419218212864	-67.68503061855438
2021-08-03	richard	42	f	1	1	outward	ALE	bio-rand	left	0	0	0	45.322242975234985	21.008119583129883		0.0022806192103743	0.0022806192103743	0.1306698554309057	0.1306698554309057	0.273674305244916	0.273674305244916	15.680382651708694	15.680382651708694	0.0022806192103743	0.1306698554309057	15.680382651708694
2021-08-03	richard	42	f	1	1	outward	ALE	bio-rand	left	0	0	0	45.63052821159363	21.316404819488525		0.0015379271294668	0.0015379271294668	0.0881167337171173	0.0881167337171173	0.184551255536016	0.184551255536016	10.574008046054086	10.574008046054086	0.0015379271294668	0.0881167337171173	10.574008046054086
2021-08-03	richard	42	f	1	1	outward	ALE	bio-rand	left	0	0	0	46.03051996231079	21.71639657020569		-0.001551187565974	0.001551187565974	-0.0888765007634811	0.0888765007634811	-0.18614250791688	0.18614250791688	-10.665180091617737	10.665180091617737	-0.001551187565974	-0.0888765007634811	-10.665180091617737
2021-08-03	richard	42	f	1	1	outward	ALE	bio-rand	left	0	0	0	46.6721453666687	22.3580219745636		0.0042578087891886	0.0042578087891886	0.243954473594214	0.243954473594214	0.510937054702632	0.510937054702632	29.274536831305685	29.274536831305685	0.0042578087891886	0.243954473594214	29.274536831305685
2021-08-03	richard	42	f	1	2	outward	ALE	bio-rand	left	1	1	0	49.43882417678833	0.8209967613220215	17.0	-0.0099483005659428	0.0099483005659428	-0.5699956357561308	0.5699956357561308	-1.193796067913136	1.193796067913136	-68.39947629073569	68.39947629073569	-0.0099483005659428	-0.5699956357561308	-68.39947629073569	11.447514573564025
2021-08-03	richard	42	f	1	2	outward	ALE	bio-rand	left	1	1	0	49.647170066833496	1.0293426513671875	21.0	0.0046924209613646	0.0046924209613646	0.2688559167849119	0.2688559167849119	0.563090515363752	0.563090515363752	32.26271001418942	32.26271001418942	0.0046924209613646	0.2688559167849119	32.26271001418942	14.118725754974534
2021-08-03	richard	42	f	1	2	outward	ALE	bio-rand	left	1	1	0	49.82215738296509	1.2043299674987793	24.0	-0.0025133006069614	0.0025133006069614	-0.1440015174265563	0.1440015174265563	-0.301596072835368	0.301596072835368	-17.28018209118676	17.28018209118676	-0.0025133006069614	-0.1440015174265563	-17.28018209118676	15.446719144724124
2021-08-03	richard	42	f	1	2	outward	ALE	bio-rand	left	1	1	0	50.04716849327088	1.4293410778045654	29.0	0.0124968185891793	0.0124968185891793	0.7160149625006057	0.7160149625006057	1.499618230701516	1.499618230701516	85.92179550007269	85.92179550007269	0.0124968185891793	0.7160149625006057	85.92179550007269	18.9563911724396
2021-08-03	richard	42	f	1	2	outward	ALE	bio-rand	left	1	1	0	50.25548887252808	1.6376614570617676	33.0	-0.0036217065770864	0.0036217065770864	-0.2075085015018224	0.2075085015018224	-0.434604789250368	0.434604789250368	-24.90102018021869	24.90102018021869	-0.0036217065770864	-0.2075085015018224	-24.90102018021869	21.70083325119407
2021-08-03	richard	42	f	1	2	outward	ALE	bio-rand	left	1	1	1	54.18928647041321	5.571459054946899	112.0	-0.0075501095335231	0.0075501095335231	-0.4325894111323604	0.4325894111323604	-0.906013144022772	0.906013144022772	-51.91072933588325	51.91072933588325	-0.0075501095335231	-0.4325894111323604	-51.91072933588325	54.952312726810085
2021-08-03	richard	42	f	1	2	outward	ALE	bio-rand	left	1	1	1	54.39716219902039	5.779334783554077	116.0	0.0037660082226895	0.0037660082226895	0.2157763767716726	0.2157763767716726	0.45192098672274	0.45192098672274	25.89316521260072	25.89316521260072	0.0037660082226895	0.2157763767716726	25.89316521260072	54.952312726810085
2021-08-03	richard	42	f	1	2	outward	ALE	bio-rand	left	1	1	1	54.605488300323486	5.987660884857178	120.0	-0.0016886183254583	0.0016886183254583	-0.096750703257209	0.096750703257209	-0.202634199054996	0.202634199054996	-11.610084390865088	11.610084390865088	-0.0016886183254583	-0.096750703257209	-11.610084390865088	55.62236526734823
2021-08-03	richard	42	f	1	2	outward	ALE	bio-rand	left	1	0	0	54.96389031410217	6.346062898635864	127.0	-0.0010056496495142	0.0010056496495142	-0.0576194805859741	0.0576194805859741	-0.120677957941704	0.120677957941704	-6.914337670316894	6.914337670316894	-0.0010056496495142	-0.0576194805859741	-6.914337670316894	62.69086048734842
2021-08-03	richard	42	f	1	2	outward	ALE	bio-rand	left	1	0	0	55.29714441299439	6.679316997528076	134.0	0.0278332237914702	0.0278332237914702	1.5947262534943538	1.5947262534943538	3.339986854976424	3.339986854976424	191.36715041932248	191.36715041932248	0.0278332237914702	1.5947262534943538	191.36715041932248	66.79810407708989
2021-08-03	richard	42	f	1	2	outward	ALE	bio-rand	left	1	0	0	55.62215209007263	7.004324674606323	140.0	-0.0017049231275822	0.0017049231275822	-0.0976848996047044	0.0976848996047044	-0.204590775309864	0.204590775309864	-11.722187952564534	11.722187952564534	-0.0017049231275822	-0.0976848996047044	-11.722187952564534	73.46317159569787
2021-08-03	richard	42	f	1	2	outward	ALE	bio-rand	left	1	0	0	56.90553998947144	8.287712574005127	166.0	0.0044883678756454	0.0044883678756454	0.2571645361765805	0.2571645361765805	0.538604145077448	0.538604145077448	30.859744341189664	30.859744341189664	0.0044883678756454	0.2571645361765805	30.859744341189664	95.24198005873625
2021-08-03	richard	42	f	1	2	outward	ALE	bio-rand	left	1	0	0	57.51381826400757	8.89599084854126	178.0	-0.0012802715931405	0.0012802715931405	-0.0733541589174407	0.0733541589174407	-0.1536325911768599	0.1536325911768599	-8.802499070092887	8.802499070092887	-0.0012802715931405	-0.0733541589174407	-8.802499070092887	102.95785695170184
2021-08-03	richard	42	f	1	2	outward	ALE	bio-rand	left	0	0	0	59.16391396522522	10.546086549758911		-0.0041109715184519	0.0041109715184519	-0.2355413177057813	0.2355413177057813	-0.493316582214228	0.493316582214228	-28.26495812469376	28.26495812469376	-0.0041109715184519	-0.2355413177057813	-28.26495812469376
2021-08-03	richard	42	f	1	2	outward	ALE	bio-rand	left	0	0	0	59.31393623352051	10.6961088180542		0.001288206629254	0.001288206629254	0.0738088029970281	0.0738088029970281	0.15458479551048	0.15458479551048	8.857056359643382	8.857056359643382	0.001288206629254	0.0738088029970281	8.857056359643382
2021-08-03	richard	42	f	1	2	outward	ALE	bio-rand	left	0	0	0	60.397236347198486	11.779408931732178		-0.0036342098366528	0.0036342098366528	-0.2082248855051337	0.2082248855051337	-0.436105180398336	0.436105180398336	-24.986986260616053	24.986986260616053	-0.0036342098366528	-0.2082248855051337	-24.986986260616053
2021-08-03	richard	42	f	1	2	outward	ALE	bio-rand	left	0	0	0	60.605568408966064	11.987740993499756		0.0015716801616012	0.0015716801616012	0.0900506400041879	0.0900506400041879	0.188601619392144	0.188601619392144	10.806076800502554	10.806076800502554	0.0015716801616012	0.0900506400041879	10.806076800502554
2021-08-03	richard	42	f	1	2	outward	ALE	bio-rand	left	0	0	0	61.83053660392761	13.212709188461304		0.0021422402415187	0.0021422402415187	0.1227413245421076	0.1227413245421076	0.257068828982244	0.257068828982244	14.72895894505292	14.72895894505292	0.0021422402415187	0.1227413245421076	14.72895894505292
2021-08-03	richard	42	f	1	2	outward	ALE	bio-rand	left	0	0	0	65.7805597782135	17.162732362747192		-0.0018681389539323	0.0018681389539323	-0.1070364776043053	0.1070364776043053	-0.224176674471876	0.224176674471876	-12.844377312516638	12.844377312516638	-0.0018681389539323	-0.1070364776043053	-12.844377312516638
2021-08-03	richard	42	f	1	2	outward	ALE	bio-rand	left	0	0	0	66.75553011894226	18.137702703475952		-0.0090849468540711	0.0090849468540711	-0.5205291118389287	0.5205291118389287	-1.090193622488532	1.090193622488532	-62.46349342067144	62.46349342067144	-0.0090849468540711	-0.5205291118389287	-62.46349342067144
2021-08-03	richard	42	f	1	2	outward	ALE	bio-rand	left	0	0	0	66.95557236671448	18.33774495124817		0.0036210659388435	0.0036210659388435	0.2074717956343096	0.2074717956343096	0.43452791266122	0.43452791266122	24.896615476117155	24.896615476117155	0.0036210659388435	0.2074717956343096	24.896615476117155
2021-08-03	richard	42	f	1	2	outward	ALE	bio-rand	left	0	0	0	67.34716439247131	18.729336977005005		-0.009321536096133	0.009321536096133	-0.5340846768872745	0.5340846768872745	-1.1185843315359598	1.1185843315359598	-64.09016122647293	64.09016122647293	-0.009321536096133	-0.5340846768872745	-64.09016122647293
2021-08-03	richard	42	f	1	2	outward	ALE	bio-rand	left	0	0	0	67.55551600456238	18.93768858909607		0.0035365758685397	0.0035365758685397	0.2026308711951382	0.2026308711951382	0.424389104224764	0.424389104224764	24.31570454341659	24.31570454341659	0.0035365758685397	0.2026308711951382	24.31570454341659
2021-08-03	richard	42	f	1	2	outward	ALE	bio-rand	left	0	0	0	67.98876738548279	19.37093997001648		-0.001337729825127	0.001337729825127	-0.0766462731085507	0.0766462731085507	-0.16052757901524	0.16052757901524	-9.197552773026093	9.197552773026093	-0.001337729825127	-0.0766462731085507	-9.197552773026093
2021-08-03	richard	42	f	1	2	outward	ALE	bio-rand	left	0	0	0	68.31387257575989	19.69604516029358		0.0259246498162855	0.0259246498162855	1.4853730198277642	1.4853730198277642	3.11095797795426	3.11095797795426	178.2447623793317	178.2447623793317	0.0259246498162855	1.4853730198277642	178.2447623793317
2021-08-03	richard	42	f	1	2	outward	ALE	bio-rand	left	0	0	0	69.16386103630066	20.54603362083435		0.0018460810933745	0.0018460810933745	0.1057726552892553	0.1057726552892553	0.22152973120494	0.22152973120494	12.692718634710635	12.692718634710635	0.0018460810933745	0.1057726552892553	12.692718634710635
2021-08-03	richard	42	f	1	2	outward	ALE	bio-rand	left	0	0	0	69.38053607940674	20.76270866394043		0.0013770053229766	0.0013770053229766	0.0788965933736079	0.0788965933736079	0.165240638757192	0.165240638757192	9.46759120483296	9.46759120483296	0.0013770053229766	0.0788965933736079	9.46759120483296
2021-08-03	richard	42	f	1	2	outward	ALE	bio-rand	left	0	0	0	69.55553126335144	20.93770384788513		-0.0015090532966634	0.0015090532966634	-0.0864623849591161	0.0864623849591161	-0.181086395599608	0.181086395599608	-10.37548619509394	10.37548619509394	-0.0015090532966634	-0.0864623849591161	-10.37548619509394
2021-08-03	richard	42	f	1	2	outward	ALE	bio-rand	left	0	0	0	71.61382460594177	22.995997190475464		-0.0010514282699616	0.0010514282699616	-0.0602424023295414	0.0602424023295414	-0.126171392395392	0.126171392395392	-7.229088279544972	7.229088279544972	-0.0010514282699616	-0.0602424023295414	-7.229088279544972
2021-08-03	richard	42	f	1	3	outward	ALE	bio-rand	right	1	1	0	73.7388367652893	0.8310399055480957	17.0	0.0075646861502913	0.0075646861502913	0.4334245897527579	0.4334245897527579	0.907762338034956	0.907762338034956	52.01095077033094	52.01095077033094	-0.0075646861502913	-0.4334245897527579	-52.01095077033094	11.447514573564025
2021-08-03	richard	42	f	1	3	outward	ALE	bio-rand	right	1	1	0	73.98148441314697	1.0736875534057615	21.0	-0.0020693843461308	0.0020693843461308	-0.1185669892237343	0.1185669892237343	-0.248326121535696	0.248326121535696	-14.22803870684812	14.22803870684812	0.0020693843461308	0.1185669892237343	14.22803870684812	14.118725754974534
2021-08-03	richard	42	f	1	3	outward	ALE	bio-rand	right	1	1	1	76.50550746917725	3.597710609436035	72.0	0.0077285512913223	0.0077285512913223	0.4428133707431501	0.4428133707431501	0.927426154958676	0.927426154958676	53.13760448917802	53.13760448917802	-0.0077285512913223	-0.4428133707431501	-53.13760448917802	54.952312726810085
2021-08-03	richard	42	f	1	3	outward	ALE	bio-rand	right	1	1	1	76.63082528114319	3.7230284214019775	74.0	0.0122756490523499	0.0122756490523499	0.7033428814834178	0.7033428814834178	1.473077886281988	1.473077886281988	84.40114577801015	84.40114577801015	-0.0122756490523499	-0.7033428814834178	-84.40114577801015	54.952312726810085
2021-08-03	richard	42	f	1	3	outward	ALE	bio-rand	right	1	1	1	76.97217035293579	4.06437349319458	81.0	0.0048175593091985	0.0048175593091985	0.2760258159710344	0.2760258159710344	0.57810711710382	0.57810711710382	33.12309791652413	33.12309791652413	-0.0048175593091985	-0.2760258159710344	-33.12309791652413	54.952312726810085
2021-08-03	richard	42	f	1	3	outward	ALE	bio-rand	right	1	1	1	77.36393356323242	4.456136703491211	89.0	-0.0014882244681048	0.0014882244681048	-0.0852689809905068	0.0852689809905068	-0.1785869361725759	0.1785869361725759	-10.23227771886082	10.23227771886082	0.0014882244681048	0.0852689809905068	10.23227771886082	54.952312726810085
2021-08-03	richard	42	f	1	3	outward	ALE	bio-rand	right	1	1	1	77.89716291427612	4.989366054534912	100.0	0.001292334896407	0.001292334896407	0.0740453352815975	0.0740453352815975	0.15508018756884	0.15508018756884	8.885440233791707	8.885440233791707	-0.001292334896407	-0.0740453352815975	-8.885440233791707	54.952312726810085
2021-08-03	richard	42	f	1	3	outward	ALE	bio-rand	right	1	1	1	79.21382594108582	6.3060290813446045	126.0	0.0017199733365809	0.0017199733365809	0.0985472130611197	0.0985472130611197	0.2063968003897079	0.2063968003897079	11.825665567334372	11.825665567334372	-0.0017199733365809	-0.0985472130611197	-11.825665567334372	59.64705034511463
2021-08-03	richard	42	f	1	3	outward	ALE	bio-rand	right	1	0	0	80.30550146102905	7.397704601287842	148.0	0.002299497035157	0.002299497035157	0.1317514751173419	0.1317514751173419	0.27593964421884	0.27593964421884	15.810177014081038	15.810177014081038	-0.002299497035157	-0.1317514751173419	-15.810177014081038	81.97627779344282
2021-08-03	richard	42	f	1	3	outward	ALE	bio-rand	right	1	0	0	80.98953652381897	8.081739664077759	161.0	0.0011527662575153	0.0011527662575153	0.0660486413207177	0.0660486413207177	0.138331950901836	0.138331950901836	7.925836958486125	7.925836958486125	-0.0011527662575153	-0.0660486413207177	-7.925836958486125	91.83166376628073
2021-08-03	richard	42	f	1	3	outward	ALE	bio-rand	right	0	0	0	86.2054877281189	13.297690868377686		-0.0025492657071288	0.0025492657071288	-0.1460621658759136	0.1460621658759136	-0.305911884855456	0.305911884855456	-17.527459905109637	17.527459905109637	0.0025492657071288	0.1460621658759136	17.527459905109637
2021-08-03	richard	42	f	1	3	outward	ALE	bio-rand	right	0	0	0	86.42224073410034	13.51444387435913		0.0011364386536476	0.0011364386536476	0.065113138529537	0.065113138529537	0.136372638437712	0.136372638437712	7.813576623544443	7.813576623544443	-0.0011364386536476	-0.065113138529537	-7.813576623544443
2021-08-03	richard	42	f	1	3	outward	ALE	bio-rand	right	0	0	0	87.16389012336731	14.2560932636261		-0.0013427257263431	0.0013427257263431	-0.0769325171630975	0.0769325171630975	-0.161127087161172	0.161127087161172	-9.23190205957171	9.23190205957171	0.0013427257263431	0.0769325171630975	9.23190205957171
2021-08-03	richard	42	f	1	3	outward	ALE	bio-rand	right	0	0	0	87.4138913154602	14.506094455718994		-0.0058439979626749	0.0058439979626749	-0.3348364187443233	0.3348364187443233	-0.701279755520988	0.701279755520988	-40.1803702493188	40.1803702493188	0.0058439979626749	0.3348364187443233	40.1803702493188
2021-08-03	richard	42	f	1	3	outward	ALE	bio-rand	right	0	0	0	87.72221899032593	14.814422130584717		0.0024643205586607	0.0024643205586607	0.1411951673785793	0.1411951673785793	0.295718467039284	0.295718467039284	16.94342008542952	16.94342008542952	-0.0024643205586607	-0.1411951673785793	-16.94342008542952
2021-08-03	richard	42	f	1	3	outward	ALE	bio-rand	right	0	0	0	88.49713897705078	15.58934211730957		0.0092961667112025	0.0092961667112025	0.532631118201914	0.532631118201914	1.1155400053443	1.1155400053443	63.91573418422968	63.91573418422968	-0.0092961667112025	-0.532631118201914	-63.91573418422968
2021-08-03	richard	42	f	1	3	outward	ALE	bio-rand	right	0	0	0	88.83057379722595	15.92277693748474		-0.0084253676262582	0.0084253676262582	-0.4827380058307516	0.4827380058307516	-1.011044115150984	1.011044115150984	-57.9285606996902	57.9285606996902	0.0084253676262582	0.4827380058307516	57.9285606996902
2021-08-03	richard	42	f	1	3	outward	ALE	bio-rand	right	0	0	0	89.39723515510559	16.48943829536438		-0.0041949753485869	0.0041949753485869	-0.2403543826354506	0.2403543826354506	-0.503397041830428	0.503397041830428	-28.84252591625408	28.84252591625408	0.0041949753485869	0.2403543826354506	28.84252591625408
2021-08-03	richard	42	f	1	3	outward	ALE	bio-rand	right	0	0	0	89.62216520309448	16.71436834335327		0.0110762424604255	0.0110762424604255	0.6346219458459799	0.6346219458459799	1.32914909525106	1.32914909525106	76.15463350151758	76.15463350151758	-0.0110762424604255	-0.6346219458459799	-76.15463350151758
2021-08-03	richard	42	f	1	3	outward	ALE	bio-rand	right	0	0	0	89.99725079536438	17.08945393562317		0.0072715872285708	0.0072715872285708	0.4166312585583379	0.4166312585583379	0.872590467428496	0.872590467428496	49.995751027000544	49.995751027000544	-0.0072715872285708	-0.4166312585583379	-49.995751027000544
2021-08-03	richard	42	f	1	3	outward	ALE	bio-rand	right	0	0	0	90.17223525047302	17.26443839073181		-0.0022524289909786	0.0022524289909786	-0.1290546748359843	0.1290546748359843	-0.270291478917432	0.270291478917432	-15.48656098031812	15.48656098031812	0.0022524289909786	0.1290546748359843	15.48656098031812
2021-08-03	richard	42	f	1	3	outward	ALE	bio-rand	right	0	0	0	91.68876075744627	18.78096389770508		-0.0075396606050664	0.0075396606050664	-0.4319907316313573	0.4319907316313573	-0.904759272607968	0.904759272607968	-51.83888779576288	51.83888779576288	0.0075396606050664	0.4319907316313573	51.83888779576288
2021-08-03	richard	42	f	1	3	outward	ALE	bio-rand	right	0	0	0	93.40557146072388	20.497774600982662		0.004208668235092	0.004208668235092	0.2411389272415445	0.2411389272415445	0.50504018821104	0.50504018821104	28.936671268985343	28.936671268985343	-0.004208668235092	-0.2411389272415445	-28.936671268985343
2021-08-03	richard	42	f	1	3	outward	ALE	bio-rand	right	0	0	0	93.5889012813568	20.6811044216156		-0.0012615406104725	0.0012615406104725	-0.0722809526644316	0.0722809526644316	-0.1513848732567	0.1513848732567	-8.673714319731795	8.673714319731795	0.0012615406104725	0.0722809526644316	8.673714319731795
2021-08-03	richard	42	f	1	3	outward	ALE	bio-rand	right	0	0	0	94.14717555046082	21.239378690719604		-0.0023959614419517	0.0023959614419517	-0.1372784784999114	0.1372784784999114	-0.287515373034204	0.287515373034204	-16.473417419989367	16.473417419989367	0.0023959614419517	0.1372784784999114	16.473417419989367
2021-08-03	richard	42	f	1	3	outward	ALE	bio-rand	right	0	0	0	94.37223529815674	21.464438438415527		0.0012038916505878	0.0012038916505878	0.0689779105697193	0.0689779105697193	0.1444669980705359	0.1444669980705359	8.27734926836632	8.27734926836632	-0.0012038916505878	-0.0689779105697193	-8.27734926836632
2021-08-03	richard	42	f	1	3	outward	ALE	bio-rand	right	0	0	0	95.8388466835022	22.931049823760983		-0.0071347676391409	0.0071347676391409	-0.4087920735292919	0.4087920735292919	-0.8561721166969081	0.8561721166969081	-49.05504882351503	49.05504882351503	0.0071347676391409	0.4087920735292919	49.05504882351503
2021-08-03	richard	42	f	1	3	outward	ALE	bio-rand	right	0	0	0	96.73052144050598	23.82272458076477		0.0118369018038752	0.0118369018038752	0.6782045158728398	0.6782045158728398	1.420428216465024	1.420428216465024	81.38454190474077	81.38454190474077	-0.0118369018038752	-0.6782045158728398	-81.38454190474077
2021-08-03	richard	42	f	1	3	outward	ALE	bio-rand	right	0	0	0	97.0805253982544	24.172728538513184		-0.0056430509274717	0.0056430509274717	-0.3233230017215132	0.3233230017215132	-0.6771661112966041	0.6771661112966041	-38.79876020658159	38.79876020658159	0.0056430509274717	0.3233230017215132	38.79876020658159
2021-08-03	richard	42	f	1	4	outward	ALE	bio-rand	right	1	1	0	97.2809112071991	0.0647275447845459	1.0	0.001730349290138	0.001730349290138	0.0991417114083653	0.0991417114083653	0.20764191481656	0.20764191481656	11.897005369003844	11.897005369003844	-0.001730349290138	-0.0991417114083653	-11.897005369003844	6.403903518184658
2021-08-03	richard	42	f	1	4	outward	ALE	bio-rand	right	1	1	1	102.37222337722778	5.156039714813232	103.0	0.0013660036697638	0.0013660036697638	0.078266245076848	0.078266245076848	0.1639204403716559	0.1639204403716559	9.39194940922176	9.39194940922176	-0.0013660036697638	-0.078266245076848	-9.39194940922176	54.952312726810085
2021-08-03	richard	42	f	1	4	outward	ALE	bio-rand	right	1	1	1	102.66400933265686	5.44782567024231	109.0	-0.0244739376086144	0.0244739376086144	-1.402253333040104	1.402253333040104	-2.936872513033728	2.936872513033728	-168.27039996481247	168.27039996481247	0.0244739376086144	1.402253333040104	168.27039996481247	54.952312726810085
2021-08-03	richard	42	f	1	4	outward	ALE	bio-rand	right	1	1	1	102.90549516677856	5.689311504364014	114.0	0.0080077351863037	0.0080077351863037	0.458809429633608	0.458809429633608	0.960928222356444	0.960928222356444	55.05713155603296	55.05713155603296	-0.0080077351863037	-0.458809429633608	-55.05713155603296	54.952312726810085
2021-08-03	richard	42	f	1	4	outward	ALE	bio-rand	right	1	1	1	103.08971118927002	5.873527526855469	118.0	-0.0020136158492007	0.0020136158492007	-0.1153716897198513	0.1153716897198513	-0.241633901904084	0.241633901904084	-13.84460276638216	13.84460276638216	0.0020136158492007	0.1153716897198513	13.84460276638216	55.32448979731102
2021-08-03	richard	42	f	1	4	outward	ALE	bio-rand	right	1	0	0	106.10549640655518	8.889312744140625	178.0	-0.001019627195222	0.001019627195222	-0.0584203349629822	0.0584203349629822	-0.1223552634266399	0.1223552634266399	-7.01044019555787	7.01044019555787	0.001019627195222	0.0584203349629822	7.01044019555787	102.95785695170184
2021-08-03	richard	42	f	1	4	outward	ALE	bio-rand	right	1	0	0	106.38096737861632	9.164783716201782	183.0	0.0205153074959735	0.0205153074959735	1.1754405349323829	1.1754405349323829	2.46183689951682	2.46183689951682	141.05286419188593	141.05286419188593	-0.0205153074959735	-1.1754405349323829	-141.05286419188593	105.04136165046498
2021-08-03	richard	42	f	1	4	outward	ALE	bio-rand	right	0	0	0	106.8221526145935	9.605968952178957		0.0166654828214462	0.0166654828214462	0.9548618292166426	0.9548618292166426	1.999857938573544	1.999857938573544	114.58341950599711	114.58341950599711	-0.0166654828214462	-0.9548618292166426	-114.58341950599711
2021-08-03	richard	42	f	1	4	outward	ALE	bio-rand	right	0	0	0	107.0471887588501	9.831005096435549		-0.0021368728254313	0.0021368728254313	-0.122433794253409	0.122433794253409	-0.256424739051756	0.256424739051756	-14.69205531040908	14.69205531040908	0.0021368728254313	0.122433794253409	14.69205531040908
2021-08-03	richard	42	f	1	4	outward	ALE	bio-rand	right	0	0	0	107.7222340106964	10.50605034828186		0.0154753408419935	0.0154753408419935	0.8866717167726573	0.8866717167726573	1.85704090103922	1.85704090103922	106.40060601271888	106.40060601271888	-0.0154753408419935	-0.8866717167726573	-106.40060601271888
2021-08-03	richard	42	f	1	4	outward	ALE	bio-rand	right	0	0	0	108.12223625183104	10.906052589416504		-0.0025144443164222	0.0025144443164222	-0.1440670471516493	0.1440670471516493	-0.301733317970664	0.301733317970664	-17.288045658197923	17.288045658197923	0.0025144443164222	0.1440670471516493	17.288045658197923
2021-08-03	richard	42	f	1	4	outward	ALE	bio-rand	right	0	0	0	108.36389756202698	11.147713899612429		-0.0011812879742607	0.0011812879742607	-0.0676828153146967	0.0676828153146967	-0.141754556911284	0.141754556911284	-8.121937837763609	8.121937837763609	0.0011812879742607	0.0676828153146967	8.121937837763609
2021-08-03	richard	42	f	1	4	outward	ALE	bio-rand	right	0	0	0	108.78056240081789	11.56437873840332		0.014045660808258	0.014045660808258	0.804757084785492	0.804757084785492	1.68547929699096	1.68547929699096	96.57085017425904	96.57085017425904	-0.014045660808258	-0.804757084785492	-96.57085017425904
2021-08-03	richard	42	f	1	4	outward	ALE	bio-rand	right	0	0	0	109.71391248703004	12.49772882461548		0.0112554122590186	0.0112554122590186	0.6448876191215734	0.6448876191215734	1.350649471082232	1.350649471082232	77.3865142945888	77.3865142945888	-0.0112554122590186	-0.6448876191215734	-77.3865142945888
2021-08-03	richard	42	f	1	4	outward	ALE	bio-rand	right	0	0	0	109.98056507110596	12.764381408691406		-0.0039982742579776	0.0039982742579776	-0.2290842403179173	0.2290842403179173	-0.4797929109573119	0.4797929109573119	-27.49010883815009	27.49010883815009	0.0039982742579776	0.2290842403179173	27.49010883815009
2021-08-03	richard	42	f	1	4	outward	ALE	bio-rand	right	0	0	0	110.18889212608336	12.972708463668823		0.0011268607176223	0.0011268607176223	0.064564363218841	0.064564363218841	0.135223286114676	0.135223286114676	7.747723586260923	7.747723586260923	-0.0011268607176223	-0.064564363218841	-7.747723586260923
2021-08-03	richard	42	f	1	4	outward	ALE	bio-rand	right	0	0	0	111.24717330932616	14.03098964691162		0.0143603602946534	0.0143603602946534	0.8227880371708831	0.8227880371708831	1.723243235358408	1.723243235358408	98.73456446050598	98.73456446050598	-0.0143603602946534	-0.8227880371708831	-98.73456446050598
2021-08-03	richard	42	f	1	4	outward	ALE	bio-rand	right	0	0	0	111.52215218544006	14.305968523025513		-0.0016098005512104	0.0016098005512104	-0.0922347774421894	0.0922347774421894	-0.193176066145248	0.193176066145248	-11.068173293062737	11.068173293062737	0.0016098005512104	0.0922347774421894	11.068173293062737
2021-08-03	richard	42	f	1	4	outward	ALE	bio-rand	right	0	0	0	112.58053493499756	15.364351272583008		-0.0037488140029374	0.0037488140029374	-0.2147912205478568	0.2147912205478568	-0.4498576803524879	0.4498576803524879	-25.77494646574282	25.77494646574282	0.0037488140029374	0.2147912205478568	25.77494646574282
2021-08-03	richard	42	f	1	4	outward	ALE	bio-rand	right	0	0	0	112.86383891105652	15.647655248641968		-0.0070888268004055	0.0070888268004055	-0.4061598573624623	0.4061598573624623	-0.85065921604866	0.85065921604866	-48.73918288349548	48.73918288349548	0.0070888268004055	0.4061598573624623	48.73918288349548
2021-08-03	richard	42	f	1	4	outward	ALE	bio-rand	right	0	0	0	113.1304919719696	15.914308309555054		0.001828469561507	0.001828469561507	0.1047635888424873	0.1047635888424873	0.21941634738084	0.21941634738084	12.571630661098489	12.571630661098489	-0.001828469561507	-0.1047635888424873	-12.571630661098489
2021-08-03	richard	42	f	1	4	outward	ALE	bio-rand	right	0	0	0	113.847186088562	16.63100242614746		-0.0169643441630418	0.0169643441630418	-0.9719853227496882	0.9719853227496882	-2.035721299565016	2.035721299565016	-116.63823872996258	116.63823872996258	0.0169643441630418	0.9719853227496882	116.63823872996258
2021-08-03	richard	42	f	1	4	outward	ALE	bio-rand	right	0	0	0	114.1971561908722	16.98097252845764		0.0011332544145045	0.0011332544145045	0.064930695065677	0.064930695065677	0.13599052974054	0.13599052974054	7.791683407881243	7.791683407881243	-0.0011332544145045	-0.064930695065677	-7.791683407881243
2021-08-03	richard	42	f	1	4	outward	ALE	bio-rand	right	0	0	0	115.38890624046326	18.172722578048703		-0.0064178441247404	0.0064178441247404	-0.3677153819204568	0.3677153819204568	-0.770141294968848	0.770141294968848	-44.125845830454814	44.125845830454814	0.0064178441247404	0.3677153819204568	44.125845830454814
2021-08-03	richard	42	f	1	4	outward	ALE	bio-rand	right	0	0	0	115.6887857913971	18.472602128982544		-0.0043844320906011	0.0043844320906011	-0.2512094543531632	0.2512094543531632	-0.526131850872132	0.526131850872132	-30.145134522379585	30.145134522379585	0.0043844320906011	0.2512094543531632	30.145134522379585
2021-08-03	richard	42	f	1	4	outward	ALE	bio-rand	right	0	0	0	115.9889132976532	18.772729635238647		0.003072995987974	0.003072995987974	0.1760697005715449	0.1760697005715449	0.36875951855688	0.36875951855688	21.128364068585388	21.128364068585388	-0.003072995987974	-0.1760697005715449	-21.128364068585388
2021-08-03	richard	42	f	1	4	outward	ALE	bio-rand	right	0	0	0	116.82223510742188	19.606051445007324		-0.0014913082167937	0.0014913082167937	-0.0854456667754598	0.0854456667754598	-0.1789569860152439	0.1789569860152439	-10.253480013055178	10.253480013055178	0.0014913082167937	0.0854456667754598	10.253480013055178
2021-08-03	richard	42	f	1	4	outward	ALE	bio-rand	right	0	0	0	117.3639235496521	20.14773988723755		-0.006419078807364	0.006419078807364	-0.3677861240238272	0.3677861240238272	-0.77028945688368	0.77028945688368	-44.134334882859264	44.134334882859264	0.006419078807364	0.3677861240238272	44.134334882859264
2021-08-03	richard	42	f	1	4	outward	ALE	bio-rand	right	0	0	0	118.46386194229126	21.24767827987671		0.0186016587941903	0.0186016587941903	1.0657965408495162	1.0657965408495162	2.232199055302836	2.232199055302836	127.89558490194194	127.89558490194194	-0.0186016587941903	-1.0657965408495162	-127.89558490194194
2021-08-03	richard	42	f	1	4	outward	ALE	bio-rand	right	0	0	0	119.54717755317688	22.33099389076233		0.0024399473955791	0.0024399473955791	0.1397986880006195	0.1397986880006195	0.2927936874694919	0.2927936874694919	16.77584256007435	16.77584256007435	-0.0024399473955791	-0.1397986880006195	-16.77584256007435
2021-08-03	richard	42	f	1	4	outward	ALE	bio-rand	right	0	0	0	119.93884372711182	22.722660064697266		-0.0027880670439716	0.0027880670439716	-0.159744474619088	0.159744474619088	-0.334568045276592	0.334568045276592	-19.16933695429056	19.16933695429056	0.0027880670439716	0.159744474619088	19.16933695429056
2021-08-03	richard	42	f	1	4	outward	ALE	bio-rand	right	0	0	0	120.2555205821991	23.039336919784542		0.005071165108025	0.005071165108025	0.2905563579038367	0.2905563579038367	0.6085398129630001	0.6085398129630001	34.866762948460405	34.866762948460405	-0.005071165108025	-0.2905563579038367	-34.866762948460405
2021-08-03	richard	42	f	1	4	outward	ALE	bio-rand	right	0	0	0	120.74722528457642	23.531041622161865		-0.0028298817825231	0.0028298817825231	-0.1621402826595319	0.1621402826595319	-0.339585813902772	0.339585813902772	-19.456833919143836	19.456833919143836	0.0028298817825231	0.1621402826595319	19.456833919143836
2021-08-03	richard	42	f	1	4	outward	ALE	bio-rand	right	0	0	0	120.93060660362244	23.71442294120789		0.0011384186749798	0.0011384186749798	0.0652265853952179	0.0652265853952179	0.136610240997576	0.136610240997576	7.827190247426153	7.827190247426153	-0.0011384186749798	-0.0652265853952179	-7.827190247426153
2021-08-03	richard	42	f	1	5	inward	ALE	bio-rand	left	1	0	0	121.7555375099182	0.2360613346099853	5.0	-0.0011621040384121	0.0011621040384121	-0.0665836567561222	0.0665836567561222	-0.139452484609452	0.139452484609452	-7.990038810734669	7.990038810734669	-0.0011621040384121	-0.0665836567561222	-7.990038810734669	105.17692298105146
2021-08-03	richard	42	f	1	5	inward	ALE	bio-rand	left	1	0	0	122.43914580345154	0.9196696281433104	19.0	-0.0056256223550771	0.0056256223550771	-0.3223244180803644	0.3223244180803644	-0.675074682609252	0.675074682609252	-38.678930169643735	38.678930169643735	-0.0056256223550771	-0.3223244180803644	-38.678930169643735	98.78854971500688
2021-08-03	richard	42	f	1	5	inward	ALE	bio-rand	left	1	0	0	122.62217807769775	1.1027019023895264	22.0	0.0013093697826851	0.0013093697826851	0.075021362369818	0.075021362369818	0.157124373922212	0.157124373922212	9.002563484378161	9.002563484378161	0.0013093697826851	0.075021362369818	9.002563484378161	97.54463668109275
2021-08-03	richard	42	f	1	5	inward	ALE	bio-rand	left	1	0	0	122.83096861839294	1.3114924430847168	26.0	-0.0029168636580618	0.0029168636580618	-0.1671239770220316	0.1671239770220316	-0.350023638967416	0.350023638967416	-20.0548772426438	20.0548772426438	-0.0029168636580618	-0.1671239770220316	-20.0548772426438	94.96116680836094
2021-08-03	richard	42	f	1	5	inward	ALE	bio-rand	left	1	0	0	123.131733417511	1.6122572422027588	32.0	0.0570963645019255	0.0570963645019255	3.271380711500904	3.271380711500904	6.85156374023106	6.85156374023106	392.5656853801085	392.5656853801085	0.0570963645019255	3.271380711500904	392.5656853801085	90.22568319168312
2021-08-03	richard	42	f	1	5	inward	ALE	bio-rand	left	1	0	0	123.44719290733336	1.9277167320251465	39.0	-0.00767767820339	0.00767767820339	-0.4398985575138314	0.4398985575138314	-0.9213213844068	0.9213213844068	-52.78782690165977	52.78782690165977	-0.00767767820339	-0.4398985575138314	-52.78782690165977	84.63450662701293
2021-08-03	richard	42	f	1	5	inward	ALE	bio-rand	left	1	0	0	123.6138186454773	2.0943424701690674	42.0	0.0017663585297461	0.0017663585297461	0.1012048888613848	0.1012048888613848	0.211963023569532	0.211963023569532	12.144586663366178	12.144586663366178	0.0017663585297461	0.1012048888613848	12.144586663366178	82.59086876590344
2021-08-03	richard	42	f	1	5	inward	ALE	bio-rand	left	1	1	1	125.03896570205688	3.519489526748657	70.0	0.0017058055070368	0.0017058055070368	0.097735456223382	0.097735456223382	0.204696660844416	0.204696660844416	11.72825474680585	11.72825474680585	0.0017058055070368	0.097735456223382	11.72825474680585	54.65472438159163
2021-08-03	richard	42	f	1	5	inward	ALE	bio-rand	left	1	1	1	125.32215857505798	3.802682399749756	76.0	-0.0263294331825391	0.0263294331825391	-1.5085653983311935	1.5085653983311935	-3.159531981904692	3.159531981904692	-181.02784779974328	181.02784779974328	-0.0263294331825391	-1.5085653983311935	-181.02784779974328	54.65472438159163
2021-08-03	richard	42	f	1	5	inward	ALE	bio-rand	left	1	1	1	126.0054874420166	4.486011266708374	90.0	0.001003032797906	0.001003032797906	0.0574695460332122	0.0574695460332122	0.12036393574872	0.12036393574872	6.8963455239854685	6.8963455239854685	0.001003032797906	0.0574695460332122	6.8963455239854685	54.65472438159163
2021-08-03	richard	42	f	1	5	inward	ALE	bio-rand	left	1	1	1	127.62215638160706	6.102680206298828	122.0	0.0029243174947913	0.0029243174947913	0.1675510504078116	0.1675510504078116	0.350918099374956	0.350918099374956	20.10612604893739	20.10612604893739	0.0029243174947913	0.1675510504078116	20.10612604893739	51.616101125108194
2021-08-03	richard	42	f	1	5	inward	ALE	bio-rand	left	1	1	1	127.87234234809875	6.352866172790527	127.0	-0.0116359697627757	0.0116359697627757	-0.6666919579488894	0.6666919579488894	-1.396316371533084	1.396316371533084	-80.00303495386672	80.00303495386672	-0.0116359697627757	-0.6666919579488894	-80.00303495386672	47.01648584303971
2021-08-03	richard	42	f	1	5	inward	ALE	bio-rand	left	1	1	1	128.08086800575256	6.561391830444336	131.0	0.0030621098458565	0.0030621098458565	0.1754459705730325	0.1754459705730325	0.3674531815027799	0.3674531815027799	21.053516468763902	21.053516468763902	0.0030621098458565	0.1754459705730325	21.053516468763902	44.58600870896375
2021-08-03	richard	42	f	1	5	inward	ALE	bio-rand	left	0	0	0	139.80549025535583	18.286014080047607		-0.0022483084329578	0.0022483084329578	-0.1288185842521537	0.1288185842521537	-0.269797011954936	0.269797011954936	-15.458230110258448	15.458230110258448	-0.0022483084329578	-0.1288185842521537	-15.458230110258448
2021-08-03	richard	42	f	1	5	inward	ALE	bio-rand	left	0	0	0	140.0971462726593	18.577670097351078		0.0157076248524331	0.0157076248524331	0.8999806102192192	0.8999806102192192	1.884914982291972	1.884914982291972	107.9976732263063	107.9976732263063	0.0157076248524331	0.8999806102192192	107.9976732263063
2021-08-03	richard	42	f	1	5	inward	ALE	bio-rand	left	0	0	0	140.36390018463135	18.84442400932312		-0.0043411512968957	0.0043411512968957	-0.2487296475398674	0.2487296475398674	-0.520938155627484	0.520938155627484	-29.84755770478409	29.84755770478409	-0.0043411512968957	-0.2487296475398674	-29.84755770478409
2021-08-03	richard	42	f	1	5	inward	ALE	bio-rand	left	0	0	0	140.547221660614	19.027745485305783		0.0010952107536633	0.0010952107536633	0.0627509538622491	0.0627509538622491	0.131425290439596	0.131425290439596	7.530114463469899	7.530114463469899	0.0010952107536633	0.0627509538622491	7.530114463469899
2021-08-03	richard	42	f	1	5	inward	ALE	bio-rand	left	0	0	0	140.98061680793762	19.461140632629395		0.003931177787468	0.003931177787468	0.2252398957374933	0.2252398957374933	0.4717413344961599	0.4717413344961599	27.0287874884992	27.0287874884992	0.003931177787468	0.2252398957374933	27.0287874884992
2021-08-03	richard	42	f	1	5	inward	ALE	bio-rand	left	0	0	0	141.22216844558716	19.70269227027893		-0.0022807056082395	0.0022807056082395	-0.1306748056639407	0.1306748056639407	-0.27368467298874	0.27368467298874	-15.680976679672886	15.680976679672886	-0.0022807056082395	-0.1306748056639407	-15.680976679672886
2021-08-03	richard	42	f	1	5	inward	ALE	bio-rand	left	0	0	0	142.55553579330444	21.036059617996216		0.0081197460150288	0.0081197460150288	0.4652271773793189	0.4652271773793189	0.974369521803456	0.974369521803456	55.82726128551828	55.82726128551828	0.0081197460150288	0.4652271773793189	55.82726128551828
2021-08-03	richard	42	f	1	5	inward	ALE	bio-rand	left	0	0	0	142.805584192276	21.286108016967773		-0.0023617546293962	0.0023617546293962	-0.1353185725098861	0.1353185725098861	-0.2834105555275439	0.2834105555275439	-16.238228701186337	16.238228701186337	-0.0023617546293962	-0.1353185725098861	-16.238228701186337
2021-08-03	richard	42	f	1	5	inward	ALE	bio-rand	left	0	0	0	144.83885669708252	23.31938052177429		-0.001036389839324	0.001036389839324	-0.0593807637235067	0.0593807637235067	-0.12436678071888	0.12436678071888	-7.125691646820807	7.125691646820807	-0.001036389839324	-0.0593807637235067	-7.125691646820807
2021-08-03	richard	42	f	1	5	inward	ALE	bio-rand	left	0	0	0	145.58890533447266	24.06942915916443		0.0062980409663268	0.0062980409663268	0.3608511665710203	0.3608511665710203	0.755764915959216	0.755764915959216	43.302139988522434	43.302139988522434	0.0062980409663268	0.3608511665710203	43.302139988522434
2021-08-03	richard	42	f	1	6	outward	ALE	bio-rand	right	1	1	0	145.8138403892517	0.0007128715515136	0.0	0.002808815400602	0.002808815400602	0.1609332678858422	0.1609332678858422	0.33705784807224	0.33705784807224	19.311992146301066	19.311992146301066	-0.002808815400602	-0.1609332678858422	-19.311992146301066	6.403903518184658
2021-08-03	richard	42	f	1	6	outward	ALE	bio-rand	right	1	0	0	154.4638102054596	8.6506826877594	173.0	0.0188776495415637	0.0188776495415637	1.0816096458586733	1.0816096458586733	2.265317944987644	2.265317944987644	129.7931575030408	129.7931575030408	-0.0188776495415637	-1.0816096458586733	-129.7931575030408	100.02730157012634
2021-08-03	richard	42	f	1	6	outward	ALE	bio-rand	right	1	0	0	154.69714212417605	8.88401460647583	178.0	-0.0067447645946218	0.0067447645946218	-0.3864465450810947	0.3864465450810947	-0.809371751354616	0.809371751354616	-46.37358540973137	46.37358540973137	0.0067447645946218	0.3864465450810947	46.37358540973137	102.95785695170184
2021-08-03	richard	42	f	1	6	outward	ALE	bio-rand	right	1	0	0	155.03114199638367	9.218014478683472	184.0	0.0141600471825334	0.0141600471825334	0.8113109412652763	0.8113109412652763	1.699205661904008	1.699205661904008	97.35731295183317	97.35731295183317	-0.0141600471825334	-0.8113109412652763	-97.35731295183317	105.54611519286978
2021-08-03	richard	42	f	1	6	outward	ALE	bio-rand	right	0	0	0	155.96390461921692	10.150777101516724		0.003001097334334	0.003001097334334	0.1719502111652999	0.1719502111652999	0.36013168012008	0.36013168012008	20.634025339835997	20.634025339835997	-0.003001097334334	-0.1719502111652999	-20.634025339835997
2021-08-03	richard	42	f	1	6	outward	ALE	bio-rand	right	0	0	0	156.66390132904053	10.850773811340332		-0.0050261871805354	0.0050261871805354	-0.2879793124874371	0.2879793124874371	-0.603142461664248	0.603142461664248	-34.55751749849246	34.55751749849246	0.0050261871805354	0.2879793124874371	34.55751749849246
2021-08-03	richard	42	f	1	6	outward	ALE	bio-rand	right	0	0	0	157.68877506256104	11.87564754486084		0.0036639511906724	0.0036639511906724	0.2099289395674612	0.2099289395674612	0.439674142880688	0.439674142880688	25.191472748095357	25.191472748095357	-0.0036639511906724	-0.2099289395674612	-25.191472748095357
2021-08-03	richard	42	f	1	6	outward	ALE	bio-rand	right	0	0	0	157.9055676460266	12.092440128326416		0.0024320077195941	0.0024320077195941	0.1393437780759777	0.1393437780759777	0.291840926351292	0.291840926351292	16.721253369117324	16.721253369117324	-0.0024320077195941	-0.1393437780759777	-16.721253369117324
2021-08-03	richard	42	f	1	6	outward	ALE	bio-rand	right	0	0	0	158.81382966041565	13.000702142715454		-0.0037762402521793	0.0037762402521793	-0.2163626288772915	0.2163626288772915	-0.453148830261516	0.453148830261516	-25.963515465274988	25.963515465274988	0.0037762402521793	0.2163626288772915	25.963515465274988
2021-08-03	richard	42	f	1	6	outward	ALE	bio-rand	right	0	0	0	159.93052554130554	14.117398023605348		0.0056571163596977	0.0056571163596977	0.3241288916250903	0.3241288916250903	0.6788539631637239	0.6788539631637239	38.89546699501084	38.89546699501084	-0.0056571163596977	-0.3241288916250903	-38.89546699501084
2021-08-03	richard	42	f	1	6	outward	ALE	bio-rand	right	0	0	0	160.12224411964417	14.30911660194397		-0.001041796533621	0.001041796533621	-0.0596905444878422	0.0596905444878422	-0.12501558403452	0.12501558403452	-7.1628653385410725	7.1628653385410725	0.001041796533621	0.0596905444878422	7.1628653385410725
2021-08-03	richard	42	f	1	6	outward	ALE	bio-rand	right	0	0	0	160.58060836791992	14.767480850219728		0.0184163569270816	0.0184163569270816	1.0551795259282937	1.0551795259282937	2.209962831249792	2.209962831249792	126.62154311139524	126.62154311139524	-0.0184163569270816	-1.0551795259282937	-126.62154311139524
2021-08-03	richard	42	f	1	6	outward	ALE	bio-rand	right	0	0	0	160.84718537330627	15.03405785560608		-0.0029421811308608	0.0029421811308608	-0.1685745613613516	0.1685745613613516	-0.353061735703296	0.353061735703296	-20.22894736336219	20.22894736336219	0.0029421811308608	0.1685745613613516	20.22894736336219
2021-08-03	richard	42	f	1	6	outward	ALE	bio-rand	right	0	0	0	161.00556707382202	15.192439556121826		0.001230446843247	0.001230446843247	0.0704994110332482	0.0704994110332482	0.14765362118964	0.14765362118964	8.459929323989794	8.459929323989794	-0.001230446843247	-0.0704994110332482	-8.459929323989794
2021-08-03	richard	42	f	1	6	outward	ALE	bio-rand	right	0	0	0	161.33060264587402	15.517475128173828		-0.0102478830234263	0.0102478830234263	-0.5871604461860928	0.5871604461860928	-1.229745962811156	1.229745962811156	-70.45925354233113	70.45925354233113	0.0102478830234263	0.5871604461860928	70.45925354233113
2021-08-03	richard	42	f	1	6	outward	ALE	bio-rand	right	0	0	0	161.59713625907898	15.784008741378784		0.0030932388302424	0.0030932388302424	0.1772295299988732	0.1772295299988732	0.371188659629088	0.371188659629088	21.267543599864787	21.267543599864787	-0.0030932388302424	-0.1772295299988732	-21.267543599864787
2021-08-03	richard	42	f	1	6	outward	ALE	bio-rand	right	0	0	0	162.09722232818604	16.28409481048584		-0.0101491025789831	0.0101491025789831	-0.5815007436210708	0.5815007436210708	-1.217892309477972	1.217892309477972	-69.7800892345285	69.7800892345285	0.0101491025789831	0.5815007436210708	69.7800892345285
2021-08-03	richard	42	f	1	6	outward	ALE	bio-rand	right	0	0	0	162.4721975326538	16.659070014953613		-0.0011750291752723	0.0011750291752723	-0.0673242125478406	0.0673242125478406	-0.141003501032676	0.141003501032676	-8.078905505740881	8.078905505740881	0.0011750291752723	0.0673242125478406	8.078905505740881
2021-08-03	richard	42	f	1	6	outward	ALE	bio-rand	right	0	0	0	163.24718308448792	17.43405556678772		0.0079219865503398	0.0079219865503398	0.4538963946938728	0.4538963946938728	0.950638386040776	0.950638386040776	54.46756736326474	54.46756736326474	-0.0079219865503398	-0.4538963946938728	-54.46756736326474
2021-08-03	richard	42	f	1	6	outward	ALE	bio-rand	right	0	0	0	163.80554914474487	17.992421627044678		0.0071765650150646	0.0071765650150646	0.4111868867644416	0.4111868867644416	0.861187801807752	0.861187801807752	49.342426411733	49.342426411733	-0.0071765650150646	-0.4111868867644416	-49.342426411733
2021-08-03	richard	42	f	1	6	outward	ALE	bio-rand	right	0	0	0	164.04717540740967	18.234047889709476		-0.0016892254407303	0.0016892254407303	-0.0967854883999725	0.0967854883999725	-0.202707052887636	0.202707052887636	-11.61425860799671	11.61425860799671	0.0016892254407303	0.0967854883999725	11.61425860799671
2021-08-03	richard	42	f	1	6	outward	ALE	bio-rand	right	0	0	0	165.088773727417	19.2756462097168		0.0156575160728877	0.0156575160728877	0.8971095886347162	0.8971095886347162	1.878901928746524	1.878901928746524	107.65315063616596	107.65315063616596	-0.0156575160728877	-0.8971095886347162	-107.65315063616596
2021-08-03	richard	42	f	1	6	outward	ALE	bio-rand	right	0	0	0	165.36386609077454	19.55073857307434		-0.0031131634625595	0.0031131634625595	-0.178371127338993	0.178371127338993	-0.37357961550714	0.37357961550714	-21.40453528067917	21.40453528067917	0.0031131634625595	0.178371127338993	21.40453528067917
2021-08-03	richard	42	f	1	6	outward	ALE	bio-rand	right	0	0	0	167.4555311203003	21.642403602600098		0.0047615980073937	0.0047615980073937	0.2728194695615615	0.2728194695615615	0.571391760887244	0.571391760887244	32.73833634738739	32.73833634738739	-0.0047615980073937	-0.2728194695615615	-32.73833634738739
2021-08-03	richard	42	f	1	6	outward	ALE	bio-rand	right	0	0	0	167.74724340438843	21.934115886688232		-0.0017641598011483	0.0017641598011483	-0.1010789109924361	0.1010789109924361	-0.2116991761377959	0.2116991761377959	-12.12946931909234	12.12946931909234	0.0017641598011483	0.1010789109924361	12.12946931909234
2021-08-03	richard	42	f	1	6	outward	ALE	bio-rand	right	0	0	0	168.95556020736694	23.142432689666748		0.0070963194602379	0.0070963194602379	0.4065891551481861	0.4065891551481861	0.8515583352285481	0.8515583352285481	48.79069861778233	48.79069861778233	-0.0070963194602379	-0.4065891551481861	-48.79069861778233
2021-08-03	richard	42	f	1	6	outward	ALE	bio-rand	right	0	0	0	169.18880915641785	23.37568163871765		-0.0017566710038666	0.0017566710038666	-0.1006498345145657	0.1006498345145657	-0.210800520463992	0.210800520463992	-12.077980141747885	12.077980141747885	0.0017566710038666	0.1006498345145657	12.077980141747885
2021-08-03	richard	42	f	1	6	outward	ALE	bio-rand	right	0	0	0	169.6971414089203	23.884013891220093		0.0019335663860184	0.0019335663860184	0.1107851933272176	0.1107851933272176	0.232027966322208	0.232027966322208	13.29422319926612	13.29422319926612	-0.0019335663860184	-0.1107851933272176	-13.29422319926612
2021-08-03	richard	42	f	1	6	outward	ALE	bio-rand	right	0	0	0	169.99723982810974	24.184112310409542		-0.0173653880058936	0.0173653880058936	-0.994963442344804	0.994963442344804	-2.083846560707232	2.083846560707232	-119.39561308137648	119.39561308137648	0.0173653880058936	0.994963442344804	119.39561308137648
2021-08-03	richard	42	f	1	7	inward	ALE	bio-rand	right	1	0	0	170.36387419700625	0.2441487312316894	5.0	0.0025703972823467	0.0025703972823467	0.1472729159503625	0.1472729159503625	0.308447673881604	0.308447673881604	17.672749914043504	17.672749914043504	-0.0025703972823467	-0.1472729159503625	-17.672749914043504	105.17692298105146
2021-08-03	richard	42	f	1	7	inward	ALE	bio-rand	right	1	0	0	170.79716849327087	0.6774430274963379	14.0	-0.0129063467683203	0.0129063467683203	-0.7394791987570625	0.7394791987570625	-1.548761612198436	1.548761612198436	-88.7375038508475	88.7375038508475	0.0129063467683203	0.7394791987570625	88.7375038508475	101.72087153087068
2021-08-03	richard	42	f	1	7	inward	ALE	bio-rand	right	1	0	0	171.11382579803467	0.9941003322601318	20.0	0.0024035398687216	0.0024035398687216	0.1377126903691756	0.1377126903691756	0.288424784246592	0.288424784246592	16.525522844301076	16.525522844301076	-0.0024035398687216	-0.1377126903691756	-16.525522844301076	98.19383283289616
2021-08-03	richard	42	f	1	7	inward	ALE	bio-rand	right	1	0	0	171.5471613407135	1.4274358749389648	29.0	0.0017398796346857	0.0017398796346857	0.099687759928254	0.099687759928254	0.208785556162284	0.208785556162284	11.96253119139049	11.96253119139049	-0.0017398796346857	-0.099687759928254	-11.96253119139049	92.5874354859783
2021-08-03	richard	42	f	1	7	inward	ALE	bio-rand	right	1	0	0	171.87222290039062	1.7524974346160889	35.0	-0.0420639384718205	0.0420639384718205	-2.4100861441332886	2.4100861441332886	-5.04767261661846	5.04767261661846	-289.21033729599463	289.21033729599463	0.0420639384718205	2.4100861441332886	289.21033729599463	87.56463054588204
2021-08-03	richard	42	f	1	7	inward	ALE	bio-rand	right	1	0	0	172.15548491477966	2.035759449005127	41.0	0.0062302887075815	0.0062302887075815	0.3569692480924362	0.3569692480924362	0.74763464490978	0.74763464490978	42.836309771092345	42.836309771092345	-0.0062302887075815	-0.3569692480924362	-42.836309771092345	82.9566925281131
2021-08-03	richard	42	f	1	7	inward	ALE	bio-rand	right	1	0	0	172.33892917633057	2.2192037105560303	44.0	-0.0013496253092481	0.0013496253092481	-0.0773278341439546	0.0773278341439546	-0.161955037109772	0.161955037109772	-9.27934009727456	9.27934009727456	0.0013496253092481	0.0773278341439546	9.27934009727456	80.47664127614047
2021-08-03	richard	42	f	1	7	inward	ALE	bio-rand	right	1	1	1	175.01382541656494	4.894099950790405	98.0	-0.0019585363618864	0.0019585363618864	-0.1122158675589975	0.1122158675589975	-0.235024363426368	0.235024363426368	-13.46590410707971	13.46590410707971	0.0019585363618864	0.1122158675589975	13.46590410707971	54.65472438159163
2021-08-03	richard	42	f	1	7	inward	ALE	bio-rand	right	1	1	1	175.28090739250183	5.161181926727295	103.0	0.0321132950931506	0.0321132950931506	1.839956275095705	1.839956275095705	3.853595411178072	3.853595411178072	220.7947530114846	220.7947530114846	-0.0321132950931506	-1.839956275095705	-220.7947530114846	54.65472438159163
2021-08-03	richard	42	f	1	7	inward	ALE	bio-rand	right	1	1	1	175.50548458099365	5.385759115219116	108.0	-0.0048258367785477	0.0048258367785477	-0.2765000800297925	0.2765000800297925	-0.579100413425724	0.579100413425724	-33.1800096035751	33.1800096035751	0.0048258367785477	0.2765000800297925	33.1800096035751	54.65472438159163
2021-08-03	richard	42	f	1	8	inward	ALE	bio-rand	right	1	1	1	199.6809279918671	5.274048089981079	105.0	0.0102393443613289	0.0102393443613289	0.5866712168852234	0.5866712168852234	1.228721323359468	1.228721323359468	70.4005460262268	70.4005460262268	-0.0102393443613289	-0.5866712168852234	-70.4005460262268	54.65472438159163
2021-08-03	richard	42	f	1	8	inward	ALE	bio-rand	right	1	1	1	199.9308626651764	5.523982763290405	110.0	-0.0013955863559893	0.0013955863559893	-0.0799612081442289	0.0799612081442289	-0.167470362718716	0.167470362718716	-9.595344977307477	9.595344977307477	0.0013955863559893	0.0799612081442289	9.595344977307477	54.65472438159163
2021-08-03	richard	42	f	1	8	inward	ALE	bio-rand	right	1	1	1	200.32214879989624	5.915268898010254	118.0	0.0017087162928586	0.0017087162928586	0.0979022319660377	0.0979022319660377	0.205045955143032	0.205045955143032	11.74826783592453	11.74826783592453	-0.0017087162928586	-0.0979022319660377	-11.74826783592453	54.282956754128975
2021-08-03	richard	42	f	1	8	inward	ALE	bio-rand	right	0	0	0	210.88878536224365	16.481905460357666		-0.0116659460864333	0.0116659460864333	-0.668409474779788	0.668409474779788	-1.399913530371996	1.399913530371996	-80.20913697357456	80.20913697357456	0.0116659460864333	0.668409474779788	80.20913697357456
2021-08-03	richard	42	f	1	8	inward	ALE	bio-rand	right	0	0	0	211.12215304374692	16.715273141860962		0.002885283807598	0.002885283807598	0.1653145848728016	0.1653145848728016	0.34623405691176	0.34623405691176	19.8377501847362	19.8377501847362	-0.002885283807598	-0.1653145848728016	-19.8377501847362
2021-08-03	richard	42	f	1	8	inward	ALE	bio-rand	right	0	0	0	211.35550689697263	16.94862699508667		-0.0109801870990529	0.0109801870990529	-0.629118379039726	0.629118379039726	-1.317622451886348	1.317622451886348	-75.49420548476712	75.49420548476712	0.0109801870990529	0.629118379039726	75.49420548476712
2021-08-03	richard	42	f	1	8	inward	ALE	bio-rand	right	0	0	0	211.55552220344543	17.14864230155945		0.0045859230487577	0.0045859230487577	0.2627540358655834	0.2627540358655834	0.550310765850924	0.550310765850924	31.53048430387001	31.53048430387001	-0.0045859230487577	-0.2627540358655834	-31.53048430387001
2021-08-03	richard	42	f	1	8	inward	ALE	bio-rand	right	0	0	0	213.02223753929135	18.6153576374054		0.0011369249998078	0.0011369249998078	0.0651410041118988	0.0651410041118988	0.136430999976936	0.136430999976936	7.816920493427864	7.816920493427864	-0.0011369249998078	-0.0651410041118988	-7.816920493427864
2021-08-03	richard	42	f	1	8	inward	ALE	bio-rand	right	0	0	0	213.29713582992557	18.89025592803955		-0.0048300273742712	0.0048300273742712	-0.2767401834783946	0.2767401834783946	-0.579603284912544	0.579603284912544	-33.20882201740736	33.20882201740736	0.0048300273742712	0.2767401834783946	33.20882201740736
2021-08-03	richard	42	f	1	8	inward	ALE	bio-rand	right	0	0	0	213.65551900863647	19.24863910675049		0.0128470658581616	0.0128470658581616	0.7360826527992748	0.7360826527992748	1.541647902979392	1.541647902979392	88.32991833591296	88.32991833591296	-0.0128470658581616	-0.7360826527992748	-88.32991833591296
2021-08-03	richard	42	f	1	8	inward	ALE	bio-rand	right	0	0	0	214.0638694763184	19.656989574432373		0.0026973462354668	0.0026973462354668	0.1545465551777484	0.1545465551777484	0.3236815482560159	0.3236815482560159	18.545586621329807	18.545586621329807	-0.0026973462354668	-0.1545465551777484	-18.545586621329807
2021-08-03	richard	42	f	1	8	inward	ALE	bio-rand	right	0	0	0	215.2638509273529	20.85697102546692		0.0029608431290048	0.0029608431290048	0.1696438150922837	0.1696438150922837	0.355301175480576	0.355301175480576	20.357257811074053	20.357257811074053	-0.0029608431290048	-0.1696438150922837	-20.357257811074053
2021-08-03	richard	42	f	1	8	inward	ALE	bio-rand	right	0	0	0	215.4971449375153	21.090265035629272		-0.0032596088991955	0.0032596088991955	-0.1867618327871863	0.1867618327871863	-0.39115306790346	0.39115306790346	-22.41141993446236	22.41141993446236	0.0032596088991955	0.1867618327871863	22.41141993446236
2021-08-03	richard	42	f	1	8	inward	ALE	bio-rand	right	0	0	0	216.01382756233212	21.606947660446167		0.0011878867600869	0.0011878867600869	0.0680608978924487	0.0680608978924487	0.142546411210428	0.142546411210428	8.167307747093849	8.167307747093849	-0.0011878867600869	-0.0680608978924487	-8.167307747093849
2021-08-03	richard	42	f	1	8	inward	ALE	bio-rand	right	0	0	0	217.06387186050412	22.656991958618164		-0.0011711563689404	0.0011711563689404	-0.0671023170901512	0.0671023170901512	-0.140538764272848	0.140538764272848	-8.05227805081815	8.05227805081815	0.0011711563689404	0.0671023170901512	8.05227805081815
2021-08-03	richard	42	f	1	8	inward	ALE	bio-rand	right	0	0	0	217.2305018901825	22.82362198829651		0.0011144855686192	0.0011144855686192	0.0638553194101178	0.0638553194101178	0.133738268234304	0.133738268234304	7.662638329214143	7.662638329214143	-0.0011144855686192	-0.0638553194101178	-7.662638329214143
2021-08-03	richard	42	f	1	8	inward	ALE	bio-rand	right	0	0	0	217.77221846580505	23.365338563919067		0.0026424314759608	0.0026424314759608	0.1514001712250787	0.1514001712250787	0.317091777115296	0.317091777115296	18.168020547009444	18.168020547009444	-0.0026424314759608	-0.1514001712250787	-18.168020547009444
2021-08-03	richard	42	f	1	8	inward	ALE	bio-rand	right	0	0	0	217.91382884979248	23.50694894790649		0.0015172477615448	0.0015172477615448	0.0869318932121885	0.0869318932121885	0.182069731385376	0.182069731385376	10.431827185462629	10.431827185462629	-0.0015172477615448	-0.0869318932121885	-10.431827185462629
2021-08-03	richard	42	f	1	9	inward	ALE	bio-rand	left	1	0	0	219.3638589382172	0.6416637897491455	13.0	-0.0010618100550897	0.0010618100550897	-0.0608372348011932	0.0608372348011932	-0.127417206610764	0.127417206610764	-7.300468176143189	7.300468176143189	-0.0010618100550897	-0.0608372348011932	-7.300468176143189	102.36473856500028
2021-08-03	richard	42	f	1	9	inward	ALE	bio-rand	left	1	0	0	219.69714379310608	0.9749486446380616	20.0	0.0164789879665751	0.0164789879665751	0.9441764611316238	0.9441764611316238	1.977478555989012	1.977478555989012	113.30117533579484	113.30117533579484	0.0164789879665751	0.9441764611316238	113.30117533579484	98.19383283289616
2021-08-03	richard	42	f	1	9	inward	ALE	bio-rand	left	1	0	0	220.00547623634336	1.2832810878753662	26.0	-0.0014394906834092	0.0014394906834092	-0.0824767408077497	0.0824767408077497	-0.172738882009104	0.172738882009104	-9.897208896929964	9.897208896929964	-0.0014394906834092	-0.0824767408077497	-9.897208896929964	94.96116680836094
2021-08-03	richard	42	f	1	9	inward	ALE	bio-rand	left	1	0	0	220.5555284023285	1.8333332538604736	37.0	0.029922094706216	0.029922094706216	1.7144097408569197	1.7144097408569197	3.59065136474592	3.59065136474592	205.7291689028304	205.7291689028304	0.029922094706216	1.7144097408569197	205.7291689028304	86.14872151287261
2021-08-03	richard	42	f	1	9	inward	ALE	bio-rand	left	1	0	0	220.831657409668	2.109462261199951	42.0	-0.0111258057878149	0.0111258057878149	-0.6374617153240176	0.6374617153240176	-1.3350966945377878	1.3350966945377878	-76.49540583888212	76.49540583888212	-0.0111258057878149	-0.6374617153240176	-76.49540583888212	82.59086876590344
2021-08-03	richard	42	f	1	9	inward	ALE	bio-rand	left	1	0	0	221.0471785068512	2.3249833583831787	47.0	0.0017251397678647	0.0017251397678647	0.0988432277688258	0.0988432277688258	0.207016772143764	0.207016772143764	11.861187332259108	11.861187332259108	0.0017251397678647	0.0988432277688258	11.861187332259108	77.83662545467627
2021-08-03	richard	42	f	1	9	inward	ALE	bio-rand	left	1	1	1	222.3554835319519	3.633288383483887	73.0	0.0025427658575953	0.0025427658575953	0.145689751930174	0.145689751930174	0.305131902911436	0.305131902911436	17.48277023162088	17.48277023162088	0.0025427658575953	0.145689751930174	17.48277023162088	54.65472438159163
2021-08-03	richard	42	f	1	9	inward	ALE	bio-rand	left	1	1	1	222.6309847831726	3.90878963470459	78.0	-0.034835668049389	0.034835668049389	-1.9959367557487184	1.9959367557487184	-4.18028016592668	4.18028016592668	-239.51241068984623	239.51241068984623	-0.034835668049389	-1.9959367557487184	-239.51241068984623	54.65472438159163
2021-08-03	richard	42	f	1	9	inward	ALE	bio-rand	left	1	1	1	222.88091444969177	4.158719301223755	83.0	0.0133179342048152	0.0133179342048152	0.7630614217688291	0.7630614217688291	1.598152104577824	1.598152104577824	91.5673706122595	91.5673706122595	0.0133179342048152	0.7630614217688291	91.5673706122595	54.65472438159163
2021-08-03	richard	42	f	1	9	inward	ALE	bio-rand	left	1	1	1	223.0895583629608	4.367363214492798	88.0	-0.0041782376724447	0.0041782376724447	-0.2393953844336458	0.2393953844336458	-0.501388520693364	0.501388520693364	-28.7274461320375	28.7274461320375	-0.0041782376724447	-0.2393953844336458	-28.7274461320375	54.65472438159163
2021-08-03	richard	42	f	1	9	inward	ALE	bio-rand	left	1	1	1	223.2471580505371	4.524962902069092	91.0	0.0011037691892937	0.0011037691892937	0.0632413161031054	0.0632413161031054	0.132452302715244	0.132452302715244	7.588957932372655	7.588957932372655	0.0011037691892937	0.0632413161031054	7.588957932372655	54.65472438159163
2021-08-03	richard	42	f	1	9	inward	ALE	bio-rand	left	1	1	1	224.3554873466492	5.633292198181152	113.0	0.0035124711639059	0.0035124711639059	0.201249773353212	0.201249773353212	0.421496539668708	0.421496539668708	24.14997280238545	24.14997280238545	0.0035124711639059	0.201249773353212	24.14997280238545	54.65472438159163
2021-08-03	richard	42	f	1	9	inward	ALE	bio-rand	left	0	0	0	237.24716520309448	18.524970054626465		0.0013889493903171	0.0013889493903171	0.0795809380224386	0.0795809380224386	0.166673926838052	0.166673926838052	9.549712562692642	9.549712562692642	0.0013889493903171	0.0795809380224386	9.549712562692642
2021-08-03	richard	42	f	1	9	inward	ALE	bio-rand	left	0	0	0	237.65552377700809	18.93332862854004		0.0012162971012835	0.0012162971012835	0.0696886905375405	0.0696886905375405	0.1459556521540199	0.1459556521540199	8.362642864504867	8.362642864504867	0.0012162971012835	0.0696886905375405	8.362642864504867
2021-08-03	richard	42	f	1	9	inward	ALE	bio-rand	left	0	0	0	238.6222326755524	19.90003752708435		-0.003950218555834	0.003950218555834	-0.2263308514035513	0.2263308514035513	-0.4740262267000799	0.4740262267000799	-27.15970216842616	27.15970216842616	-0.003950218555834	-0.2263308514035513	-27.15970216842616
2021-08-03	richard	42	f	1	9	inward	ALE	bio-rand	left	0	0	0	238.96385502815247	20.24165987968445		-0.0087184369543132	0.0087184369543132	-0.499529641433038	0.499529641433038	-1.0462124345175838	1.0462124345175838	-59.94355697196456	59.94355697196456	-0.0087184369543132	-0.499529641433038	-59.94355697196456
2021-08-03	richard	42	f	1	9	inward	ALE	bio-rand	left	0	0	0	239.4221646785736	20.69996953010559		-0.0159636778536766	0.0159636778536766	-0.9146513665221296	0.9146513665221296	-1.915641342441192	1.915641342441192	-109.75816398265556	109.75816398265556	-0.0159636778536766	-0.9146513665221296	-109.75816398265556
2021-08-03	richard	42	f	1	9	inward	ALE	bio-rand	left	0	0	0	239.68054819107056	20.95835304260254		0.0037803454178929	0.0037803454178929	0.2165978375468826	0.2165978375468826	0.453641450147148	0.453641450147148	25.99174050562592	25.99174050562592	0.0037803454178929	0.2165978375468826	25.99174050562592
2021-08-03	richard	42	f	1	9	inward	ALE	bio-rand	left	0	0	0	240.0222339630127	21.30003881454468		-0.002673818258956	0.002673818258956	-0.1531985014231966	0.1531985014231966	-0.32085819107472	0.32085819107472	-18.3838201707836	18.3838201707836	-0.002673818258956	-0.1531985014231966	-18.3838201707836
2021-08-03	richard	42	f	1	9	inward	ALE	bio-rand	left	0	0	0	240.5888283252716	21.86663317680359		0.0087034784642323	0.0087034784642323	0.4986725830835142	0.4986725830835142	1.044417415707876	1.044417415707876	59.84070997002171	59.84070997002171	0.0087034784642323	0.4986725830835142	59.84070997002171
2021-08-03	richard	42	f	1	9	inward	ALE	bio-rand	left	0	0	0	241.39713144302368	22.674936294555664		-0.0056076022034094	0.0056076022034094	-0.3212919394436196	0.3212919394436196	-0.672912264409128	0.672912264409128	-38.55503273323436	38.55503273323436	-0.0056076022034094	-0.3212919394436196	-38.55503273323436
2021-08-03	richard	42	f	1	9	inward	ALE	bio-rand	left	0	0	0	241.5305209159851	22.80832576751709		0.0011791659817417	0.0011791659817417	0.0675612340991996	0.0675612340991996	0.1414999178090039	0.1414999178090039	8.107348091903962	8.107348091903962	0.0011791659817417	0.0675612340991996	8.107348091903962
2021-08-03	richard	42	f	1	9	inward	ALE	bio-rand	left	0	0	0	241.938901424408	23.21670627593994		-0.0025582331815338	0.0025582331815338	-0.1465759643122117	0.1465759643122117	-0.306987981784056	0.306987981784056	-17.589115717465408	17.589115717465408	-0.0025582331815338	-0.1465759643122117	-17.589115717465408
2021-08-03	richard	42	f	1	9	inward	ALE	bio-rand	left	0	0	0	242.60547852516171	23.88328337669373		0.0076917453149479	0.0076917453149479	0.4407045436360388	0.4407045436360388	0.923009437793748	0.923009437793748	52.88454523632466	52.88454523632466	0.0076917453149479	0.4407045436360388	52.88454523632466
2021-08-03	richard	42	f	1	9	inward	ALE	bio-rand	left	0	0	0	242.93881726264956	24.21662211418152		-0.0010796940650682	0.0010796940650682	-0.0618619130937311	0.0618619130937311	-0.129563287808184	0.129563287808184	-7.423429571247737	7.423429571247737	-0.0010796940650682	-0.0618619130937311	-7.423429571247737
2021-08-03	richard	42	f	1	10	outward	ALE	bio-rand	right	1	1	0	243.4054923057556	0.3805246353149414	8.0	-0.0065321823188119	0.0065321823188119	-0.3742664778779014	0.3742664778779014	-0.7838618782574279	0.7838618782574279	-44.91197734534817	44.91197734534817	0.0065321823188119	0.3742664778779014	44.91197734534817	7.859608119900005
2021-08-03	richard	42	f	1	10	outward	ALE	bio-rand	right	1	1	0	243.73934292793277	0.7143752574920654	15.0	0.0012811541811337	0.0012811541811337	0.0734047274845	0.0734047274845	0.1537385017360439	0.1537385017360439	8.80856729814	8.80856729814	-0.0012811541811337	-0.0734047274845	-8.80856729814	11.090721345705532
2021-08-03	richard	42	f	1	10	outward	ALE	bio-rand	right	1	1	0	243.8309803009033	0.8060126304626465	16.0	0.00138995543423	0.00138995543423	0.0796385800926526	0.0796385800926526	0.1667946521076	0.1667946521076	9.55662961111832	9.55662961111832	-0.00138995543423	-0.0796385800926526	-9.55662961111832	11.339989087842346
2021-08-03	richard	42	f	1	10	outward	ALE	bio-rand	right	1	1	1	245.94716906547544	2.92220139503479	59.0	-0.0011109722536216	0.0011109722536216	-0.0636540212886553	0.0636540212886553	-0.133316670434592	0.133316670434592	-7.638482554638644	7.638482554638644	0.0011109722536216	0.0636540212886553	7.638482554638644	44.6568668805539
2021-08-03	richard	42	f	1	10	outward	ALE	bio-rand	right	1	1	1	246.2808918952942	3.255924224853516	65.0	0.0274968496794475	0.0274968496794475	1.5754534365379922	1.5754534365379922	3.2996219615337	3.2996219615337	189.05441238455907	189.05441238455907	-0.0274968496794475	-1.5754534365379922	-189.05441238455907	50.8057722881509
2021-08-03	richard	42	f	1	10	outward	ALE	bio-rand	right	1	1	1	246.53940868377688	3.5144410133361816	71.0	-0.0036379326813443	0.0036379326813443	-0.2084381887937393	0.2084381887937393	-0.436551921761316	0.436551921761316	-25.012582655248725	25.012582655248725	0.0036379326813443	0.2084381887937393	25.012582655248725	54.952312726810085
2021-08-03	richard	42	f	1	10	outward	ALE	bio-rand	right	1	1	1	247.04715538024905	4.02218770980835	81.0	0.0228071028770107	0.0228071028770107	1.3067507377733905	1.3067507377733905	2.736852345241284	2.736852345241284	156.81008853280684	156.81008853280684	-0.0228071028770107	-1.3067507377733905	-156.81008853280684	54.952312726810085
2021-08-03	richard	42	f	1	10	outward	ALE	bio-rand	right	1	1	1	248.53937339782715	5.514405727386475	110.0	0.0051872411504915	0.0051872411504915	0.2972070252397484	0.2972070252397484	0.62246893805898	0.62246893805898	35.664843028769816	35.664843028769816	-0.0051872411504915	-0.2972070252397484	-35.664843028769816	54.952312726810085
2021-08-03	richard	42	f	1	10	outward	ALE	bio-rand	right	1	0	0	249.7722179889679	6.747250318527222	135.0	-0.003212959278089	0.003212959278089	-0.1840890063818994	0.1840890063818994	-0.38555511337068	0.38555511337068	-22.090680765827937	22.090680765827937	0.003212959278089	0.1840890063818994	22.090680765827937	68.60353288112059
2021-08-03	richard	42	f	1	10	outward	ALE	bio-rand	right	1	0	0	250.022145986557	6.997178316116333	140.0	0.001933442027532	0.001933442027532	0.1107780681108003	0.1107780681108003	0.2320130433038399	0.2320130433038399	13.293368173296036	13.293368173296036	-0.001933442027532	-0.1107780681108003	-13.293368173296036	73.46317159569787
2021-08-03	richard	42	f	1	10	outward	ALE	bio-rand	right	1	0	0	251.43920755386355	8.414239883422852	168.0	-0.0012468003194624	0.0012468003194624	-0.0714363962007582	0.0714363962007582	-0.149616038335488	0.149616038335488	-8.572367544090993	8.572367544090993	0.0012468003194624	0.0714363962007582	8.572367544090993	96.47962871858437
2021-08-03	richard	42	f	1	10	outward	ALE	bio-rand	right	1	0	0	251.6138186454773	8.588850975036621	172.0	0.0011066833743842	0.0011066833743842	0.063408286609511	0.063408286609511	0.132802004926104	0.132802004926104	7.608994393141327	7.608994393141327	-0.0011066833743842	-0.063408286609511	-7.608994393141327	99.2898263376928
2021-08-03	richard	42	f	1	10	outward	ALE	bio-rand	right	0	0	0	252.397141456604	9.37217378616333		0.0194342221908772	0.0194342221908772	1.1134989096567518	1.1134989096567518	2.332106662905264	2.332106662905264	133.61986915881022	133.61986915881022	-0.0194342221908772	-1.1134989096567518	-133.61986915881022
2021-08-03	richard	42	f	1	10	outward	ALE	bio-rand	right	0	0	0	252.68885493278503	9.66388726234436		-0.001904936433478	0.001904936433478	-0.1091448178789929	0.1091448178789929	-0.22859237201736	0.22859237201736	-13.09737814547915	13.09737814547915	0.001904936433478	0.1091448178789929	13.09737814547915
2021-08-03	richard	42	f	1	10	outward	ALE	bio-rand	right	0	0	0	253.85550260543823	10.83053493499756		0.0082987163014759	0.0082987163014759	0.4754814194509851	0.4754814194509851	0.995845956177108	0.995845956177108	57.05777033411822	57.05777033411822	-0.0082987163014759	-0.4754814194509851	-57.05777033411822
2021-08-03	richard	42	f	1	10	outward	ALE	bio-rand	right	0	0	0	254.16390991210935	11.1389422416687		-0.0018329716942537	0.0018329716942537	-0.1050215420476809	0.1050215420476809	-0.219956603310444	0.219956603310444	-12.602585045721712	12.602585045721712	0.0018329716942537	0.1050215420476809	12.602585045721712
2021-08-03	richard	42	f	1	10	outward	ALE	bio-rand	right	0	0	0	254.76386165618896	11.738893985748293		-0.005251995064229	0.005251995064229	-0.3009171512038614	0.3009171512038614	-0.63023940770748	0.63023940770748	-36.11005814446337	36.11005814446337	0.005251995064229	0.3009171512038614	36.11005814446337
2021-08-03	richard	42	f	1	10	outward	ALE	bio-rand	right	0	0	0	255.03883481025696	12.013867139816284		0.0029861142962608	0.0029861142962608	0.1710917463194217	0.1710917463194217	0.358333715551296	0.358333715551296	20.531009558330613	20.531009558330613	-0.0029861142962608	-0.1710917463194217	-20.531009558330613
2021-08-03	richard	42	f	1	10	outward	ALE	bio-rand	right	0	0	0	255.55552792549133	12.53056025505066		-0.0029027212515626	0.0029027212515626	-0.1663136768174691	0.1663136768174691	-0.348326550187512	0.348326550187512	-19.95764121809629	19.95764121809629	0.0029027212515626	0.1663136768174691	19.95764121809629
2021-08-03	richard	42	f	1	10	outward	ALE	bio-rand	right	0	0	0	256.82216787338257	13.797200202941896		0.007212834093504	0.007212834093504	0.4132649518858482	0.4132649518858482	0.86554009122048	0.86554009122048	49.591794226301786	49.591794226301786	-0.007212834093504	-0.4132649518858482	-49.591794226301786
2021-08-03	richard	42	f	1	10	outward	ALE	bio-rand	right	0	0	0	257.05552911758423	14.030561447143556		-0.0015723958988995	0.0015723958988995	-0.0900916487306206	0.0900916487306206	-0.18868750786794	0.18868750786794	-10.810997847674477	10.810997847674477	0.0015723958988995	0.0900916487306206	10.810997847674477
2021-08-03	richard	42	f	1	10	outward	ALE	bio-rand	right	0	0	0	258.1221625804901	15.097194910049438		0.0099599006557579	0.0099599006557579	0.5706602719445086	0.5706602719445086	1.195188078690948	1.195188078690948	68.47923263334104	68.47923263334104	-0.0099599006557579	-0.5706602719445086	-68.47923263334104
2021-08-03	richard	42	f	1	10	outward	ALE	bio-rand	right	0	0	0	258.4138214588165	15.388853788375854		-0.0013861404548528	0.0013861404548528	-0.0794199978754096	0.0794199978754096	-0.166336854582336	0.166336854582336	-9.53039974504916	9.53039974504916	0.0013861404548528	0.0794199978754096	9.53039974504916
2021-08-03	richard	42	f	1	10	outward	ALE	bio-rand	right	0	0	0	260.0722086429596	17.04724097251892		-0.0212974678355095	0.0212974678355095	-1.220255021290315	1.220255021290315	-2.55569614026114	2.55569614026114	-146.4306025548378	146.4306025548378	0.0212974678355095	1.220255021290315	146.4306025548378
2021-08-03	richard	42	f	1	10	outward	ALE	bio-rand	right	0	0	0	260.4054763317108	17.38050866127014		0.0021508686974483	0.0021508686974483	0.1232356986505883	0.1232356986505883	0.258104243693796	0.258104243693796	14.788283838070605	14.788283838070605	-0.0021508686974483	-0.1232356986505883	-14.788283838070605
2021-08-03	richard	42	f	1	10	outward	ALE	bio-rand	right	0	0	0	261.2638463973999	18.23887872695923		-0.0091607423407262	0.0091607423407262	-0.5248718733304061	0.5248718733304061	-1.099289080887144	1.099289080887144	-62.98462479964873	62.98462479964873	0.0091607423407262	0.5248718733304061	62.98462479964873
2021-08-03	richard	42	f	1	10	outward	ALE	bio-rand	right	0	0	0	261.4887738227844	18.46380615234375		0.0050725722347609	0.0050725722347609	0.2906369803270437	0.2906369803270437	0.608708668171308	0.608708668171308	34.87643763924525	34.87643763924525	-0.0050725722347609	-0.2906369803270437	-34.87643763924525
2021-08-03	richard	42	f	1	10	outward	ALE	bio-rand	right	0	0	0	261.6722114086151	18.64724373817444		-0.0011999963019459	0.0011999963019459	-0.0687547235328064	0.0687547235328064	-0.143999556233508	0.143999556233508	-8.250566823936772	8.250566823936772	0.0011999963019459	0.0687547235328064	8.250566823936772
2021-08-03	richard	42	f	1	10	outward	ALE	bio-rand	right	0	0	0	262.0471863746643	19.022218704223636		-0.0100628696433577	0.0100628696433577	-0.5765599603547121	0.5765599603547121	-1.207544357202924	1.207544357202924	-69.18719524256545	69.18719524256545	0.0100628696433577	0.5765599603547121	69.18719524256545
2021-08-03	richard	42	f	1	10	outward	ALE	bio-rand	right	0	0	0	262.3138241767884	19.288856506347656		0.0034349586148559	0.0034349586148559	0.1968086314333463	0.1968086314333463	0.412195033782708	0.412195033782708	23.617035772001557	23.617035772001557	-0.0034349586148559	-0.1968086314333463	-23.617035772001557
2021-08-03	richard	42	f	1	10	outward	ALE	bio-rand	right	0	0	0	263.7722415924072	20.747273921966556		0.0061677816316549	0.0061677816316549	0.3533878564521382	0.3533878564521382	0.740133795798588	0.740133795798588	42.40654277425659	42.40654277425659	-0.0061677816316549	-0.3533878564521382	-42.40654277425659
2021-08-03	richard	42	f	1	10	outward	ALE	bio-rand	right	0	0	0	264.555579662323	21.530611991882324		-0.0017454027698667	0.0017454027698667	-0.1000042122638056	0.1000042122638056	-0.209448332384004	0.209448332384004	-12.000505471656671	12.000505471656671	0.0017454027698667	0.1000042122638056	12.000505471656671
2021-08-03	richard	42	f	1	10	outward	ALE	bio-rand	right	0	0	0	265.13889384269714	22.11392617225647		-0.0046153312793879	0.0046153312793879	-0.2644390033636413	0.2644390033636413	-0.553839753526548	0.553839753526548	-31.732680403636955	31.732680403636955	0.0046153312793879	0.2644390033636413	31.732680403636955
2021-08-03	richard	42	f	1	10	outward	ALE	bio-rand	right	0	0	0	266.380610704422	23.355643033981323		-0.0039756022548946	0.0039756022548946	-0.2277852302281539	0.2277852302281539	-0.477072270587352	0.477072270587352	-27.33422762737847	27.33422762737847	0.0039756022548946	0.2277852302281539	27.33422762737847
2021-08-03	richard	42	f	1	11	outward	ALE	bio-rand	right	1	1	0	267.5555257797241	0.2334179878234863	5.0	0.0119697330254934	0.0119697330254934	0.6858151842591297	0.6858151842591297	1.436367963059208	1.436367963059208	82.29782211109556	82.29782211109556	-0.0119697330254934	-0.6858151842591297	-82.29782211109556	7.487258251651987
2021-08-03	richard	42	f	1	11	outward	ALE	bio-rand	right	1	1	1	271.68096017837524	4.358852386474609	87.0	0.0013156659078821	0.0013156659078821	0.075382103770892	0.075382103770892	0.157879908945852	0.157879908945852	9.045852452507049	9.045852452507049	-0.0013156659078821	-0.075382103770892	-9.045852452507049	54.952312726810085
2021-08-03	richard	42	f	1	11	outward	ALE	bio-rand	right	1	1	1	271.9809968471527	4.658889055252075	93.0	-0.0314014214755548	0.0314014214755548	-1.7991689212607562	1.7991689212607562	-3.768170577066576	3.768170577066576	-215.9002705512908	215.9002705512908	0.0314014214755548	1.7991689212607562	215.9002705512908	54.952312726810085
2021-08-03	richard	42	f	1	11	outward	ALE	bio-rand	right	1	1	1	272.230890750885	4.908782958984375	98.0	0.00835026128732	0.00835026128732	0.4784347295949137	0.4784347295949137	1.0020313544784	1.0020313544784	57.41216755138965	57.41216755138965	-0.00835026128732	-0.4784347295949137	-57.41216755138965	54.952312726810085
2021-08-03	richard	42	f	1	11	outward	ALE	bio-rand	right	1	1	1	272.4308235645294	5.108715772628784	102.0	-0.0022453481521403	0.0022453481521403	-0.1286489726551374	0.1286489726551374	-0.2694417782568359	0.2694417782568359	-15.437876718616494	15.437876718616494	0.0022453481521403	0.1286489726551374	15.437876718616494	54.952312726810085
2021-08-03	richard	42	f	1	11	outward	ALE	bio-rand	right	1	0	0	276.3555042743683	9.033396482467651	181.0	-0.001130592781036	0.001130592781036	-0.0647781947013212	0.0647781947013212	-0.13567113372432	0.13567113372432	-7.773383364158545	7.773383364158545	0.001130592781036	0.0647781947013212	7.773383364158545	104.4920296825604
2021-08-03	richard	42	f	1	11	outward	ALE	bio-rand	right	0	0	0	276.63881492614746	9.316707134246826		0.0208334714463282	0.0208334714463282	1.1936699864809168	1.1936699864809168	2.500016573559384	2.500016573559384	143.24039837771002	143.24039837771002	-0.0208334714463282	-1.1936699864809168	-143.24039837771002
2021-08-03	richard	42	f	1	11	outward	ALE	bio-rand	right	0	0	0	277.3639018535614	10.041794061660768		0.0041528311700732	0.0041528311700732	0.2379396990755697	0.2379396990755697	0.498339740408784	0.498339740408784	28.552763889068373	28.552763889068373	-0.0041528311700732	-0.2379396990755697	-28.552763889068373
2021-08-03	richard	42	f	1	11	outward	ALE	bio-rand	right	0	0	0	277.8138241767884	10.491716384887695		-0.0014720745988678	0.0014720745988678	-0.0843436616435385	0.0843436616435385	-0.176648951864136	0.176648951864136	-10.121239397224628	10.121239397224628	0.0014720745988678	0.0843436616435385	10.121239397224628
2021-08-03	richard	42	f	1	11	outward	ALE	bio-rand	right	0	0	0	278.1054811477661	10.78337335586548		0.003927195098348	0.003927195098348	0.2250117044598046	0.2250117044598046	0.47126341180176	0.47126341180176	27.00140453517656	27.00140453517656	-0.003927195098348	-0.2250117044598046	-27.00140453517656
2021-08-03	richard	42	f	1	11	outward	ALE	bio-rand	right	0	0	0	280.0887908935547	12.766683101654053		-0.0019386711142541	0.0019386711142541	-0.1110776727106845	0.1110776727106845	-0.232640533710492	0.232640533710492	-13.329320725282145	13.329320725282145	0.0019386711142541	0.1110776727106845	13.329320725282145
2021-08-03	richard	42	f	1	11	outward	ALE	bio-rand	right	0	0	0	281.088769197464	13.766661405563354		0.005902925545316	0.005902925545316	0.3382127205265667	0.3382127205265667	0.7083510654379199	0.7083510654379199	40.58552646318801	40.58552646318801	-0.005902925545316	-0.3382127205265667	-40.58552646318801
2021-08-03	richard	42	f	1	11	outward	ALE	bio-rand	right	0	0	0	281.29734325408936	13.97523546218872		-0.0024716751634047	0.0024716751634047	-0.1416165551903974	0.1416165551903974	-0.296601019608564	0.296601019608564	-16.993986622847686	16.993986622847686	0.0024716751634047	0.1416165551903974	16.993986622847686
2021-08-03	richard	42	f	1	11	outward	ALE	bio-rand	right	0	0	0	281.67219591140747	14.350088119506836		0.0167735786034049	0.0167735786034049	0.9610552613060424	0.9610552613060424	2.012829432408588	2.012829432408588	115.3266313567251	115.3266313567251	-0.0167735786034049	-0.9610552613060424	-115.3266313567251
2021-08-03	richard	42	f	1	11	outward	ALE	bio-rand	right	0	0	0	281.955579996109	14.633472204208374		-0.0042161333488662	0.0042161333488662	-0.2415666467543912	0.2415666467543912	-0.505936001863944	0.505936001863944	-28.987997610526943	28.987997610526943	0.0042161333488662	0.2415666467543912	28.987997610526943
2021-08-03	richard	42	f	1	11	outward	ALE	bio-rand	right	0	0	0	282.1221573352814	14.800049543380736		0.0017452267395634	0.0017452267395634	0.0999941264703601	0.0999941264703601	0.209427208747608	0.209427208747608	11.999295176443214	11.999295176443214	-0.0017452267395634	-0.0999941264703601	-11.999295176443214
2021-08-03	richard	42	f	1	11	outward	ALE	bio-rand	right	0	0	0	282.3054747581482	14.98336696624756		-0.0012363219462941	0.0012363219462941	-0.0708360296420515	0.0708360296420515	-0.148358633555292	0.148358633555292	-8.500323557046187	8.500323557046187	0.0012363219462941	0.0708360296420515	8.500323557046187
2021-08-03	richard	42	f	1	11	outward	ALE	bio-rand	right	0	0	0	282.5638988018036	15.241791009902954		0.0048160790220011	0.0048160790220011	0.2759410017621561	0.2759410017621561	0.577929482640132	0.577929482640132	33.112920211458736	33.112920211458736	-0.0048160790220011	-0.2759410017621561	-33.112920211458736
2021-08-03	richard	42	f	1	11	outward	ALE	bio-rand	right	0	0	0	282.7722465991974	15.450138807296751		-0.0015419901609771	0.0015419901609771	-0.0883495282746862	0.0883495282746862	-0.185038819317252	0.185038819317252	-10.60194339296235	10.60194339296235	0.0015419901609771	0.0883495282746862	10.60194339296235
2021-08-03	richard	42	f	1	11	outward	ALE	bio-rand	right	0	0	0	283.01381945610046	15.691711664199827		0.0036059001217773	0.0036059001217773	0.2066028583235488	0.2066028583235488	0.432708014613276	0.432708014613276	24.792342998825863	24.792342998825863	-0.0036059001217773	-0.2066028583235488	-24.792342998825863
2021-08-03	richard	42	f	1	11	outward	ALE	bio-rand	right	0	0	0	283.6806004047394	16.358492612838745		-0.0116460958909353	0.0116460958909353	-0.667272142355243	0.667272142355243	-1.397531506912236	1.397531506912236	-80.07265708262916	80.07265708262916	0.0116460958909353	0.667272142355243	80.07265708262916
2021-08-03	richard	42	f	1	11	outward	ALE	bio-rand	right	0	0	0	284.1138246059418	16.791716814041138		0.0022237208468488	0.0022237208468488	0.1274098193396935	0.1274098193396935	0.266846501621856	0.266846501621856	15.289178320763227	15.289178320763227	-0.0022237208468488	-0.1274098193396935	-15.289178320763227
2021-08-03	richard	42	f	1	11	outward	ALE	bio-rand	right	0	0	0	284.44717955589294	17.12507176399231		-0.0145076015779281	0.0145076015779281	-0.8312243412726136	0.8312243412726136	-1.740912189351372	1.740912189351372	-99.74692095271362	99.74692095271362	0.0145076015779281	0.8312243412726136	99.74692095271362
2021-08-03	richard	42	f	1	11	outward	ALE	bio-rand	right	0	0	0	284.76391315460205	17.441805362701416		0.0018895304197963	0.0018895304197963	0.1082621183159106	0.1082621183159106	0.226743650375556	0.226743650375556	12.991454197909285	12.991454197909285	-0.0018895304197963	-0.1082621183159106	-12.991454197909285
2021-08-03	richard	42	f	1	11	outward	ALE	bio-rand	right	0	0	0	285.72224259376526	18.400134801864624		-0.0088454528528211	0.0088454528528211	-0.5068071163486028	0.5068071163486028	-1.061454342338532	1.061454342338532	-60.81685396183233	60.81685396183233	0.0088454528528211	0.5068071163486028	60.81685396183233
2021-08-03	richard	42	f	1	11	outward	ALE	bio-rand	right	0	0	0	288.2888844013214	20.966776609420776		-0.0050343358453262	0.0050343358453262	-0.2884461965886168	0.2884461965886168	-0.604120301439144	0.604120301439144	-34.61354359063402	34.61354359063402	0.0050343358453262	0.2884461965886168	34.61354359063402
2021-08-03	richard	42	f	1	11	outward	ALE	bio-rand	right	0	0	0	288.4721939563751	21.150086164474487		0.0026526124389215	0.0026526124389215	0.1519834974341058	0.1519834974341058	0.31831349267058	0.31831349267058	18.2380196920927	18.2380196920927	-0.0026526124389215	-0.1519834974341058	-18.2380196920927
2021-08-03	richard	42	f	1	11	outward	ALE	bio-rand	right	0	0	0	289.03049421310425	21.708386421203613		-0.0078576041291848	0.0078576041291848	-0.4502075536868575	0.4502075536868575	-0.942912495502176	0.942912495502176	-54.0249064424229	54.0249064424229	0.0078576041291848	0.4502075536868575	54.0249064424229
2021-08-03	richard	42	f	1	11	outward	ALE	bio-rand	right	0	0	0	289.2389144897461	21.91680669784546		0.0051533937587109	0.0051533937587109	0.2952677125431943	0.2952677125431943	0.6184072510453079	0.6184072510453079	35.432125505183315	35.432125505183315	-0.0051533937587109	-0.2952677125431943	-35.432125505183315
2021-08-03	richard	42	f	1	11	outward	ALE	bio-rand	right	0	0	0	289.422167301178	22.100059509277344		-0.001855523988032	0.001855523988032	-0.1063136932995166	0.1063136932995166	-0.2226628785638399	0.2226628785638399	-12.757643195942002	12.757643195942002	0.001855523988032	0.1063136932995166	12.757643195942002
2021-08-03	richard	42	f	1	11	outward	ALE	bio-rand	right	0	0	0	290.03890204429626	22.71679425239563		0.0114905446733785	0.0114905446733785	0.6583597140911172	0.6583597140911172	1.37886536080542	1.37886536080542	79.00316569093405	79.00316569093405	-0.0114905446733785	-0.6583597140911172	-79.00316569093405
2021-08-03	richard	42	f	1	11	outward	ALE	bio-rand	right	0	0	0	290.28879952430725	22.966691732406616		-0.0024110334204767	0.0024110334204767	-0.1381420392583057	0.1381420392583057	-0.2893240104572039	0.2893240104572039	-16.577044710996685	16.577044710996685	0.0024110334204767	0.1381420392583057	16.577044710996685
2021-08-03	richard	42	f	1	11	outward	ALE	bio-rand	right	0	0	0	291.40547800064087	24.083370208740234		0.0159274017444821	0.0159274017444821	0.9125728985681292	0.9125728985681292	1.9112882093378525	1.9112882093378525	109.50874782817552	109.50874782817552	-0.0159274017444821	-0.9125728985681292	-109.50874782817552
2021-08-03	richard	42	f	1	12	outward	ALE	bio-rand	right	1	1	0	291.8307902812958	0.2192933559417724	4.0	-0.0010547503809912	0.0010547503809912	-0.0604327452706113	0.0604327452706113	-0.126570045718944	0.126570045718944	-7.251929432473365	7.251929432473365	0.0010547503809912	0.0604327452706113	7.251929432473365	6.909285244313216
2021-08-03	richard	42	f	1	12	outward	ALE	bio-rand	right	1	1	1	296.09718918800354	4.485692262649536	90.0	0.0017970077020641	0.0017970077020641	0.1029609570807754	0.1029609570807754	0.215640924247692	0.215640924247692	12.355314849693048	12.355314849693048	-0.0017970077020641	-0.1029609570807754	-12.355314849693048	54.952312726810085
2021-08-03	richard	42	f	1	12	outward	ALE	bio-rand	right	1	1	1	296.40550112724304	4.794004201889038	96.0	-0.0325178919536172	0.0325178919536172	-1.8631379676046849	1.8631379676046849	-3.902147034434064	3.902147034434064	-223.57655611256217	223.57655611256217	0.0325178919536172	1.8631379676046849	223.57655611256217	54.952312726810085
2021-08-03	richard	42	f	1	12	outward	ALE	bio-rand	right	1	1	1	296.66385412216187	5.052357196807861	101.0	0.0064841793320395	0.0064841793320395	0.3715161093318206	0.3715161093318206	0.77810151984474	0.77810151984474	44.58193311981847	44.58193311981847	-0.0064841793320395	-0.3715161093318206	-44.58193311981847	54.952312726810085
2021-08-03	richard	42	f	1	12	outward	ALE	bio-rand	right	1	1	1	296.8222844600677	5.210787534713745	104.0	-0.0014666453350916	0.0014666453350916	-0.084032587743299	0.084032587743299	-0.175997440210992	0.175997440210992	-10.083910529195888	10.083910529195888	0.0014666453350916	0.084032587743299	10.083910529195888	54.952312726810085
2021-08-03	richard	42	f	1	12	outward	ALE	bio-rand	right	1	0	0	298.52219128608704	6.910694360733032	138.0	-0.0012944451761515	0.0012944451761515	-0.0741662454045493	0.0741662454045493	-0.15533342113818	0.15533342113818	-8.899949448545923	8.899949448545923	0.0012944451761515	0.0741662454045493	8.899949448545923	71.93566780281094
2021-08-03	richard	42	f	1	12	outward	ALE	bio-rand	right	1	0	0	298.8388090133667	7.227312088012695	144.0	0.0240106966464265	0.0240106966464265	1.375711581009158	1.375711581009158	2.88128359757118	2.88128359757118	165.08538972109898	165.08538972109898	-0.0240106966464265	-1.375711581009158	-165.08538972109898	77.83662545467627
2021-08-03	richard	42	f	1	12	outward	ALE	bio-rand	right	1	0	0	300.280935049057	8.669438123703003	173.0	-0.0018218469969098	0.0018218469969098	-0.104384143841515	0.104384143841515	-0.218621639629176	0.218621639629176	-12.526097260981809	12.526097260981809	0.0018218469969098	0.104384143841515	12.526097260981809	100.02730157012634
2021-08-03	richard	42	f	1	12	outward	ALE	bio-rand	right	1	0	0	300.6640627384186	9.052565813064575	181.0	0.0035759345559459	0.0035759345559459	0.2048859578706882	0.2048859578706882	0.4291121467135079	0.4291121467135079	24.586314944482588	24.586314944482588	-0.0035759345559459	-0.2048859578706882	-24.586314944482588	104.4920296825604
2021-08-03	richard	42	f	1	12	outward	ALE	bio-rand	right	0	0	0	302.2971467971802	10.685649871826172		0.0040704748036274	0.0040704748036274	0.2332210268621925	0.2332210268621925	0.488456976435288	0.488456976435288	27.98652322346311	27.98652322346311	-0.0040704748036274	-0.2332210268621925	-27.98652322346311
2021-08-03	richard	42	f	1	12	outward	ALE	bio-rand	right	0	0	0	302.4555170536041	10.844020128250122		-0.0018312663293735	0.0018312663293735	-0.1049238318375156	0.1049238318375156	-0.21975195952482	0.21975195952482	-12.590859820501878	12.590859820501878	0.0018312663293735	0.1049238318375156	12.590859820501878
2021-08-03	richard	42	f	1	12	outward	ALE	bio-rand	right	0	0	0	302.8638780117035	11.252381086349487		0.0078544540242325	0.0078544540242325	0.4500270659680674	0.4500270659680674	0.9425344829079	0.9425344829079	54.00324791616809	54.00324791616809	-0.0078544540242325	-0.4500270659680674	-54.00324791616809
2021-08-03	richard	42	f	1	12	outward	ALE	bio-rand	right	0	0	0	303.2555294036865	11.64403247833252		-0.0010031397928223	0.0010031397928223	-0.0574756763903455	0.0574756763903455	-0.1203767751386759	0.1203767751386759	-6.8970811668414695	6.8970811668414695	0.0010031397928223	0.0574756763903455	6.8970811668414695
2021-08-03	richard	42	f	1	12	outward	ALE	bio-rand	right	0	0	0	303.93053460121155	12.319037675857544		0.0033592594642184	0.0033592594642184	0.1924713895890925	0.1924713895890925	0.403111135706208	0.403111135706208	23.096566750691103	23.096566750691103	-0.0033592594642184	-0.1924713895890925	-23.096566750691103
2021-08-03	richard	42	f	1	12	outward	ALE	bio-rand	right	0	0	0	305.6971347332001	14.08563780784607		-0.0076999275871689	0.0076999275871689	-0.4411733533011293	0.4411733533011293	-0.923991310460268	0.923991310460268	-52.94080239613551	52.94080239613551	0.0076999275871689	0.4411733533011293	52.94080239613551
2021-08-03	richard	42	f	1	12	outward	ALE	bio-rand	right	0	0	0	306.95555663108826	15.344059705734251		0.0084713088759467	0.0084713088759467	0.4853702455434593	0.4853702455434593	1.016557065113604	1.016557065113604	58.24442946521512	58.24442946521512	-0.0084713088759467	-0.4853702455434593	-58.24442946521512
2021-08-03	richard	42	f	1	12	outward	ALE	bio-rand	right	0	0	0	307.3722023963928	15.760705471038818		0.0057768837192261	0.0057768837192261	0.3309910558494935	0.3309910558494935	0.6932260463071319	0.6932260463071319	39.718926701939225	39.718926701939225	-0.0057768837192261	-0.3309910558494935	-39.718926701939225
2021-08-03	richard	42	f	1	12	outward	ALE	bio-rand	right	0	0	0	307.5805354118347	15.969038486480711		-0.001202075808864	0.001202075808864	-0.0688738705026818	0.0688738705026818	-0.14424909706368	0.14424909706368	-8.264864460321819	8.264864460321819	0.001202075808864	0.0688738705026818	8.264864460321819
2021-08-03	richard	42	f	1	12	outward	ALE	bio-rand	right	0	0	0	307.87220287323	16.260705947875977		0.0030142693732039	0.0030142693732039	0.1727049134001275	0.1727049134001275	0.361712324784468	0.361712324784468	20.7245896080153	20.7245896080153	-0.0030142693732039	-0.1727049134001275	-20.7245896080153
2021-08-03	richard	42	f	1	12	outward	ALE	bio-rand	right	0	0	0	309.4722054004669	17.860708475112915		0.0138835545377368	0.0138835545377368	0.7954690796520213	0.7954690796520213	1.666026544528416	1.666026544528416	95.45628955824256	95.45628955824256	-0.0138835545377368	-0.7954690796520213	-95.45628955824256
2021-08-03	richard	42	f	1	12	outward	ALE	bio-rand	right	0	0	0	309.69713973999023	18.08564281463623		-0.0029756845140344	0.0029756845140344	-0.1704941638166084	0.1704941638166084	-0.357082141684128	0.357082141684128	-20.459299657993014	20.459299657993014	0.0029756845140344	0.1704941638166084	20.459299657993014
2021-08-03	richard	42	f	1	12	outward	ALE	bio-rand	right	0	0	0	311.847177028656	20.235680103302		-0.0155647528926099	0.0155647528926099	-0.8917946499105871	0.8917946499105871	-1.867770347113188	1.867770347113188	-107.01535798927046	107.01535798927046	0.0155647528926099	0.8917946499105871	107.01535798927046
2021-08-03	richard	42	f	1	12	outward	ALE	bio-rand	right	0	0	0	312.088809967041	20.47731304168701		0.0046785399568933	0.0046785399568933	0.2680605938133041	0.2680605938133041	0.561424794827196	0.561424794827196	32.1672712575965	32.1672712575965	-0.0046785399568933	-0.2680605938133041	-32.1672712575965
2021-08-03	richard	42	f	1	12	outward	ALE	bio-rand	right	0	0	0	312.3889021873474	20.777405261993408		-0.0113802881566295	0.0113802881566295	-0.6520424810175859	0.6520424810175859	-1.36563457879554	1.36563457879554	-78.2450977221103	78.2450977221103	0.0113802881566295	0.6520424810175859	78.2450977221103
2021-08-03	richard	42	f	1	12	outward	ALE	bio-rand	right	0	0	0	314.68053698539734	23.06904006004333		-0.0031667087335416	0.0031667087335416	-0.1814390453791516	0.1814390453791516	-0.380005048024992	0.380005048024992	-21.7726854454982	21.7726854454982	0.0031667087335416	0.1814390453791516	21.7726854454982
2021-08-03	richard	42	f	1	12	outward	ALE	bio-rand	right	0	0	0	314.8471841812134	23.23568725585937		0.0015491485337013	0.0015491485337013	0.0887596728199644	0.0887596728199644	0.185897824044156	0.185897824044156	10.651160738395737	10.651160738395737	-0.0015491485337013	-0.0887596728199644	-10.651160738395737
2021-08-03	richard	42	f	1	12	outward	ALE	bio-rand	right	0	0	0	315.2221643924713	23.61066746711731		0.0101167876766316	0.0101167876766316	0.5796492361009525	0.5796492361009525	1.214014521195792	1.214014521195792	69.55790833211431	69.55790833211431	-0.0101167876766316	-0.5796492361009525	-69.55790833211431
2021-08-03	richard	42	f	1	13	outward	ALE	bio-rand	left	1	1	0	316.39714550971985	0.4872004985809326	10.0	-0.0033963665191813	0.0033963665191813	-0.1945974672286266	0.1945974672286266	-0.407563982301756	0.407563982301756	-23.3516960674352	23.3516960674352	-0.0033963665191813	-0.1945974672286266	-23.3516960674352	9.474479724932138
2021-08-03	richard	42	f	1	13	outward	ALE	bio-rand	left	1	1	0	316.57222986221313	0.6622848510742188	13.0	-0.001744181212609	0.001744181212609	-0.0999342221885058	0.0999342221885058	-0.20930174551308	0.20930174551308	-11.9921066626207	11.9921066626207	-0.001744181212609	-0.0999342221885058	-11.9921066626207	10.047736497204795
2021-08-03	richard	42	f	1	13	outward	ALE	bio-rand	left	1	1	0	316.6638596057892	0.7539145946502686	15.0	-0.0013601476559426	0.0013601476559426	-0.0779307202001229	0.0779307202001229	-0.163217718713112	0.163217718713112	-9.351686424014757	9.351686424014757	-0.0013601476559426	-0.0779307202001229	-9.351686424014757	11.090721345705532
2021-08-03	richard	42	f	1	13	outward	ALE	bio-rand	left	1	1	0	316.98094058036804	1.070995569229126	21.0	-0.0023716414322924	0.0023716414322924	-0.1358850445887161	0.1358850445887161	-0.284596971875088	0.284596971875088	-16.306205350645932	16.306205350645932	-0.0023716414322924	-0.1358850445887161	-16.306205350645932	14.118725754974534
2021-08-03	richard	42	f	1	13	outward	ALE	bio-rand	left	1	1	0	317.3054893016815	1.3955442905426023	28.0	-0.0010973997005168	0.0010973997005168	-0.0628763712785331	0.0628763712785331	-0.131687964062016	0.131687964062016	-7.545164553423977	7.545164553423977	-0.0010973997005168	-0.0628763712785331	-7.545164553423977	18.458144897600278
2021-08-03	richard	42	f	1	13	outward	ALE	bio-rand	left	1	1	1	319.3722085952759	3.462263584136963	69.0	0.0083991441055556	0.0083991441055556	0.4812355087705187	0.4812355087705187	1.007897292666672	1.007897292666672	57.74826105246224	57.74826105246224	0.0083991441055556	0.4812355087705187	57.74826105246224	55.10115950125947
2021-08-03	richard	42	f	1	13	outward	ALE	bio-rand	left	1	1	1	319.6971793174744	3.787234306335449	76.0	-0.0015964009780081	0.0015964009780081	-0.091467038450421	0.091467038450421	-0.191568117360972	0.191568117360972	-10.976044614050531	10.976044614050531	-0.0015964009780081	-0.091467038450421	-10.976044614050531	54.952312726810085
2021-08-03	richard	42	f	1	13	outward	ALE	bio-rand	left	1	0	0	323.4221739768982	7.512228965759277	150.0	-0.0160471169316075	0.0160471169316075	-0.9194320735340334	0.9194320735340334	-1.9256540317929	1.9256540317929	-110.33184882408402	110.33184882408402	-0.0160471169316075	-0.9194320735340334	-110.33184882408402	83.13877610715146
2021-08-03	richard	42	f	1	13	outward	ALE	bio-rand	left	1	0	0	324.0308825969696	8.120937585830688	162.0	-0.0085129027394171	0.0085129027394171	-0.4877533983739566	0.4877533983739566	-1.021548328730052	1.021548328730052	-58.5304078048748	58.5304078048748	-0.0085129027394171	-0.4877533983739566	-58.5304078048748	92.7369357869988
2021-08-03	richard	42	f	1	13	outward	ALE	bio-rand	left	1	0	0	324.2638130187988	8.353868007659912	167.0	0.0016755316528567	0.0016755316528567	0.0960008921492678	0.0960008921492678	0.201063798342804	0.201063798342804	11.520107057912144	11.520107057912144	0.0016755316528567	0.0960008921492678	11.520107057912144	95.88900611556936
2021-08-03	richard	42	f	1	13	outward	ALE	bio-rand	left	0	0	0	325.1805727481842	9.270627737045288		0.0022083769233728	0.0022083769233728	0.126530677283347	0.126530677283347	0.265005230804736	0.265005230804736	15.183681274001646	15.183681274001646	0.0022083769233728	0.126530677283347	15.183681274001646
2021-08-03	richard	42	f	1	13	outward	ALE	bio-rand	left	0	0	0	325.463862657547	9.55391764640808		-0.0013270818507121	0.0013270818507121	-0.0760361891142137	0.0760361891142137	-0.159249822085452	0.159249822085452	-9.124342693705646	9.124342693705646	-0.0013270818507121	-0.0760361891142137	-9.124342693705646
2021-08-03	richard	42	f	1	13	outward	ALE	bio-rand	left	0	0	0	327.272185087204	11.362240076065063		-0.0058872674099885	0.0058872674099885	-0.3373155754572563	0.3373155754572563	-0.7064720891986199	0.7064720891986199	-40.47786905487076	40.47786905487076	-0.0058872674099885	-0.3373155754572563	-40.47786905487076
2021-08-03	richard	42	f	1	13	outward	ALE	bio-rand	left	0	0	0	327.5388648509979	11.628919839859009		-0.0049423489674453	0.0049423489674453	-0.283175736715456	0.283175736715456	-0.593081876093436	0.593081876093436	-33.98108840585472	33.98108840585472	-0.0049423489674453	-0.283175736715456	-33.98108840585472
2021-08-03	richard	42	f	1	13	outward	ALE	bio-rand	left	0	0	0	327.7138261795044	11.80388116836548		0.0026933059556852	0.0026933059556852	0.1543150641982106	0.1543150641982106	0.323196714682224	0.323196714682224	18.51780770378528	18.51780770378528	0.0026933059556852	0.1543150641982106	18.51780770378528
2021-08-03	richard	42	f	1	13	outward	ALE	bio-rand	left	0	0	0	328.80556559562683	12.895620584487917		0.0145474576722096	0.0145474576722096	0.8335079272628191	0.8335079272628191	1.745694920665152	1.745694920665152	100.0209512715383	100.0209512715383	0.0145474576722096	0.8335079272628191	100.0209512715383
2021-08-03	richard	42	f	1	13	outward	ALE	bio-rand	left	0	0	0	329.1722345352173	13.26228952407837		-0.0022248246150093	0.0022248246150093	-0.1274730605968511	0.1274730605968511	-0.2669789538011159	0.2669789538011159	-15.296767271622132	15.296767271622132	-0.0022248246150093	-0.1274730605968511	-15.296767271622132
2021-08-03	richard	42	f	1	13	outward	ALE	bio-rand	left	0	0	0	329.6889126300812	13.77896761894226		0.0140426996253284	0.0140426996253284	0.8045874215012598	0.8045874215012598	1.6851239550394082	1.6851239550394082	96.55049058015118	96.55049058015118	0.0140426996253284	0.8045874215012598	96.55049058015118
2021-08-03	richard	42	f	1	13	outward	ALE	bio-rand	left	0	0	0	329.9305067062378	14.020561695098875		-0.0038506214401434	0.0038506214401434	-0.2206243570228037	0.2206243570228037	-0.462074572817208	0.462074572817208	-26.47492284273645	26.47492284273645	-0.0038506214401434	-0.2206243570228037	-26.47492284273645
2021-08-03	richard	42	f	1	13	outward	ALE	bio-rand	left	0	0	0	330.61380887031555	14.703863859176636		-0.030228304207469	0.030228304207469	-1.7319542529255223	1.7319542529255223	-3.62739650489628	3.62739650489628	-207.8345103510627	207.8345103510627	-0.030228304207469	-1.7319542529255223	-207.8345103510627
2021-08-03	richard	42	f	1	13	outward	ALE	bio-rand	left	0	0	0	330.92216086387634	15.012215852737429		0.0050065622016265	0.0050065622016265	0.286854884022924	0.286854884022924	0.60078746419518	0.60078746419518	34.422586082750875	34.422586082750875	0.0050065622016265	0.286854884022924	34.422586082750875
2021-08-03	richard	42	f	1	13	outward	ALE	bio-rand	left	0	0	0	331.13052582740784	15.22058081626892		-0.0011018103487835	0.0011018103487835	-0.0631290828091317	0.0631290828091317	-0.13221724185402	0.13221724185402	-7.57548993709581	7.57548993709581	-0.0011018103487835	-0.0631290828091317	-7.57548993709581
2021-08-03	richard	42	f	1	13	outward	ALE	bio-rand	left	0	0	0	331.57224583625793	15.66230082511902		0.0034120122907095	0.0034120122907095	0.1954939039044184	0.1954939039044184	0.40944147488514	0.40944147488514	23.45926846853021	23.45926846853021	0.0034120122907095	0.1954939039044184	23.45926846853021
2021-08-03	richard	42	f	1	13	outward	ALE	bio-rand	left	0	0	0	331.7472379207611	15.837292909622192		-0.0010637525558237	0.0010637525558237	-0.0609485318949525	0.0609485318949525	-0.127650306698844	0.127650306698844	-7.313823827394302	7.313823827394302	-0.0010637525558237	-0.0609485318949525	-7.313823827394302
2021-08-03	richard	42	f	1	13	outward	ALE	bio-rand	left	0	0	0	332.30548334121704	16.395538330078125		0.0011346106060951	0.0011346106060951	0.0650083991200295	0.0650083991200295	0.136153272731412	0.136153272731412	7.801007894403546	7.801007894403546	0.0011346106060951	0.0650083991200295	7.801007894403546
2021-08-03	richard	42	f	1	13	outward	ALE	bio-rand	left	0	0	0	332.5972466468811	16.687301635742188		-0.0218173088116795	0.0218173088116795	-1.2500397152428169	1.2500397152428169	-2.61807705740154	2.61807705740154	-150.004765829138	150.004765829138	-0.0218173088116795	-1.2500397152428169	-150.004765829138
2021-08-03	richard	42	f	1	13	outward	ALE	bio-rand	left	0	0	0	335.5388321876526	19.628887176513672		-0.0076687488234275	0.0076687488234275	-0.4393869417283115	0.4393869417283115	-0.9202498588113	0.9202498588113	-52.72643300739739	52.72643300739739	-0.0076687488234275	-0.4393869417283115	-52.72643300739739
2021-08-03	richard	42	f	1	13	outward	ALE	bio-rand	left	0	0	0	336.4388587474823	20.528913736343384		-0.0043660483664739	0.0043660483664739	-0.2501561445489418	0.2501561445489418	-0.5239258039768679	0.5239258039768679	-30.018737345873017	30.018737345873017	-0.0043660483664739	-0.2501561445489418	-30.018737345873017
2021-08-03	richard	42	f	1	13	outward	ALE	bio-rand	left	0	0	0	337.50547552108765	21.59553050994873		-0.0129216316343765	0.0129216316343765	-0.7403549570725055	0.7403549570725055	-1.55059579612518	1.55059579612518	-88.84259484870067	88.84259484870067	-0.0129216316343765	-0.7403549570725055	-88.84259484870067
2021-08-03	richard	42	f	1	13	outward	ALE	bio-rand	left	0	0	0	337.7555727958679	21.845627784729004		0.0015732836967405	0.0015732836967405	0.0901425157999707	0.0901425157999707	0.1887940436088599	0.1887940436088599	10.817101895996492	10.817101895996492	0.0015732836967405	0.0901425157999707	10.817101895996492
2021-08-03	richard	42	f	1	14	inward	ALE	bio-rand	left	1	1	1	343.7471742630005	3.528909206390381	71.0	-0.0025400932771767	0.0025400932771767	-0.1455366243517789	0.1455366243517789	-0.304811193261204	0.304811193261204	-17.46439492221347	17.46439492221347	-0.0025400932771767	-0.1455366243517789	-17.46439492221347	54.65472438159163
2021-08-03	richard	42	f	1	14	inward	ALE	bio-rand	left	1	1	1	344.1138198375702	3.895554780960083	78.0	-0.0020248389468503	0.0020248389468503	-0.1160147258482366	0.1160147258482366	-0.242980673622036	0.242980673622036	-13.921767101788394	13.921767101788394	-0.0020248389468503	-0.1160147258482366	-13.921767101788394	54.65472438159163
2021-08-03	richard	42	f	1	14	inward	ALE	bio-rand	left	1	1	1	344.7638885974884	4.545623540878296	91.0	-0.0016973203160787	0.0016973203160787	-0.0972492905931204	0.0972492905931204	-0.203678437929444	0.203678437929444	-11.669914871174448	11.669914871174448	-0.0016973203160787	-0.0972492905931204	-11.669914871174448	54.65472438159163
2021-08-03	richard	42	f	1	14	inward	ALE	bio-rand	left	1	1	1	345.17220973968506	4.953944683074951	99.0	0.0013906299478672	0.0013906299478672	0.0796772268772882	0.0796772268772882	0.166875593744064	0.166875593744064	9.561267225274593	9.561267225274593	0.0013906299478672	0.0796772268772882	9.561267225274593	54.65472438159163
2021-08-03	richard	42	f	1	14	inward	ALE	bio-rand	left	1	1	1	345.447156906128	5.228891849517822	105.0	-0.00170185397475	0.00170185397475	-0.0975090501007387	0.0975090501007387	-0.20422247697	0.20422247697	-11.701086012088654	11.701086012088654	-0.00170185397475	-0.0975090501007387	-11.701086012088654	54.65472438159163
2021-08-03	richard	42	f	1	14	inward	ALE	bio-rand	left	1	1	1	345.98930048942566	5.771035432815552	115.0	0.0023220904382641	0.0023220904382641	0.1330459817602166	0.1330459817602166	0.278650852591692	0.278650852591692	15.965517811225991	15.965517811225991	0.0023220904382641	0.1330459817602166	15.965517811225991	54.65472438159163
2021-08-03	richard	42	f	1	14	inward	ALE	bio-rand	left	0	0	0	349.7389154434204	9.520650386810305		-0.009723358057395	0.009723358057395	-0.5571073793832564	0.5571073793832564	-1.1668029668874	1.1668029668874	-66.85288552599077	66.85288552599077	-0.009723358057395	-0.5571073793832564	-66.85288552599077
2021-08-03	richard	42	f	1	14	inward	ALE	bio-rand	left	0	0	0	350.55557680130005	10.33731174468994		0.0080274075484545	0.0080274075484545	0.4599365729579018	0.4599365729579018	0.96328890581454	0.96328890581454	55.19238875494822	55.19238875494822	0.0080274075484545	0.4599365729579018	55.19238875494822
2021-08-03	richard	42	f	1	14	inward	ALE	bio-rand	left	0	0	0	350.7972254753113	10.578960418701172		-0.0023548115820264	0.0023548115820264	-0.1349207651986371	0.1349207651986371	-0.282577389843168	0.282577389843168	-16.19049182383646	16.19049182383646	-0.0023548115820264	-0.1349207651986371	-16.19049182383646
2021-08-03	richard	42	f	1	14	inward	ALE	bio-rand	left	0	0	0	351.2805247306824	11.062259674072266		0.0020077740726839	0.0020077740726839	0.11503698058058	0.11503698058058	0.240932888722068	0.240932888722068	13.804437669669609	13.804437669669609	0.0020077740726839	0.11503698058058	13.804437669669609
2021-08-03	richard	42	f	1	14	inward	ALE	bio-rand	left	0	0	0	353.03048276901245	12.812217712402344		-0.0076343731905169	0.0076343731905169	-0.4374173630444431	0.4374173630444431	-0.916124782862028	0.916124782862028	-52.49008356533317	52.49008356533317	-0.0076343731905169	-0.4374173630444431	-52.49008356533317
2021-08-03	richard	42	f	1	14	inward	ALE	bio-rand	left	0	0	0	353.2143943309784	12.996129274368286		0.0019968144269322	0.0019968144269322	0.1144090391340491	0.1144090391340491	0.239617731231864	0.239617731231864	13.7290846960859	13.7290846960859	0.0019968144269322	0.1144090391340491	13.7290846960859
2021-08-03	richard	42	f	1	14	inward	ALE	bio-rand	left	0	0	0	353.722234249115	13.503969192504885		-0.0105783764374402	0.0105783764374402	-0.606096323965959	0.606096323965959	-1.269405172492824	1.269405172492824	-72.73155887591508	72.73155887591508	-0.0105783764374402	-0.606096323965959	-72.73155887591508
2021-08-03	richard	42	f	1	14	inward	ALE	bio-rand	left	0	0	0	353.955495595932	13.7372305393219		0.0042472034427318	0.0042472034427318	0.2433468320019653	0.2433468320019653	0.509664413127816	0.509664413127816	29.201619840235843	29.201619840235843	0.0042472034427318	0.2433468320019653	29.201619840235843
2021-08-03	richard	42	f	1	14	inward	ALE	bio-rand	left	0	0	0	354.1555411815644	13.937276124954224		-0.0014364227140578	0.0014364227140578	-0.082300959112239	0.082300959112239	-0.172370725686936	0.172370725686936	-9.87611509346868	9.87611509346868	-0.0014364227140578	-0.082300959112239	-9.87611509346868
2021-08-03	richard	42	f	1	14	inward	ALE	bio-rand	left	0	0	0	354.75557708740234	14.537312030792236		-0.0060834801856913	0.0060834801856913	-0.3485577393915738	0.3485577393915738	-0.730017622282956	0.730017622282956	-41.82692872698885	41.82692872698885	-0.0060834801856913	-0.3485577393915738	-41.82692872698885
2021-08-03	richard	42	f	1	14	inward	ALE	bio-rand	left	0	0	0	354.9639163017273	14.745651245117188		0.0015366562038925	0.0015366562038925	0.0880439150456347	0.0880439150456347	0.1843987444671	0.1843987444671	10.565269805476172	10.565269805476172	0.0015366562038925	0.0880439150456347	10.565269805476172
2021-08-03	richard	42	f	1	14	inward	ALE	bio-rand	left	0	0	0	355.99724674224854	15.778981685638428		-0.0010838569494558	0.0010838569494558	-0.0621004287997415	0.0621004287997415	-0.130062833934696	0.130062833934696	-7.452051455968983	7.452051455968983	-0.0010838569494558	-0.0621004287997415	-7.452051455968983
2021-08-03	richard	42	f	1	14	inward	ALE	bio-rand	left	0	0	0	356.30551958084106	16.087254524230957		0.0241303241904818	0.0241303241904818	1.382565734397042	1.382565734397042	2.895638902857816	2.895638902857816	165.90788812764504	165.90788812764504	0.0241303241904818	1.382565734397042	165.90788812764504
2021-08-03	richard	42	f	1	14	inward	ALE	bio-rand	left	0	0	0	356.59723567962646	16.378970623016357		-0.0077193454855278	0.0077193454855278	-0.4422859169241082	0.4422859169241082	-0.926321458263336	0.926321458263336	-53.07431003089299	53.07431003089299	-0.0077193454855278	-0.4422859169241082	-53.07431003089299
2021-08-03	richard	42	f	1	14	inward	ALE	bio-rand	left	0	0	0	356.8388440608978	16.62057900428772		0.0031610487072393	0.0031610487072393	0.1811147497600968	0.1811147497600968	0.379325844868716	0.379325844868716	21.733769971211625	21.733769971211625	0.0031610487072393	0.1811147497600968	21.733769971211625
2021-08-03	richard	42	f	1	14	inward	ALE	bio-rand	left	0	0	0	357.147145986557	16.9288809299469		-0.0016881366894124	0.0016881366894124	-0.0967231075445176	0.0967231075445176	-0.202576402729488	0.202576402729488	-11.606772905342112	11.606772905342112	-0.0016881366894124	-0.0967231075445176	-11.606772905342112
2021-08-03	richard	42	f	1	14	inward	ALE	bio-rand	left	0	0	0	357.9971513748169	17.778886318206787		-0.0047977489764695	0.0047977489764695	-0.2748907675149128	0.2748907675149128	-0.5757298771763399	0.5757298771763399	-32.98689210178954	32.98689210178954	-0.0047977489764695	-0.2748907675149128	-32.98689210178954
2021-08-03	richard	42	f	1	14	inward	ALE	bio-rand	left	0	0	0	358.5972480773926	18.37898302078247		0.0011864175433541	0.0011864175433541	0.0679767179744693	0.0679767179744693	0.142370105202492	0.142370105202492	8.157206156936317	8.157206156936317	0.0011864175433541	0.0679767179744693	8.157206156936317
2021-08-03	richard	42	f	1	14	inward	ALE	bio-rand	left	0	0	0	359.20549511909485	18.98723006248474		-0.0190134701957539	0.0190134701957539	-1.0893915961144776	1.0893915961144776	-2.281616423490468	2.281616423490468	-130.7269915337373	130.7269915337373	-0.0190134701957539	-1.0893915961144776	-130.7269915337373
2021-08-03	richard	42	f	1	14	inward	ALE	bio-rand	left	0	0	0	359.46389079093933	19.245625734329224		0.0037133612593772	0.0037133612593772	0.2127599279696977	0.2127599279696977	0.445603351125264	0.445603351125264	25.53119135636373	25.53119135636373	0.0037133612593772	0.2127599279696977	25.53119135636373
2021-08-03	richard	42	f	1	14	inward	ALE	bio-rand	left	0	0	0	359.7638599872589	19.545594930648804		-0.0133832835914818	0.0133832835914818	-0.7668056658185938	0.7668056658185938	-1.605994030977816	1.605994030977816	-92.01667989823125	92.01667989823125	-0.0133832835914818	-0.7668056658185938	-92.01667989823125
2021-08-03	richard	42	f	1	14	inward	ALE	bio-rand	left	0	0	0	360.0638659000397	19.845600843429565		0.0012275265045217	0.0012275265045217	0.0703320879495399	0.0703320879495399	0.147303180542604	0.147303180542604	8.439850553944797	8.439850553944797	0.0012275265045217	0.0703320879495399	8.439850553944797
2021-08-03	richard	42	f	1	14	inward	ALE	bio-rand	left	0	0	0	360.7305872440338	20.512322187423703		-0.0030783666926749	0.0030783666926749	-0.1763774192839175	0.1763774192839175	-0.369404003120988	0.369404003120988	-21.165290314070106	21.165290314070106	-0.0030783666926749	-0.1763774192839175	-21.165290314070106
2021-08-03	richard	42	f	1	14	inward	ALE	bio-rand	left	0	0	0	363.7721979618073	23.553932905197144		0.0010602977592254	0.0010602977592254	0.0607505866307937	0.0607505866307937	0.127235731107048	0.127235731107048	7.290070395695252	7.290070395695252	0.0010602977592254	0.0607505866307937	7.290070395695252
2021-08-03	richard	42	f	1	14	inward	ALE	bio-rand	left	0	0	0	364.2638735771179	24.04560852050781		0.0046607592855098	0.0046607592855098	0.2670418363861206	0.2670418363861206	0.5592911142611761	0.5592911142611761	32.04502036633448	32.04502036633448	0.0046607592855098	0.2670418363861206	32.04502036633448
2021-08-03	richard	42	f	1	14	inward	ALE	bio-rand	left	0	0	0	364.4471905231476	24.22892546653748		-0.0016898747467687	0.0016898747467687	-0.0968226908955852	0.0968226908955852	-0.202784969612244	0.202784969612244	-11.61872290747023	11.61872290747023	-0.0016898747467687	-0.0968226908955852	-11.61872290747023
2021-08-03	richard	42	f	1	15	outward	ALE	bio-rand	right	1	1	0	366.1554977893829	1.6441917419433594	33.0	-0.0029498669099932	0.0029498669099932	-0.1690149240679078	0.1690149240679078	-0.353984029199184	0.353984029199184	-20.28179088814894	20.28179088814894	0.0029498669099932	0.1690149240679078	20.28179088814894	21.70083325119407
2021-08-03	richard	42	f	1	15	outward	ALE	bio-rand	right	1	1	0	366.31403493881226	1.8027288913726809	36.0	0.0012530852449609	0.0012530852449609	0.0717964959063764	0.0717964959063764	0.150370229395308	0.150370229395308	8.615579508765178	8.615579508765178	-0.0012530852449609	-0.0717964959063764	-8.615579508765178	24.43879639830173
2021-08-03	richard	42	f	1	15	outward	ALE	bio-rand	right	1	1	1	367.8395879268646	3.328281879425049	67.0	-0.0057742900354968	0.0057742900354968	-0.3308424487184129	0.3308424487184129	-0.6929148042596159	0.6929148042596159	-39.70109384620955	39.70109384620955	0.0057742900354968	0.3308424487184129	39.70109384620955	52.50278696248332
2021-08-03	richard	42	f	1	15	outward	ALE	bio-rand	right	1	1	1	368.0308184623718	3.519512414932251	70.0	0.0016548064422457	0.0016548064422457	0.0948134250517378	0.0948134250517378	0.1985767730694839	0.1985767730694839	11.377611006208538	11.377611006208538	-0.0016548064422457	-0.0948134250517378	-11.377611006208538	54.952312726810085
2021-08-03	richard	42	f	1	15	outward	ALE	bio-rand	right	1	1	1	368.2308027744293	3.719496726989746	74.0	-0.0101020009258411	0.0101020009258411	-0.5788020176879451	0.5788020176879451	-1.212240111100932	1.212240111100932	-69.45624212255342	69.45624212255342	0.0101020009258411	0.5788020176879451	69.45624212255342	54.952312726810085
2021-08-03	richard	42	f	1	15	outward	ALE	bio-rand	right	1	1	1	368.5638210773468	4.052515029907227	81.0	0.0014140790150477	0.0014140790150477	0.0810207594602496	0.0810207594602496	0.169689481805724	0.169689481805724	9.722491135229957	9.722491135229957	-0.0014140790150477	-0.0810207594602496	-9.722491135229957	54.952312726810085
2021-08-03	richard	42	f	1	15	outward	ALE	bio-rand	right	1	0	0	371.88955426216125	7.37824821472168	148.0	-0.0018411670216349	0.0018411670216349	-0.1054910997183517	0.1054910997183517	-0.220940042596188	0.220940042596188	-12.658931966202204	12.658931966202204	0.0018411670216349	0.1054910997183517	12.658931966202204	81.97627779344282
2021-08-03	richard	42	f	1	15	outward	ALE	bio-rand	right	1	0	0	372.1471676826477	7.63586163520813	153.0	0.0013448304924285	0.0013448304924285	0.0770531113766532	0.0770531113766532	0.16137965909142	0.16137965909142	9.246373365198393	9.246373365198393	-0.0013448304924285	-0.0770531113766532	-9.246373365198393	86.32070843070353
2021-08-03	richard	42	f	1	15	outward	ALE	bio-rand	right	1	0	0	373.7391924858093	9.227886438369753	184.0	-0.0011199510655227	0.0011199510655227	-0.0641684693156302	0.0641684693156302	-0.134394127862724	0.134394127862724	-7.700216317875628	7.700216317875628	0.0011199510655227	0.0641684693156302	7.700216317875628	105.54611519286978
2021-08-03	richard	42	f	1	15	outward	ALE	bio-rand	right	0	0	0	373.9555203914642	9.444214344024658		0.0134422645125378	0.0134422645125378	0.7701850236668968	0.7701850236668968	1.613071741504536	1.613071741504536	92.4222028400276	92.4222028400276	-0.0134422645125378	-0.7701850236668968	-92.4222028400276
2021-08-03	richard	42	f	1	15	outward	ALE	bio-rand	right	0	0	0	374.3222343921661	9.810928344726562		-0.0032991195589536	0.0032991195589536	-0.1890256268371028	0.1890256268371028	-0.395894347074432	0.395894347074432	-22.683075220452345	22.683075220452345	0.0032991195589536	0.1890256268371028	22.683075220452345
2021-08-03	richard	42	f	1	15	outward	ALE	bio-rand	right	0	0	0	374.93888878822327	10.427582740783691		-0.0037773189637449	0.0037773189637449	-0.2164244344973123	0.2164244344973123	-0.453278275649388	0.453278275649388	-25.970932139677487	25.970932139677487	0.0037773189637449	0.2164244344973123	25.970932139677487
2021-08-03	richard	42	f	1	15	outward	ALE	bio-rand	right	0	0	0	375.7472462654114	11.235940217971802		0.0125184553250966	0.0125184553250966	0.7172546561511061	0.7172546561511061	1.502214639011592	1.502214639011592	86.07055873813273	86.07055873813273	-0.0125184553250966	-0.7172546561511061	-86.07055873813273
2021-08-03	richard	42	f	1	15	outward	ALE	bio-rand	right	0	0	0	376.03884100914	11.52753496170044		-0.0022639284705926	0.0022639284705926	-0.1297135464844633	0.1297135464844633	-0.271671416471112	0.271671416471112	-15.565625578135595	15.565625578135595	0.0022639284705926	0.1297135464844633	15.565625578135595
2021-08-03	richard	42	f	1	15	outward	ALE	bio-rand	right	0	0	0	376.40548825263977	11.894182205200195		0.0095172482690738	0.0095172482690738	0.5452981583961168	0.5452981583961168	1.142069792288856	1.142069792288856	65.43577900753402	65.43577900753402	-0.0095172482690738	-0.5452981583961168	-65.43577900753402
2021-08-03	richard	42	f	1	15	outward	ALE	bio-rand	right	0	0	0	376.68877720832825	12.177471160888672		-0.0013512897675223	0.0013512897675223	-0.0774232005782419	0.0774232005782419	-0.1621547721026759	0.1621547721026759	-9.290784069389035	9.290784069389035	0.0013512897675223	0.0774232005782419	9.290784069389035
2021-08-03	richard	42	f	1	15	outward	ALE	bio-rand	right	0	0	0	377.4971442222595	12.985838174819946		0.0018116778913074	0.0018116778913074	0.1038014970090747	0.1038014970090747	0.217401346956888	0.217401346956888	12.456179641088966	12.456179641088966	-0.0018116778913074	-0.1038014970090747	-12.456179641088966
2021-08-03	richard	42	f	1	15	outward	ALE	bio-rand	right	0	0	0	378.29716539382935	13.78585934638977		0.002282149811866	0.002282149811866	0.1307575524364966	0.1307575524364966	0.27385797742392	0.27385797742392	15.690906292379598	15.690906292379598	-0.002282149811866	-0.1307575524364966	-15.690906292379598
2021-08-03	richard	42	f	1	15	outward	ALE	bio-rand	right	0	0	0	379.1305274963379	14.619221448898315		0.013303208042147	0.013303208042147	0.7622176747995181	0.7622176747995181	1.59638496505764	1.59638496505764	91.46612097594218	91.46612097594218	-0.013303208042147	-0.7622176747995181	-91.46612097594218
2021-08-03	richard	42	f	1	15	outward	ALE	bio-rand	right	0	0	0	384.7138597965241	20.202553749084476		0.0042735744931791	0.0042735744931791	0.2448577818939222	0.2448577818939222	0.512828939181492	0.512828939181492	29.38293382727067	29.38293382727067	-0.0042735744931791	-0.2448577818939222	-29.38293382727067
2021-08-03	richard	42	f	1	15	outward	ALE	bio-rand	right	0	0	0	385.13059759140015	20.61929154396057		0.0016411780720716	0.0016411780720716	0.0940325769591199	0.0940325769591199	0.196941368648592	0.196941368648592	11.283909235094391	11.283909235094391	-0.0016411780720716	-0.0940325769591199	-11.283909235094391
2021-08-03	richard	42	f	1	15	outward	ALE	bio-rand	right	0	0	0	385.72223353385925	21.21092748641968		0.0079530711626003	0.0079530711626003	0.4556774117842001	0.4556774117842001	0.954368539512036	0.954368539512036	54.681289414104015	54.681289414104015	-0.0079530711626003	-0.4556774117842001	-54.681289414104015
2021-08-03	richard	42	f	1	15	outward	ALE	bio-rand	right	0	0	0	386.0471704006195	21.53586435317993		-0.0014900696294198	0.0014900696294198	-0.0853747009463771	0.0853747009463771	-0.178808355530376	0.178808355530376	-10.244964113565256	10.244964113565256	0.0014900696294198	0.0853747009463771	10.244964113565256
2021-08-03	richard	42	f	1	15	outward	ALE	bio-rand	right	0	0	0	386.7971470355988	22.28584098815918		0.0043831265493525	0.0043831265493525	0.2511346523496382	0.2511346523496382	0.5259751859223001	0.5259751859223001	30.136158281956583	30.136158281956583	-0.0043831265493525	-0.2511346523496382	-30.136158281956583
2021-08-03	richard	42	f	1	15	outward	ALE	bio-rand	right	0	0	0	388.63051104545593	24.11920499801636		-0.004808873619879	0.004808873619879	-0.2755281626308652	0.2755281626308652	-0.57706483438548	0.57706483438548	-33.06337951570383	33.06337951570383	0.004808873619879	0.2755281626308652	33.06337951570383
2021-08-03	richard	42	f	1	16	outward	ALE	bio-rand	right	1	1	0	388.9971511363983	0.1812045574188232	4.0	0.0051283793299618	0.0051283793299618	0.2938344913489401	0.2938344913489401	0.615405519595416	0.615405519595416	35.26013896187281	35.26013896187281	-0.0051283793299618	-0.2938344913489401	-35.26013896187281	6.909285244313216
2021-08-03	richard	42	f	1	16	outward	ALE	bio-rand	right	1	1	0	389.7896480560303	0.9737014770507812	20.0	0.0086517752418725	0.0086517752418725	0.4957102066550712	0.4957102066550712	1.0382130290247	1.0382130290247	59.48522479860855	59.48522479860855	-0.0086517752418725	-0.4957102066550712	-59.48522479860855	13.844270030937308
2021-08-03	richard	42	f	1	16	outward	ALE	bio-rand	right	1	1	0	390.0138311386109	1.1978845596313477	24.0	-0.0017657391673081	0.0017657391673081	-0.1011694020076984	0.1011694020076984	-0.211888700076972	0.211888700076972	-12.140328240923816	12.140328240923816	0.0017657391673081	0.1011694020076984	12.140328240923816	15.446719144724124
2021-08-03	richard	42	f	1	16	outward	ALE	bio-rand	right	1	1	1	392.9971981048584	4.181251525878906	84.0	0.0014240513391342	0.0014240513391342	0.0815921315423427	0.0815921315423427	0.170886160696104	0.170886160696104	9.79105578508113	9.79105578508113	-0.0014240513391342	-0.0815921315423427	-9.79105578508113	54.952312726810085
2021-08-03	richard	42	f	1	16	outward	ALE	bio-rand	right	1	1	1	393.30575704574585	4.489810466766357	90.0	-0.0319157535562993	0.0319157535562993	-1.828637978755598	1.828637978755598	-3.8298904267559166	3.8298904267559166	-219.43655745067176	219.43655745067176	0.0319157535562993	1.828637978755598	219.43655745067176	54.952312726810085
2021-08-03	richard	42	f	1	16	outward	ALE	bio-rand	right	1	1	1	393.5722155570984	4.7562689781188965	95.0	0.0057068979799955	0.0057068979799955	0.3269811683654771	0.3269811683654771	0.68482775759946	0.68482775759946	39.23774020385725	39.23774020385725	-0.0057068979799955	-0.3269811683654771	-39.23774020385725	54.952312726810085
2021-08-03	richard	42	f	1	16	outward	ALE	bio-rand	right	1	1	1	393.7638740539551	4.947927474975586	99.0	-0.0018099752930456	0.0018099752930456	-0.1037039453144672	0.1037039453144672	-0.217197035165472	0.217197035165472	-12.444473437736072	12.444473437736072	0.0018099752930456	0.1037039453144672	12.444473437736072	54.952312726810085
2021-08-03	richard	42	f	1	16	outward	ALE	bio-rand	right	0	0	0	399.9471859931946	11.131239414215088		0.0196545515560188	0.0196545515560188	1.1261228523821625	1.1261228523821625	2.358546186722256	2.358546186722256	135.13474228585946	135.13474228585946	-0.0196545515560188	-1.1261228523821625	-135.13474228585946
2021-08-03	richard	42	f	1	16	outward	ALE	bio-rand	right	0	0	0	400.40548825263977	11.589541673660278		0.0043881702641754	0.0043881702641754	0.2514236359220579	0.2514236359220579	0.526580431701048	0.526580431701048	30.170836310646948	30.170836310646948	-0.0043881702641754	-0.2514236359220579	-30.170836310646948
2021-08-03	richard	42	f	1	16	outward	ALE	bio-rand	right	0	0	0	400.6054782867432	11.789531707763672		-0.0030202474926766	0.0030202474926766	-0.1730474344153381	0.1730474344153381	-0.362429699121192	0.362429699121192	-20.76569212984058	20.76569212984058	0.0030202474926766	0.1730474344153381	20.76569212984058
2021-08-03	richard	42	f	1	16	outward	ALE	bio-rand	right	0	0	0	400.9222099781037	12.106263399124146		0.0072091305471317	0.0072091305471317	0.4130527543094844	0.4130527543094844	0.8650956656558041	0.8650956656558041	49.56633051713813	49.56633051713813	-0.0072091305471317	-0.4130527543094844	-49.56633051713813
2021-08-03	richard	42	f	1	16	outward	ALE	bio-rand	right	0	0	0	401.30557107925415	12.489624500274658		0.0051146010156227	0.0051146010156227	0.2930450520885051	0.2930450520885051	0.613752121874724	0.613752121874724	35.16540625062061	35.16540625062061	-0.0051146010156227	-0.2930450520885051	-35.16540625062061
2021-08-03	richard	42	f	1	16	outward	ALE	bio-rand	right	0	0	0	401.48056864738464	12.664622068405151		-0.0019605671713535	0.0019605671713535	-0.1123322243704576	0.1123322243704576	-0.2352680605624199	0.2352680605624199	-13.479866924454914	13.479866924454914	0.0019605671713535	0.1123322243704576	13.479866924454914
2021-08-03	richard	42	f	1	16	outward	ALE	bio-rand	right	0	0	0	402.29714465141296	13.481198072433472		0.0052291277907947	0.0052291277907947	0.2996069529471044	0.2996069529471044	0.627495334895364	0.627495334895364	35.95283435365253	35.95283435365253	-0.0052291277907947	-0.2996069529471044	-35.95283435365253
2021-08-03	richard	42	f	1	16	outward	ALE	bio-rand	right	0	0	0	402.68880105018616	13.872854471206663		-0.0050172083343794	0.0050172083343794	-0.287464862497801	0.287464862497801	-0.602065000125528	0.602065000125528	-34.49578349973613	34.49578349973613	0.0050172083343794	0.287464862497801	34.49578349973613
2021-08-03	richard	42	f	1	16	outward	ALE	bio-rand	right	0	0	0	404.2638576030731	15.447911024093628		0.0071204966365028	0.0071204966365028	0.4079744053087087	0.4079744053087087	0.854459596380336	0.854459596380336	48.956928637045046	48.956928637045046	-0.0071204966365028	-0.4079744053087087	-48.956928637045046
2021-08-03	richard	42	f	1	16	outward	ALE	bio-rand	right	0	0	0	404.5305371284485	15.714590549468994		-0.0010223037817666	0.0010223037817666	-0.0585736920754893	0.0585736920754893	-0.122676453811992	0.122676453811992	-7.028843049058722	7.028843049058722	0.0010223037817666	0.0585736920754893	7.028843049058722
2021-08-03	richard	42	f	1	16	outward	ALE	bio-rand	right	0	0	0	405.5887682437897	16.77282166481018		0.0014811418495775	0.0014811418495775	0.0848631768409913	0.0848631768409913	0.1777370219493	0.1777370219493	10.183581220918969	10.183581220918969	-0.0014811418495775	-0.0848631768409913	-10.183581220918969
2021-08-03	richard	42	f	1	16	outward	ALE	bio-rand	right	0	0	0	406.3472340106964	17.53128743171692		0.0124474738870021	0.0124474738870021	0.7131877193245222	0.7131877193245222	1.493696866440252	1.493696866440252	85.58252631894266	85.58252631894266	-0.0124474738870021	-0.7131877193245222	-85.58252631894266
2021-08-03	richard	42	f	1	16	outward	ALE	bio-rand	right	0	0	0	406.6805703639984	17.86462378501892		-0.001303082821404	0.001303082821404	-0.0746611460224488	0.0746611460224488	-0.15636993856848	0.15636993856848	-8.959337522693858	8.959337522693858	0.001303082821404	0.0746611460224488	8.959337522693858
2021-08-03	richard	42	f	1	16	outward	ALE	bio-rand	right	0	0	0	407.7722482681274	18.95630168914795		-0.0063389772448604	0.0063389772448604	-0.3631966425599675	0.3631966425599675	-0.760677269383248	0.760677269383248	-43.583597107196105	43.583597107196105	0.0063389772448604	0.3631966425599675	43.583597107196105
2021-08-03	richard	42	f	1	16	outward	ALE	bio-rand	right	0	0	0	407.9555220603943	19.139575481414795		-0.0036907428607197	0.0036907428607197	-0.2114639891872786	0.2114639891872786	-0.442889143286364	0.442889143286364	-25.37567870247344	25.37567870247344	0.0036907428607197	0.2114639891872786	25.37567870247344
2021-08-03	richard	42	f	1	16	outward	ALE	bio-rand	right	0	0	0	408.3555793762207	19.53963279724121		-0.0042765588943392	0.0042765588943392	-0.2450287754847699	0.2450287754847699	-0.513187067320704	0.513187067320704	-29.40345305817239	29.40345305817239	0.0042765588943392	0.2450287754847699	29.40345305817239
2021-08-03	richard	42	f	1	16	outward	ALE	bio-rand	right	0	0	0	408.6806089878082	19.864662408828732		-0.018193725892501	0.018193725892501	-1.0424237072581943	1.0424237072581943	-2.18324710710012	2.18324710710012	-125.09084487098332	125.09084487098332	0.018193725892501	1.0424237072581943	125.09084487098332
2021-08-03	richard	42	f	1	16	outward	ALE	bio-rand	right	0	0	0	408.9138171672821	20.09787058830261		0.0036697878433193	0.0036697878433193	0.2102633551306125	0.2102633551306125	0.440374541198316	0.440374541198316	25.231602615673506	25.231602615673506	-0.0036697878433193	-0.2102633551306125	-25.231602615673506
2021-08-03	richard	42	f	1	16	outward	ALE	bio-rand	right	0	0	0	410.1389019489288	21.32295536994934		0.0239303704393536	0.0239303704393536	1.371109228359587	1.371109228359587	2.8716444527224323	2.8716444527224323	164.53310740315044	164.53310740315044	-0.0239303704393536	-1.371109228359587	-164.53310740315044
2021-08-03	richard	42	f	1	16	outward	ALE	bio-rand	right	0	0	0	410.9805634021759	22.16461682319641		0.0036264206743308	0.0036264206743308	0.2077785993781408	0.2077785993781408	0.435170480919696	0.435170480919696	24.9334319253769	24.9334319253769	-0.0036264206743308	-0.2077785993781408	-24.9334319253769
2021-08-03	richard	42	f	1	16	outward	ALE	bio-rand	right	0	0	0	411.1471951007843	22.33124852180481		-0.0013770444093143	0.0013770444093143	-0.0788988328557948	0.0788988328557948	-0.165245329117716	0.165245329117716	-9.467859942695377	9.467859942695377	0.0013770444093143	0.0788988328557948	9.467859942695377
2021-08-03	richard	42	f	1	17	outward	ALE	bio-rand	left	1	1	0	413.2638146877289	0.1469604969024658	3.0	-0.0035324513851826	0.0035324513851826	-0.2023945557061044	0.2023945557061044	-0.423894166221912	0.423894166221912	-24.287346684732537	24.287346684732537	-0.0035324513851826	-0.2023945557061044	-24.287346684732537	6.492295126583648
2021-08-03	richard	42	f	1	17	outward	ALE	bio-rand	left	1	1	0	413.4394845962525	0.3226304054260254	7.0	0.0014885707965846	0.0014885707965846	0.0852888241507245	0.0852888241507245	0.178628495590152	0.178628495590152	10.234658898086948	10.234658898086948	0.0014885707965846	0.0852888241507245	10.234658898086948	7.703765363743395
2021-08-03	richard	42	f	1	17	outward	ALE	bio-rand	left	1	1	0	414.33884835243225	1.221994161605835	24.0	0.0198340535222479	0.0198340535222479	1.1364075574613894	1.1364075574613894	2.380086422669748	2.380086422669748	136.3689068953667	136.3689068953667	0.0198340535222479	1.1364075574613894	136.3689068953667	15.446719144724124
2021-08-03	richard	42	f	1	17	outward	ALE	bio-rand	left	1	1	0	414.6221582889557	1.5053040981292725	30.0	-0.0039442795052975	0.0039442795052975	-0.225990568873495	0.225990568873495	-0.4733135406357	0.4733135406357	-27.1188682648194	27.1188682648194	-0.0039442795052975	-0.225990568873495	-27.1188682648194	19.74020220938967
2021-08-03	richard	42	f	1	17	outward	ALE	bio-rand	left	1	1	1	416.1221733093262	3.005319118499756	60.0	0.005526467511805	0.005526467511805	0.3166432640425919	0.3166432640425919	0.6631761014166	0.6631761014166	37.99719168511103	37.99719168511103	0.005526467511805	0.3166432640425919	37.99719168511103	46.15383627956293
2021-08-03	richard	42	f	1	17	outward	ALE	bio-rand	left	1	1	1	417.3721573352814	4.255303144454956	85.0	0.0150502078187837	0.0150502078187837	0.8623133888110985	0.8623133888110985	1.806024938254044	1.806024938254044	103.47760665733182	103.47760665733182	0.0150502078187837	0.8623133888110985	103.47760665733182	54.952312726810085
2021-08-03	richard	42	f	1	17	outward	ALE	bio-rand	left	1	1	1	417.6471493244171	4.530295133590698	91.0	-0.0035364720209505	0.0035364720209505	-0.2026249211665645	0.2026249211665645	-0.42437664251406	0.42437664251406	-24.31499053998774	24.31499053998774	-0.0035364720209505	-0.2026249211665645	-24.31499053998774	54.952312726810085
2021-08-03	richard	42	f	1	17	outward	ALE	bio-rand	left	1	1	1	418.0310173034668	4.914163112640381	98.0	0.0011433290225728	0.0011433290225728	0.065507927588239	0.065507927588239	0.137199482708736	0.137199482708736	7.860951310588689	7.860951310588689	0.0011433290225728	0.065507927588239	7.860951310588689	54.952312726810085
2021-08-03	richard	42	f	1	17	outward	ALE	bio-rand	left	1	1	1	418.3722054958344	5.255351305007935	105.0	-0.0364894752186914	0.0364894752186914	-2.090692926678224	2.090692926678224	-4.378737026242968	4.378737026242968	-250.88315120138685	250.88315120138685	-0.0364894752186914	-2.090692926678224	-250.88315120138685	54.952312726810085
2021-08-03	richard	42	f	1	17	outward	ALE	bio-rand	left	1	1	1	418.6972057819367	5.5803515911102295	112.0	0.0045641007167868	0.0045641007167868	0.2615037083445174	0.2615037083445174	0.547692086014416	0.547692086014416	31.380445001342096	31.380445001342096	0.0045641007167868	0.2615037083445174	31.380445001342096	54.952312726810085
2021-08-03	richard	42	f	1	17	outward	ALE	bio-rand	left	0	0	0	423.413901090622	10.297046899795532		-0.0137451427492366	0.0137451427492366	-0.7875386683361024	0.7875386683361024	-1.649417129908392	1.649417129908392	-94.50464020033228	94.50464020033228	-0.0137451427492366	-0.7875386683361024	-94.50464020033228
2021-08-03	richard	42	f	1	17	outward	ALE	bio-rand	left	0	0	0	423.72224378585815	10.605389595031738		0.0014378863030116	0.0014378863030116	0.0823848165822337	0.0823848165822337	0.1725463563613919	0.1725463563613919	9.886177989868044	9.886177989868044	0.0014378863030116	0.0823848165822337	9.886177989868044
2021-08-03	richard	42	f	1	17	outward	ALE	bio-rand	left	0	0	0	424.0722024440765	10.955348253250122		0.0014872453803548	0.0014872453803548	0.0852128833946588	0.0852128833946588	0.178469445642576	0.178469445642576	10.225546007359066	10.225546007359066	0.0014872453803548	0.0852128833946588	10.225546007359066
2021-08-03	richard	42	f	1	17	outward	ALE	bio-rand	left	0	0	0	425.2721722126007	12.155318021774292		-0.0176568438288216	0.0176568438288216	-1.0116626309130907	1.0116626309130907	-2.118821259458592	2.118821259458592	-121.39951570957088	121.39951570957088	-0.0176568438288216	-1.0116626309130907	-121.39951570957088
2021-08-03	richard	42	f	1	17	outward	ALE	bio-rand	left	0	0	0	425.49724435806274	12.380390167236328		0.0064250361347951	0.0064250361347951	0.3681274537428067	0.3681274537428067	0.771004336175412	0.771004336175412	44.17529444913681	44.17529444913681	0.0064250361347951	0.3681274537428067	44.17529444913681
2021-08-03	richard	42	f	1	17	outward	ALE	bio-rand	left	0	0	0	425.7638642787933	12.64701008796692		-0.0045302797952956	0.0045302797952956	-0.2595659122838284	0.2595659122838284	-0.543633575435472	0.543633575435472	-31.14790947405941	31.14790947405941	-0.0045302797952956	-0.2595659122838284	-31.14790947405941
2021-08-03	richard	42	f	1	17	outward	ALE	bio-rand	left	0	0	0	426.2638695240021	13.14701533317566		-0.0016613867711229	0.0016613867711229	-0.0951904501242094	0.0951904501242094	-0.199366412534748	0.199366412534748	-11.422854014905134	11.422854014905134	-0.0016613867711229	-0.0951904501242094	-11.422854014905134
2021-08-03	richard	42	f	1	17	outward	ALE	bio-rand	left	0	0	0	427.3388385772705	14.221984386444092		0.0010743666415622	0.0010743666415622	0.0615566742111585	0.0615566742111585	0.128923996987464	0.128923996987464	7.386800905339028	7.386800905339028	0.0010743666415622	0.0615566742111585	7.386800905339028
2021-08-03	richard	42	f	1	17	outward	ALE	bio-rand	left	0	0	0	427.4221749305725	14.305320739746094		-0.0013182804857943	0.0013182804857943	-0.0755319080504692	0.0755319080504692	-0.158193658295316	0.158193658295316	-9.063828966056311	9.063828966056311	-0.0013182804857943	-0.0755319080504692	-9.063828966056311
2021-08-03	richard	42	f	1	17	outward	ALE	bio-rand	left	0	0	0	428.07224559783936	14.95539140701294		-0.0016442458394789	0.0016442458394789	-0.094208347084086	0.094208347084086	-0.197309500737468	0.197309500737468	-11.30500165009032	11.30500165009032	-0.0016442458394789	-0.094208347084086	-11.30500165009032
2021-08-03	richard	42	f	1	17	outward	ALE	bio-rand	left	0	0	0	428.4806170463562	15.363762855529783		-0.0035265422553923	0.0035265422553923	-0.2020559875085252	0.2020559875085252	-0.423185070647076	0.423185070647076	-24.246718501023032	24.246718501023032	-0.0035265422553923	-0.2020559875085252	-24.246718501023032
2021-08-03	richard	42	f	1	17	outward	ALE	bio-rand	left	0	0	0	428.8388428688049	15.721988677978516		0.0045276332023717	0.0045276332023717	0.2594142736791997	0.2594142736791997	0.5433159842846039	0.5433159842846039	31.129712841503967	31.129712841503967	0.0045276332023717	0.2594142736791997	31.129712841503967
2021-08-03	richard	42	f	1	17	outward	ALE	bio-rand	left	0	0	0	429.0638206005096	15.946966409683228		-0.0016882705676277	0.0016882705676277	-0.096730778201223	0.096730778201223	-0.202592468115324	0.202592468115324	-11.607693384146764	11.607693384146764	-0.0016882705676277	-0.096730778201223	-11.607693384146764
2021-08-03	richard	42	f	1	17	outward	ALE	bio-rand	left	0	0	0	429.6721951961517	16.555341005325317		-0.0179703635227039	0.0179703635227039	-1.02962598616678	1.02962598616678	-2.156443622724468	2.156443622724468	-123.5551183400136	123.5551183400136	-0.0179703635227039	-1.02962598616678	-123.5551183400136
2021-08-03	richard	42	f	1	17	outward	ALE	bio-rand	left	0	0	0	431.9638907909393	18.847036600112915		-0.0012286614007216	0.0012286614007216	-0.0703971127119796	0.0703971127119796	-0.147439368086592	0.147439368086592	-8.447653525437563	8.447653525437563	-0.0012286614007216	-0.0703971127119796	-8.447653525437563
2021-08-03	richard	42	f	1	17	outward	ALE	bio-rand	left	0	0	0	432.8638780117035	19.747023820877075		-0.006701614516168	0.006701614516168	-0.3839742277000336	0.3839742277000336	-0.8041937419401599	0.8041937419401599	-46.07690732400403	46.07690732400403	-0.006701614516168	-0.3839742277000336	-46.07690732400403
2021-08-03	richard	42	f	1	17	outward	ALE	bio-rand	left	0	0	0	434.8971409797669	21.78028678894043		0.0129588295611337	0.0129588295611337	0.7424862412823299	0.7424862412823299	1.555059547336044	1.555059547336044	89.09834895387958	89.09834895387958	0.0129588295611337	0.7424862412823299	89.09834895387958
2021-08-03	richard	42	f	1	17	outward	ALE	bio-rand	left	0	0	0	436.4471921920776	23.33033800125122		0.007949547278234	0.007949547278234	0.4554755080825189	0.4554755080825189	0.95394567338808	0.95394567338808	54.65706096990227	54.65706096990227	0.007949547278234	0.4554755080825189	54.65706096990227
2021-08-03	richard	42	f	1	17	outward	ALE	bio-rand	left	0	0	0	436.6638615131378	23.5470073223114		-0.0039994642483069	0.0039994642483069	-0.2291524217414476	0.2291524217414476	-0.479935709796828	0.479935709796828	-27.49829060897372	27.49829060897372	-0.0039994642483069	-0.2291524217414476	-27.49829060897372
2021-08-03	richard	42	f	1	18	outward	ALE	bio-rand	right	1	1	0	438.0221560001373	0.6105411052703857	12.0	0.0082608683963752	0.0082608683963752	0.4733128942253033	0.4733128942253033	0.991304207565024	0.991304207565024	56.7975473070364	56.7975473070364	-0.0082608683963752	-0.4733128942253033	-56.7975473070364	10.047736497204795
2021-08-03	richard	42	f	1	18	outward	ALE	bio-rand	right	1	1	0	438.7809472084045	1.3693323135375977	27.0	0.0014039042059748	0.0014039042059748	0.080437785843021	0.080437785843021	0.168468504716976	0.168468504716976	9.652534301162529	9.652534301162529	-0.0014039042059748	-0.080437785843021	-9.652534301162529	17.83402616537689
2021-08-03	richard	42	f	1	18	outward	ALE	bio-rand	right	1	1	0	439.7722179889679	2.360603094100952	47.0	-0.003803746869486	0.003803746869486	-0.2179386419576469	0.2179386419576469	-0.45644962433832	0.45644962433832	-26.15263703491764	26.15263703491764	0.003803746869486	0.2179386419576469	26.15263703491764	32.56942801706325
2021-08-03	richard	42	f	1	18	outward	ALE	bio-rand	right	1	1	0	440.10548758506775	2.6938726902008057	54.0	0.0028596663937583	0.0028596663937583	0.1638468151777468	0.1638468151777468	0.343159967250996	0.343159967250996	19.661617821329617	19.661617821329617	-0.0028596663937583	-0.1638468151777468	-19.661617821329617	39.12894052423618
2021-08-03	richard	42	f	1	18	outward	ALE	bio-rand	right	1	1	1	442.2307999134064	4.819185018539429	96.0	0.0024248920861872	0.0024248920861872	0.1389360823132	0.1389360823132	0.2909870503424639	0.2909870503424639	16.672329877584	16.672329877584	-0.0024248920861872	-0.1389360823132	-16.672329877584	54.952312726810085
2021-08-03	richard	42	f	1	18	outward	ALE	bio-rand	right	1	1	1	443.0395042896271	5.627889394760132	113.0	0.0131030068337987	0.0131030068337987	0.7507469905077413	0.7507469905077413	1.572360820055844	1.572360820055844	90.08963886092896	90.08963886092896	-0.0131030068337987	-0.7507469905077413	-90.08963886092896	54.952312726810085
2021-08-03	richard	42	f	1	18	outward	ALE	bio-rand	right	1	1	1	443.2638771533966	5.852262258529663	117.0	-0.001607394591985	0.001607394591985	-0.0920969261328934	0.0920969261328934	-0.1928873510381999	0.1928873510381999	-11.051631135947218	11.051631135947218	0.001607394591985	0.0920969261328934	11.051631135947218	55.32448979731102
2021-08-03	richard	42	f	1	18	outward	ALE	bio-rand	right	1	0	0	443.82215189933777	6.410537004470825	128.0	0.0033884285048068	0.0033884285048068	0.1941426525072536	0.1941426525072536	0.406611420576816	0.406611420576816	23.29711830087043	23.29711830087043	-0.0033884285048068	-0.1941426525072536	-23.29711830087043	63.28190067890242
2021-08-03	richard	42	f	1	18	outward	ALE	bio-rand	right	1	0	0	446.2554955482483	8.843880653381348	177.0	0.0099442526380287	0.0099442526380287	0.5697637065708796	0.5697637065708796	1.193310316563444	1.193310316563444	68.37164478850555	68.37164478850555	-0.0099442526380287	-0.5697637065708796	-68.37164478850555	102.55141638433084
2021-08-03	richard	42	f	1	18	outward	ALE	bio-rand	right	1	0	0	446.65549182891846	9.243876934051514	185.0	0.0022178534781911	0.0022178534781911	0.12707364387876	0.12707364387876	0.266142417382932	0.266142417382932	15.2488372654512	15.2488372654512	-0.0022178534781911	-0.12707364387876	-15.2488372654512	106.26892719008156
2021-08-03	richard	42	f	1	18	outward	ALE	bio-rand	right	0	0	0	447.663868188858	10.252253293991089		0.0147077948952089	0.0147077948952089	0.8426945734395268	0.8426945734395268	1.764935387425068	1.764935387425068	101.12334881274322	101.12334881274322	-0.0147077948952089	-0.8426945734395268	-101.12334881274322
2021-08-03	richard	42	f	1	18	outward	ALE	bio-rand	right	0	0	0	447.90558218956	10.493967294692991		-0.0037957347843606	0.0037957347843606	-0.217479583294862	0.217479583294862	-0.455488174123272	0.455488174123272	-26.09754999538344	26.09754999538344	0.0037957347843606	0.217479583294862	26.09754999538344
2021-08-03	richard	42	f	1	18	outward	ALE	bio-rand	right	0	0	0	451.5805807113648	14.168965816497805		0.0010832225247259	0.0010832225247259	0.0620640789402995	0.0620640789402995	0.129986702967108	0.129986702967108	7.447689472835944	7.447689472835944	-0.0010832225247259	-0.0620640789402995	-7.447689472835944
2021-08-03	richard	42	f	1	18	outward	ALE	bio-rand	right	0	0	0	452.3471834659576	14.935568571090698		-0.0164224084401137	0.0164224084401137	-0.9409346930585368	0.9409346930585368	-1.970689012813644	1.970689012813644	-112.9121631670244	112.9121631670244	0.0164224084401137	0.9409346930585368	112.9121631670244
2021-08-03	richard	42	f	1	18	outward	ALE	bio-rand	right	0	0	0	452.6555190086365	15.243904113769531		0.0025959748674468	0.0025959748674468	0.1487384036267349	0.1487384036267349	0.311516984093616	0.311516984093616	17.848608435208195	17.848608435208195	-0.0025959748674468	-0.1487384036267349	-17.848608435208195
2021-08-03	richard	42	f	1	18	outward	ALE	bio-rand	right	0	0	0	453.1305947303772	15.718979835510254		-0.0057515608645824	0.0057515608645824	-0.3295401631531863	0.3295401631531863	-0.690187303749888	0.690187303749888	-39.54481957838235	39.54481957838235	0.0057515608645824	0.3295401631531863	39.54481957838235
2021-08-03	richard	42	f	1	18	outward	ALE	bio-rand	right	0	0	0	454.21391320228577	16.802298307418823		-0.0063792153392988	0.0063792153392988	-0.3655021155469367	0.3655021155469367	-0.7655058407158559	0.7655058407158559	-43.8602538656324	43.8602538656324	0.0063792153392988	0.3655021155469367	43.8602538656324
2021-08-03	richard	42	f	1	18	outward	ALE	bio-rand	right	0	0	0	454.5888907909393	17.177275896072388		-0.0023804405010962	0.0023804405010962	-0.136389194094819	0.136389194094819	-0.285652860131544	0.285652860131544	-16.366703291378286	16.366703291378286	0.0023804405010962	0.136389194094819	16.366703291378286
2021-08-03	richard	42	f	1	18	outward	ALE	bio-rand	right	0	0	0	455.53889870643616	18.12728381156921		-0.0056368565920309	0.0056368565920309	-0.3229680924438671	0.3229680924438671	-0.676422791043708	0.676422791043708	-38.75617109326405	38.75617109326405	0.0056368565920309	0.3229680924438671	38.75617109326405
2021-08-03	richard	42	f	1	18	outward	ALE	bio-rand	right	0	0	0	455.73890113830566	18.32728624343872		0.0028601172044679	0.0028601172044679	0.1638726447287662	0.1638726447287662	0.343214064536148	0.343214064536148	19.664717367451946	19.664717367451946	-0.0028601172044679	-0.1638726447287662	-19.664717367451946
2021-08-03	richard	42	f	1	18	outward	ALE	bio-rand	right	0	0	0	456.2055673599243	18.793952465057373		0.0050585569660402	0.0050585569660402	0.2898339645806059	0.2898339645806059	0.607026835924824	0.607026835924824	34.78007574967271	34.78007574967271	-0.0050585569660402	-0.2898339645806059	-34.78007574967271
2021-08-03	richard	42	f	1	18	outward	ALE	bio-rand	right	0	0	0	456.6639108657837	19.252295970916748		-0.0016089314905309	0.0016089314905309	-0.0921849839331133	0.0921849839331133	-0.193071778863708	0.193071778863708	-11.062198071973604	11.062198071973604	0.0016089314905309	0.0921849839331133	11.062198071973604
2021-08-03	richard	42	f	1	18	outward	ALE	bio-rand	right	0	0	0	457.4138934612274	20.002278566360477		-0.0092888708441447	0.0092888708441447	-0.5322130958116136	0.5322130958116136	-1.114664501297364	1.114664501297364	-63.86557149739363	63.86557149739363	0.0092888708441447	0.5322130958116136	63.86557149739363
2021-08-03	richard	42	f	1	18	outward	ALE	bio-rand	right	0	0	0	457.6887755393982	20.27716064453125		0.0023583504584188	0.0023583504584188	0.1351235278801401	0.1351235278801401	0.283002055010256	0.283002055010256	16.21482334561682	16.21482334561682	-0.0023583504584188	-0.1351235278801401	-16.21482334561682
2021-08-03	richard	42	f	1	18	outward	ALE	bio-rand	right	0	0	0	458.2805678844452	20.868952989578247		-0.0106880036084323	0.0106880036084323	-0.6123774981837654	0.6123774981837654	-1.282560433011876	1.282560433011876	-73.48529978205185	73.48529978205185	0.0106880036084323	0.6123774981837654	73.48529978205185
2021-08-03	richard	42	f	1	18	outward	ALE	bio-rand	right	0	0	0	458.6055812835693	21.193966388702396		0.0016959239950952	0.0016959239950952	0.0971692872939202	0.0971692872939202	0.203510879411424	0.203510879411424	11.660314475270434	11.660314475270434	-0.0016959239950952	-0.0971692872939202	-11.660314475270434
2021-08-03	richard	42	f	1	18	outward	ALE	bio-rand	right	0	0	0	460.4888005256653	23.07718563079834		-0.0022776558840363	0.0022776558840363	-0.1305000693384184	0.1305000693384184	-0.273318706084356	0.273318706084356	-15.660008320610212	15.660008320610212	0.0022776558840363	0.1305000693384184	15.660008320610212
2021-08-03	richard	42	f	1	18	outward	ALE	bio-rand	right	0	0	0	460.9971418380737	23.585526943206787		-0.002233346237304	0.002233346237304	-0.127961313588942	0.127961313588942	-0.26800154847648	0.26800154847648	-15.355357630673044	15.355357630673044	0.002233346237304	0.127961313588942	15.355357630673044
2021-08-03	richard	42	f	1	18	outward	ALE	bio-rand	right	0	0	0	461.2138183116913	23.80220341682434		0.0011002489743367	0.0011002489743367	0.0630396226430905	0.0630396226430905	0.132029876920404	0.132029876920404	7.564754717170864	7.564754717170864	-0.0011002489743367	-0.0630396226430905	-7.564754717170864
2021-08-03	richard	42	f	1	19	inward	ALE	bio-rand	right	1	0	0	462.53967452049255	0.8194661140441895	17.0	-0.0107057560923843	0.0107057560923843	-0.6133946405900886	0.6133946405900886	-1.284690731086116	1.284690731086116	-73.60735687081063	73.60735687081063	0.0107057560923843	0.6133946405900886	73.60735687081063	100.82678380856048
2021-08-03	richard	42	f	1	19	inward	ALE	bio-rand	right	1	0	0	462.75549578666687	1.035287380218506	21.0	0.0030299732683154	0.0030299732683154	0.1736046803119325	0.1736046803119325	0.3635967921978479	0.3635967921978479	20.83256163743191	20.83256163743191	-0.0030299732683154	-0.1736046803119325	-20.83256163743191	97.89243080922677
2021-08-03	richard	42	f	1	19	inward	ALE	bio-rand	right	1	1	1	465.9055027961731	4.1852943897247314	84.0	-0.0014483829727391	0.0014483829727391	-0.0829862314565622	0.0829862314565622	-0.173805956728692	0.173805956728692	-9.958347774787464	9.958347774787464	0.0014483829727391	0.0829862314565622	9.958347774787464	54.65472438159163
2021-08-03	richard	42	f	1	19	inward	ALE	bio-rand	right	1	1	1	466.188829421997	4.468621015548706	89.0	0.0276688849836543	0.0276688849836543	1.5853103333962912	1.5853103333962912	3.3202661980385164	3.3202661980385164	190.23724000755496	190.23724000755496	-0.0276688849836543	-1.5853103333962912	-190.23724000755496	54.65472438159163
2021-08-03	richard	42	f	1	19	inward	ALE	bio-rand	right	1	1	1	466.4221699237824	4.701961517333984	94.0	-0.005527554539622	0.005527554539622	-0.3167055461487194	0.3167055461487194	-0.66330654475464	0.66330654475464	-38.00466553784632	38.00466553784632	0.005527554539622	0.3167055461487194	38.00466553784632	54.65472438159163
2021-08-03	richard	42	f	1	19	inward	ALE	bio-rand	right	1	1	1	466.6138639450073	4.89365553855896	98.0	0.001369219579316	0.001369219579316	0.0784505031214848	0.0784505031214848	0.16430634951792	0.16430634951792	9.414060374578185	9.414060374578185	-0.001369219579316	-0.0784505031214848	-9.414060374578185	54.65472438159163
2021-08-03	richard	42	f	1	19	inward	ALE	bio-rand	right	0	0	0	483.6638457775116	21.943637371063232		-0.0011500573664368	0.0011500573664368	-0.065893433294759	0.065893433294759	-0.138006883972416	0.138006883972416	-7.907211995371083	7.907211995371083	0.0011500573664368	0.065893433294759	7.907211995371083
2021-08-03	richard	42	f	1	19	inward	ALE	bio-rand	right	0	0	0	483.8222224712372	22.10201406478882		0.0011217642089243	0.0011217642089243	0.0642723547801939	0.0642723547801939	0.134611705070916	0.134611705070916	7.71268257362327	7.71268257362327	-0.0011217642089243	-0.0642723547801939	-7.71268257362327
2021-08-03	richard	42	f	1	19	inward	ALE	bio-rand	right	0	0	0	484.6389029026032	22.918694496154785		0.0099327676601732	0.0099327676601732	0.5691056658119582	0.5691056658119582	1.191932119220784	1.191932119220784	68.29267989743498	68.29267989743498	-0.0099327676601732	-0.5691056658119582	-68.29267989743498
2021-08-03	richard	42	f	1	19	inward	ALE	bio-rand	right	0	0	0	485.6722240447998	23.95201563835144		0.0121432241287731	0.0121432241287731	0.6957554922601247	0.6957554922601247	1.4571868954527718	1.4571868954527718	83.49065907121496	83.49065907121496	-0.0121432241287731	-0.6957554922601247	-83.49065907121496
2021-08-03	richard	42	f	2	0	outward	ALE	silh-ellipse	right	1	1	0	0.4824252128601074	0.4824252128601074	10.0	0.001101696470583	0.001101696470583	0.0631225580688645	0.0631225580688645	0.13220357646996	0.13220357646996	7.574706968263746	7.574706968263746	-0.001101696470583	-0.0631225580688645	-7.574706968263746	8.748818865363077
2021-08-03	richard	42	f	2	0	outward	ALE	silh-ellipse	right	1	1	0	1.1823971271514893	1.1823971271514893	24.0	-0.0017275828287543	0.0017275828287543	-0.0989832048468934	0.0989832048468934	-0.207309939450516	0.207309939450516	-11.877984581627212	11.877984581627212	0.0017275828287543	0.0989832048468934	11.877984581627212	14.710728657350614
2021-08-03	richard	42	f	2	0	outward	ALE	silh-ellipse	right	1	1	0	1.4492933750152588	1.4492933750152588	29.0	0.0233731505000815	0.0233731505000815	1.339182877578759	1.339182877578759	2.80477806000978	2.80477806000978	160.7019453094511	160.7019453094511	-0.0233731505000815	-1.339182877578759	-160.7019453094511	18.27237174279417
2021-08-03	richard	42	f	2	0	outward	ALE	silh-ellipse	right	1	1	0	1.6749093532562256	1.6749093532562256	34.0	-0.0097621707649216	0.0097621707649216	-0.5593311837160062	0.5593311837160062	-1.171460491790592	1.171460491790592	-67.11974204592074	67.11974204592074	0.0097621707649216	0.5593311837160062	67.11974204592074	21.622759837325624
2021-08-03	richard	42	f	2	0	outward	ALE	silh-ellipse	right	1	1	0	2.740720510482788	2.740720510482788	55.0	0.0018970443063929	0.0018970443063929	0.1086926323056357	0.1086926323056357	0.227645316767148	0.227645316767148	13.043115876676294	13.043115876676294	-0.0018970443063929	-0.1086926323056357	-13.043115876676294	39.66529831543544
2021-08-03	richard	42	f	2	0	outward	ALE	silh-ellipse	right	1	1	1	2.849050283432007	2.849050283432007	57.0	-0.0015565047174429	0.0015565047174429	-0.0891811511016809	0.0891811511016809	-0.186780566093148	0.186780566093148	-10.701738132201708	10.701738132201708	0.0015565047174429	0.0891811511016809	10.701738132201708	41.51813858105228
2021-08-03	richard	42	f	2	1	inward	ALE	silh-ellipse	right	1	0	0	25.62415719032288	1.3190925121307373	26.0	0.0014405807359341	0.0014405807359341	0.082539196216874	0.082539196216874	0.172869688312092	0.172869688312092	9.904703546024887	9.904703546024887	-0.0014405807359341	-0.082539196216874	-9.904703546024887	95.8139053314314
2021-08-03	richard	42	f	2	1	inward	ALE	silh-ellipse	right	1	0	0	25.94071865081787	1.6356539726257324	33.0	-0.0281260352485355	0.0281260352485355	-1.6115031141772715	1.6115031141772715	-3.37512422982426	3.37512422982426	-193.3803737012726	193.3803737012726	0.0281260352485355	1.6115031141772715	193.3803737012726	90.44690163376504
2021-08-03	richard	42	f	2	1	inward	ALE	silh-ellipse	right	1	0	0	26.207558631896973	1.902493953704834	38.0	0.0071683813073718	0.0071683813073718	0.4107179948528754	0.4107179948528754	0.860205756884616	0.860205756884616	49.28615938234505	49.28615938234505	-0.0071683813073718	-0.4107179948528754	-49.28615938234505	86.4892265295599
2021-08-03	richard	42	f	2	1	inward	ALE	silh-ellipse	right	1	0	0	26.390713930130005	2.085649251937866	42.0	-0.0018015504899255	0.0018015504899255	-0.1032212396524568	0.1032212396524568	-0.21618605879106	0.21618605879106	-12.386548758294824	12.386548758294824	0.0018015504899255	0.1032212396524568	12.386548758294824	83.41083386989001
2021-08-03	richard	42	f	2	1	inward	ALE	silh-ellipse	right	1	1	1	28.324052810668945	4.018988132476807	80.0	0.0012474753748626	0.0012474753748626	0.0714750740261272	0.0714750740261272	0.149697044983512	0.149697044983512	8.57700888313527	8.57700888313527	-0.0012474753748626	-0.0714750740261272	-8.57700888313527	55.17328456296315
2021-08-03	richard	42	f	2	1	inward	ALE	silh-ellipse	right	1	1	1	28.56606793403625	4.261003255844116	85.0	-0.0176313186723731	0.0176313186723731	-1.0102001471771809	1.0102001471771809	-2.115758240684772	2.115758240684772	-121.22401766126168	121.22401766126168	0.0176313186723731	1.0102001471771809	121.22401766126168	55.17328456296315
2021-08-03	richard	42	f	2	1	inward	ALE	silh-ellipse	right	1	1	1	28.79080438613892	4.485739707946777	90.0	0.0058112948854632	0.0058112948854632	0.3329626704430025	0.3329626704430025	0.697355386255584	0.697355386255584	39.9555204531603	39.9555204531603	-0.0058112948854632	-0.3329626704430025	-39.9555204531603	55.17328456296315
2021-08-03	richard	42	f	2	1	inward	ALE	silh-ellipse	right	1	1	1	28.974063396453857	4.668998718261719	93.0	-0.001360577898824	0.001360577898824	-0.0779553713013927	0.0779553713013927	-0.16326934785888	0.16326934785888	-9.354644556167129	9.354644556167129	0.001360577898824	0.0779553713013927	9.354644556167129	55.17328456296315
2021-08-03	richard	42	f	2	1	inward	ALE	silh-ellipse	right	1	1	1	30.466073751449585	6.161009073257446	123.0	-0.0107255689164332	0.0107255689164332	-0.6145298317883259	0.6145298317883259	-1.287068269971984	1.287068269971984	-73.7435798145991	73.7435798145991	0.0107255689164332	0.6145298317883259	73.7435798145991	52.24308695329656
2021-08-03	richard	42	f	2	1	inward	ALE	silh-ellipse	right	1	1	1	30.657490730285645	6.352426052093506	127.0	0.0025247391695156	0.0025247391695156	0.1446568987846084	0.1446568987846084	0.302968700341872	0.302968700341872	17.35882785415301	17.35882785415301	-0.0025247391695156	-0.1446568987846084	-17.35882785415301	48.14793647357893
2021-08-03	richard	42	f	2	1	inward	ALE	silh-ellipse	right	1	1	1	30.81709361076355	6.512028932571411	130.0	-0.0012130613292708	0.0012130613292708	-0.0695032944577463	0.0695032944577463	-0.145567359512496	0.145567359512496	-8.340395334929557	8.340395334929557	0.0012130613292708	0.0695032944577463	8.340395334929557	46.75569345296667
2021-08-03	richard	42	f	2	1	inward	ALE	silh-ellipse	right	1	1	1	31.090781450271606	6.785716772079468	136.0	-0.0026501240584137	0.0026501240584137	-0.1518409237331862	0.1518409237331862	-0.318014887009644	0.318014887009644	-18.22091084798235	18.22091084798235	0.0026501240584137	0.1518409237331862	18.22091084798235	40.55820802108629
2021-08-03	richard	42	f	2	1	inward	ALE	silh-ellipse	right	1	1	1	31.33251953125	7.027454853057861	141.0	0.0332133951234324	0.0332133951234324	1.9029873638730663	1.9029873638730663	3.985607414811888	3.985607414811888	228.358483664768	228.358483664768	-0.0332133951234324	-1.9029873638730663	-228.358483664768	36.72546114956286
2021-08-03	richard	42	f	2	1	inward	ALE	silh-ellipse	right	1	1	1	31.590765476226807	7.285700798034668	146.0	-0.0086152247408008	0.0086152247408008	-0.4936160172045745	0.4936160172045745	-1.0338269688960962	1.0338269688960962	-59.233922064548935	59.233922064548935	0.0086152247408008	0.4936160172045745	59.233922064548935	31.458247514791594
2021-08-03	richard	42	f	2	1	inward	ALE	silh-ellipse	right	1	1	1	31.949059009552	7.643994331359863	153.0	0.0181665291658	0.0181665291658	1.040865449601656	1.040865449601656	2.179983499896	2.179983499896	124.90385395219872	124.90385395219872	-0.0181665291658	-1.040865449601656	-124.90385395219872	25.09472473836865
2021-08-03	richard	42	f	2	1	inward	ALE	silh-ellipse	right	1	1	1	32.14903712272644	7.843972444534302	157.0	-0.0073566883234549	0.0073566883234549	-0.4215071921271392	0.4215071921271392	-0.882802598814588	0.882802598814588	-50.58086305525671	50.58086305525671	0.0073566883234549	0.4215071921271392	50.58086305525671	22.32092557871427
2021-08-03	richard	42	f	2	1	inward	ALE	silh-ellipse	right	1	1	1	32.366095542907715	8.061030864715576	161.0	0.0013189429845438	0.0013189429845438	0.0755698664327483	0.0755698664327483	0.158273158145256	0.158273158145256	9.068383971929798	9.068383971929798	-0.0013189429845438	-0.0755698664327483	-9.068383971929798	19.91849816569701
2021-08-03	richard	42	f	2	2	outward	ALE	silh-ellipse	right	1	1	1	49.8323667049408	1.2293574810028076	25.0	-0.0013171612214482	0.0013171612214482	-0.0754677789272782	0.0754677789272782	-0.1580593465737839	0.1580593465737839	-9.056133471273393	9.056133471273393	0.0013171612214482	0.0754677789272782	9.056133471273393	15.00162865514035
2021-08-03	richard	42	f	2	2	outward	ALE	silh-ellipse	right	1	1	1	50.09074497222901	1.4877357482910156	30.0	0.0172589248167463	0.0172589248167463	0.9888635509331608	0.9888635509331608	2.071070978009556	2.071070978009556	118.6636261119793	118.6636261119793	-0.0172589248167463	-0.9888635509331608	-118.6636261119793	18.86542787513566
2021-08-03	richard	42	f	2	2	outward	ALE	silh-ellipse	right	1	1	1	50.332359790802	1.7293505668640137	35.0	-0.0051371455498691	0.0051371455498691	-0.294336758751912	0.294336758751912	-0.616457465984292	0.616457465984292	-35.32041105022944	35.32041105022944	0.0051371455498691	0.294336758751912	35.32041105022944	22.75069132126916
2021-08-03	richard	42	f	2	2	outward	ALE	silh-ellipse	right	1	1	1	50.50739097595215	1.90438175201416	38.0	0.002057171186478	0.002057171186478	0.1178672267211094	0.1178672267211094	0.24686054237736	0.24686054237736	14.144067206533135	14.144067206533135	-0.002057171186478	-0.1178672267211094	-14.144067206533135	24.546336079582968
2021-08-03	richard	42	f	2	2	outward	ALE	silh-ellipse	right	1	1	1	50.76604771614075	2.163038492202759	43.0	-0.0086485737607542	0.0086485737607542	-0.4955267752988018	0.4955267752988018	-1.037828851290504	1.037828851290504	-59.46321303585622	59.46321303585622	0.0086485737607542	0.4955267752988018	59.46321303585622	28.27051472113982
2021-08-03	richard	42	f	2	2	outward	ALE	silh-ellipse	right	1	1	1	50.966705322265625	2.3636960983276367	47.0	0.001589239605295	0.001589239605295	0.0910567220184403	0.0910567220184403	0.1907087526354	0.1907087526354	10.926806642212837	10.926806642212837	-0.001589239605295	-0.0910567220184403	-10.926806642212837	31.66454836943618
2021-08-03	richard	42	f	2	2	outward	ALE	silh-ellipse	right	1	1	1	52.56605911254883	3.96304988861084	79.0	0.0014640769317744	0.0014640769317744	0.083885429073136	0.083885429073136	0.175689231812928	0.175689231812928	10.06625148877633	10.06625148877633	-0.0014640769317744	-0.083885429073136	-10.06625148877633	54.43394081107444
2021-08-03	richard	42	f	2	2	outward	ALE	silh-ellipse	right	1	1	1	52.85742926597595	4.254420042037964	85.0	-0.025782560490881	0.025782560490881	-1.4772319011682251	1.4772319011682251	-3.09390725890572	3.09390725890572	-177.26782814018705	177.26782814018705	0.025782560490881	1.4772319011682251	177.26782814018705	54.43394081107444
2021-08-03	richard	42	f	2	2	outward	ALE	silh-ellipse	right	1	1	1	53.09912872314453	4.496119499206543	90.0	0.0057105754281687	0.0057105754281687	0.3271918706251795	0.3271918706251795	0.685269051380244	0.685269051380244	39.26302447502154	39.26302447502154	-0.0057105754281687	-0.3271918706251795	-39.26302447502154	54.43394081107444
2021-08-03	richard	42	f	2	2	outward	ALE	silh-ellipse	right	0	0	0	71.3157901763916	22.712780952453613		0.0234380154739406	0.0234380154739406	1.3428993668191125	1.3428993668191125	2.8125618568728723	2.8125618568728723	161.1479240182935	161.1479240182935	-0.0234380154739406	-1.3428993668191125	-161.1479240182935
2021-08-03	richard	42	f	2	2	outward	ALE	silh-ellipse	right	0	0	0	71.55745720863342	22.954447984695435		-0.0058304870915537	0.0058304870915537	-0.3340623028515334	0.3340623028515334	-0.699658450986444	0.699658450986444	-40.08747634218401	40.08747634218401	0.0058304870915537	0.3340623028515334	40.08747634218401
2021-08-03	richard	42	f	2	2	outward	ALE	silh-ellipse	right	0	0	0	71.84904551506042	23.24603629112244		0.004936544893528	0.004936544893528	0.2828431877760127	0.2828431877760127	0.59238538722336	0.59238538722336	33.94118253312153	33.94118253312153	-0.004936544893528	-0.2828431877760127	-33.94118253312153
2021-08-03	richard	42	f	2	2	outward	ALE	silh-ellipse	right	0	0	0	72.09911632537842	23.49610710144043		-0.0012494075571783	0.0012494075571783	-0.0715857799180666	0.0715857799180666	-0.1499289068613959	0.1499289068613959	-8.590293590168	8.590293590168	0.0012494075571783	0.0715857799180666	8.590293590168
2021-08-03	richard	42	f	2	3	inward	ALE	silh-ellipse	left	1	0	0	73.16572666168213	0.2703149318695068	5.0	-0.0130267579652207	0.0130267579652207	-0.7463782521455742	0.7463782521455742	-1.563210955826484	1.563210955826484	-89.5653902574689	89.5653902574689	-0.0130267579652207	-0.7463782521455742	-89.5653902574689	105.93176913093156
2021-08-03	richard	42	f	2	3	inward	ALE	silh-ellipse	left	1	0	0	73.42414021492004	0.5287284851074219	11.0	0.0030971353176562	0.0030971353176562	0.1774527822826098	0.1774527822826098	0.371656238118744	0.371656238118744	21.29433387391317	21.29433387391317	0.0030971353176562	0.1774527822826098	21.29433387391317	103.411484733326
2021-08-03	richard	42	f	2	3	inward	ALE	silh-ellipse	left	1	0	0	74.10737013816833	1.211958408355713	24.0	-0.0011482828112796	0.0011482828112796	-0.0657917587737382	0.0657917587737382	-0.137793937353552	0.137793937353552	-7.895011052848593	7.895011052848593	-0.0011482828112796	-0.0657917587737382	-7.895011052848593	97.24241352630058
2021-08-03	richard	42	f	2	3	inward	ALE	silh-ellipse	left	1	0	0	74.4323742389679	1.5369625091552734	31.0	0.0406084262054963	0.0406084262054963	2.32669143424339	2.32669143424339	4.873011144659555	4.873011144659555	279.2029721092068	279.2029721092068	0.0406084262054963	2.32669143424339	279.2029721092068	91.4093830753576
2021-08-03	richard	42	f	2	3	inward	ALE	silh-ellipse	left	1	0	0	74.69913578033447	1.8037240505218504	36.0	-0.0090249139635439	0.0090249139635439	-0.5170894805797491	0.5170894805797491	-1.082989675625268	1.082989675625268	-62.0507376695699	62.0507376695699	-0.0090249139635439	-0.5170894805797491	-62.0507376695699	87.44515785741855
2021-08-03	richard	42	f	2	3	inward	ALE	silh-ellipse	left	1	0	0	74.87451148033142	1.9790997505187988	39.0	0.0020487186261726	0.0020487186261726	0.1173829306895302	0.1173829306895302	0.245846235140712	0.245846235140712	14.085951682743628	14.085951682743628	0.0020487186261726	0.1173829306895302	14.085951682743628	85.56018084757645
2021-08-03	richard	42	f	2	3	inward	ALE	silh-ellipse	left	1	1	1	77.18238496780396	4.286973237991333	86.0	0.0098004364055397	0.0098004364055397	0.5615236434237877	0.5615236434237877	1.176052368664764	1.176052368664764	67.38283721085452	67.38283721085452	0.0098004364055397	0.5615236434237877	67.38283721085452	55.17328456296315
2021-08-03	richard	42	f	2	3	inward	ALE	silh-ellipse	left	1	1	1	78.0490562915802	5.153644561767578	103.0	0.0019459868061857	0.0019459868061857	0.1114968309825831	0.1114968309825831	0.233518416742284	0.233518416742284	13.379619717909977	13.379619717909977	0.0019459868061857	0.1114968309825831	13.379619717909977	55.17328456296315
2021-08-03	richard	42	f	2	3	inward	ALE	silh-ellipse	left	1	1	1	79.95738792419434	7.061976194381714	141.0	0.0022069858676615	0.0022069858676615	0.1264509756620219	0.1264509756620219	0.26483830411938	0.26483830411938	15.174117079442638	15.174117079442638	0.0022069858676615	0.1264509756620219	15.174117079442638	36.72546114956286
2021-08-03	richard	42	f	2	3	inward	ALE	silh-ellipse	left	1	1	1	80.21614575386047	7.320734024047852	146.0	-0.0277879630099282	0.0277879630099282	-1.5921330017345334	1.5921330017345334	-3.334555561191384	3.334555561191384	-191.055960208144	191.055960208144	-0.0277879630099282	-1.5921330017345334	-191.055960208144	31.458247514791594
2021-08-03	richard	42	f	2	3	inward	ALE	silh-ellipse	left	1	1	1	80.45739603042603	7.561984300613403	151.0	0.006859330633615	0.006859330633615	0.3930106955909363	0.3930106955909363	0.8231196760338	0.8231196760338	47.16128347091236	47.16128347091236	0.006859330633615	0.3930106955909363	47.16128347091236	27.31154058871924
2021-08-03	richard	42	f	2	3	inward	ALE	silh-ellipse	left	1	1	1	80.64904189109802	7.7536301612854	155.0	-0.0014418419041515	0.0014418419041515	-0.0826114558329871	0.0826114558329871	-0.17302102849818	0.17302102849818	-9.913374699958451	9.913374699958451	-0.0014418419041515	-0.0826114558329871	-9.913374699958451	24.20469509615347
2021-08-03	richard	42	f	2	4	inward	ALE	silh-ellipse	right	1	0	0	99.28240585327148	2.0838406085968018	42.0	-0.0020780800368995	0.0020780800368995	-0.1190652156047317	0.1190652156047317	-0.2493696044279399	0.2493696044279399	-14.287825872567806	14.287825872567806	0.0020780800368995	0.1190652156047317	14.287825872567806	83.41083386989001
2021-08-03	richard	42	f	2	4	inward	ALE	silh-ellipse	right	1	1	1	102.65739130973816	5.458826065063477	109.0	0.0014446717106587	0.0014446717106587	0.0827735918026883	0.0827735918026883	0.173360605279044	0.173360605279044	9.9328310163226	9.9328310163226	-0.0014446717106587	-0.0827735918026883	-9.9328310163226	55.17328456296315
2021-08-03	richard	42	f	2	4	inward	ALE	silh-ellipse	right	1	1	1	105.29072213172913	8.092156887054443	162.0	0.0052753803794097	0.0052753803794097	0.3022570310662987	0.3022570310662987	0.6330456455291641	0.6330456455291641	36.27084372795585	36.27084372795585	-0.0052753803794097	-0.3022570310662987	-36.27084372795585	19.067432863359443
2021-08-03	richard	42	f	2	4	inward	ALE	silh-ellipse	right	0	0	0	115.67412567138672	18.47556042671204		-0.0018156440516132	0.0018156440516132	-0.1040287412554693	0.1040287412554693	-0.2178772861935839	0.2178772861935839	-12.483448950656324	12.483448950656324	0.0018156440516132	0.1040287412554693	12.483448950656324
2021-08-03	richard	42	f	2	4	inward	ALE	silh-ellipse	right	0	0	0	115.86576652526855	18.667201280593872		0.0049552873289948	0.0049552873289948	0.2839170502260567	0.2839170502260567	0.594634479479376	0.594634479479376	34.0700460271268	34.0700460271268	-0.0049552873289948	-0.2839170502260567	-34.0700460271268
2021-08-03	richard	42	f	2	4	inward	ALE	silh-ellipse	right	0	0	0	116.79907298088074	19.60050773620605		0.0074176173731203	0.0074176173731203	0.4249981695227096	0.4249981695227096	0.890114084774436	0.890114084774436	50.99978034272515	50.99978034272515	-0.0074176173731203	-0.4249981695227096	-50.99978034272515
2021-08-03	richard	42	f	2	4	inward	ALE	silh-ellipse	right	0	0	0	118.52413511276244	21.32556986808777		-0.0011911761978044	0.0011911761978044	-0.0682493687906326	0.0682493687906326	-0.142941143736528	0.142941143736528	-8.189924254875915	8.189924254875915	0.0011911761978044	0.0682493687906326	8.189924254875915
2021-08-03	richard	42	f	2	4	inward	ALE	silh-ellipse	right	0	0	0	118.80745840072632	21.60889315605164		0.0081754204237174	0.0081754204237174	0.4684170860240622	0.4684170860240622	0.981050450846088	0.981050450846088	56.21005032288747	56.21005032288747	-0.0081754204237174	-0.4684170860240622	-56.21005032288747
2021-08-03	richard	42	f	2	4	inward	ALE	silh-ellipse	right	0	0	0	119.0407009124756	21.842135667800903		-0.0015680362014218	0.0015680362014218	-0.0898418564651945	0.0898418564651945	-0.1881643441706159	0.1881643441706159	-10.78102277582335	10.78102277582335	0.0015680362014218	0.0898418564651945	10.78102277582335
2021-08-03	richard	42	f	2	5	inward	ALE	silh-ellipse	left	1	0	0	122.72403001785278	1.2274370193481443	24.0	-0.0051031694147477	0.0051031694147477	-0.2923900696052895	0.2923900696052895	-0.612380329769724	0.612380329769724	-35.08680835263475	35.08680835263475	-0.0051031694147477	-0.2923900696052895	-35.08680835263475	97.24241352630058
2021-08-03	richard	42	f	2	5	inward	ALE	silh-ellipse	left	1	0	0	123.19909071922302	1.7024977207183838	34.0	0.0066201846993603	0.0066201846993603	0.3793086428704289	0.3793086428704289	0.7944221639232361	0.7944221639232361	45.51703714445147	45.51703714445147	0.0066201846993603	0.3793086428704289	45.51703714445147	89.67313251768158
2021-08-03	richard	42	f	2	5	inward	ALE	silh-ellipse	left	1	1	1	126.37406992912292	4.877476930618286	98.0	0.0013395423616439	0.0013395423616439	0.0767501238011824	0.0767501238011824	0.1607450833972679	0.1607450833972679	9.210014856141896	9.210014856141896	0.0013395423616439	0.0767501238011824	9.210014856141896	55.17328456296315
[truncated: 26,268 more rows]
