# Supplementary material for: Eye-specific detection and a multi-eye integration model of biological motion perception
Source: J Exp Biol. 2024 Jun 26;227(12):jeb247061. doi: 10.1242/jeb.247061 (PMC11418026; doi:10.1242/jeb.247061)
Supplement: Dataset 4. Raw data of experiment 2, second year of testing [file jexbio-227-247061-Dataset4.csv]

date	experimenter	subj	sex	trialn	stimn	stimdir	eyes	cond	corrside	stimpres	stimvisible	stiminfocus	timefromstart	timefromonset	framefromonset	dirval_rad	absval_rad	dirval_deg	absval_deg	dirval_rad_s	absval_rad_s	dirval_deg_s	absval_deg_s	dirval_rad_lr	dirval_deg_lr	dirval_deg_s_lr	stimpos
2022-03-24	francesco	F01	f	1	0	outward	PLE	bio-rand	left	1	1	1	6.255322217941284	6.255322217941284	125.0	0.0266643795795248	0.0266643795795248	1.5277564132415875	1.5277564132415875	3.1997255495429764	3.1997255495429764	183.3307695889905	183.3307695889905	0.0266643795795248	1.5277564132415875	183.3307695889905	58.97666834715496
2022-03-24	francesco	F01	f	1	0	outward	PLE	bio-rand	left	1	1	1	6.530348300933838	6.530348300933838	130.0	-0.0070787543551635	0.0070787543551635	-0.4055827487607191	0.4055827487607191	-0.84945052261962	0.84945052261962	-48.66992985128629	48.66992985128629	-0.0070787543551635	-0.4055827487607191	-48.66992985128629	63.94534212042886
2022-03-24	francesco	F01	f	1	0	outward	PLE	bio-rand	left	1	1	1	6.855315685272217	6.855315685272217	137.0	0.0021423846700984	0.0021423846700984	0.1227495996901655	0.1227495996901655	0.257086160411808	0.257086160411808	14.729951962819866	14.729951962819866	0.0021423846700984	0.1227495996901655	14.729951962819866	71.44510164244626
2022-03-24	francesco	F01	f	1	0	outward	PLE	bio-rand	left	1	1	1	7.105322599411011	7.105322599411011	142.0	-0.0013197698262642	0.0013197698262642	-0.0756172409736525	0.0756172409736525	-0.158372379151704	0.158372379151704	-9.074068916838309	9.074068916838309	-0.0013197698262642	-0.0756172409736525	-9.074068916838309	74.62788310950963
2022-03-24	francesco	F01	f	1	0	outward	PLE	bio-rand	left	1	1	1	7.621979236602783	7.621979236602783	152.0	-0.0020781276799077	0.0020781276799077	-0.1190679453480249	0.1190679453480249	-0.249375321588924	0.249375321588924	-14.288153441762988	14.288153441762988	-0.0020781276799077	-0.1190679453480249	-14.288153441762988	85.28030540237529
2022-03-24	francesco	F01	f	1	0	outward	PLE	bio-rand	left	1	1	1	7.888663053512573	7.888663053512573	157.0	0.0010046834154573	0.0010046834154573	0.0575641194524919	0.0575641194524919	0.120562009854876	0.120562009854876	6.907694334299033	6.907694334299033	0.0010046834154573	0.0575641194524919	6.907694334299033	89.31954792352632
2022-03-24	francesco	F01	f	1	0	outward	PLE	bio-rand	left	0	0	0	20.99700403213501	20.99700403213501		0.0031023232772768	0.0031023232772768	0.1777500304731545	0.1777500304731545	0.372278793273216	0.372278793273216	21.33000365677854	21.33000365677854	0.0031023232772768	0.1777500304731545	21.33000365677854
2022-03-24	francesco	F01	f	1	0	outward	PLE	bio-rand	left	0	0	0	21.221989154815677	21.221989154815677		-0.0015661496078717	0.0015661496078717	-0.0897337626171172	0.0897337626171172	-0.187937952944604	0.187937952944604	-10.768051514054072	10.768051514054072	-0.0015661496078717	-0.0897337626171172	-10.768051514054072
2022-03-24	francesco	F01	f	1	1	inward	PLE	bio-rand	right	1	0	0	31.02197813987732	6.705296993255615	134.0	-0.0082363004951427	0.0082363004951427	-0.4719052571731869	0.4719052571731869	-0.988356059417124	0.988356059417124	-56.62863086078242	56.62863086078242	0.0082363004951427	0.4719052571731869	56.62863086078242	43.037606227328034
2022-03-24	francesco	F01	f	1	1	inward	PLE	bio-rand	right	1	0	0	31.3219792842865	7.005298137664795	140.0	0.0037273894400025	0.0037273894400025	0.2135636835137746	0.2135636835137746	0.4472867328003	0.4472867328003	25.62764202165296	25.62764202165296	-0.0037273894400025	-0.2135636835137746	-25.62764202165296	36.6809420162971
2022-03-24	francesco	F01	f	1	1	inward	PLE	bio-rand	right	1	0	0	31.58865261077881	7.271971464157104	145.0	-0.0014364255408085	0.0014364255408085	-0.0823011210731238	0.0823011210731238	-0.17237106489702	0.17237106489702	-9.876134528774864	9.876134528774864	0.0014364255408085	0.0823011210731238	9.876134528774864	31.65660482343028
2022-03-24	francesco	F01	f	1	1	inward	PLE	bio-rand	right	0	0	0	35.688650369644165	11.37196922302246		0.0140121878995581	0.0140121878995581	0.802839228388961	0.802839228388961	1.681462547946972	1.681462547946972	96.34070740667532	96.34070740667532	-0.0140121878995581	-0.802839228388961	-96.34070740667532
2022-03-24	francesco	F01	f	1	1	inward	PLE	bio-rand	right	0	0	0	36.938644886016846	12.621963739395142		0.0112189023429148	0.0112189023429148	0.6427957550184491	0.6427957550184491	1.346268281149776	1.346268281149776	77.13549060221389	77.13549060221389	-0.0112189023429148	-0.6427957550184491	-77.13549060221389
2022-03-24	francesco	F01	f	1	1	inward	PLE	bio-rand	right	0	0	0	37.45531439781189	13.138633251190186		-0.002590746237336	0.002590746237336	-0.1484388251887511	0.1484388251887511	-0.3108895484803199	0.3108895484803199	-17.81265902265013	17.81265902265013	0.002590746237336	0.1484388251887511	17.81265902265013
2022-03-24	francesco	F01	f	1	1	inward	PLE	bio-rand	right	0	0	0	37.73031163215637	13.413630485534668		0.0012582480590186	0.0012582480590186	0.0720923033622935	0.0720923033622935	0.150989767082232	0.150989767082232	8.65107640347522	8.65107640347522	-0.0012582480590186	-0.0720923033622935	-8.65107640347522
2022-03-24	francesco	F01	f	1	1	inward	PLE	bio-rand	right	0	0	0	38.25531196594238	13.93863081932068		0.0119527508962338	0.0119527508962338	0.684842179925409	0.684842179925409	1.434330107548056	1.434330107548056	82.18106159104907	82.18106159104907	-0.0119527508962338	-0.684842179925409	-82.18106159104907
2022-03-24	francesco	F01	f	1	1	inward	PLE	bio-rand	right	0	0	0	38.588645935058594	14.27196478843689		-0.0011749888963544	0.0011749888963544	-0.0673219047358416	0.0673219047358416	-0.140998667562528	0.140998667562528	-8.078628568300998	8.078628568300998	0.0011749888963544	0.0673219047358416	8.078628568300998
2022-03-24	francesco	F01	f	1	1	inward	PLE	bio-rand	right	0	0	0	39.00531482696533	14.688633680343628		0.0028747829991171	0.0028747829991171	0.1647129328653709	0.1647129328653709	0.344973959894052	0.344973959894052	19.765551943844507	19.765551943844507	-0.0028747829991171	-0.1647129328653709	-19.765551943844507
2022-03-24	francesco	F01	f	1	1	inward	PLE	bio-rand	right	0	0	0	41.62198185920715	17.30530071258545		0.0045589036499079	0.0045589036499079	0.2612059383465092	0.2612059383465092	0.547068437988948	0.547068437988948	31.344712601581108	31.344712601581108	-0.0045589036499079	-0.2612059383465092	-31.344712601581108
2022-03-24	francesco	F01	f	1	1	inward	PLE	bio-rand	right	0	0	0	42.18864727020264	17.871966123580933		0.0050784953520103	0.0050784953520103	0.2909763499469955	0.2909763499469955	0.609419442241236	0.609419442241236	34.91716199363947	34.91716199363947	-0.0050784953520103	-0.2909763499469955	-34.91716199363947
2022-03-24	francesco	F01	f	1	1	inward	PLE	bio-rand	right	0	0	0	43.2053120136261	18.888630867004395		-0.0023551055995748	0.0023551055995748	-0.1349376111632633	0.1349376111632633	-0.282612671948976	0.282612671948976	-16.192513339591596	16.192513339591596	0.0023551055995748	0.1349376111632633	16.192513339591596
2022-03-24	francesco	F01	f	1	1	inward	PLE	bio-rand	right	0	0	0	43.84698748588562	19.53030633926392		-0.003455489755681	0.003455489755681	-0.1979849791512132	0.1979849791512132	-0.4146587706817199	0.4146587706817199	-23.75819749814559	23.75819749814559	0.003455489755681	0.1979849791512132	23.75819749814559
2022-03-24	francesco	F01	f	1	1	inward	PLE	bio-rand	right	0	0	0	43.9386522769928	19.621971130371094		-0.0035041363680341	0.0035041363680341	-0.2007722247266548	0.2007722247266548	-0.420496364164092	0.420496364164092	-24.092666967198586	24.092666967198586	0.0035041363680341	0.2007722247266548	24.092666967198586
2022-03-24	francesco	F01	f	1	1	inward	PLE	bio-rand	right	0	0	0	44.20532059669495	19.88863945007324		0.0015426411967711	0.0015426411967711	0.0883868298779943	0.0883868298779943	0.185116943612532	0.185116943612532	10.606419585359326	10.606419585359326	-0.0015426411967711	-0.0883868298779943	-10.606419585359326
2022-03-24	francesco	F01	f	1	1	inward	PLE	bio-rand	right	0	0	0	45.42197966575623	21.10529851913452		-0.0025049458404368	0.0025049458404368	-0.1435228245658796	0.1435228245658796	-0.300593500852416	0.300593500852416	-17.22273894790555	17.22273894790555	0.0025049458404368	0.1435228245658796	17.22273894790555
2022-03-24	francesco	F01	f	1	1	inward	PLE	bio-rand	right	0	0	0	45.64700269699097	21.330321550369263		0.0019849796767106	0.0019849796767106	0.1137309578947599	0.1137309578947599	0.238197561205272	0.238197561205272	13.647714947371195	13.647714947371195	-0.0019849796767106	-0.1137309578947599	-13.647714947371195
2022-03-24	francesco	F01	f	1	1	inward	PLE	bio-rand	right	0	0	0	45.896977186203	21.5802960395813		-0.0012013757560211	0.0012013757560211	-0.0688337604293475	0.0688337604293475	-0.144165090722532	0.144165090722532	-8.260051251521704	8.260051251521704	0.0012013757560211	0.0688337604293475	8.260051251521704
2022-03-24	francesco	F01	f	1	1	inward	PLE	bio-rand	right	0	0	0	46.563647508621216	22.24696636199951		0.0034697320742317	0.0034697320742317	0.1988010038946492	0.1988010038946492	0.416367848907804	0.416367848907804	23.85612046735791	23.85612046735791	-0.0034697320742317	-0.1988010038946492	-23.85612046735791
2022-03-24	francesco	F01	f	1	1	inward	PLE	bio-rand	right	0	0	0	46.78031086921692	22.46362972259521		0.0016466471635651	0.0016466471635651	0.0943459328194683	0.0943459328194683	0.197597659627812	0.197597659627812	11.321511938336204	11.321511938336204	-0.0016466471635651	-0.0943459328194683	-11.321511938336204
2022-03-24	francesco	F01	f	1	1	inward	PLE	bio-rand	right	0	0	0	47.69700455665589	23.38032341003418		0.0021335545566342	0.0021335545566342	0.1222436714560452	0.1222436714560452	0.256026546796104	0.256026546796104	14.669240574725428	14.669240574725428	-0.0021335545566342	-0.1222436714560452	-14.669240574725428
2022-03-24	francesco	F01	f	1	1	inward	PLE	bio-rand	right	0	0	0	47.99698352813721	23.680302381515503		-0.0013558651953987	0.0013558651953987	-0.0776853532850262	0.0776853532850262	-0.162703823447844	0.162703823447844	-9.322242394203144	9.322242394203144	0.0013558651953987	0.0776853532850262	9.322242394203144
2022-03-24	francesco	F01	f	1	2	outward	PLE	bio-rand	left	1	0	0	51.43032670021057	2.813431024551392	56.0	-0.021582920359828	0.021582920359828	-1.2366102461851205	1.2366102461851205	-2.58995044317936	2.58995044317936	-148.39322954221447	148.39322954221447	-0.021582920359828	-1.2366102461851205	-148.39322954221447	41.57941541366229
2022-03-24	francesco	F01	f	1	2	outward	PLE	bio-rand	left	1	0	0	51.763676404953	3.1467807292938232	63.0	0.0085714842901887	0.0085714842901887	0.4911098739905007	0.4911098739905007	1.028578114822644	1.028578114822644	58.93318487886008	58.93318487886008	0.0085714842901887	0.4911098739905007	58.93318487886008	48.68309971018494
2022-03-24	francesco	F01	f	1	2	outward	PLE	bio-rand	left	1	1	1	52.04724383354187	3.4303481578826904	69.0	-0.0028795935823517	0.0028795935823517	-0.1649885589817098	0.1649885589817098	-0.345551229882204	0.345551229882204	-19.798627077805182	19.798627077805182	-0.0028795935823517	-0.1649885589817098	-19.798627077805182	55.10115950125947
2022-03-24	francesco	F01	f	1	2	outward	PLE	bio-rand	left	1	1	1	52.30532383918762	3.6884281635284415	74.0	0.0013052835314794	0.0013052835314794	0.0747872374217011	0.0747872374217011	0.156634023777528	0.156634023777528	8.974468490604139	8.974468490604139	0.0013052835314794	0.0747872374217011	8.974468490604139	54.952312726810085
2022-03-24	francesco	F01	f	1	2	outward	PLE	bio-rand	left	1	1	1	53.97198748588562	5.35509181022644	107.0	0.0215745525970697	0.0215745525970697	1.236130808695103	1.236130808695103	2.588946311648364	2.588946311648364	148.33569704341238	148.33569704341238	0.0215745525970697	1.236130808695103	148.33569704341238	54.952312726810085
2022-03-24	francesco	F01	f	1	2	outward	PLE	bio-rand	left	1	1	1	54.34698677062988	5.730091094970703	115.0	-0.0082688682829106	0.0082688682829106	-0.4737712539603653	0.4737712539603653	-0.992264193949272	0.992264193949272	-56.852550475243845	56.852550475243845	-0.0082688682829106	-0.4737712539603653	-56.852550475243845	54.952312726810085
2022-03-24	francesco	F01	f	1	2	outward	PLE	bio-rand	left	1	1	1	54.65531492233277	6.038419246673584	121.0	0.0024430510040035	0.0024430510040035	0.1399765116645989	0.1399765116645989	0.29316612048042	0.29316612048042	16.79718139975187	16.79718139975187	0.0024430510040035	0.1399765116645989	16.79718139975187	56.59107870804435
2022-03-24	francesco	F01	f	1	2	outward	PLE	bio-rand	left	1	1	1	54.8886513710022	6.271755695343018	125.0	-0.0012977533722642	0.0012977533722642	-0.0743557910796086	0.0743557910796086	-0.155730404671704	0.155730404671704	-8.922694929553037	8.922694929553037	-0.0012977533722642	-0.0743557910796086	-8.922694929553037	58.97666834715496
2022-03-24	francesco	F01	f	1	2	outward	PLE	bio-rand	left	0	0	0	64.69699335098267	16.080097675323486		-0.0024959014697464	0.0024959014697464	-0.1430046202969678	0.1430046202969678	-0.2995081763695679	0.2995081763695679	-17.16055443563614	17.16055443563614	-0.0024959014697464	-0.1430046202969678	-17.16055443563614
2022-03-24	francesco	F01	f	1	2	outward	PLE	bio-rand	left	0	0	0	65.26364326477051	16.646747589111328		0.0019062440284626	0.0019062440284626	0.1092197375529229	0.1092197375529229	0.2287492834155119	0.2287492834155119	13.106368506350757	13.106368506350757	0.0019062440284626	0.1092197375529229	13.106368506350757
2022-03-24	francesco	F01	f	1	2	outward	PLE	bio-rand	left	0	0	0	65.50531840324402	16.88842272758484		-0.0011541035837649	0.0011541035837649	-0.0661252644706518	0.0661252644706518	-0.138492430051788	0.138492430051788	-7.935031736478221	7.935031736478221	-0.0011541035837649	-0.0661252644706518	-7.935031736478221
2022-03-24	francesco	F01	f	1	2	outward	PLE	bio-rand	left	0	0	0	67.90532350540161	19.28842782974243		0.0017277662171198	0.0017277662171198	0.0989937122262483	0.0989937122262483	0.207331946054376	0.207331946054376	11.879245467149806	11.879245467149806	0.0017277662171198	0.0989937122262483	11.879245467149806
2022-03-24	francesco	F01	f	1	2	outward	PLE	bio-rand	left	0	0	0	68.80531454086304	20.188418865203857		-0.0035495891794036	0.0035495891794036	-0.2033764789851314	0.2033764789851314	-0.425950701528432	0.425950701528432	-24.405177478215776	24.405177478215776	-0.0035495891794036	-0.2033764789851314	-24.405177478215776
2022-03-24	francesco	F01	f	1	2	outward	PLE	bio-rand	left	0	0	0	69.0553150177002	20.438419342041016		0.0016866941937629	0.0016866941937629	0.0966404586318352	0.0966404586318352	0.2024033032515479	0.2024033032515479	11.596855035820232	11.596855035820232	0.0016866941937629	0.0966404586318352	11.596855035820232
2022-03-24	francesco	F01	f	1	2	outward	PLE	bio-rand	left	0	0	0	69.86364722251892	21.24675154685974		0.0060616995574454	0.0060616995574454	0.3473098013179403	0.3473098013179403	0.727403946893448	0.727403946893448	41.67717615815284	41.67717615815284	0.0060616995574454	0.3473098013179403	41.67717615815284
2022-03-24	francesco	F01	f	1	2	outward	PLE	bio-rand	left	0	0	0	70.74698233604431	22.13008666038513		-0.0052379845624139	0.0052379845624139	-0.3001144085809958	0.3001144085809958	-0.6285581474896681	0.6285581474896681	-36.0137290297195	36.0137290297195	-0.0052379845624139	-0.3001144085809958	-36.0137290297195
2022-03-24	francesco	F01	f	1	2	outward	PLE	bio-rand	left	0	0	0	71.50531196594238	22.888416290283203		-0.0074727303900578	0.0074727303900578	-0.4281559127894613	0.4281559127894613	-0.896727646806936	0.896727646806936	-51.37870953473536	51.37870953473536	-0.0074727303900578	-0.4281559127894613	-51.37870953473536
2022-03-24	francesco	F01	f	1	2	outward	PLE	bio-rand	left	0	0	0	71.79698586463928	23.180090188980103		0.002030592847956	0.002030592847956	0.1163444000973288	0.1163444000973288	0.24367114175472	0.24367114175472	13.961328011679464	13.961328011679464	0.002030592847956	0.1163444000973288	13.961328011679464
2022-03-24	francesco	F01	f	1	2	outward	PLE	bio-rand	left	0	0	0	72.13864326477051	23.521747589111328		-0.0013566762883534	0.0013566762883534	-0.0777318254881233	0.0777318254881233	-0.162801154602408	0.162801154602408	-9.327819058574796	9.327819058574796	-0.0013566762883534	-0.0777318254881233	-9.327819058574796
2022-03-24	francesco	F01	f	1	2	outward	PLE	bio-rand	left	0	0	0	72.57197785377502	23.955082178115845		-0.0095713397269395	0.0095713397269395	-0.5483973706395312	0.5483973706395312	-1.14856076723274	1.14856076723274	-65.80768447674374	65.80768447674374	-0.0095713397269395	-0.5483973706395312	-65.80768447674374
2022-03-24	francesco	F01	f	1	3	outward	PLE	bio-rand	left	1	0	0	72.95531153678894	0.0382883548736572	1.0	0.0022067975546249	0.0022067975546249	0.1264401861197975	0.1264401861197975	0.264815706554988	0.264815706554988	15.172822334375702	15.172822334375702	0.0022067975546249	0.1264401861197975	15.172822334375702	6.403903518184658
2022-03-24	francesco	F01	f	1	3	outward	PLE	bio-rand	left	1	0	0	74.37198138237	1.454958200454712	29.0	0.0047884132463261	0.0047884132463261	0.2743558695790229	0.2743558695790229	0.574609589559132	0.574609589559132	32.92270434948276	32.92270434948276	0.0047884132463261	0.2743558695790229	32.92270434948276	18.9563911724396
2022-03-24	francesco	F01	f	1	3	outward	PLE	bio-rand	left	1	0	0	75.09722065925598	2.1801974773406982	44.0	0.0050539303706622	0.0050539303706622	0.2895688801919318	0.2895688801919318	0.606471644479464	0.606471644479464	34.74826562303182	34.74826562303182	0.0050539303706622	0.2895688801919318	34.74826562303182	30.107310344829315
2022-03-24	francesco	F01	f	1	3	outward	PLE	bio-rand	left	1	0	0	75.35532188415527	2.4382987022399902	49.0	0.0046614379563593	0.0046614379563593	0.2670807213614755	0.2670807213614755	0.559372554763116	0.559372554763116	32.049686563377065	32.049686563377065	0.0046614379563593	0.2670807213614755	32.049686563377065	34.30993778174241
2022-03-24	francesco	F01	f	1	3	outward	PLE	bio-rand	left	1	0	0	75.67198920249939	2.7549660205841064	55.0	0.0017138150044174	0.0017138150044174	0.0981943666193115	0.0981943666193115	0.205657800530088	0.205657800530088	11.783323994317389	11.783323994317389	0.0017138150044174	0.0981943666193115	11.783323994317389	40.48234408246461
2022-03-24	francesco	F01	f	1	3	outward	PLE	bio-rand	left	0	0	0	91.45531058311462	18.53828740119934		0.003167820179016	0.003167820179016	0.1815027265139937	0.1815027265139937	0.38013842148192	0.38013842148192	21.780327181679244	21.780327181679244	0.003167820179016	0.1815027265139937	21.780327181679244
2022-03-24	francesco	F01	f	1	3	outward	PLE	bio-rand	left	0	0	0	93.34697699546814	20.429953813552856		0.0017763391834228	0.0017763391834228	0.1017767381938414	0.1017767381938414	0.213160702010736	0.213160702010736	12.213208583260974	12.213208583260974	0.0017763391834228	0.1017767381938414	12.213208583260974
2022-03-24	francesco	F01	f	1	3	outward	PLE	bio-rand	left	0	0	0	93.9053099155426	20.98828673362732		0.0026215884833091	0.0026215884833091	0.1502059557137141	0.1502059557137141	0.314590617997092	0.314590617997092	18.02471468564569	18.02471468564569	0.0026215884833091	0.1502059557137141	18.02471468564569
2022-03-24	francesco	F01	f	1	3	outward	PLE	bio-rand	left	0	0	0	94.70531725883484	21.78829407691956		0.0056003256742842	0.0056003256742842	0.3208750250352416	0.3208750250352416	0.672039080914104	0.672039080914104	38.505003004229	38.505003004229	0.0056003256742842	0.3208750250352416	38.505003004229
2022-03-24	francesco	F01	f	1	3	outward	PLE	bio-rand	left	0	0	0	95.03032040596008	22.1132972240448		-0.0013564602159229	0.0013564602159229	-0.0777194454497865	0.0777194454497865	-0.162775225910748	0.162775225910748	-9.326333453974383	9.326333453974383	-0.0013564602159229	-0.0777194454497865	-9.326333453974383
2022-03-24	francesco	F01	f	1	4	inward	PLE	bio-rand	left	1	1	1	100.11366152763368	2.8964853286743164	58.0	-0.0023446330250314	0.0023446330250314	-0.1343375768412903	0.1343375768412903	-0.281355963003768	0.281355963003768	-16.12050922095484	16.12050922095484	-0.0023446330250314	-0.1343375768412903	-16.12050922095484	66.28906738905572
2022-03-24	francesco	F01	f	1	4	inward	PLE	bio-rand	left	1	1	1	101.88032865524292	4.663152456283569	93.0	0.0216279524252135	0.0216279524252135	1.2391903934744668	1.2391903934744668	2.59535429102562	2.59535429102562	148.70284721693602	148.70284721693602	0.0216279524252135	1.2391903934744668	148.70284721693602	54.65472438159163
2022-03-24	francesco	F01	f	1	4	inward	PLE	bio-rand	left	1	1	1	102.23032307624815	5.013146877288818	100.0	-0.0025841472342237	0.0025841472342237	-0.1480607301614226	0.1480607301614226	-0.310097668106844	0.310097668106844	-17.767287619370716	17.767287619370716	-0.0025841472342237	-0.1480607301614226	-17.767287619370716	54.65472438159163
2022-03-24	francesco	F01	f	1	4	inward	PLE	bio-rand	left	1	0	0	103.613676071167	6.396499872207642	128.0	0.0021141163401971	0.0021141163401971	0.1211299436929375	0.1211299436929375	0.253693960823652	0.253693960823652	14.53559324315251	14.53559324315251	0.0021141163401971	0.1211299436929375	14.53559324315251	46.44082739246032
2022-03-24	francesco	F01	f	1	4	inward	PLE	bio-rand	left	0	0	0	113.70531725883484	16.48814105987549		-0.0050940195099143	0.0050940195099143	-0.2918658186753894	0.2918658186753894	-0.611282341189716	0.611282341189716	-35.02389824104673	35.02389824104673	-0.0050940195099143	-0.2918658186753894	-35.02389824104673
2022-03-24	francesco	F01	f	1	4	inward	PLE	bio-rand	left	0	0	0	113.88864707946776	16.671470880508423		-0.0031249988262982	0.0031249988262982	-0.1790492437302227	0.1790492437302227	-0.374999859155784	0.374999859155784	-21.48590924762673	21.48590924762673	-0.0031249988262982	-0.1790492437302227	-21.48590924762673
2022-03-24	francesco	F01	f	1	4	inward	PLE	bio-rand	left	0	0	0	114.04698371887208	16.82980751991272		-0.0030706910930649	0.0030706910930649	-0.1759376398210322	0.1759376398210322	-0.3684829311677879	0.3684829311677879	-21.11251677852387	21.11251677852387	-0.0030706910930649	-0.1759376398210322	-21.11251677852387
2022-03-24	francesco	F01	f	1	4	inward	PLE	bio-rand	left	0	0	0	114.75531029701231	17.53813409805298		-0.0057063841276171	0.0057063841276171	-0.3269517267929019	0.3269517267929019	-0.684766095314052	0.684766095314052	-39.23420721514824	39.23420721514824	-0.0057063841276171	-0.3269517267929019	-39.23420721514824
2022-03-24	francesco	F01	f	1	4	inward	PLE	bio-rand	left	0	0	0	115.7553162574768	18.538140058517456		-0.008899919437923	0.008899919437923	-0.5099278217994317	0.5099278217994317	-1.0679903325507598	1.0679903325507598	-61.19133861593181	61.19133861593181	-0.008899919437923	-0.5099278217994317	-61.19133861593181
2022-03-24	francesco	F01	f	1	4	inward	PLE	bio-rand	left	0	0	0	116.10531306266785	18.888136863708496		0.0031701982787635	0.0031701982787635	0.1816389815927866	0.1816389815927866	0.38042379345162	0.38042379345162	21.796677791134396	21.796677791134396	0.0031701982787635	0.1816389815927866	21.796677791134396
2022-03-24	francesco	F01	f	1	4	inward	PLE	bio-rand	left	0	0	0	117.4886519908905	20.271475791931152		-0.0050887880453483	0.0050887880453483	-0.2915660778350853	0.2915660778350853	-0.610654565441796	0.610654565441796	-34.98792934021024	34.98792934021024	-0.0050887880453483	-0.2915660778350853	-34.98792934021024
2022-03-24	francesco	F01	f	1	4	inward	PLE	bio-rand	left	0	0	0	118.05531072616576	20.83813452720642		0.0019235245274561	0.0019235245274561	0.1102098372131305	0.1102098372131305	0.230822943294732	0.230822943294732	13.225180465575669	13.225180465575669	0.0019235245274561	0.1102098372131305	13.225180465575669
2022-03-24	francesco	F01	f	1	4	inward	PLE	bio-rand	left	0	0	0	118.67197728157043	21.454801082611084		-0.0031875852070629	0.0031875852070629	-0.1826351792030388	0.1826351792030388	-0.382510224847548	0.382510224847548	-21.916221504364653	21.916221504364653	-0.0031875852070629	-0.1826351792030388	-21.916221504364653
2022-03-24	francesco	F01	f	1	4	inward	PLE	bio-rand	left	0	0	0	118.8886468410492	21.671470642089844		-0.0024778172174989	0.0024778172174989	-0.1419684689675361	0.1419684689675361	-0.297338066099868	0.297338066099868	-17.036216276104334	17.036216276104334	-0.0024778172174989	-0.1419684689675361	-17.036216276104334
2022-03-24	francesco	F01	f	1	5	inward	PLE	bio-rand	left	1	0	0	130.66368770599365	9.146375179290771	183.0	0.0045857685826018	0.0045857685826018	0.2627451856067727	0.2627451856067727	0.5502922299122159	0.5502922299122159	31.529422272812727	31.529422272812727	0.0045857685826018	0.2627451856067727	31.529422272812727	7.610738571877278
2022-03-24	francesco	F01	f	1	5	inward	PLE	bio-rand	left	0	0	0	131.82197976112366	10.304667234420776		0.0102451652912452	0.0102451652912452	0.5870047316022688	0.5870047316022688	1.229419834949424	1.229419834949424	70.44056779227226	70.44056779227226	0.0102451652912452	0.5870047316022688	70.44056779227226
2022-03-24	francesco	F01	f	1	5	inward	PLE	bio-rand	left	0	0	0	132.105318069458	10.588005542755129		-0.0043623236571425	0.0043623236571425	-0.2499427344243396	0.2499427344243396	-0.5234788388571	0.5234788388571	-29.993128130920752	29.993128130920752	-0.0043623236571425	-0.2499427344243396	-29.993128130920752
2022-03-24	francesco	F01	f	1	5	inward	PLE	bio-rand	left	0	0	0	132.53030967712402	11.012997150421144		-0.0049767695922453	0.0049767695922453	-0.2851478932446993	0.2851478932446993	-0.597212351069436	0.597212351069436	-34.21774718936392	34.21774718936392	-0.0049767695922453	-0.2851478932446993	-34.21774718936392
2022-03-24	francesco	F01	f	1	5	inward	PLE	bio-rand	left	0	0	0	132.81364727020264	11.296334743499756		-0.0026835383801873	0.0026835383801873	-0.1537554233461056	0.1537554233461056	-0.322024605622476	0.322024605622476	-18.450650801532674	18.450650801532674	-0.0026835383801873	-0.1537554233461056	-18.450650801532674
2022-03-24	francesco	F01	f	1	5	inward	PLE	bio-rand	left	0	0	0	133.11364436149597	11.59633183479309		0.0016940546881872	0.0016940546881872	0.0970621838974772	0.0970621838974772	0.203286562582464	0.203286562582464	11.647462067697267	11.647462067697267	0.0016940546881872	0.0970621838974772	11.647462067697267
2022-03-24	francesco	F01	f	1	5	inward	PLE	bio-rand	left	0	0	0	135.44698786735535	13.929675340652466		-0.0079209912543662	0.0079209912543662	-0.4538393684352192	0.4538393684352192	-0.950518950523944	0.950518950523944	-54.4607242122263	54.4607242122263	-0.0079209912543662	-0.4538393684352192	-54.4607242122263
2022-03-24	francesco	F01	f	1	5	inward	PLE	bio-rand	left	0	0	0	136.29698133468628	14.779668807983398		-0.0078368158870895	0.0078368158870895	-0.4490164751513006	0.4490164751513006	-0.94041790645074	0.94041790645074	-53.88197701815607	53.88197701815607	-0.0078368158870895	-0.4490164751513006	-53.88197701815607
2022-03-24	francesco	F01	f	1	5	inward	PLE	bio-rand	left	0	0	0	137.68031430244446	16.163001775741577		-0.0010105423828504	0.0010105423828504	-0.0578998135564213	0.0578998135564213	-0.1212650859420479	0.1212650859420479	-6.947977626770561	6.947977626770561	-0.0010105423828504	-0.0578998135564213	-6.947977626770561
2022-03-24	francesco	F01	f	1	5	inward	PLE	bio-rand	left	0	0	0	139.01364469528198	17.4963321685791		-0.0055013921349371	0.0055013921349371	-0.3152065507783613	0.3152065507783613	-0.660167056192452	0.660167056192452	-37.82478609340336	37.82478609340336	-0.0055013921349371	-0.3152065507783613	-37.82478609340336
2022-03-24	francesco	F01	f	1	5	inward	PLE	bio-rand	left	0	0	0	139.14698600769043	17.62967348098755		-0.0061192972883771	0.0061192972883771	-0.3506099082098569	0.3506099082098569	-0.734315674605252	0.734315674605252	-42.07318898518282	42.07318898518282	-0.0061192972883771	-0.3506099082098569	-42.07318898518282
2022-03-24	francesco	F01	f	1	5	inward	PLE	bio-rand	left	0	0	0	145.21364378929138	23.6963312625885		0.008223920284774	0.008223920284774	0.4711959233695763	0.4711959233695763	0.98687043417288	0.98687043417288	56.54351080434916	56.54351080434916	0.008223920284774	0.4711959233695763	56.54351080434916
2022-03-24	francesco	F01	f	1	5	inward	PLE	bio-rand	left	0	0	0	145.49698138237	23.979668855667114		-0.002176429280272	0.002176429280272	-0.1247002121682809	0.1247002121682809	-0.26117151363264	0.26117151363264	-14.964025460193715	14.964025460193715	-0.002176429280272	-0.1247002121682809	-14.964025460193715
2022-03-24	francesco	F01	f	1	6	outward	PLE	bio-rand	left	1	1	0	154.97199201583862	9.154458284378052	183.0	0.0035479490689437	0.0035479490689437	0.2032825075778439	0.2032825075778439	0.425753888273244	0.425753888273244	24.393900909341276	24.393900909341276	0.0035479490689437	0.2032825075778439	24.393900909341276	105.04136165046498
2022-03-24	francesco	F01	f	1	6	outward	PLE	bio-rand	left	0	0	0	160.1719832420349	14.35444951057434		0.0067582513000275	0.0067582513000275	0.3872192763803776	0.3872192763803776	0.8109901560033	0.8109901560033	46.46631316564532	46.46631316564532	0.0067582513000275	0.3872192763803776	46.46631316564532
2022-03-24	francesco	F01	f	1	6	outward	PLE	bio-rand	left	0	0	0	161.38864612579346	15.571112394332886		0.0010569327723302	0.0010569327723302	0.0605577870835819	0.0605577870835819	0.126831932679624	0.126831932679624	7.266934450029837	7.266934450029837	0.0010569327723302	0.0605577870835819	7.266934450029837
2022-03-24	francesco	F01	f	1	6	outward	PLE	bio-rand	left	0	0	0	162.5553116798401	16.737777948379517		0.0010598671539575	0.0010598671539575	0.060725914766307	0.060725914766307	0.1271840584749	0.1271840584749	7.287109771956841	7.287109771956841	0.0010598671539575	0.060725914766307	7.287109771956841
2022-03-24	francesco	F01	f	1	6	outward	PLE	bio-rand	left	0	0	0	164.04697918891907	18.229445457458496		0.0037778948678423	0.0037778948678423	0.2164574313714977	0.2164574313714977	0.453347384141076	0.453347384141076	25.974891764579723	25.974891764579723	0.0037778948678423	0.2164574313714977	25.974891764579723
2022-03-24	francesco	F01	f	1	6	outward	PLE	bio-rand	left	0	0	0	164.10531425476074	18.28778052330017		0.0036466089661463	0.0036466089661463	0.2089353032947475	0.2089353032947475	0.437593075937556	0.437593075937556	25.0722363953697	25.0722363953697	0.0036466089661463	0.2089353032947475	25.0722363953697
2022-03-24	francesco	F01	f	1	6	outward	PLE	bio-rand	left	0	0	0	164.54697465896606	18.729440927505493		-0.0016022386979124	0.0016022386979124	-0.0918015151629169	0.0918015151629169	-0.192268643749488	0.192268643749488	-11.016181819550038	11.016181819550038	-0.0016022386979124	-0.0918015151629169	-11.016181819550038
2022-03-24	francesco	F01	f	1	6	outward	PLE	bio-rand	left	0	0	0	165.27197790145874	19.45444416999817		-0.0036855782220715	0.0036855782220715	-0.2111680771900266	0.2111680771900266	-0.44226938664858	0.44226938664858	-25.3401692628032	25.3401692628032	-0.0036855782220715	-0.2111680771900266	-25.3401692628032
2022-03-24	francesco	F01	f	1	6	outward	PLE	bio-rand	left	0	0	0	166.92197799682617	21.1044442653656		-0.0049136090062805	0.0049136090062805	-0.281529058237343	0.281529058237343	-0.5896330807536599	0.5896330807536599	-33.783486988481165	33.783486988481165	-0.0049136090062805	-0.281529058237343	-33.783486988481165
2022-03-24	francesco	F01	f	1	6	outward	PLE	bio-rand	left	0	0	0	167.52198219299316	21.704448461532596		-0.0034901004242867	0.0034901004242867	-0.1999680243884458	0.1999680243884458	-0.418812050914404	0.418812050914404	-23.9961629266135	23.9961629266135	-0.0034901004242867	-0.1999680243884458	-23.9961629266135
2022-03-24	francesco	F01	f	1	6	outward	PLE	bio-rand	left	0	0	0	167.74698328971863	21.929449558258057		-0.0022136896002182	0.0022136896002182	-0.1268350712445053	0.1268350712445053	-0.265642752026184	0.265642752026184	-15.22020854934064	15.22020854934064	-0.0022136896002182	-0.1268350712445053	-15.22020854934064
2022-03-24	francesco	F01	f	1	6	outward	PLE	bio-rand	left	0	0	0	167.98031425476074	22.16278052330017		-0.0050651180492276	0.0050651180492276	-0.2902098869562782	0.2902098869562782	-0.607814165907312	0.607814165907312	-34.825186434753384	34.825186434753384	-0.0050651180492276	-0.2902098869562782	-34.825186434753384
2022-03-24	francesco	F01	f	1	6	outward	PLE	bio-rand	left	0	0	0	168.23864436149597	22.4211106300354		0.0017183508301527	0.0017183508301527	0.098454250290551	0.098454250290551	0.206202099618324	0.206202099618324	11.81451003486613	11.81451003486613	0.0017183508301527	0.098454250290551	11.81451003486613
2022-03-24	francesco	F01	f	1	6	outward	PLE	bio-rand	left	0	0	0	169.0886468887329	23.27111315727234		-0.0057432746464687	0.0057432746464687	-0.3290653978271465	0.3290653978271465	-0.689192957576244	0.689192957576244	-39.48784773925758	39.48784773925758	-0.0057432746464687	-0.3290653978271465	-39.48784773925758
2022-03-24	francesco	F01	f	1	6	outward	PLE	bio-rand	left	0	0	0	169.40531158447266	23.587777853012085		0.0017080372879905	0.0017080372879905	0.0978633278528267	0.0978633278528267	0.20496447455886	0.20496447455886	11.743599342339214	11.743599342339214	0.0017080372879905	0.0978633278528267	11.743599342339214
2022-03-24	francesco	F01	f	1	7	inward	PLE	bio-rand	right	1	1	0	170.96367359161377	0.8460135459899902	17.0	-0.0018738241650428	0.0018738241650428	-0.1073622162065778	0.1073622162065778	-0.224858899805136	0.224858899805136	-12.88346594478934	12.88346594478934	0.0018738241650428	0.1073622162065778	12.88346594478934	100.82678380856048
2022-03-24	francesco	F01	f	1	7	inward	PLE	bio-rand	right	1	1	0	171.3553204536438	1.2376604080200195	25.0	-0.0037951843983337	0.0037951843983337	-0.2174480484984176	0.2174480484984176	-0.455422127800044	0.455422127800044	-26.09376581981012	26.09376581981012	0.0037951843983337	0.2174480484984176	26.09376581981012	96.07177540197706
2022-03-24	francesco	F01	f	1	7	inward	PLE	bio-rand	right	1	1	0	172.0136785507202	1.8960185050964355	38.0	-0.0036217687022993	0.0036217687022993	-0.2075120610143229	0.2075120610143229	-0.434612244275916	0.434612244275916	-24.90144732171876	24.90144732171876	0.0036217687022993	0.2075120610143229	24.90144732171876	85.62936654182644
2022-03-24	francesco	F01	f	1	7	inward	PLE	bio-rand	right	1	1	0	172.2553195953369	2.1376595497131348	43.0	-0.0030373012268759	0.0030373012268759	-0.174024541409896	0.174024541409896	-0.364476147225108	0.364476147225108	-20.88294496918752	20.88294496918752	0.0030373012268759	0.174024541409896	20.88294496918752	81.54245444956796
2022-03-24	francesco	F01	f	1	7	inward	PLE	bio-rand	right	1	1	0	172.61365246772766	2.495992422103882	50.0	0.0012179925783265	0.0012179925783265	0.0697858342163657	0.0697858342163657	0.14615910939918	0.14615910939918	8.374300105963895	8.374300105963895	-0.0012179925783265	-0.0697858342163657	-8.374300105963895	74.96773292840568
2022-03-24	francesco	F01	f	1	7	inward	PLE	bio-rand	right	1	1	1	173.99720072746277	3.879540681838989	78.0	-0.0174082523123777	0.0174082523123777	-0.997419386198098	0.997419386198098	-2.088990277485324	2.088990277485324	-119.69032634377176	119.69032634377176	0.0174082523123777	0.997419386198098	119.69032634377176	54.65472438159163
2022-03-24	francesco	F01	f	1	7	inward	PLE	bio-rand	right	1	1	1	174.38864755630493	4.270987510681152	85.0	0.0034263381566115	0.0034263381566115	0.1963147155584734	0.1963147155584734	0.4111605787933799	0.4111605787933799	23.55776586701681	23.55776586701681	-0.0034263381566115	-0.1963147155584734	-23.55776586701681	54.65472438159163
2022-03-24	francesco	F01	f	1	7	inward	PLE	bio-rand	right	0	0	0	192.92198085784912	22.804320812225345		0.0069414868305063	0.0069414868305063	0.3977178989336536	0.3977178989336536	0.832978419660756	0.832978419660756	47.72614787203843	47.72614787203843	-0.0069414868305063	-0.3977178989336536	-47.72614787203843
2022-03-24	francesco	F01	f	1	8	outward	PLE	bio-rand	right	1	0	0	194.8803424835205	0.4625873565673828	9.0	-0.0041048847100168	0.0041048847100168	-0.2351925692717454	0.2351925692717454	-0.492586165202016	0.492586165202016	-28.22310831260945	28.22310831260945	0.0041048847100168	0.2351925692717454	28.22310831260945	8.17431293255293
2022-03-24	francesco	F01	f	1	8	outward	PLE	bio-rand	right	1	0	0	195.50531578063965	1.0875606536865234	22.0	-0.0077406190224269	0.0077406190224269	-0.4435048008037425	0.4435048008037425	-0.928874282691228	0.928874282691228	-53.2205760964491	53.2205760964491	0.0077406190224269	0.4435048008037425	53.2205760964491	14.43546113187925
2022-03-24	francesco	F01	f	1	8	outward	PLE	bio-rand	right	1	0	0	196.33864974975583	1.9208946228027344	38.0	0.0032213385397894	0.0032213385397894	0.184569102712768	0.184569102712768	0.386560624774728	0.386560624774728	22.148292325532164	22.148292325532164	-0.0032213385397894	-0.184569102712768	-22.148292325532164	25.338143121952942
2022-03-24	francesco	F01	f	1	8	outward	PLE	bio-rand	right	1	0	0	196.75532627105716	2.337571144104004	47.0	-0.0010739216934356	0.0010739216934356	-0.0615311805614021	0.0615311805614021	-0.128870603212272	0.128870603212272	-7.3837416673682545	7.3837416673682545	0.0010739216934356	0.0615311805614021	7.3837416673682545	32.56942801706325
2022-03-24	francesco	F01	f	1	8	outward	PLE	bio-rand	right	0	0	0	205.4803102016449	11.062555074691772		0.001374482161647	0.001374482161647	0.0787520268783912	0.0787520268783912	0.16493785939764	0.16493785939764	9.450243225406956	9.450243225406956	-0.001374482161647	-0.0787520268783912	-9.450243225406956
2022-03-24	francesco	F01	f	1	8	outward	PLE	bio-rand	right	0	0	0	205.74698185920715	11.329226732254028		0.001041684061392	0.001041684061392	0.0596841003038081	0.0596841003038081	0.12500208736704	0.12500208736704	7.162092036456977	7.162092036456977	-0.001041684061392	-0.0596841003038081	-7.162092036456977
2022-03-24	francesco	F01	f	1	8	outward	PLE	bio-rand	right	0	0	0	206.0803143978119	11.662559270858765		0.0032313210473195	0.0032313210473195	0.1851410582632003	0.1851410582632003	0.38775852567834	0.38775852567834	22.21692699158404	22.21692699158404	-0.0032313210473195	-0.1851410582632003	-22.21692699158404
2022-03-24	francesco	F01	f	1	8	outward	PLE	bio-rand	right	0	0	0	206.3469762802124	11.929221153259276		0.0046651037985898	0.0046651037985898	0.2672907586496439	0.2672907586496439	0.559812455830776	0.559812455830776	32.07489103795728	32.07489103795728	-0.0046651037985898	-0.2672907586496439	-32.07489103795728
2022-03-24	francesco	F01	f	1	8	outward	PLE	bio-rand	right	0	0	0	206.5219748020172	12.104219675064089		0.0046792121178895	0.0046792121178895	0.2680991058015397	0.2680991058015397	0.5615054541467399	0.5615054541467399	32.17189269618477	32.17189269618477	-0.0046792121178895	-0.2680991058015397	-32.17189269618477
2022-03-24	francesco	F01	f	1	8	outward	PLE	bio-rand	right	0	0	0	206.79698276519773	12.379227638244627		-0.0020962840688153	0.0020962840688153	-0.1201082298036285	0.1201082298036285	-0.251554088257836	0.251554088257836	-14.412987576435423	14.412987576435423	0.0020962840688153	0.1201082298036285	14.412987576435423
2022-03-24	francesco	F01	f	1	8	outward	PLE	bio-rand	right	0	0	0	207.6886556148529	13.27090048789978		0.0083491910312672	0.0083491910312672	0.4783734084400898	0.4783734084400898	1.001902923752064	1.001902923752064	57.40480901281078	57.40480901281078	-0.0083491910312672	-0.4783734084400898	-57.40480901281078
2022-03-24	francesco	F01	f	1	8	outward	PLE	bio-rand	right	0	0	0	208.0886483192444	13.67089319229126		-0.0023126184657868	0.0023126184657868	-0.1325032777136032	0.1325032777136032	-0.277514215894416	0.277514215894416	-15.900393325632384	15.900393325632384	0.0023126184657868	0.1325032777136032	15.900393325632384
2022-03-24	francesco	F01	f	1	8	outward	PLE	bio-rand	right	0	0	0	209.4886450767517	15.070889949798584		0.0048401760931087	0.0048401760931087	0.2773216622352483	0.2773216622352483	0.580821131173044	0.580821131173044	33.27859946822979	33.27859946822979	-0.0048401760931087	-0.2773216622352483	-33.27859946822979
2022-03-24	francesco	F01	f	1	8	outward	PLE	bio-rand	right	0	0	0	209.72197484970093	15.304219722747805		-0.0014704499335573	0.0014704499335573	-0.0842505751781256	0.0842505751781256	-0.176453992026876	0.176453992026876	-10.110069021375075	10.110069021375075	0.0014704499335573	0.0842505751781256	10.110069021375075
2022-03-24	francesco	F01	f	1	8	outward	PLE	bio-rand	right	0	0	0	214.22197723388672	19.804222106933597		0.0021462871594061	0.0021462871594061	0.1229731958570916	0.1229731958570916	0.257554459128732	0.257554459128732	14.756783502851002	14.756783502851002	-0.0021462871594061	-0.1229731958570916	-14.756783502851002
2022-03-24	francesco	F01	f	1	8	outward	PLE	bio-rand	right	0	0	0	214.96364521980288	20.54589009284973		0.0029047829961343	0.0029047829961343	0.1664318060798615	0.1664318060798615	0.348573959536116	0.348573959536116	19.97181672958338	19.97181672958338	-0.0029047829961343	-0.1664318060798615	-19.97181672958338
2022-03-24	francesco	F01	f	1	8	outward	PLE	bio-rand	right	0	0	0	215.28866124153137	20.870906114578247		0.0020482625236299	0.0020482625236299	0.1173567979388083	0.1173567979388083	0.245791502835588	0.245791502835588	14.082815752657	14.082815752657	-0.0020482625236299	-0.1173567979388083	-14.082815752657
2022-03-24	francesco	F01	f	1	8	outward	PLE	bio-rand	right	0	0	0	215.8969783782959	21.479223251342773		0.0028530384224325	0.0028530384224325	0.1634670603940447	0.1634670603940447	0.3423646106919	0.3423646106919	19.61604724728537	19.61604724728537	-0.0028530384224325	-0.1634670603940447	-19.61604724728537
2022-03-24	francesco	F01	f	1	8	outward	PLE	bio-rand	right	0	0	0	216.73031067848208	22.31255555152893		0.0062543115285554	0.0062543115285554	0.3583456543462391	0.3583456543462391	0.750517383426648	0.750517383426648	43.00147852154869	43.00147852154869	-0.0062543115285554	-0.3583456543462391	-43.00147852154869
2022-03-24	francesco	F01	f	1	9	inward	PLE	bio-rand	right	1	1	0	219.9553163051605	1.2373316287994385	25.0	0.0057699158074992	0.0057699158074992	0.3305918239155225	0.3305918239155225	0.692389896899904	0.692389896899904	39.6710188698627	39.6710188698627	-0.0057699158074992	-0.3305918239155225	-39.6710188698627	96.07177540197706
2022-03-24	francesco	F01	f	1	9	inward	PLE	bio-rand	right	1	0	0	225.38865208625796	6.670667409896851	133.0	0.0069062242699367	0.0069062242699367	0.395697503038191	0.395697503038191	0.828746912392404	0.828746912392404	47.48370036458293	47.48370036458293	-0.0069062242699367	-0.395697503038191	-47.48370036458293	43.24753846155319
2022-03-24	francesco	F01	f	1	9	inward	PLE	bio-rand	right	0	0	0	239.70531105995175	20.9873263835907		-0.0042678278547078	0.0042678278547078	-0.2445285237631292	0.2445285237631292	-0.512139342564936	0.512139342564936	-29.34342285157551	29.34342285157551	0.0042678278547078	0.2445285237631292	29.34342285157551
2022-03-24	francesco	F01	f	1	9	inward	PLE	bio-rand	right	0	0	0	240.3219771385193	21.603992462158203		-0.004863608080357	0.004863608080357	-0.2786642162101802	0.2786642162101802	-0.58363296964284	0.58363296964284	-33.439705945221625	33.439705945221625	0.004863608080357	0.2786642162101802	33.439705945221625
2022-03-24	francesco	F01	f	1	9	inward	PLE	bio-rand	right	0	0	0	241.8803126811981	23.16232800483704		0.0011192494580053	0.0011192494580053	0.0641282701660085	0.0641282701660085	0.134309934960636	0.134309934960636	7.695392419921029	7.695392419921029	-0.0011192494580053	-0.0641282701660085	-7.695392419921029
2022-03-24	francesco	F01	f	1	9	inward	PLE	bio-rand	right	0	0	0	242.6970021724701	23.97901749610901		0.0011236446983159	0.0011236446983159	0.0643800988857517	0.0643800988857517	0.134837363797908	0.134837363797908	7.725611866290205	7.725611866290205	-0.0011236446983159	-0.0643800988857517	-7.725611866290205
2022-03-24	francesco	F01	f	1	10	outward	PLE	bio-rand	left	1	0	0	245.6886565685272	2.670600175857544	53.0	-0.00154004697272	0.00154004697272	-0.088238191788755	0.088238191788755	-0.1848056367264	0.1848056367264	-10.588583014650602	10.588583014650602	-0.00154004697272	-0.088238191788755	-10.588583014650602	38.66013733233359
2022-03-24	francesco	F01	f	1	10	outward	PLE	bio-rand	left	1	0	0	246.05531549453733	3.037259101867676	61.0	-0.0045957865954588	0.0045957865954588	-0.2633191754625866	0.2633191754625866	-0.551494391455056	0.551494391455056	-31.5983010555104	31.5983010555104	-0.0045957865954588	-0.2633191754625866	-31.5983010555104	47.01648584303971
2022-03-24	francesco	F01	f	1	10	outward	PLE	bio-rand	left	1	1	1	247.76366591453552	4.745609521865845	95.0	0.022864167817731	0.022864167817731	1.310020318034828	1.310020318034828	2.74370013812772	2.74370013812772	157.20243816417937	157.20243816417937	0.022864167817731	1.310020318034828	157.20243816417937	54.952312726810085
2022-03-24	francesco	F01	f	1	10	outward	PLE	bio-rand	left	1	1	1	248.08865761756897	5.070601224899292	101.0	-0.0036749470005629	0.0036749470005629	-0.2105589530665151	0.2105589530665151	-0.440993640067548	0.440993640067548	-25.267074367981817	25.267074367981817	-0.0036749470005629	-0.2105589530665151	-25.267074367981817	54.952312726810085
2022-03-24	francesco	F01	f	1	10	outward	PLE	bio-rand	left	1	1	1	249.76367592811584	6.745619535446167	135.0	0.0193322801371398	0.0193322801371398	1.1076580602227029	1.1076580602227029	2.319873616456776	2.319873616456776	132.91896722672433	132.91896722672433	0.0193322801371398	1.1076580602227029	132.91896722672433	68.60353288112059
2022-03-24	francesco	F01	f	1	10	outward	PLE	bio-rand	left	1	1	1	250.05532121658325	7.037264823913574	141.0	-0.0063209848229722	0.0063209848229722	-0.3621657527225548	0.3621657527225548	-0.7585181787566639	0.7585181787566639	-43.459890326706585	43.459890326706585	-0.0063209848229722	-0.3621657527225548	-43.459890326706585	74.15000231623449
2022-03-24	francesco	F01	f	1	10	outward	PLE	bio-rand	left	0	0	0	258.3303105831146	15.312254190444946		0.0023975680752057	0.0023975680752057	0.1373705318045909	0.1373705318045909	0.287708169024684	0.287708169024684	16.484463816550917	16.484463816550917	0.0023975680752057	0.1373705318045909	16.484463816550917
2022-03-24	francesco	F01	f	1	10	outward	PLE	bio-rand	left	0	0	0	260.89699244499207	17.878936052322388		0.0035298620748802	0.0035298620748802	0.2022461991539272	0.2022461991539272	0.423583448985624	0.423583448985624	24.269543898471262	24.269543898471262	0.0035298620748802	0.2022461991539272	24.269543898471262
2022-03-24	francesco	F01	f	1	10	outward	PLE	bio-rand	left	0	0	0	261.13031554222107	18.11225914955139		0.0031149012909974	0.0031149012909974	0.1784706975740025	0.1784706975740025	0.373788154919688	0.373788154919688	21.416483708880303	21.416483708880303	0.0031149012909974	0.1784706975740025	21.416483708880303
2022-03-24	francesco	F01	f	1	10	outward	PLE	bio-rand	left	0	0	0	261.421982049942	18.40392565727234		-0.0031178358406286	0.0031178358406286	-0.1786388348826419	0.1786388348826419	-0.374140300875432	0.374140300875432	-21.43666018591703	21.43666018591703	-0.0031178358406286	-0.1786388348826419	-21.43666018591703
2022-03-24	francesco	F01	f	1	10	outward	PLE	bio-rand	left	0	0	0	261.82197666168213	18.80392026901245		0.0016059561977656	0.0016059561977656	0.0920145122148458	0.0920145122148458	0.192714743731872	0.192714743731872	11.041741465781502	11.041741465781502	0.0016059561977656	0.0920145122148458	11.041741465781502
2022-03-24	francesco	F01	f	1	10	outward	PLE	bio-rand	left	0	0	0	263.58031487464905	20.56225848197937		0.0031783949716212	0.0031783949716212	0.1821086174994978	0.1821086174994978	0.381407396594544	0.381407396594544	21.853034099939737	21.853034099939737	0.0031783949716212	0.1821086174994978	21.853034099939737
2022-03-24	francesco	F01	f	1	10	outward	PLE	bio-rand	left	0	0	0	264.130322933197	21.112266540527344		-0.0113390055386317	0.0113390055386317	-0.649677161239061	0.649677161239061	-1.3606806646358038	1.3606806646358038	-77.96125934868732	77.96125934868732	-0.0113390055386317	-0.649677161239061	-77.96125934868732
2022-03-24	francesco	F01	f	1	10	outward	PLE	bio-rand	left	0	0	0	264.3386468887329	21.320590496063232		-0.0084038472917694	0.0084038472917694	-0.4815049814908335	0.4815049814908335	-1.008461675012328	1.008461675012328	-57.78059777890002	57.78059777890002	-0.0084038472917694	-0.4815049814908335	-57.78059777890002
2022-03-24	francesco	F01	f	1	10	outward	PLE	bio-rand	left	0	0	0	265.9636437892914	22.945587396621704		-0.0013468812227434	0.0013468812227434	-0.0771706095686165	0.0771706095686165	-0.161625746729208	0.161625746729208	-9.260473148233988	9.260473148233988	-0.0013468812227434	-0.0771706095686165	-9.260473148233988
2022-03-24	francesco	F01	f	1	10	outward	PLE	bio-rand	left	0	0	0	266.3136429786682	23.29558658599853		-0.007454903289258	0.007454903289258	-0.4271344951526785	0.4271344951526785	-0.89458839471096	0.89458839471096	-51.25613941832143	51.25613941832143	-0.007454903289258	-0.4271344951526785	-51.25613941832143
2022-03-24	francesco	F01	f	1	10	outward	PLE	bio-rand	left	0	0	0	266.8969838619232	23.87892746925354		-0.008618630519394	0.008618630519394	-0.4938111539439208	0.4938111539439208	-1.03423566232728	1.03423566232728	-59.2573384732705	59.2573384732705	-0.008618630519394	-0.4938111539439208	-59.2573384732705
2022-03-24	francesco	F01	f	1	10	outward	PLE	bio-rand	left	0	0	0	267.24698185920715	24.22892546653748		-0.0052166541878904	0.0052166541878904	-0.2988922681453658	0.2988922681453658	-0.625998502546848	0.625998502546848	-35.8670721774439	35.8670721774439	-0.0052166541878904	-0.2988922681453658	-35.8670721774439
2022-03-24	francesco	F01	f	1	11	outward	PLE	bio-rand	left	1	0	0	268.24720883369446	0.9289841651916504	19.0	-0.0031252273393995	0.0031252273393995	-0.1790623365664906	0.1790623365664906	-0.37502728072794	0.37502728072794	-21.48748038797888	21.48748038797888	-0.0031252273393995	-0.1790623365664906	-21.48748038797888	13.302795209592484
2022-03-24	francesco	F01	f	1	11	outward	PLE	bio-rand	left	1	0	0	268.8886511325836	1.5704264640808103	31.0	-0.0026703410177242	0.0026703410177242	-0.1529992701762656	0.1529992701762656	-0.320440922126904	0.320440922126904	-18.359912421151872	18.359912421151872	-0.0026703410177242	-0.1529992701762656	-18.359912421151872	20.731892904820796
2022-03-24	francesco	F01	f	1	11	outward	PLE	bio-rand	left	1	1	1	272.2303276062012	4.912102937698364	98.0	0.0244620586717862	0.0244620586717862	1.4015727200947456	1.4015727200947456	2.935447040614344	2.935447040614344	168.1887264113695	168.1887264113695	0.0244620586717862	1.4015727200947456	168.1887264113695	54.952312726810085
2022-03-24	francesco	F01	f	1	11	outward	PLE	bio-rand	left	1	1	1	272.55531334877014	5.237088680267334	105.0	-0.0066062530193908	0.0066062530193908	-0.3785104164066496	0.3785104164066496	-0.792750362326896	0.792750362326896	-45.42124996879795	45.42124996879795	-0.0066062530193908	-0.3785104164066496	-45.42124996879795	54.952312726810085
2022-03-24	francesco	F01	f	1	11	outward	PLE	bio-rand	left	1	1	1	273.57199573516846	6.253771066665649	125.0	0.0027680650877107	0.0027680650877107	0.1585984469433331	0.1585984469433331	0.332167810525284	0.332167810525284	19.031813633199977	19.031813633199977	0.0027680650877107	0.1585984469433331	19.031813633199977	58.97666834715496
2022-03-24	francesco	F01	f	1	11	outward	PLE	bio-rand	left	0	0	0	286.37198185920715	19.053757190704346		0.0047408651700553	0.0047408651700553	0.27163156548474	0.27163156548474	0.568903820406636	0.568903820406636	32.5957878581688	32.5957878581688	0.0047408651700553	0.27163156548474	32.5957878581688
2022-03-24	francesco	F01	f	1	11	outward	PLE	bio-rand	left	0	0	0	286.67197465896606	19.353749990463257		-0.0030726272789767	0.0030726272789767	-0.1760485751021311	0.1760485751021311	-0.368715273477204	0.368715273477204	-21.12582901225573	21.12582901225573	-0.0030726272789767	-0.1760485751021311	-21.12582901225573
2022-03-24	francesco	F01	f	1	11	outward	PLE	bio-rand	left	0	0	0	288.4969856739044	21.17876100540161		0.0071384891746537	0.0071384891746537	0.4090053018074834	0.4090053018074834	0.856618700958444	0.856618700958444	49.08063621689801	49.08063621689801	0.0071384891746537	0.4090053018074834	49.08063621689801
2022-03-24	francesco	F01	f	1	11	outward	PLE	bio-rand	left	0	0	0	288.9886519908905	21.67042732238769		-0.0051545431209356	0.0051545431209356	-0.2953335661478014	0.2953335661478014	-0.618545174512272	0.618545174512272	-35.44002793773616	35.44002793773616	-0.0051545431209356	-0.2953335661478014	-35.44002793773616
2022-03-24	francesco	F01	f	1	12	inward	PLE	bio-rand	left	1	1	0	292.39724588394165	0.7788844108581543	16.0	0.005065576301534	0.005065576301534	0.290236142879387	0.290236142879387	0.60786915618408	0.60786915618408	34.82833714552645	34.82833714552645	0.005065576301534	0.290236142879387	34.82833714552645	100.94492547865632
2022-03-24	francesco	F01	f	1	12	inward	PLE	bio-rand	left	1	1	0	292.6472234725952	1.0288619995117188	21.0	-0.0020113638377505	0.0020113638377505	-0.1152426589683397	0.1152426589683397	-0.24136366053006	0.24136366053006	-13.829119076200769	13.829119076200769	-0.0020113638377505	-0.1152426589683397	-13.829119076200769	97.89243080922677
2022-03-24	francesco	F01	f	1	12	inward	PLE	bio-rand	left	0	0	0	303.99698853492737	12.378627061843872		-0.0012539368637807	0.0012539368637807	-0.0718452900705049	0.0718452900705049	-0.150472423653684	0.150472423653684	-8.621434808460592	8.621434808460592	-0.0012539368637807	-0.0718452900705049	-8.621434808460592
2022-03-24	francesco	F01	f	1	12	inward	PLE	bio-rand	left	0	0	0	304.31364488601685	12.69528341293335		0.01347722754188	0.01347722754188	0.772188257687197	0.772188257687197	1.6172673050256	1.6172673050256	92.66259092246364	92.66259092246364	0.01347722754188	0.772188257687197	92.66259092246364
2022-03-24	francesco	F01	f	1	12	inward	PLE	bio-rand	left	0	0	0	304.64698696136475	13.02862548828125		-0.0067780913403374	0.0067780913403374	-0.3883560269555043	0.3883560269555043	-0.813370960840488	0.813370960840488	-46.60272323466052	46.60272323466052	-0.0067780913403374	-0.3883560269555043	-46.60272323466052
2022-03-24	francesco	F01	f	1	12	inward	PLE	bio-rand	left	0	0	0	304.9469871520996	13.328625679016112		0.0020065644155133	0.0020065644155133	0.1149676723300469	0.1149676723300469	0.240787729861596	0.240787729861596	13.796120679605634	13.796120679605634	0.0020065644155133	0.1149676723300469	13.796120679605634
2022-03-24	francesco	F01	f	1	12	inward	PLE	bio-rand	left	0	0	0	312.56364369392395	20.94528222084045		0.0085078837549982	0.0085078837549982	0.4874658317493118	0.4874658317493118	1.020946050599784	1.020946050599784	58.49589980991742	58.49589980991742	0.0085078837549982	0.4874658317493118	58.49589980991742
2022-03-24	francesco	F01	f	1	12	inward	PLE	bio-rand	left	0	0	0	312.9136452674866	21.29528379440308		0.0035644412516486	0.0035644412516486	0.2042274400417933	0.2042274400417933	0.427732950197832	0.427732950197832	24.507292805015204	24.507292805015204	0.0035644412516486	0.2042274400417933	24.507292805015204
2022-03-24	francesco	F01	f	1	12	inward	PLE	bio-rand	left	0	0	0	313.1303160190582	21.51195454597473		-0.0057610946282711	0.0057610946282711	-0.3300864075754239	0.3300864075754239	-0.691331355392532	0.691331355392532	-39.61036890905087	39.61036890905087	-0.0057610946282711	-0.3300864075754239	-39.61036890905087
2022-03-24	francesco	F01	f	1	12	inward	PLE	bio-rand	left	0	0	0	313.3053090572357	21.68694758415222		-0.0050410442564373	0.0050410442564373	-0.2888305602325215	0.2888305602325215	-0.604925310772476	0.604925310772476	-34.65966722790259	34.65966722790259	-0.0050410442564373	-0.2888305602325215	-34.65966722790259
2022-03-24	francesco	F01	f	1	12	inward	PLE	bio-rand	left	0	0	0	313.6553108692169	22.036949396133423		0.0035046781569823	0.0035046781569823	0.2008032669467735	0.2008032669467735	0.420561378837876	0.420561378837876	24.09639203361283	24.09639203361283	0.0035046781569823	0.2008032669467735	24.09639203361283
2022-03-24	francesco	F01	f	1	12	inward	PLE	bio-rand	left	0	0	0	314.03031039237976	22.411948919296265		0.0014251197301178	0.0014251197301178	0.0816533458365728	0.0816533458365728	0.171014367614136	0.171014367614136	9.798401500388742	9.798401500388742	0.0014251197301178	0.0816533458365728	9.798401500388742
2022-03-24	francesco	F01	f	1	12	inward	PLE	bio-rand	left	0	0	0	314.24702048301697	22.62865900993347		-0.0014061887490592	0.0014061887490592	-0.0805686805198729	0.0805686805198729	-0.168742649887104	0.168742649887104	-9.668241662384755	9.668241662384755	-0.0014061887490592	-0.0805686805198729	-9.668241662384755
2022-03-24	francesco	F01	f	1	13	outward	PLE	bio-rand	left	1	0	0	316.2803373336792	0.3618383407592773	7.0	-0.0070174009621203	0.0070174009621203	-0.4020674582805364	0.4020674582805364	-0.842088115454436	0.842088115454436	-48.24809499366437	48.24809499366437	-0.0070174009621203	-0.4020674582805364	-48.24809499366437	7.703765363743395
2022-03-24	francesco	F01	f	1	13	outward	PLE	bio-rand	left	1	0	0	316.7053220272064	0.786823034286499	16.0	-0.006119469266085	0.006119469266085	-0.3506197618066898	0.3506197618066898	-0.7343363119302	0.7343363119302	-42.074371416802784	42.074371416802784	-0.006119469266085	-0.3506197618066898	-42.074371416802784	11.339989087842346
2022-03-24	francesco	F01	f	1	13	outward	PLE	bio-rand	left	1	0	0	317.86366391181946	1.945164918899536	39.0	-0.003775972019958	0.003775972019958	-0.2163472603030816	0.2163472603030816	-0.4531166423949599	0.4531166423949599	-25.9616712363698	25.9616712363698	-0.003775972019958	-0.2163472603030816	-25.9616712363698	26.255599026984505
2022-03-24	francesco	F01	f	1	13	outward	PLE	bio-rand	left	1	0	0	318.13865065574646	2.220151662826538	44.0	0.0014813125434848	0.0014813125434848	0.0848729568814682	0.0848729568814682	0.177757505218176	0.177757505218176	10.184754825776192	10.184754825776192	0.0014813125434848	0.0848729568814682	10.184754825776192	30.107310344829315
2022-03-24	francesco	F01	f	1	13	outward	PLE	bio-rand	left	1	0	0	318.6472351551056	2.728736162185669	55.0	0.0093003479909552	0.0093003479909552	0.5328706878847073	0.5328706878847073	1.116041758914624	1.116041758914624	63.94448254616487	63.94448254616487	0.0093003479909552	0.5328706878847073	63.94448254616487	40.48234408246461
2022-03-24	francesco	F01	f	1	13	outward	PLE	bio-rand	left	1	0	0	319.0636622905731	3.1451632976531982	63.0	-0.0013985472063359	0.0013985472063359	-0.0801308523728589	0.0801308523728589	-0.167825664760308	0.167825664760308	-9.615702284743076	9.615702284743076	-0.0013985472063359	-0.0801308523728589	-9.615702284743076	48.68309971018494
2022-03-24	francesco	F01	f	1	13	outward	PLE	bio-rand	left	1	1	1	320.41366481781006	4.495165824890137	90.0	0.0213472929714096	0.0213472929714096	1.2231097912910565	1.2231097912910565	2.561675156569152	2.561675156569152	146.7731749549268	146.7731749549268	0.0213472929714096	1.2231097912910565	146.7731749549268	54.952312726810085
2022-03-24	francesco	F01	f	1	13	outward	PLE	bio-rand	left	1	1	1	320.70533657073975	4.786837577819824	96.0	-0.0097117906990984	0.0097117906990984	-0.5564446185727456	0.5564446185727456	-1.165414883891808	1.165414883891808	-66.77335422872947	66.77335422872947	-0.0097117906990984	-0.5564446185727456	-66.77335422872947	54.952312726810085
2022-03-24	francesco	F01	f	1	13	outward	PLE	bio-rand	left	1	1	1	320.9636969566345	5.0451979637146	101.0	0.0011644588233949	0.0011644588233949	0.0667185759972974	0.0667185759972974	0.1397350588073879	0.1397350588073879	8.006229119675695	8.006229119675695	0.0011644588233949	0.0667185759972974	8.006229119675695	54.952312726810085
2022-03-24	francesco	F01	f	1	13	outward	PLE	bio-rand	left	0	0	0	330.11364793777466	14.195148944854736		-0.0012018853187384	0.0012018853187384	-0.068862956222446	0.068862956222446	-0.144226238248608	0.144226238248608	-8.263554746693524	8.263554746693524	-0.0012018853187384	-0.068862956222446	-8.263554746693524
2022-03-24	francesco	F01	f	1	13	outward	PLE	bio-rand	left	0	0	0	331.34697699546814	15.428478002548218		0.0041399450395416	0.0041399450395416	0.2372013781818543	0.2372013781818543	0.496793404744992	0.496793404744992	28.464165381822525	28.464165381822525	0.0041399450395416	0.2372013781818543	28.464165381822525
2022-03-24	francesco	F01	f	1	13	outward	PLE	bio-rand	left	0	0	0	331.5886535644531	15.670154571533203		-0.0012675169092583	0.0012675169092583	-0.0726233693619671	0.0726233693619671	-0.152102029110996	0.152102029110996	-8.714804323436056	8.714804323436056	-0.0012675169092583	-0.0726233693619671	-8.714804323436056
2022-03-24	francesco	F01	f	1	13	outward	PLE	bio-rand	left	0	0	0	339.2219853401184	23.303486347198486		0.0034038972144807	0.0034038972144807	0.1950289442860812	0.1950289442860812	0.408467665737684	0.408467665737684	23.403473314329755	23.403473314329755	0.0034038972144807	0.1950289442860812	23.403473314329755
2022-03-24	francesco	F01	f	1	14	inward	PLE	bio-rand	left	1	1	0	341.73031878471375	1.511674880981445	30.0	-0.0104311400823021	0.0104311400823021	-0.5976603022256565	0.5976603022256565	-1.251736809876252	1.251736809876252	-71.71923626707877	71.71923626707877	-0.0104311400823021	-0.5976603022256565	-71.71923626707877	91.72984888022587
2022-03-24	francesco	F01	f	1	14	inward	PLE	bio-rand	left	1	1	0	341.9136791229248	1.6950352191925049	34.0	-0.0101201366420276	0.0101201366420276	-0.5798411176838787	0.5798411176838787	-1.214416397043312	1.214416397043312	-69.58093412206544	69.58093412206544	-0.0101201366420276	-0.5798411176838787	-69.58093412206544	88.72356370266674
2022-03-24	francesco	F01	f	1	14	inward	PLE	bio-rand	left	1	1	0	342.1803379058838	1.9616940021514893	39.0	-0.0081330427650392	0.0081330427650392	-0.4659890250361554	0.4659890250361554	-0.975965131804704	0.975965131804704	-55.91868300433865	55.91868300433865	-0.0081330427650392	-0.4659890250361554	-55.91868300433865	84.63450662701293
2022-03-24	francesco	F01	f	1	14	inward	PLE	bio-rand	left	1	1	0	342.4553198814392	2.236675977706909	45.0	0.002048602981355	0.002048602981355	0.1173763047295591	0.1173763047295591	0.2458323577625999	0.2458323577625999	14.085156567547102	14.085156567547102	0.002048602981355	0.1173763047295591	14.085156567547102	79.32952460784247
2022-03-24	francesco	F01	f	1	14	inward	PLE	bio-rand	left	1	1	0	342.68865966796875	2.47001576423645	49.0	-0.0010343781564624	0.0010343781564624	-0.0592655027858182	0.0592655027858182	-0.124125378775488	0.124125378775488	-7.111860334298188	7.111860334298188	-0.0010343781564624	-0.0592655027858182	-7.111860334298188	75.97963330843245
2022-03-24	francesco	F01	f	1	14	inward	PLE	bio-rand	left	1	1	1	344.9886605739593	4.770016670227051	95.0	0.0087964243131069	0.0087964243131069	0.5039979879472896	0.5039979879472896	1.055570917572828	1.055570917572828	60.47975855367475	60.47975855367475	0.0087964243131069	0.5039979879472896	60.47975855367475	54.65472438159163
2022-03-24	francesco	F01	f	1	14	inward	PLE	bio-rand	left	1	1	1	345.2303278446197	5.011683940887451	100.0	0.0108541028457006	0.0108541028457006	0.621894283459581	0.621894283459581	1.302492341484072	1.302492341484072	74.62731401514972	74.62731401514972	0.0108541028457006	0.621894283459581	74.62731401514972	54.65472438159163
2022-03-24	francesco	F01	f	1	14	inward	PLE	bio-rand	left	1	1	1	345.4553155899048	5.236671686172485	105.0	-0.0043106326088013	0.0043106326088013	-0.2469810555157821	0.2469810555157821	-0.5172759130561561	0.5172759130561561	-29.637726661893858	29.637726661893858	-0.0043106326088013	-0.2469810555157821	-29.637726661893858	54.65472438159163
2022-03-24	francesco	F01	f	1	14	inward	PLE	bio-rand	left	0	0	0	352.8303098678589	12.611665964126589		0.0040558628077612	0.0040558628077612	0.2323838211687967	0.2323838211687967	0.486703536931344	0.486703536931344	27.886058540255608	27.886058540255608	0.0040558628077612	0.2323838211687967	27.886058540255608
2022-03-24	francesco	F01	f	1	14	inward	PLE	bio-rand	left	0	0	0	353.44697523117065	13.228331327438354		0.0103270180320488	0.0103270180320488	0.5916945481918934	0.5916945481918934	1.239242163845856	1.239242163845856	71.0033457830272	71.0033457830272	0.0103270180320488	0.5916945481918934	71.0033457830272
2022-03-24	francesco	F01	f	1	14	inward	PLE	bio-rand	left	0	0	0	353.721979379654	13.50333547592163		-0.0061810728291106	0.0061810728291106	-0.3541493859710249	0.3541493859710249	-0.741728739493272	0.741728739493272	-42.49792631652299	42.49792631652299	-0.0061810728291106	-0.3541493859710249	-42.49792631652299
2022-03-24	francesco	F01	f	1	14	inward	PLE	bio-rand	left	0	0	0	354.0303084850311	13.811664581298828		0.0028093391638756	0.0028093391638756	0.1609632773108834	0.1609632773108834	0.3371206996650719	0.3371206996650719	19.31559327730601	19.31559327730601	0.0028093391638756	0.1609632773108834	19.31559327730601
2022-03-24	francesco	F01	f	1	14	inward	PLE	bio-rand	left	0	0	0	356.09698247909546	15.87833857536316		-0.0042554417551358	0.0042554417551358	-0.2438188525330248	0.2438188525330248	-0.510653010616296	0.510653010616296	-29.258262303962983	29.258262303962983	-0.0042554417551358	-0.2438188525330248	-29.258262303962983
2022-03-24	francesco	F01	f	1	14	inward	PLE	bio-rand	left	0	0	0	356.5053098201752	16.28666591644287		-0.0067585670684622	0.0067585670684622	-0.3872373685789894	0.3872373685789894	-0.811028048215464	0.811028048215464	-46.468484229478726	46.468484229478726	-0.0067585670684622	-0.3872373685789894	-46.468484229478726
2022-03-24	francesco	F01	f	1	15	inward	PLE	bio-rand	right	0	0	0	380.7219774723053	16.203083753585815		-0.004170280123166	0.004170280123166	-0.2389394504447089	0.2389394504447089	-0.50043361477992	0.50043361477992	-28.672734053365076	28.672734053365076	0.004170280123166	0.2389394504447089	28.672734053365076
2022-03-24	francesco	F01	f	1	15	inward	PLE	bio-rand	right	0	0	0	381.2469973564148	16.728103637695312		-0.0131948391566829	0.0131948391566829	-0.7560085950318884	0.7560085950318884	-1.583380698801948	1.583380698801948	-90.7210314038266	90.7210314038266	0.0131948391566829	0.7560085950318884	90.7210314038266
2022-03-24	francesco	F01	f	1	15	inward	PLE	bio-rand	right	0	0	0	381.7469799518585	17.228086233139038		0.0028307570004153	0.0028307570004153	0.1621904289509093	0.1621904289509093	0.3396908400498359	0.3396908400498359	19.46285147410912	19.46285147410912	-0.0028307570004153	-0.1621904289509093	-19.46285147410912
2022-03-24	francesco	F01	f	1	16	inward	PLE	bio-rand	left	0	0	0	400.1886472702026	11.369497299194336		-0.001748535280267	0.001748535280267	-0.1001836918890236	0.1001836918890236	-0.20982423363204	0.20982423363204	-12.022043026682836	12.022043026682836	-0.001748535280267	-0.1001836918890236	-12.022043026682836
2022-03-24	francesco	F01	f	1	16	inward	PLE	bio-rand	left	0	0	0	400.6969842910767	11.87783432006836		0.0123228817175854	0.0123228817175854	0.7060491138565662	0.7060491138565662	1.478745806110248	1.478745806110248	84.72589366278794	84.72589366278794	0.0123228817175854	0.7060491138565662	84.72589366278794
2022-03-24	francesco	F01	f	1	16	inward	PLE	bio-rand	left	0	0	0	400.99697947502136	12.177829504013062		-0.0018309779438143	0.0018309779438143	-0.1049073085621009	0.1049073085621009	-0.219717353257716	0.219717353257716	-12.588877027452115	12.588877027452115	-0.0018309779438143	-0.1049073085621009	-12.588877027452115
2022-03-24	francesco	F01	f	1	16	inward	PLE	bio-rand	left	0	0	0	401.196977853775	12.377827882766724		0.0011040210231018	0.0011040210231018	0.0632557451174482	0.0632557451174482	0.132482522772216	0.132482522772216	7.590689414093795	7.590689414093795	0.0011040210231018	0.0632557451174482	7.590689414093795
2022-03-24	francesco	F01	f	1	16	inward	PLE	bio-rand	left	0	0	0	402.09697914123535	13.27782917022705		0.0026466711230412	0.0026466711230412	0.1516430851094105	0.1516430851094105	0.317600534764944	0.317600534764944	18.197170213129265	18.197170213129265	0.0026466711230412	0.1516430851094105	18.197170213129265
2022-03-24	francesco	F01	f	1	16	inward	PLE	bio-rand	left	0	0	0	404.7386422157288	15.91949224472046		-0.0123218343338044	0.0123218343338044	-0.7059891031863845	0.7059891031863845	-1.478620120056528	1.478620120056528	-84.71869238236614	84.71869238236614	-0.0123218343338044	-0.7059891031863845	-84.71869238236614
2022-03-24	francesco	F01	f	1	16	inward	PLE	bio-rand	left	0	0	0	405.3386471271515	16.51949715614319		-0.0065628278136575	0.0065628278136575	-0.3760223353936442	0.3760223353936442	-0.7875393376389	0.7875393376389	-45.12268024723731	45.12268024723731	-0.0065628278136575	-0.3760223353936442	-45.12268024723731
2022-03-24	francesco	F01	f	1	16	inward	PLE	bio-rand	left	0	0	0	405.5886507034302	16.769500732421875		0.0011097209108098	0.0011097209108098	0.0635823246268151	0.0635823246268151	0.133166509297176	0.133166509297176	7.629878955217823	7.629878955217823	0.0011097209108098	0.0635823246268151	7.629878955217823
2022-03-24	francesco	F01	f	1	16	inward	PLE	bio-rand	left	0	0	0	406.2969799041748	17.477829933166504		0.0014940479621997	0.0014940479621997	0.0856026426241639	0.0856026426241639	0.179285755463964	0.179285755463964	10.272317114899677	10.272317114899677	0.0014940479621997	0.0856026426241639	10.272317114899677
2022-03-24	francesco	F01	f	1	16	inward	PLE	bio-rand	left	0	0	0	406.7803077697754	17.96115779876709		-0.007568458554597	0.007568458554597	-0.4336407325980914	0.4336407325980914	-0.90821502655164	0.90821502655164	-52.036887911770975	52.036887911770975	-0.007568458554597	-0.4336407325980914	-52.036887911770975
2022-03-24	francesco	F01	f	1	16	inward	PLE	bio-rand	left	0	0	0	408.06364917755127	19.24449920654297		-0.0075011401266202	0.0075011401266202	-0.4297836707915654	0.4297836707915654	-0.900136815194424	0.900136815194424	-51.574040494987855	51.574040494987855	-0.0075011401266202	-0.4297836707915654	-51.574040494987855
2022-03-24	francesco	F01	f	1	16	inward	PLE	bio-rand	left	0	0	0	408.3469784259796	19.527828454971317		0.0020535808272419	0.0020535808272419	0.1176615142899451	0.1176615142899451	0.246429699269028	0.246429699269028	14.119381714793413	14.119381714793413	0.0020535808272419	0.1176615142899451	14.119381714793413
2022-03-24	francesco	F01	f	1	16	inward	PLE	bio-rand	left	0	0	0	411.1386528015137	22.31950283050537		-0.007834954162051	0.007834954162051	-0.4489098061639807	0.4489098061639807	-0.94019449944612	0.94019449944612	-53.86917673967769	53.86917673967769	-0.007834954162051	-0.4489098061639807	-53.86917673967769
2022-03-24	francesco	F01	f	1	16	inward	PLE	bio-rand	left	0	0	0	411.4719817638397	22.65283179283142		0.0024576580563716	0.0024576580563716	0.1408134341164176	0.1408134341164176	0.2949189667645919	0.2949189667645919	16.897612093970118	16.897612093970118	0.0024576580563716	0.1408134341164176	16.897612093970118
2022-03-24	francesco	F01	f	1	16	inward	PLE	bio-rand	left	0	0	0	411.9386451244354	23.119495153427124		0.0047234494361729	0.0047234494361729	0.2706337174361555	0.2706337174361555	0.5668139323407481	0.5668139323407481	32.47604609233866	32.47604609233866	0.0047234494361729	0.2706337174361555	32.47604609233866
2022-03-24	francesco	F01	f	1	16	inward	PLE	bio-rand	left	0	0	0	412.2386553287506	23.41950535774231		-0.0010005079155554	0.0010005079155554	-0.0573248809307557	0.0573248809307557	-0.120060949866648	0.120060949866648	-6.878985711690694	6.878985711690694	-0.0010005079155554	-0.0573248809307557	-6.878985711690694
2022-03-24	francesco	F01	f	1	16	inward	PLE	bio-rand	left	0	0	0	412.5969862937927	23.777836322784424		-0.0011282323157721	0.0011282323157721	-0.0646429500040125	0.0646429500040125	-0.135387877892652	0.135387877892652	-7.7571540004815	7.7571540004815	-0.0011282323157721	-0.0646429500040125	-7.7571540004815
2022-03-24	francesco	F01	f	1	17	outward	PLE	bio-rand	left	1	0	0	413.5219860076904	0.4030408859252929	8.0	0.0030448308105499	0.0030448308105499	0.1744559547759068	0.1744559547759068	0.3653796972659879	0.3653796972659879	20.934714573108817	20.934714573108817	0.0030448308105499	0.1744559547759068	20.934714573108817	7.859608119900005
2022-03-24	francesco	F01	f	1	17	outward	PLE	bio-rand	left	1	0	0	413.7719960212708	0.6530508995056152	13.0	-0.0016576707526704	0.0016576707526704	-0.0949775379502884	0.0949775379502884	-0.198920490320448	0.198920490320448	-11.397304554034616	11.397304554034616	-0.0016576707526704	-0.0949775379502884	-11.397304554034616	10.047736497204795
2022-03-24	francesco	F01	f	1	17	outward	PLE	bio-rand	left	1	0	0	413.9886603355408	0.8697152137756348	17.0	0.0010847441200983	0.0010847441200983	0.0621512599332646	0.0621512599332646	0.1301692944117959	0.1301692944117959	7.458151191991762	7.458151191991762	0.0010847441200983	0.0621512599332646	7.458151191991762	11.447514573564025
2022-03-24	francesco	F01	f	1	17	outward	PLE	bio-rand	left	1	0	0	414.65533208847046	1.5363869667053225	31.0	-0.0040644185357782	0.0040644185357782	-0.2328740282748326	0.2328740282748326	-0.487730224293384	0.487730224293384	-27.94488339297992	27.94488339297992	-0.0040644185357782	-0.2328740282748326	-27.94488339297992	20.731892904820796
2022-03-24	francesco	F01	f	1	17	outward	PLE	bio-rand	left	1	0	0	414.97199726104736	1.8530521392822263	37.0	-0.003046412952465	0.003046412952465	-0.1745466048302328	0.1745466048302328	-0.3655695542958	0.3655695542958	-20.94559257962793	20.94559257962793	-0.003046412952465	-0.1745466048302328	-20.94559257962793	24.859768235848968
2022-03-24	francesco	F01	f	1	17	outward	PLE	bio-rand	left	1	0	0	415.2136437892914	2.094698667526245	42.0	-0.002468368908549	0.002468368908549	-0.1414271207411711	0.1414271207411711	-0.29620426902588	0.29620426902588	-16.97125448894054	16.97125448894054	-0.002468368908549	-0.1414271207411711	-16.97125448894054	28.145073345390045
2022-03-24	francesco	F01	f	1	17	outward	PLE	bio-rand	left	1	0	0	415.488657951355	2.369712829589844	47.0	-0.0030610619489413	0.0030610619489413	-0.1753859305024268	0.1753859305024268	-0.367327433872956	0.367327433872956	-21.046311660291217	21.046311660291217	-0.0030610619489413	-0.1753859305024268	-21.046311660291217	32.56942801706325
2022-03-24	francesco	F01	f	1	17	outward	PLE	bio-rand	left	1	0	0	415.7469801902771	2.628035068511963	53.0	0.0015242240775412	0.0015242240775412	0.0873316066753319	0.0873316066753319	0.182906889304944	0.182906889304944	10.479792801039828	10.479792801039828	0.0015242240775412	0.0873316066753319	10.479792801039828	38.66013733233359
2022-03-24	francesco	F01	f	1	17	outward	PLE	bio-rand	left	1	1	1	417.75531911849976	4.636373996734619	93.0	0.0277624223371442	0.0277624223371442	1.5906696289780855	1.5906696289780855	3.331490680457304	3.331490680457304	190.8803554773703	190.8803554773703	0.0277624223371442	1.5906696289780855	190.8803554773703	54.952312726810085
2022-03-24	francesco	F01	f	1	17	outward	PLE	bio-rand	left	1	1	1	418.0803165435791	4.961371421813965	99.0	-0.0086742358840833	0.0086742358840833	-0.4969971066589035	0.4969971066589035	-1.040908306089996	1.040908306089996	-59.63965279906842	59.63965279906842	-0.0086742358840833	-0.4969971066589035	-59.63965279906842	54.952312726810085
2022-03-24	francesco	F01	f	1	17	outward	PLE	bio-rand	left	1	1	1	418.40533113479614	5.286386013031006	106.0	0.0024297032962527	0.0024297032962527	0.139211744344304	0.139211744344304	0.291564395550324	0.291564395550324	16.705409321316484	16.705409321316484	0.0024297032962527	0.139211744344304	16.705409321316484	54.952312726810085
2022-03-24	francesco	F01	f	1	17	outward	PLE	bio-rand	left	1	1	1	418.697242975235	5.578297853469849	112.0	-0.0010059499074875	0.0010059499074875	-0.0576366841006093	0.0576366841006093	-0.1207139888984999	0.1207139888984999	-6.916402092073123	6.916402092073123	-0.0010059499074875	-0.0576366841006093	-6.916402092073123	54.952312726810085
2022-03-24	francesco	F01	f	1	17	outward	PLE	bio-rand	left	0	0	0	423.9053168296814	10.78637170791626		0.0016239485953298	0.0016239485953298	0.0930454006585959	0.0930454006585959	0.194873831439576	0.194873831439576	11.165448079031515	11.165448079031515	0.0016239485953298	0.0930454006585959	11.165448079031515
2022-03-24	francesco	F01	f	1	17	outward	PLE	bio-rand	left	0	0	0	424.3303191661835	11.211374044418337		0.0046481565466235	0.0046481565466235	0.2663197526376302	0.2663197526376302	0.55777878559482	0.55777878559482	31.958370316515623	31.958370316515623	0.0046481565466235	0.2663197526376302	31.958370316515623
2022-03-24	francesco	F01	f	1	17	outward	PLE	bio-rand	left	0	0	0	424.5803120136261	11.461366891860962		-0.00313533746701	0.00313533746701	-0.1796416042089109	0.1796416042089109	-0.3762404960411999	0.3762404960411999	-21.55699250506932	21.55699250506932	-0.00313533746701	-0.1796416042089109	-21.55699250506932
2022-03-24	francesco	F01	f	1	17	outward	PLE	bio-rand	left	0	0	0	424.9386477470398	11.819702625274658		0.0034379801480042	0.0034379801480042	0.1969817525304027	0.1969817525304027	0.412557617760504	0.412557617760504	23.63781030364833	23.63781030364833	0.0034379801480042	0.1969817525304027	23.63781030364833
2022-03-24	francesco	F01	f	1	17	outward	PLE	bio-rand	left	0	0	0	425.3719806671143	12.25303554534912		-0.0023356422173437	0.0023356422173437	-0.1338224415063713	0.1338224415063713	-0.280277066081244	0.280277066081244	-16.05869298076456	16.05869298076456	-0.0023356422173437	-0.1338224415063713	-16.05869298076456
2022-03-24	francesco	F01	f	1	17	outward	PLE	bio-rand	left	0	0	0	426.6469926834106	13.528047561645508		-0.0034137798586806	0.0034137798586806	-0.195595178089165	0.195595178089165	-0.409653583041672	0.409653583041672	-23.4714213706998	23.4714213706998	-0.0034137798586806	-0.195595178089165	-23.4714213706998
2022-03-24	francesco	F01	f	1	17	outward	PLE	bio-rand	left	0	0	0	426.8553075790405	13.73636245727539		-0.0010200075807692	0.0010200075807692	-0.0584421294494245	0.0584421294494245	-0.122400909692304	0.122400909692304	-7.013055533930951	7.013055533930951	-0.0010200075807692	-0.0584421294494245	-7.013055533930951
2022-03-24	francesco	F01	f	1	17	outward	PLE	bio-rand	left	0	0	0	427.0469822883606	13.92803716659546		-0.002672211830697	0.002672211830697	-0.1531064598638654	0.1531064598638654	-0.32066541968364	0.32066541968364	-18.372775183663848	18.372775183663848	-0.002672211830697	-0.1531064598638654	-18.372775183663848
2022-03-24	francesco	F01	f	1	17	outward	PLE	bio-rand	left	0	0	0	427.3553078174591	14.23636269569397		0.0010791740924533	0.0010791740924533	0.0618321208574349	0.0618321208574349	0.129500891094396	0.129500891094396	7.4198545028922	7.4198545028922	0.0010791740924533	0.0618321208574349	7.4198545028922
2022-03-24	francesco	F01	f	1	17	outward	PLE	bio-rand	left	0	0	0	427.6886472702026	14.5697021484375		-0.004664567503575	0.004664567503575	-0.267260031208722	0.267260031208722	-0.559748100429	0.559748100429	-32.071203745046645	32.071203745046645	-0.004664567503575	-0.267260031208722	-32.071203745046645
2022-03-24	francesco	F01	f	1	17	outward	PLE	bio-rand	left	0	0	0	427.9886553287506	14.869710206985474		0.0016264496626446	0.0016264496626446	0.0931887012600121	0.0931887012600121	0.195173959517352	0.195173959517352	11.182644151201456	11.182644151201456	0.0016264496626446	0.0931887012600121	11.182644151201456
2022-03-24	francesco	F01	f	1	17	outward	PLE	bio-rand	left	0	0	0	428.5553150177002	15.43636989593506		-0.005461409491966	0.005461409491966	-0.3129157140823388	0.3129157140823388	-0.65536913903592	0.65536913903592	-37.54988568988067	37.54988568988067	-0.005461409491966	-0.3129157140823388	-37.54988568988067
2022-03-24	francesco	F01	f	1	17	outward	PLE	bio-rand	left	0	0	0	429.1803104877472	16.061365365982056		-0.0035105237737461	0.0035105237737461	-0.2011381961159902	0.2011381961159902	-0.421262852849532	0.421262852849532	-24.136583533918827	24.136583533918827	-0.0035105237737461	-0.2011381961159902	-24.136583533918827
2022-03-24	francesco	F01	f	1	17	outward	PLE	bio-rand	left	0	0	0	429.6636435985565	16.544698476791382		-0.0076259592762797	0.0076259592762797	-0.4369352812694665	0.4369352812694665	-0.915115113153564	0.915115113153564	-52.43223375233599	52.43223375233599	-0.0076259592762797	-0.4369352812694665	-52.43223375233599
2022-03-24	francesco	F01	f	1	17	outward	PLE	bio-rand	left	0	0	0	429.9553105831146	16.836365461349487		0.0039438390036547	0.0039438390036547	0.2259653299884939	0.2259653299884939	0.473260680438564	0.473260680438564	27.11583959861928	27.11583959861928	0.0039438390036547	0.2259653299884939	27.11583959861928
2022-03-24	francesco	F01	f	1	17	outward	PLE	bio-rand	left	0	0	0	430.2053182125092	17.08637309074402		-0.001362018188552	0.001362018188552	-0.0780378938240831	0.0780378938240831	-0.16344218262624	0.16344218262624	-9.36454725888998	9.36454725888998	-0.001362018188552	-0.0780378938240831	-9.36454725888998
2022-03-24	francesco	F01	f	1	17	outward	PLE	bio-rand	left	0	0	0	430.68030977249146	17.56136465072632		0.00122091206389	0.00122091206389	0.0699531084175037	0.0699531084175037	0.1465094476668	0.1465094476668	8.394373010100447	8.394373010100447	0.00122091206389	0.0699531084175037	8.394373010100447
2022-03-24	francesco	F01	f	1	17	outward	PLE	bio-rand	left	0	0	0	431.0303120613098	17.911366939544678		-0.014823866331604	0.014823866331604	-0.8493449768669872	0.8493449768669872	-1.77886395979248	1.77886395979248	-101.92139722403846	101.92139722403846	-0.014823866331604	-0.8493449768669872	-101.92139722403846
2022-03-24	francesco	F01	f	1	17	outward	PLE	bio-rand	left	0	0	0	431.4969832897186	18.37803816795349		-0.0034249954838271	0.0034249954838271	-0.1962377860746602	0.1962377860746602	-0.410999458059252	0.410999458059252	-23.548534328959228	23.548534328959228	-0.0034249954838271	-0.1962377860746602	-23.548534328959228
2022-03-24	francesco	F01	f	1	17	outward	PLE	bio-rand	left	0	0	0	431.83864736557007	18.71970224380493		0.0010161829090782	0.0010161829090782	0.0582229919035071	0.0582229919035071	0.121941949089384	0.121941949089384	6.986759028420855	6.986759028420855	0.0010161829090782	0.0582229919035071	6.986759028420855
2022-03-24	francesco	F01	f	1	18	outward	PLE	bio-rand	right	1	0	0	437.4803204536438	0.0612447261810302	1.0	0.0048685443073294	0.0048685443073294	0.2789470411824173	0.2789470411824173	0.584225316879528	0.584225316879528	33.473644941890086	33.473644941890086	-0.0048685443073294	-0.2789470411824173	-33.473644941890086	6.403903518184658
2022-03-24	francesco	F01	f	1	18	outward	PLE	bio-rand	right	1	0	0	438.0303163528442	0.6112406253814697	12.0	0.0024893175549594	0.0024893175549594	0.1426273897669989	0.1426273897669989	0.298718106595128	0.298718106595128	17.115286772039877	17.115286772039877	-0.0024893175549594	-0.1426273897669989	-17.115286772039877	10.047736497204795
2022-03-24	francesco	F01	f	1	18	outward	PLE	bio-rand	right	1	0	0	438.1636643409729	0.7445886135101318	15.0	0.0022195468846937	0.0022195468846937	0.127170668924359	0.127170668924359	0.266345626163244	0.266345626163244	15.26048027092308	15.26048027092308	-0.0022195468846937	-0.127170668924359	-15.26048027092308	11.090721345705532
2022-03-24	francesco	F01	f	1	18	outward	PLE	bio-rand	right	1	0	0	439.4720084667206	2.0529327392578125	41.0	0.0022495764849988	0.0022495764849988	0.1288912382823059	0.1288912382823059	0.269949178199856	0.269949178199856	15.466948593876715	15.466948593876715	-0.0022495764849988	-0.1288912382823059	-15.466948593876715	27.80634382717342
2022-03-24	francesco	F01	f	1	18	outward	PLE	bio-rand	right	1	1	1	441.096978187561	3.6779024600982666	74.0	-0.0257052123261143	0.0257052123261143	-1.472800177774011	1.472800177774011	-3.084625479133716	3.084625479133716	-176.7360213328813	176.7360213328813	0.0257052123261143	1.472800177774011	176.7360213328813	54.952312726810085
2022-03-24	francesco	F01	f	1	18	outward	PLE	bio-rand	right	1	1	1	441.35532307624817	3.9362473487854	79.0	0.0088814263844116	0.0088814263844116	0.508868247882919	0.508868247882919	1.0657711661293918	1.0657711661293918	61.06418974595027	61.06418974595027	-0.0088814263844116	-0.508868247882919	-61.06418974595027	54.952312726810085
2022-03-24	francesco	F01	f	1	18	outward	PLE	bio-rand	right	1	1	1	441.6219828128815	4.202907085418701	84.0	-0.0012877612636502	0.0012877612636502	-0.0737832854275901	0.0737832854275901	-0.154531351638024	0.154531351638024	-8.853994251310816	8.853994251310816	0.0012877612636502	0.0737832854275901	8.853994251310816	54.952312726810085
2022-03-24	francesco	F01	f	1	18	outward	PLE	bio-rand	right	0	0	0	458.046986579895	20.62791085243225		-0.00314377150167	0.00314377150167	-0.180124838799196	0.180124838799196	-0.3772525802004	0.3772525802004	-21.614980655903523	21.614980655903523	0.00314377150167	0.180124838799196	21.614980655903523
2022-03-24	francesco	F01	f	1	18	outward	PLE	bio-rand	right	0	0	0	458.30531191825867	20.8862361907959		-0.0026103436629515	0.0026103436629515	-0.1495616749658408	0.1495616749658408	-0.31324123955418	0.31324123955418	-17.9474009959009	17.9474009959009	0.0026103436629515	0.1495616749658408	17.9474009959009
2022-03-24	francesco	F01	f	1	18	outward	PLE	bio-rand	right	0	0	0	458.5303153991699	21.111239671707157		0.0012166769632082	0.0012166769632082	0.0697104550226236	0.0697104550226236	0.1460012355849839	0.1460012355849839	8.365254602714833	8.365254602714833	-0.0012166769632082	-0.0697104550226236	-8.365254602714833
2022-03-24	francesco	F01	f	1	18	outward	PLE	bio-rand	right	0	0	0	459.22197937965393	21.80290365219116		-0.010483087122031	0.010483087122031	-0.6006366483603209	0.6006366483603209	-1.25797045464372	1.25797045464372	-72.0763978032385	72.0763978032385	0.010483087122031	0.6006366483603209	72.0763978032385
2022-03-24	francesco	F01	f	1	18	outward	PLE	bio-rand	right	0	0	0	459.86364459991455	22.444568872451782		0.0035181622450257	0.0035181622450257	0.2015758482822432	0.2015758482822432	0.422179469403084	0.422179469403084	24.189101793869185	24.189101793869185	-0.0035181622450257	-0.2015758482822432	-24.189101793869185
2022-03-24	francesco	F01	f	1	18	outward	PLE	bio-rand	right	0	0	0	460.2386507987976	22.81957507133484		-0.001177640803266	0.001177640803266	-0.0674738478095378	0.0674738478095378	-0.14131689639192	0.14131689639192	-8.096861737144547	8.096861737144547	0.001177640803266	0.0674738478095378	8.096861737144547
2022-03-24	francesco	F01	f	1	18	outward	PLE	bio-rand	right	0	0	0	460.430312871933	23.01123714447021		0.001134024777081	0.001134024777081	0.0649748335900053	0.0649748335900053	0.13608297324972	0.13608297324972	7.796980030800636	7.796980030800636	-0.001134024777081	-0.0649748335900053	-7.796980030800636
2022-03-24	francesco	F01	f	1	18	outward	PLE	bio-rand	right	0	0	0	460.9969828128815	23.5779070854187		-0.0059359293068242	0.0059359293068242	-0.3401036967690429	0.3401036967690429	-0.712311516818904	0.712311516818904	-40.81244361228515	40.81244361228515	0.0059359293068242	0.3401036967690429	40.81244361228515
2022-03-24	francesco	F01	f	1	18	outward	PLE	bio-rand	right	0	0	0	461.3053171634674	23.88624143600464		0.0034510154010082	0.0034510154010082	0.1977286175124172	0.1977286175124172	0.414121848120984	0.414121848120984	23.727434101490065	23.727434101490065	-0.0034510154010082	-0.1977286175124172	-23.727434101490065
2022-03-24	francesco	F01	f	1	18	outward	PLE	bio-rand	right	0	0	0	461.6553127765656	24.236237049102783		-0.0010169146025881	0.0010169146025881	-0.0582649148535215	0.0582649148535215	-0.1220297523105719	0.1220297523105719	-6.991789782422581	6.991789782422581	0.0010169146025881	0.0582649148535215	6.991789782422581
2022-03-24	francesco	F01	f	1	19	outward	PLE	bio-rand	right	1	0	0	462.9386601448059	1.219433307647705	24.0	0.0192733344401844	0.0192733344401844	1.1042807205667011	1.1042807205667011	2.312800132822128	2.312800132822128	132.51368646800415	132.51368646800415	-0.0192733344401844	-1.1042807205667011	-132.51368646800415	15.446719144724124
2022-03-24	francesco	F01	f	1	19	outward	PLE	bio-rand	right	1	0	0	463.2303173542023	1.5110905170440674	30.0	-0.0024321157839845	0.0024321157839845	-0.1393499697094632	0.1393499697094632	-0.29185389407814	0.29185389407814	-16.721996365135592	16.721996365135592	0.0024321157839845	0.1393499697094632	16.721996365135592	19.74020220938967
2022-03-24	francesco	F01	f	1	19	outward	PLE	bio-rand	right	1	0	0	463.5636746883392	1.8444478511810305	37.0	0.0033621104899043	0.0033621104899043	0.1926347413281779	0.1926347413281779	0.403453258788516	0.403453258788516	23.116168959381355	23.116168959381355	-0.0033621104899043	-0.1926347413281779	-23.116168959381355	24.859768235848968
2022-03-24	francesco	F01	f	1	19	outward	PLE	bio-rand	right	1	0	0	464.0386474132538	2.319420576095581	46.0	0.0056659186489774	0.0056659186489774	0.3246332256508704	0.3246332256508704	0.679910237877288	0.679910237877288	38.95598707810444	38.95598707810444	-0.0056659186489774	-0.3246332256508704	-38.95598707810444	31.475700645825484
2022-03-24	francesco	F01	f	1	19	outward	PLE	bio-rand	right	1	0	0	464.1719963550568	2.45276951789856	49.0	0.0047397236094953	0.0047397236094953	0.2715661588825934	0.2715661588825934	0.568766833139436	0.568766833139436	32.58793906591121	32.58793906591121	-0.0047397236094953	-0.2715661588825934	-32.58793906591121	34.30993778174241
2022-03-24	francesco	F01	f	1	19	outward	PLE	bio-rand	right	0	0	0	476.7886517047882	15.069424867630005		-0.0032371563178222	0.0032371563178222	-0.1854753946353222	0.1854753946353222	-0.388458758138664	0.388458758138664	-22.25704735623867	22.25704735623867	0.0032371563178222	0.1854753946353222	22.25704735623867
2022-03-25	francesco	F06	f	1	0	inward	ALE	silh-ellipse	left	1	0	0	0.220165729522705	0.220165729522705	4.0	0.0033471276598463	0.0033471276598463	0.1917762884006928	0.1917762884006928	0.401655319181556	0.401655319181556	23.01315460808314	23.01315460808314	0.0033471276598463	0.1917762884006928	23.01315460808314	106.51548383724908
2022-03-25	francesco	F06	f	1	0	inward	ALE	silh-ellipse	left	1	0	0	0.711857795715332	0.711857795715332	14.0	0.0058289904868446	0.0058289904868446	0.3339765537181026	0.3339765537181026	0.699478858421352	0.699478858421352	40.07718644617231	40.07718644617231	0.0058289904868446	0.3339765537181026	40.07718644617231	102.49332708513624
2022-03-25	francesco	F06	f	1	0	inward	ALE	silh-ellipse	left	1	0	0	0.828535795211792	0.828535795211792	16.0	0.0049527918601129	0.0049527918601129	0.2837740703912176	0.2837740703912176	0.594335023213548	0.594335023213548	34.05288844694611	34.05288844694611	0.0049527918601129	0.2837740703912176	34.05288844694611	101.71900880610524
2022-03-25	francesco	F06	f	1	0	inward	ALE	silh-ellipse	left	1	0	0	1.1451618671417236	1.1451618671417236	23.0	0.0106340228463489	0.0106340228463489	0.6092846283414867	0.6092846283414867	1.276082741561868	1.276082741561868	73.1141554009784	73.1141554009784	0.0106340228463489	0.6092846283414867	73.1141554009784	97.66842894256772
2022-03-25	francesco	F06	f	1	0	inward	ALE	silh-ellipse	left	1	0	0	1.853501319885254	1.853501319885254	37.0	0.0056205364462817	0.0056205364462817	0.3220330169713995	0.3220330169713995	0.674464373553804	0.674464373553804	38.64396203656794	38.64396203656794	0.0056205364462817	0.3220330169713995	38.64396203656794	86.99203763700822
2022-03-25	francesco	F06	f	1	0	inward	ALE	silh-ellipse	left	1	0	0	2.753506183624268	2.753506183624268	55.0	0.0016393239509679	0.0016393239509679	0.0939263436451717	0.0939263436451717	0.196718874116148	0.196718874116148	11.271161237420612	11.271161237420612	0.0016393239509679	0.0939263436451717	11.271161237420612	70.31871490771391
2022-03-25	francesco	F06	f	1	0	inward	ALE	silh-ellipse	left	1	1	1	3.75350832939148	3.75350832939148	75.0	0.0031496889695182	0.0031496889695182	0.1804638847323022	0.1804638847323022	0.377962676342184	0.377962676342184	21.655666167876277	21.655666167876277	0.0031496889695182	0.1804638847323022	21.655666167876277	55.17328456296315
2022-03-25	francesco	F06	f	1	0	inward	ALE	silh-ellipse	left	1	1	1	4.311848402023315	4.311848402023315	86.0	0.0013554160815084	0.0013554160815084	0.0776596209545913	0.0776596209545913	0.162649929781008	0.162649929781008	9.319154514550958	9.319154514550958	0.0013554160815084	0.0776596209545913	9.319154514550958	55.17328456296315
2022-03-25	francesco	F06	f	1	0	inward	ALE	silh-ellipse	left	1	1	1	4.661845684051514	4.661845684051514	93.0	0.005105533675751	0.005105533675751	0.292525531782446	0.292525531782446	0.61266404109012	0.61266404109012	35.10306381389353	35.10306381389353	0.005105533675751	0.292525531782446	35.10306381389353	55.17328456296315
2022-03-25	francesco	F06	f	1	0	inward	ALE	silh-ellipse	left	1	1	1	5.19516658782959	5.19516658782959	104.0	0.0120129980827073	0.0120129980827073	0.6882940894378782	0.6882940894378782	1.441559769924876	1.441559769924876	82.59529073254538	82.59529073254538	0.0120129980827073	0.6882940894378782	82.59529073254538	55.17328456296315
2022-03-25	francesco	F06	f	1	0	inward	ALE	silh-ellipse	left	1	1	1	5.970165252685547	5.970165252685547	119.0	0.0072049525241106	0.0072049525241106	0.4128133712236669	0.4128133712236669	0.864594302893272	0.864594302893272	49.53760454684003	49.53760454684003	0.0072049525241106	0.4128133712236669	49.53760454684003	55.4594733496968
2022-03-25	francesco	F06	f	1	0	inward	ALE	silh-ellipse	left	1	1	1	6.32851505279541	6.32851505279541	126.0	-0.001904798183167	0.001904798183167	-0.1091368967196562	0.1091368967196562	-0.22857578198004	0.22857578198004	-13.096427606358748	13.096427606358748	-0.001904798183167	-0.1091368967196562	-13.096427606358748	49.56025695798687
2022-03-25	francesco	F06	f	1	0	inward	ALE	silh-ellipse	left	1	1	1	6.628510236740112	6.628510236740112	132.0	0.0207761011155436	0.0207761011155436	1.1903829086576898	1.1903829086576898	2.493132133865232	2.493132133865232	142.84594903892278	142.84594903892278	0.0207761011155436	1.1903829086576898	142.84594903892278	44.61493667640333
2022-03-25	francesco	F06	f	1	0	inward	ALE	silh-ellipse	left	1	1	1	6.8951709270477295	6.8951709270477295	138.0	-0.0040121766759286	0.0040121766759286	-0.2298807901915366	0.2298807901915366	-0.481461201111432	0.481461201111432	-27.58569482298439	27.58569482298439	-0.0040121766759286	-0.2298807901915366	-27.58569482298439	38.90886550375632
2022-03-25	francesco	F06	f	1	0	inward	ALE	silh-ellipse	left	1	1	1	7.270175457000732	7.270175457000732	145.0	0.0119910239127619	0.0119910239127619	0.6870350622417035	0.6870350622417035	1.438922869531428	1.438922869531428	82.44420746900443	82.44420746900443	0.0119910239127619	0.6870350622417035	82.44420746900443	32.13147885078865
2022-03-25	francesco	F06	f	1	0	inward	ALE	silh-ellipse	left	1	1	1	7.470175266265869	7.470175266265869	149.0	-0.0031298975902149	0.0031298975902149	-0.1793299222274806	0.1793299222274806	-0.375587710825788	0.375587710825788	-21.51959066729767	21.51959066729767	-0.0031298975902149	-0.1793299222274806	-21.51959066729767	28.78587535099048
2022-03-25	francesco	F06	f	1	0	inward	ALE	silh-ellipse	left	1	1	1	7.645163536071777	7.645163536071777	153.0	0.0075776689541057	0.0075776689541057	0.4341684496175693	0.4341684496175693	0.909320274492684	0.909320274492684	52.10021395410832	52.10021395410832	0.0075776689541057	0.4341684496175693	52.10021395410832	25.09472473836865
2022-03-25	francesco	F06	f	1	0	inward	ALE	silh-ellipse	left	1	1	1	7.97016716003418	7.97016716003418	159.0	0.0045214808507539	0.0045214808507539	0.2590617698974193	0.2590617698974193	0.542577702090468	0.542577702090468	31.08741238769032	31.08741238769032	0.0045214808507539	0.2590617698974193	31.08741238769032	21.557302500446045
2022-03-25	francesco	F06	f	1	0	inward	ALE	silh-ellipse	left	1	1	1	8.336843252182007	8.336843252182007	166.0	0.0053504649348335	0.0053504649348335	0.3065590591986986	0.3065590591986986	0.64205579218002	0.64205579218002	36.78708710384383	36.78708710384383	0.0053504649348335	0.3065590591986986	36.78708710384383	16.762844674559993
2022-03-25	francesco	F06	f	1	0	inward	ALE	silh-ellipse	left	1	1	1	8.561867237091064	8.561867237091064	171.0	-0.0037012315615089	0.0037012315615089	-0.2120649474750753	0.2120649474750753	-0.4441477873810679	0.4441477873810679	-25.44779369700904	25.44779369700904	-0.0037012315615089	-0.2120649474750753	-25.44779369700904	13.703146008865714
2022-03-25	francesco	F06	f	1	0	inward	ALE	silh-ellipse	left	1	1	1	8.811874389648438	8.811874389648438	176.0	0.0070000737898263	0.0070000737898263	0.4010746844371942	0.4010746844371942	0.840008854779156	0.840008854779156	48.12896213246331	48.12896213246331	0.0070000737898263	0.4010746844371942	48.12896213246331	10.679972411851812
2022-03-25	francesco	F06	f	1	0	inward	ALE	silh-ellipse	left	1	1	1	9.03683853149414	9.03683853149414	180.0	-0.0033553922005682	0.0033553922005682	-0.1922498117036717	0.1922498117036717	-0.402647064068184	0.402647064068184	-23.069977404440603	23.069977404440603	-0.0033553922005682	-0.1922498117036717	-23.069977404440603	8.84546675106726
2022-03-25	francesco	F06	f	1	1	outward	ALE	silh-ellipse	right	1	1	1	25.845163583755493	1.5280492305755615	31.0	0.0128775810944171	0.0128775810944171	0.7378310470475595	0.7378310470475595	1.545309731330052	1.545309731330052	88.53972564570714	88.53972564570714	-0.0128775810944171	-0.7378310470475595	-88.53972564570714	20.033263959365865
2022-03-25	francesco	F06	f	1	1	outward	ALE	silh-ellipse	right	1	1	1	26.90353560447693	2.586421251296997	52.0	-0.0149038504639033	0.0149038504639033	-0.8539277300757532	0.8539277300757532	-1.788462055668396	1.788462055668396	-102.47132760909038	102.47132760909038	0.0149038504639033	0.8539277300757532	102.47132760909038	36.698371202505726
2022-03-25	francesco	F06	f	1	1	outward	ALE	silh-ellipse	right	1	1	1	27.161861658096317	2.844747304916382	57.0	0.0030783884468345	0.0030783884468345	0.1763786657054494	0.1763786657054494	0.36940661362014	0.36940661362014	21.16543988465393	21.16543988465393	-0.0030783884468345	-0.1763786657054494	-21.16543988465393	41.51813858105228
2022-03-25	francesco	F06	f	1	1	outward	ALE	silh-ellipse	right	1	1	1	28.111843585968018	3.794729232788086	76.0	-0.008216542018291	0.008216542018291	-0.4707731798399775	0.4707731798399775	-0.98598504219492	0.98598504219492	-56.4927815807973	56.4927815807973	0.008216542018291	0.4707731798399775	56.4927815807973	54.43394081107444
2022-03-25	francesco	F06	f	1	1	outward	ALE	silh-ellipse	right	1	0	0	32.15350294113159	7.83638858795166	157.0	-0.0076187211824272	0.0076187211824272	-0.4365205690399987	0.4365205690399987	-0.914246541891264	0.914246541891264	-52.38246828479984	52.38246828479984	0.0076187211824272	0.4365205690399987	52.38246828479984	88.91159573684024
2022-03-25	francesco	F06	f	1	1	outward	ALE	silh-ellipse	right	0	0	0	35.20350170135498	10.886387348175049		-0.0017659076821305	0.0017659076821305	-0.1011790571958074	0.1011790571958074	-0.21190892185566	0.21190892185566	-12.141486863496889	12.141486863496889	0.0017659076821305	0.1011790571958074	12.141486863496889
2022-03-25	francesco	F06	f	1	2	outward	ALE	silh-ellipse	right	1	1	0	50.28683662414551	1.6697936058044434	33.0	-0.0083042582664249	0.0083042582664249	-0.4757989506527723	0.4757989506527723	-0.996510991970988	0.996510991970988	-57.09587407833267	57.09587407833267	0.0083042582664249	0.4757989506527723	57.09587407833267	20.9140198199192
2022-03-25	francesco	F06	f	1	2	outward	ALE	silh-ellipse	right	1	1	0	50.72850751876831	2.111464500427246	42.0	-0.0056835035185697	0.0056835035185697	-0.325640764461797	0.325640764461797	-0.682020422228364	0.682020422228364	-39.07689173541565	39.07689173541565	0.0056835035185697	0.325640764461797	39.07689173541565	27.386148916043844
2022-03-25	francesco	F06	f	1	2	outward	ALE	silh-ellipse	right	1	1	0	51.10351014137268	2.486467123031616	50.0	0.0022798390371648	0.0022798390371648	0.1306251547987122	0.1306251547987122	0.273580684459776	0.273580684459776	15.675018575845474	15.675018575845474	-0.0022798390371648	-0.1306251547987122	-15.675018575845474	34.47133202295472
2022-03-25	francesco	F06	f	1	2	outward	ALE	silh-ellipse	right	1	1	1	51.45350503921509	2.8364620208740234	57.0	-0.0131152351825799	0.0131152351825799	-0.7514476232833179	0.7514476232833179	-1.573828221909588	1.573828221909588	-90.17371479399816	90.17371479399816	0.0131152351825799	0.7514476232833179	90.17371479399816	41.51813858105228
2022-03-25	francesco	F06	f	1	2	outward	ALE	silh-ellipse	right	1	1	1	51.68684363365173	3.069800615310669	61.0	0.0030961771328525	0.0030961771328525	0.1773978823373642	0.1773978823373642	0.3715412559423	0.3715412559423	21.287745880483712	21.287745880483712	-0.0030961771328525	-0.1773978823373642	-21.287745880483712	46.36018288467964
2022-03-25	francesco	F06	f	1	2	outward	ALE	silh-ellipse	right	1	1	1	51.953505516052246	3.3364624977111816	67.0	-0.0224002659293484	0.0224002659293484	-1.283440697722356	1.283440697722356	-2.688031911521808	2.688031911521808	-154.01288372668273	154.01288372668273	0.0224002659293484	1.283440697722356	154.01288372668273	51.74919411896377
2022-03-25	francesco	F06	f	1	2	outward	ALE	silh-ellipse	right	1	1	1	52.22851848602295	3.6114754676818848	72.0	0.0056279765027861	0.0056279765027861	0.3224593008084405	0.3224593008084405	0.675357180334332	0.675357180334332	38.695116097012864	38.695116097012864	-0.0056279765027861	-0.3224593008084405	-38.695116097012864	54.43394081107444
2022-03-25	francesco	F06	f	1	2	outward	ALE	silh-ellipse	right	1	0	0	56.07850432395935	7.461461305618286	149.0	-0.0038732732771474	0.0038732732771474	-0.2219222116813512	0.2219222116813512	-0.464792793257688	0.464792793257688	-26.630665401762148	26.630665401762148	0.0038732732771474	0.2219222116813512	26.630665401762148	81.89948671075244
2022-03-25	francesco	F06	f	1	2	outward	ALE	silh-ellipse	right	1	0	0	56.370144844055176	7.753101825714111	155.0	-0.0015790622232472	0.0015790622232472	-0.0904736009806091	0.0904736009806091	-0.189487466789664	0.189487466789664	-10.8568321176731	10.8568321176731	0.0015790622232472	0.0904736009806091	10.8568321176731	86.8605728308469
2022-03-25	francesco	F06	f	1	2	outward	ALE	silh-ellipse	right	0	0	0	60.42850208282471	11.811459064483644		0.0232425834865802	0.0232425834865802	1.3317019387615074	1.3317019387615074	2.789110018389624	2.789110018389624	159.8042326513809	159.8042326513809	-0.0232425834865802	-1.3317019387615074	-159.8042326513809
2022-03-25	francesco	F06	f	1	2	outward	ALE	silh-ellipse	right	0	0	0	60.711835861206055	12.09479284286499		0.0180299616948184	0.0180299616948184	1.0330407098956351	1.0330407098956351	2.163595403378208	2.163595403378208	123.9648851874762	123.9648851874762	-0.0180299616948184	-1.0330407098956351	-123.9648851874762
2022-03-25	francesco	F06	f	1	2	outward	ALE	silh-ellipse	right	0	0	0	62.43683481216431	13.819791793823242		0.0091882919432266	0.0091882919432266	0.526450349280942	0.526450349280942	1.102595033187192	1.102595033187192	63.17404191371304	63.17404191371304	-0.0091882919432266	-0.526450349280942	-63.17404191371304
2022-03-25	francesco	F06	f	1	2	outward	ALE	silh-ellipse	right	0	0	0	62.92016887664795	14.303125858306885		0.0054580073726615	0.0054580073726615	0.312720787004791	0.312720787004791	0.65496088471938	0.65496088471938	37.52649444057493	37.52649444057493	-0.0054580073726615	-0.312720787004791	-37.52649444057493
2022-03-25	francesco	F06	f	1	2	outward	ALE	silh-ellipse	right	0	0	0	63.05349707603455	14.43645405769348		0.0048878252238085	0.0048878252238085	0.280051756321814	0.280051756321814	0.58653902685702	0.58653902685702	33.606210758617685	33.606210758617685	-0.0048878252238085	-0.280051756321814	-33.606210758617685
2022-03-25	francesco	F06	f	1	2	outward	ALE	silh-ellipse	right	0	0	0	63.42016696929932	14.803123950958252		0.0102163111043007	0.0102163111043007	0.5853515084690675	0.5853515084690675	1.225957332516084	1.225957332516084	70.2421810162881	70.2421810162881	-0.0102163111043007	-0.5853515084690675	-70.2421810162881
2022-03-25	francesco	F06	f	1	2	outward	ALE	silh-ellipse	right	0	0	0	64.8951735496521	16.278130531311035		0.0166358148297652	0.0166358148297652	0.953161978506692	0.953161978506692	1.996297779571824	1.996297779571824	114.37943742080304	114.37943742080304	-0.0166358148297652	-0.953161978506692	-114.37943742080304
2022-03-25	francesco	F06	f	1	2	outward	ALE	silh-ellipse	right	0	0	0	66.14517951011658	17.528136491775513		-0.0016210081516048	0.0016210081516048	-0.0928769256432577	0.0928769256432577	-0.194520978192576	0.194520978192576	-11.14523107719093	11.14523107719093	0.0016210081516048	0.0928769256432577	11.14523107719093
2022-03-25	francesco	F06	f	1	3	outward	ALE	silh-ellipse	left	1	1	0	74.54516434669495	1.627931833267212	33.0	0.0058660664522248	0.0058660664522248	0.3361008500557612	0.3361008500557612	0.703927974266976	0.703927974266976	40.33210200669134	40.33210200669134	0.0058660664522248	0.3361008500557612	40.33210200669134	20.9140198199192
2022-03-25	francesco	F06	f	1	3	outward	ALE	silh-ellipse	left	1	0	0	82.07851672172546	9.16128420829773	183.0	-0.0176195696302675	0.0176195696302675	-1.009526976651208	1.009526976651208	-2.1143483556321	2.1143483556321	-121.14323719814496	121.14323719814496	-0.0176195696302675	-1.009526976651208	-121.14323719814496	104.99575309805287
2022-03-25	francesco	F06	f	1	3	outward	ALE	silh-ellipse	left	0	0	0	82.61183571815491	9.694603204727173		0.0019705143442454	0.0019705143442454	0.1129021553952504	0.1129021553952504	0.236461721309448	0.236461721309448	13.548258647430051	13.548258647430051	0.0019705143442454	0.1129021553952504	13.548258647430051
2022-03-25	francesco	F06	f	1	3	outward	ALE	silh-ellipse	left	0	0	0	83.09516882896423	10.1779363155365		0.0010434053885002	0.0010434053885002	0.0597827250822694	0.0597827250822694	0.1252086466200239	0.1252086466200239	7.173927009872335	7.173927009872335	0.0010434053885002	0.0597827250822694	7.173927009872335
2022-03-25	francesco	F06	f	1	3	outward	ALE	silh-ellipse	left	0	0	0	83.90349698066711	10.98626446723938		-0.0076840556576918	0.0076840556576918	-0.4402639587293621	0.4402639587293621	-0.922086678923016	0.922086678923016	-52.831675047523454	52.831675047523454	-0.0076840556576918	-0.4402639587293621	-52.831675047523454
2022-03-25	francesco	F06	f	1	3	outward	ALE	silh-ellipse	left	0	0	0	84.69518232345581	11.777949810028076		-0.0026907011408583	0.0026907011408583	-0.1541658193022162	0.1541658193022162	-0.322884136902996	0.322884136902996	-18.49989831626595	18.49989831626595	-0.0026907011408583	-0.1541658193022162	-18.49989831626595
2022-03-25	francesco	F06	f	1	3	outward	ALE	silh-ellipse	left	0	0	0	84.97016286849976	12.05293035507202		-0.0044934881554277	0.0044934881554277	-0.2574579065980324	0.2574579065980324	-0.5392185786513239	0.5392185786513239	-30.89494879176389	30.89494879176389	-0.0044934881554277	-0.2574579065980324	-30.89494879176389
2022-03-25	francesco	F06	f	1	3	outward	ALE	silh-ellipse	left	0	0	0	86.15350317955017	13.236270666122437		-0.0048550889788452	0.0048550889788452	-0.2781761076483106	0.2781761076483106	-0.5826106774614239	0.5826106774614239	-33.38113291779727	33.38113291779727	-0.0048550889788452	-0.2781761076483106	-33.38113291779727
2022-03-25	francesco	F06	f	1	3	outward	ALE	silh-ellipse	left	0	0	0	90.75350284576416	17.836270332336426		-0.0126782349899435	0.0126782349899435	-0.7264093565988483	0.7264093565988483	-1.52138819879322	1.52138819879322	-87.1691227918618	87.1691227918618	-0.0126782349899435	-0.7264093565988483	-87.1691227918618
2022-03-25	francesco	F06	f	1	3	outward	ALE	silh-ellipse	left	0	0	0	91.18683433532716	18.26960182189941		-0.0035691652580731	0.0035691652580731	-0.2044981056723099	0.2044981056723099	-0.428299830968772	0.428299830968772	-24.539772680677185	24.539772680677185	-0.0035691652580731	-0.2044981056723099	-24.539772680677185
2022-03-25	francesco	F06	f	1	4	outward	ALE	silh-ellipse	right	1	1	0	99.02017641067503	1.802607536315918	36.0	-0.0113141537137354	0.0113141537137354	-0.648253256559305	0.648253256559305	-1.357698445648248	1.357698445648248	-77.79039078711659	77.79039078711659	0.0113141537137354	0.648253256559305	77.79039078711659	23.667243574038583
2022-03-25	francesco	F06	f	1	4	outward	ALE	silh-ellipse	right	1	1	0	99.37853121757507	2.1609623432159424	43.0	0.0044483327109564	0.0044483327109564	0.2548706902077896	0.2548706902077896	0.5337999253147679	0.5337999253147679	30.58448282493476	30.58448282493476	-0.0044483327109564	-0.2548706902077896	-30.58448282493476	28.27051472113982
2022-03-25	francesco	F06	f	1	4	outward	ALE	silh-ellipse	right	1	1	0	99.6701774597168	2.452608585357666	49.0	-0.001928395000826	0.001928395000826	-0.1104888947814567	0.1104888947814567	-0.23140740009912	0.23140740009912	-13.258667373774804	13.258667373774804	0.001928395000826	0.1104888947814567	13.258667373774804	33.57056485449739
2022-03-25	francesco	F06	f	1	4	outward	ALE	silh-ellipse	right	1	1	1	102.34516406059264	5.1275951862335205	103.0	-0.0042381732704287	0.0042381732704287	-0.2428294412407218	0.2428294412407218	-0.5085807924514439	0.5085807924514439	-29.139532948886615	29.139532948886615	0.0042381732704287	0.2428294412407218	29.139532948886615	54.43394081107444
2022-03-25	francesco	F06	f	1	4	outward	ALE	silh-ellipse	right	1	1	1	102.52852487564088	5.310956001281738	106.0	-0.0044379734342309	0.0044379734342309	-0.2542771473726104	0.2542771473726104	-0.532556812107708	0.532556812107708	-30.513257684713253	30.513257684713253	0.0044379734342309	0.2542771473726104	30.513257684713253	54.43394081107444
2022-03-25	francesco	F06	f	1	4	outward	ALE	silh-ellipse	right	1	1	1	102.79517602920532	5.577607154846191	112.0	0.0020343379771297	0.0020343379771297	0.1165589801927131	0.1165589801927131	0.2441205572555639	0.2441205572555639	13.987077623125582	13.987077623125582	-0.0020343379771297	-0.1165589801927131	-13.987077623125582	54.43394081107444
2022-03-25	francesco	F06	f	1	5	inward	ALE	silh-ellipse	right	1	1	1	124.8118736743927	3.294140100479126	66.0	0.0135152935874239	0.0135152935874239	0.7743692814396153	0.7743692814396153	1.621835230490868	1.621835230490868	92.92431377275383	92.92431377275383	-0.0135152935874239	-0.7743692814396153	-92.92431377275383	58.95969122999401
2022-03-25	francesco	F06	f	1	5	inward	ALE	silh-ellipse	right	1	1	1	125.17016649246216	3.652432918548584	73.0	0.0140268512452142	0.0140268512452142	0.803679376208597	0.803679376208597	1.683222149425704	1.683222149425704	96.44152514503163	96.44152514503163	-0.0140268512452142	-0.803679376208597	-96.44152514503163	55.17328456296315
2022-03-25	francesco	F06	f	1	5	inward	ALE	silh-ellipse	right	1	1	1	126.72017908096312	5.2024455070495605	104.0	0.0029040398885897	0.0029040398885897	0.1663892291538315	0.1663892291538315	0.348484786630764	0.348484786630764	19.96670749845979	19.96670749845979	-0.0029040398885897	-0.1663892291538315	-19.96670749845979	55.17328456296315
2022-03-25	francesco	F06	f	1	5	inward	ALE	silh-ellipse	right	1	1	1	128.44516921043396	6.927435636520386	139.0	-0.0190193863409613	0.0190193863409613	-1.0897305662658483	1.0897305662658483	-2.282326360915356	2.282326360915356	-130.7676679519018	130.7676679519018	0.0190193863409613	1.0897305662658483	130.7676679519018	38.54997396831677
2022-03-25	francesco	F06	f	1	5	inward	ALE	silh-ellipse	right	1	1	1	128.736834526062	7.219100952148437	144.0	0.0072129805484453	0.0072129805484453	0.4132733431358735	0.4132733431358735	0.8655576658134361	0.8655576658134361	49.592801176304825	49.592801176304825	-0.0072129805484453	-0.4132733431358735	-49.592801176304825	33.21399212154191
2022-03-25	francesco	F06	f	1	5	inward	ALE	silh-ellipse	right	1	1	1	129.02852320671082	7.510789632797241	150.0	-0.0018563867349635	0.0018563867349635	-0.1063631250574794	0.1063631250574794	-0.22276640819562	0.22276640819562	-12.763575006897538	12.763575006897538	0.0018563867349635	0.1063631250574794	12.763575006897538	28.13213298549354
2022-03-25	francesco	F06	f	1	5	inward	ALE	silh-ellipse	right	1	1	1	129.34618878364563	7.828455209732056	157.0	0.0013443108367158	0.0013443108367158	0.0770233372975156	0.0770233372975156	0.161317300405896	0.161317300405896	9.242800475701882	9.242800475701882	-0.0013443108367158	-0.0770233372975156	-9.242800475701882	22.32092557871427
2022-03-25	francesco	F06	f	1	5	inward	ALE	silh-ellipse	right	1	1	1	129.56184720993042	8.044113636016846	161.0	-0.0013392394068255	0.0013392394068255	-0.076732765768705	0.076732765768705	-0.16070872881906	0.16070872881906	-9.207931892244602	9.207931892244602	0.0013392394068255	0.076732765768705	9.207931892244602	19.91849816569701
2022-03-25	francesco	F06	f	1	5	inward	ALE	silh-ellipse	right	1	1	1	129.82016921043396	8.302435636520386	166.0	0.0018052130489886	0.0018052130489886	0.1034310888289899	0.1034310888289899	0.216625565878632	0.216625565878632	12.411730659478788	12.411730659478788	-0.0018052130489886	-0.1034310888289899	-12.411730659478788	16.762844674559993
2022-03-25	francesco	F06	f	1	5	inward	ALE	silh-ellipse	right	0	0	0	133.62017154693604	12.10243797302246		0.0120079736310826	0.0120079736310826	0.6880062095654151	0.6880062095654151	1.4409568357299118	1.4409568357299118	82.56074514784981	82.56074514784981	-0.0120079736310826	-0.6880062095654151	-82.56074514784981
2022-03-25	francesco	F06	f	1	5	inward	ALE	silh-ellipse	right	0	0	0	134.1368396282196	12.61910605430603		0.003855243390878	0.003855243390878	0.2208891752930137	0.2208891752930137	0.46262920690536	0.46262920690536	26.50670103516165	26.50670103516165	-0.003855243390878	-0.2208891752930137	-26.50670103516165
2022-03-25	francesco	F06	f	1	5	inward	ALE	silh-ellipse	right	0	0	0	134.66187572479248	13.144142150878906		0.0056317518693964	0.0056317518693964	0.3226756133813253	0.3226756133813253	0.675810224327568	0.675810224327568	38.72107360575904	38.72107360575904	-0.0056317518693964	-0.3226756133813253	-38.72107360575904
2022-03-25	francesco	F06	f	1	5	inward	ALE	silh-ellipse	right	0	0	0	135.67016434669495	14.152430772781372		0.0011501723208308	0.0011501723208308	0.0659000196963717	0.0659000196963717	0.138020678499696	0.138020678499696	7.908002363564604	7.908002363564604	-0.0011501723208308	-0.0659000196963717	-7.908002363564604
2022-03-25	francesco	F06	f	1	5	inward	ALE	silh-ellipse	right	0	0	0	136.3118348121643	14.794101238250732		0.016703675511498	0.016703675511498	0.957050109164862	0.957050109164862	2.0044410613797603	2.0044410613797603	114.84601309978343	114.84601309978343	-0.016703675511498	-0.957050109164862	-114.84601309978343
2022-03-25	francesco	F06	f	1	5	inward	ALE	silh-ellipse	right	0	0	0	137.37850880622864	15.860775232315063		-0.0025492764292134	0.0025492764292134	-0.1460627802061088	0.1460627802061088	-0.305913171505608	0.305913171505608	-17.527533624733056	17.527533624733056	0.0025492764292134	0.1460627802061088	17.527533624733056
2022-03-25	francesco	F06	f	1	5	inward	ALE	silh-ellipse	right	0	0	0	137.6285059452057	16.110772371292114		-0.0018148991206444	0.0018148991206444	-0.1039860598549285	0.1039860598549285	-0.217787894477328	0.217787894477328	-12.478327182591425	12.478327182591425	0.0018148991206444	0.1039860598549285	12.478327182591425
2022-03-25	francesco	F06	f	1	5	inward	ALE	silh-ellipse	right	0	0	0	140.72017288208008	19.202439308166504		-0.0152753147694555	0.0152753147694555	-0.8752110670236523	0.8752110670236523	-1.83303777233466	1.83303777233466	-105.02532804283828	105.02532804283828	0.0152753147694555	0.8752110670236523	105.02532804283828
2022-03-25	francesco	F06	f	1	5	inward	ALE	silh-ellipse	right	0	0	0	141.13683533668518	19.619101762771606		0.001148148947576	0.001148148947576	0.065784088948492	0.065784088948492	0.13777787370912	0.13777787370912	7.894090673819042	7.894090673819042	-0.001148148947576	-0.065784088948492	-7.894090673819042
2022-03-25	francesco	F06	f	1	5	inward	ALE	silh-ellipse	right	0	0	0	141.92016887664795	20.40243530273437		-0.0012711696433042	0.0012711696433042	-0.0728326556064809	0.0728326556064809	-0.152540357196504	0.152540357196504	-8.739918672777714	8.739918672777714	0.0012711696433042	0.0728326556064809	8.739918672777714
2022-03-25	francesco	F06	f	1	5	inward	ALE	silh-ellipse	right	0	0	0	142.3785080909729	20.86077451705933		-0.0031949216501555	0.0031949216501555	-0.1830555264288826	0.1830555264288826	-0.38339059801866	0.38339059801866	-21.96666317146592	21.96666317146592	0.0031949216501555	0.1830555264288826	21.96666317146592
2022-03-25	francesco	F06	f	1	5	inward	ALE	silh-ellipse	right	0	0	0	142.7784972190857	21.26076364517212		-0.0025989321051314	0.0025989321051314	-0.1489078408650795	0.1489078408650795	-0.311871852615768	0.311871852615768	-17.86894090380955	17.86894090380955	0.0025989321051314	0.1489078408650795	17.86894090380955
2022-03-25	francesco	F06	f	1	5	inward	ALE	silh-ellipse	right	0	0	0	143.8951711654663	22.37743759155273		0.0018004917962341	0.0018004917962341	0.1031605809721425	0.1031605809721425	0.2160590155480919	0.2160590155480919	12.379269716657104	12.379269716657104	-0.0018004917962341	-0.1031605809721425	-12.379269716657104
2022-03-25	francesco	F06	f	1	5	inward	ALE	silh-ellipse	right	0	0	0	144.01183485984802	22.49410128593445		0.0017029522638678	0.0017029522638678	0.0975719774318738	0.0975719774318738	0.204354271664136	0.204354271664136	11.708637291824862	11.708637291824862	-0.0017029522638678	-0.0975719774318738	-11.708637291824862
2022-03-25	francesco	F06	f	1	5	inward	ALE	silh-ellipse	right	0	0	0	144.6951642036438	23.177430629730225		0.0013080824111332	0.0013080824111332	0.0749476014132289	0.0749476014132289	0.156969889335984	0.156969889335984	8.993712169587473	8.993712169587473	-0.0013080824111332	-0.0749476014132289	-8.993712169587473
2022-03-25	francesco	F06	f	1	6	outward	ALE	silh-ellipse	right	1	1	0	145.86184120178223	0.0439715385437011	1.0	0.0021038549372658	0.0021038549372658	0.1205420086130909	0.1205420086130909	0.252462592471896	0.252462592471896	14.465041033570913	14.465041033570913	-0.0021038549372658	-0.1205420086130909	-14.465041033570913	5.723438486569757
2022-03-25	francesco	F06	f	1	6	outward	ALE	silh-ellipse	right	1	1	1	150.10351157188416	4.28564190864563	86.0	0.0047528343968314	0.0047528343968314	0.2723173516630455	0.2723173516630455	0.570340127619768	0.570340127619768	32.678082199565466	32.678082199565466	-0.0047528343968314	-0.2723173516630455	-32.678082199565466	54.43394081107444
2022-03-25	francesco	F06	f	1	6	outward	ALE	silh-ellipse	right	1	1	1	151.71186208724976	5.893992424011231	118.0	-0.0012521470823642	0.0012521470823642	-0.0717427431490885	0.0717427431490885	-0.150257649883704	0.150257649883704	-8.609129177890624	8.609129177890624	0.0012521470823642	0.0717427431490885	8.609129177890624	54.13025787219168
2022-03-25	francesco	F06	f	1	6	outward	ALE	silh-ellipse	right	1	0	0	154.8618462085724	9.043976545333862	181.0	-0.0012113409028047	0.0012113409028047	-0.0694047212822761	0.0694047212822761	-0.1453609083365639	0.1453609083365639	-8.328566553873141	8.328566553873141	0.0012113409028047	0.0694047212822761	8.328566553873141	104.441015974507
2022-03-25	francesco	F06	f	1	7	inward	ALE	silh-ellipse	right	1	1	1	174.5868363380432	4.468869924545288	89.0	-0.0059558674928466	0.0059558674928466	-0.3412460706792732	0.3412460706792732	-0.7147040991415919	0.7147040991415919	-40.94952848151279	40.94952848151279	0.0059558674928466	0.3412460706792732	40.94952848151279	55.17328456296315
2022-03-25	francesco	F06	f	1	7	inward	ALE	silh-ellipse	right	1	1	1	175.00350952148438	4.88554310798645	98.0	-0.0140934613616076	0.0140934613616076	-0.807495854750814	0.807495854750814	-1.691215363392912	1.691215363392912	-96.89950257009768	96.89950257009768	0.0140934613616076	0.807495854750814	96.89950257009768	55.17328456296315
2022-03-25	francesco	F06	f	1	7	inward	ALE	silh-ellipse	right	1	1	1	175.29550695419312	5.17754054069519	104.0	0.0018176891431611	0.0018176891431611	0.1041459163698819	0.1041459163698819	0.218122697179332	0.218122697179332	12.49750996438583	12.49750996438583	-0.0018176891431611	-0.1041459163698819	-12.49750996438583	55.17328456296315
2022-03-25	francesco	F06	f	1	7	inward	ALE	silh-ellipse	right	1	1	1	176.64516353607178	6.5271971225738525	131.0	-0.0114342995047176	0.0114342995047176	-0.655137103308846	0.655137103308846	-1.372115940566112	1.372115940566112	-78.61645239706152	78.61645239706152	0.0114342995047176	0.655137103308846	78.61645239706152	45.58227907673431
2022-03-25	francesco	F06	f	1	8	outward	ALE	silh-ellipse	left	0	0	0	213.3034963607788	18.885352849960327		-0.0099730235462261	0.0099730235462261	-0.571412158183349	0.571412158183349	-1.196762825547132	1.196762825547132	-68.56945898200188	68.56945898200188	-0.0099730235462261	-0.571412158183349	-68.56945898200188
2022-03-25	francesco	F06	f	1	8	outward	ALE	silh-ellipse	left	0	0	0	214.4618363380432	20.04369282722473		-0.0133105036329127	0.0133105036329127	-0.7626356813594473	0.7626356813594473	-1.597260435949524	1.597260435949524	-91.51628176313368	91.51628176313368	-0.0133105036329127	-0.7626356813594473	-91.51628176313368
2022-03-25	francesco	F06	f	1	8	outward	ALE	silh-ellipse	left	0	0	0	215.7784984111786	21.360354900360107		0.0017755876090629	0.0017755876090629	0.1017336761550289	0.1017336761550289	0.213070513087548	0.213070513087548	12.208041138603472	12.208041138603472	0.0017755876090629	0.1017336761550289	12.208041138603472
2022-03-25	francesco	F06	f	1	8	outward	ALE	silh-ellipse	left	0	0	0	216.03683590888977	21.61869239807129		-0.0149576506264092	0.0149576506264092	-0.8570102523244593	0.8570102523244593	-1.794918075169104	1.794918075169104	-102.84123027893511	102.84123027893511	-0.0149576506264092	-0.8570102523244593	-102.84123027893511
2022-03-25	francesco	F06	f	1	8	outward	ALE	silh-ellipse	left	0	0	0	216.39516925811768	21.977025747299194		0.0042134591972425	0.0042134591972425	0.2414134291525751	0.2414134291525751	0.5056151036691	0.5056151036691	28.96961149830901	28.96961149830901	0.0042134591972425	0.2414134291525751	28.96961149830901
2022-03-25	francesco	F06	f	1	8	outward	ALE	silh-ellipse	left	0	0	0	216.72850680351257	22.31036329269409		-0.0032274206101755	0.0032274206101755	-0.184917579676593	0.184917579676593	-0.3872904732210599	0.3872904732210599	-22.190109561191168	22.190109561191168	-0.0032274206101755	-0.184917579676593	-22.190109561191168
2022-03-25	francesco	F06	f	1	8	outward	ALE	silh-ellipse	left	0	0	0	216.97849774360657	22.56035423278809		0.0019007830987386	0.0019007830987386	0.1089068493275202	0.1089068493275202	0.228093971848632	0.228093971848632	13.068821919302426	13.068821919302426	0.0019007830987386	0.1089068493275202	13.068821919302426
2022-03-25	francesco	F06	f	1	9	inward	ALE	silh-ellipse	right	1	0	0	218.72850847244263	0.0101630687713623	0.0	-0.0025078924245575	0.0025078924245575	-0.1436916513999759	0.1436916513999759	-0.3009470909469	0.3009470909469	-17.242998167997115	17.242998167997115	0.0025078924245575	0.1436916513999759	17.242998167997115	106.9841041724254
2022-03-25	francesco	F06	f	1	9	inward	ALE	silh-ellipse	right	1	0	0	219.3958387374878	0.6774933338165283	14.0	0.0047919365727981	0.0047919365727981	0.2745577413157153	0.2745577413157153	0.575032388735772	0.575032388735772	32.94692895788584	32.94692895788584	-0.0047919365727981	-0.2745577413157153	-32.94692895788584	102.49332708513624
2022-03-25	francesco	F06	f	1	9	inward	ALE	silh-ellipse	right	1	0	0	219.99517512321472	1.276829719543457	26.0	0.00144147674877	0.00144147674877	0.0825905339707606	0.0825905339707606	0.1729772098523999	0.1729772098523999	9.91086407649128	9.91086407649128	-0.00144147674877	-0.0825905339707606	-9.91086407649128	95.8139053314314
2022-03-25	francesco	F06	f	1	9	inward	ALE	silh-ellipse	right	1	0	0	220.42851424217224	1.7101688385009766	34.0	0.0128092210032745	0.0128092210032745	0.7339143023379588	0.7339143023379588	1.53710652039294	1.53710652039294	88.06971628055506	88.06971628055506	-0.0128092210032745	-0.7339143023379588	-88.06971628055506	89.67313251768158
2022-03-25	francesco	F06	f	1	9	inward	ALE	silh-ellipse	right	1	0	0	221.5868420600891	2.8684966564178467	57.0	0.006712515502512	0.006712515502512	0.3845988082100746	0.3845988082100746	0.80550186030144	0.80550186030144	46.15185698520895	46.15185698520895	-0.006712515502512	-0.3845988082100746	-46.15185698520895	68.37999992476796
2022-03-25	francesco	F06	f	1	9	inward	ALE	silh-ellipse	right	1	1	1	222.18683695793152	3.468491554260254	69.0	0.002912863476821	0.002912863476821	0.1668947835196464	0.1668947835196464	0.34954361721852	0.34954361721852	20.027374022357566	20.027374022357566	-0.002912863476821	-0.1668947835196464	-20.027374022357566	55.09475245443112
2022-03-25	francesco	F06	f	1	9	inward	ALE	silh-ellipse	right	1	1	1	222.63684344291687	3.9184980392456055	78.0	0.0087542899208902	0.0087542899208902	0.5015838651009238	0.5015838651009238	1.050514790506824	1.050514790506824	60.19006381211086	60.19006381211086	-0.0087542899208902	-0.5015838651009238	-60.19006381211086	55.17328456296315
2022-03-25	francesco	F06	f	1	9	inward	ALE	silh-ellipse	right	1	1	1	225.0785300731659	6.360184669494629	127.0	-0.0069428674000921	0.0069428674000921	-0.3977969997442441	0.3977969997442441	-0.833144088011052	0.833144088011052	-47.73563996930929	47.73563996930929	0.0069428674000921	0.3977969997442441	47.73563996930929	48.14793647357893
2022-03-25	francesco	F06	f	1	9	inward	ALE	silh-ellipse	right	1	1	1	226.54541110992432	7.827065706253052	157.0	0.0071141822546699	0.0071141822546699	0.4076126178794494	0.4076126178794494	0.853701870560388	0.853701870560388	48.91351414553394	48.91351414553394	-0.0071141822546699	-0.4076126178794494	-48.91351414553394	22.32092557871427
2022-03-25	francesco	F06	f	1	9	inward	ALE	silh-ellipse	right	0	0	0	232.34516406059265	13.626818656921388		0.0122265630137304	0.0122265630137304	0.7005304586375043	0.7005304586375043	1.467187561647648	1.467187561647648	84.06365503650052	84.06365503650052	-0.0122265630137304	-0.7005304586375043	-84.06365503650052
2022-03-25	francesco	F06	f	1	9	inward	ALE	silh-ellipse	right	0	0	0	232.8535017967224	14.135156393051147		0.0058446803686349	0.0058446803686349	0.3348755177257459	0.3348755177257459	0.701361644236188	0.701361644236188	40.18506212708951	40.18506212708951	-0.0058446803686349	-0.3348755177257459	-40.18506212708951
2022-03-25	francesco	F06	f	1	9	inward	ALE	silh-ellipse	right	0	0	0	233.2701678276062	14.551822423934937		0.0016146016140874	0.0016146016140874	0.0925098580822185	0.0925098580822185	0.193752193690488	0.193752193690488	11.10118296986622	11.10118296986622	-0.0016146016140874	-0.0925098580822185	-11.10118296986622
2022-03-25	francesco	F06	f	1	9	inward	ALE	silh-ellipse	right	0	0	0	234.63683414459229	15.91848874092102		0.0049647895237146	0.0049647895237146	0.2844614858796127	0.2844614858796127	0.595774742845752	0.595774742845752	34.13537830555353	34.13537830555353	-0.0049647895237146	-0.2844614858796127	-34.13537830555353
2022-03-25	francesco	F06	f	1	9	inward	ALE	silh-ellipse	right	0	0	0	234.94517374038696	16.2268283367157		0.0073851921481306	0.0073851921481306	0.4231403409810377	0.4231403409810377	0.886223057775672	0.886223057775672	50.77684091772453	50.77684091772453	-0.0073851921481306	-0.4231403409810377	-50.77684091772453
2022-03-25	francesco	F06	f	1	9	inward	ALE	silh-ellipse	right	0	0	0	237.15350103378296	18.43515563011169		-0.0041803915402434	0.0041803915402434	-0.2395187919681404	0.2395187919681404	-0.501646984829208	0.501646984829208	-28.742255036176854	28.742255036176854	0.0041803915402434	0.2395187919681404	28.742255036176854
2022-03-25	francesco	F06	f	1	9	inward	ALE	silh-ellipse	right	0	0	0	239.12016797065732	20.401822566986084		0.0031590968621961	0.0031590968621961	0.1810029172768579	0.1810029172768579	0.379091623463532	0.379091623463532	21.720350073222956	21.720350073222956	-0.0031590968621961	-0.1810029172768579	-21.720350073222956
2022-03-25	francesco	F06	f	1	9	inward	ALE	silh-ellipse	right	0	0	0	240.9034967422485	22.18515133857727		-0.0027522999695835	0.0027522999695835	-0.1576951722111194	0.1576951722111194	-0.33027599635002	0.33027599635002	-18.923420665334326	18.923420665334326	0.0027522999695835	0.1576951722111194	18.923420665334326
2022-03-25	francesco	F06	f	1	9	inward	ALE	silh-ellipse	right	0	0	0	241.3451676368713	22.626822233200077		-0.0010215806086631	0.0010215806086631	-0.0585322573088014	0.0585322573088014	-0.122589673039572	0.122589673039572	-7.0238708770561695	7.0238708770561695	0.0010215806086631	0.0585322573088014	7.0238708770561695
2022-03-25	francesco	F06	f	1	9	inward	ALE	silh-ellipse	right	0	0	0	241.761834859848	23.04348945617676		-0.0020933273221644	0.0020933273221644	-0.1199388206994425	0.1199388206994425	-0.251199278659728	0.251199278659728	-14.3926584839331	14.3926584839331	0.0020933273221644	0.1199388206994425	14.3926584839331
2022-03-25	francesco	F06	f	1	10	inward	ALE	silh-ellipse	left	1	0	0	243.66185116767883	0.6433591842651367	13.0	0.009585306855596	0.009585306855596	0.5491976281634648	0.5491976281634648	1.15023682267152	1.15023682267152	65.90371537961578	65.90371537961578	0.009585306855596	0.5491976281634648	65.90371537961578	103.09730262016188
2022-03-25	francesco	F06	f	1	10	inward	ALE	silh-ellipse	left	1	0	0	243.99517154693604	0.9766795635223388	20.0	-0.0024222764069954	0.0024222764069954	-0.1387862149349497	0.1387862149349497	-0.290673168839448	0.290673168839448	-16.654345792193965	16.654345792193965	-0.0024222764069954	-0.1387862149349497	-16.654345792193965	98.90400877110037
2022-03-25	francesco	F06	f	1	10	inward	ALE	silh-ellipse	left	1	0	0	244.6954190731049	1.676927089691162	34.0	0.0070426993707239	0.0070426993707239	0.4035169503219202	0.4035169503219202	0.845123924486868	0.845123924486868	48.42203403863042	48.42203403863042	0.0070426993707239	0.4035169503219202	48.42203403863042	89.67313251768158
2022-03-25	francesco	F06	f	1	10	inward	ALE	silh-ellipse	left	1	1	1	246.5368447303772	3.518352746963501	70.0	0.0017163817454673	0.0017163817454673	0.0983414300485738	0.0983414300485738	0.205965809456076	0.205965809456076	11.800971605828856	11.800971605828856	0.0017163817454673	0.0983414300485738	11.800971605828856	55.17328456296315
2022-03-25	francesco	F06	f	1	10	inward	ALE	silh-ellipse	left	1	1	1	247.06187295913696	4.043380975723267	81.0	-0.0099589488243279	0.0099589488243279	-0.5706057360207618	0.5706057360207618	-1.195073858919348	1.195073858919348	-68.47268832249142	68.47268832249142	-0.0099589488243279	-0.5706057360207618	-68.47268832249142	55.17328456296315
2022-03-25	francesco	F06	f	1	10	inward	ALE	silh-ellipse	left	1	1	1	247.3535180091858	4.335026025772095	87.0	0.0017058971248662	0.0017058971248662	0.0977407055383348	0.0977407055383348	0.204707654983944	0.204707654983944	11.728884664600184	11.728884664600184	0.0017058971248662	0.0977407055383348	11.728884664600184	55.17328456296315
2022-03-25	francesco	F06	f	1	10	inward	ALE	silh-ellipse	left	1	1	1	248.0451648235321	5.026672840118408	101.0	-0.0140366884536831	0.0140366884536831	-0.8042430067360553	0.8042430067360553	-1.684402614441972	1.684402614441972	-96.50916080832664	96.50916080832664	-0.0140366884536831	-0.8042430067360553	-96.50916080832664	55.17328456296315
2022-03-25	francesco	F06	f	1	10	inward	ALE	silh-ellipse	left	1	1	1	248.3118405342102	5.293348550796509	106.0	-0.0091766205588356	0.0091766205588356	-0.5257816282142628	0.5257816282142628	-1.1011944670602718	1.1011944670602718	-63.09379538571153	63.09379538571153	-0.0091766205588356	-0.5257816282142628	-63.09379538571153	55.17328456296315
2022-03-25	francesco	F06	f	1	10	inward	ALE	silh-ellipse	left	1	1	1	248.48684573173523	5.468353748321533	109.0	-0.0090067693331331	0.0090067693331331	-0.5160498698363857	0.5160498698363857	-1.080812319975972	1.080812319975972	-61.92598438036628	61.92598438036628	-0.0090067693331331	-0.5160498698363857	-61.92598438036628	55.17328456296315
2022-03-25	francesco	F06	f	1	10	inward	ALE	silh-ellipse	left	1	1	1	248.9368438720703	5.918351888656616	118.0	0.0010009462156226	0.0010009462156226	0.0573499936747666	0.0573499936747666	0.120113545874712	0.120113545874712	6.881999240971997	6.881999240971997	0.0010009462156226	0.0573499936747666	6.881999240971997	55.477488788501645
2022-03-25	francesco	F06	f	1	10	inward	ALE	silh-ellipse	left	0	0	0	252.93683218955996	9.91834020614624		-0.0044993288003813	0.0044993288003813	-0.2577925509035081	0.2577925509035081	-0.539919456045756	0.539919456045756	-30.93510610842098	30.93510610842098	-0.0044993288003813	-0.2577925509035081	-30.93510610842098
2022-03-25	francesco	F06	f	1	10	inward	ALE	silh-ellipse	left	0	0	0	253.2034969329834	10.185004949569702		-0.0011067917459846	0.0011067917459846	-0.063414495844833	0.063414495844833	-0.132815009518152	0.132815009518152	-7.609739501379968	7.609739501379968	-0.0011067917459846	-0.063414495844833	-7.609739501379968
2022-03-25	francesco	F06	f	1	10	inward	ALE	silh-ellipse	left	0	0	0	253.3618357181549	10.343343734741213		-0.0024303655718033	0.0024303655718033	-0.1392496899382281	0.1392496899382281	-0.2916438686163959	0.2916438686163959	-16.709962792587373	16.709962792587373	-0.0024303655718033	-0.1392496899382281	-16.709962792587373
2022-03-25	francesco	F06	f	1	10	inward	ALE	silh-ellipse	left	0	0	0	253.47849774360657	10.460005760192873		-0.0022707625534521	0.0022707625534521	-0.1301051105891553	0.1301051105891553	-0.272491506414252	0.272491506414252	-15.61261327069864	15.61261327069864	-0.0022707625534521	-0.1301051105891553	-15.61261327069864
2022-03-25	francesco	F06	f	1	10	inward	ALE	silh-ellipse	left	0	0	0	256.4868357181549	13.468343734741213		-0.001064702845437	0.001064702845437	-0.0610029794791097	0.0610029794791097	-0.12776434145244	0.12776434145244	-7.320357537493166	7.320357537493166	-0.001064702845437	-0.0610029794791097	-7.320357537493166
2022-03-25	francesco	F06	f	1	10	inward	ALE	silh-ellipse	left	0	0	0	256.8535032272339	13.83501124382019		-0.0032163415781035	0.0032163415781035	-0.1842827978977773	0.1842827978977773	-0.38596098937242	0.38596098937242	-22.113935747733287	22.113935747733287	-0.0032163415781035	-0.1842827978977773	-22.113935747733287
2022-03-25	francesco	F06	f	1	10	inward	ALE	silh-ellipse	left	0	0	0	257.7951629161835	14.776670932769775		0.0012555907605791	0.0012555907605791	0.0719400513768034	0.0719400513768034	0.1506708912694919	0.1506708912694919	8.632806165216413	8.632806165216413	0.0012555907605791	0.0719400513768034	8.632806165216413
2022-03-25	francesco	F06	f	1	10	inward	ALE	silh-ellipse	left	0	0	0	258.3118300437927	15.293338060379028		0.0023890796791997	0.0023890796791997	0.1368841825386114	0.1368841825386114	0.286689561503964	0.286689561503964	16.426101904633374	16.426101904633374	0.0023890796791997	0.1368841825386114	16.426101904633374
2022-03-25	francesco	F06	f	1	10	inward	ALE	silh-ellipse	left	0	0	0	259.07017731666565	16.051685333251953		-0.001398755423486	0.001398755423486	-0.0801427823367819	0.0801427823367819	-0.1678506508183199	0.1678506508183199	-9.617133880413832	9.617133880413832	-0.001398755423486	-0.0801427823367819	-9.617133880413832
2022-03-25	francesco	F06	f	1	11	inward	ALE	silh-ellipse	right	1	1	1	272.0535113811493	4.734814882278442	95.0	-0.0149264401252901	0.0149264401252901	-0.8552220223338465	0.8552220223338465	-1.791172815034812	1.791172815034812	-102.62664268006158	102.62664268006158	0.0149264401252901	0.8552220223338465	102.62664268006158	55.17328456296315
2022-03-25	francesco	F06	f	1	11	inward	ALE	silh-ellipse	right	1	1	1	272.4118435382843	5.093147039413452	102.0	0.0043165857897324	0.0043165857897324	0.2473221476578119	0.2473221476578119	0.5179902947678879	0.5179902947678879	29.67865771893743	29.67865771893743	-0.0043165857897324	-0.2473221476578119	-29.67865771893743	55.17328456296315
2022-03-25	francesco	F06	f	1	14	inward	ALE	silh-ellipse	left	1	1	1	345.98685002326965	5.767800807952881	115.0	-0.0012896363355877	0.0012896363355877	-0.0738907191358923	0.0738907191358923	-0.154756360270524	0.154756360270524	-8.866886296307076	8.866886296307076	-0.0012896363355877	-0.0738907191358923	-8.866886296307076	55.17328456296315
2022-03-25	francesco	F06	f	1	14	inward	ALE	silh-ellipse	left	0	0	0	352.68683075904846	12.46778154373169		-0.0012458311592867	0.0012458311592867	-0.0713808674130185	0.0713808674130185	-0.1494997391144039	0.1494997391144039	-8.56570408956222	8.56570408956222	-0.0012458311592867	-0.0713808674130185	-8.56570408956222
2022-03-25	francesco	F06	f	1	17	outward	ALE	silh-ellipse	left	0	0	0	433.91183590888977	20.792129278182983		-0.0013423022778367	0.0013423022778367	-0.0769082553508397	0.0769082553508397	-0.1610762733404039	0.1610762733404039	-9.228990642100769	9.228990642100769	-0.0013423022778367	-0.0769082553508397	-9.228990642100769
2022-03-25	francesco	F06	f	1	18	outward	ALE	silh-ellipse	left	1	1	0	437.5701854228973	0.1506435871124267	3.0	-0.0013210789474259	0.0013210789474259	-0.0756922480910892	0.0756922480910892	-0.1585294736911079	0.1585294736911079	-9.083069770930708	9.083069770930708	-0.0013210789474259	-0.0756922480910892	-9.083069770930708	5.834004246453301
2022-03-25	francesco	F06	f	1	18	outward	ALE	silh-ellipse	left	1	1	0	437.8785035610199	0.4589617252349853	9.0	-0.002577824248086	0.002577824248086	-0.1476984497418126	0.1476984497418126	-0.3093389097703199	0.3093389097703199	-17.72381396901752	17.72381396901752	-0.002577824248086	-0.1476984497418126	-17.72381396901752	8.128411835828276
2022-03-25	francesco	F06	f	1	18	outward	ALE	silh-ellipse	left	0	0	0	453.6035022735596	16.183960437774658		-0.0016784093888044	0.0016784093888044	-0.0961657742736241	0.0961657742736241	-0.201409126656528	0.201409126656528	-11.5398929128349	11.5398929128349	-0.0016784093888044	-0.0961657742736241	-11.5398929128349
2022-03-25	francesco	F06	f	1	18	outward	ALE	silh-ellipse	left	0	0	0	454.22850155830383	16.80895972251892		0.0059241322208561	0.0059241322208561	0.3394277735325178	0.3394277735325178	0.7108958665027321	0.7108958665027321	40.73133282390214	40.73133282390214	0.0059241322208561	0.3394277735325178	40.73133282390214
2022-03-25	francesco	F06	f	1	18	outward	ALE	silh-ellipse	left	0	0	0	454.9785006046295	17.558958768844604		0.0032699299802129	0.0032699299802129	0.1873531871694959	0.1873531871694959	0.392391597625548	0.392391597625548	22.482382460339515	22.482382460339515	0.0032699299802129	0.1873531871694959	22.482382460339515
2022-03-25	francesco	F06	f	1	18	outward	ALE	silh-ellipse	left	0	0	0	455.2118351459503	17.792293310165405		-0.0021984215799935	0.0021984215799935	-0.1259602781241096	0.1259602781241096	-0.26381058959922	0.26381058959922	-15.115233374893158	15.115233374893158	-0.0021984215799935	-0.1259602781241096	-15.115233374893158
2022-03-25	francesco	F06	f	1	18	outward	ALE	silh-ellipse	left	0	0	0	455.4285018444061	18.008960008621216		0.0029804784224076	0.0029804784224076	0.1707688345337653	0.1707688345337653	0.357657410688912	0.357657410688912	20.492260144051837	20.492260144051837	0.0029804784224076	0.1707688345337653	20.492260144051837
2022-03-25	francesco	F06	f	1	18	outward	ALE	silh-ellipse	left	0	0	0	455.6451745033264	18.225632667541504		-0.0019002820479897	0.0019002820479897	-0.1088781412342863	0.1088781412342863	-0.228033845758764	0.228033845758764	-13.065376948114364	13.065376948114364	-0.0019002820479897	-0.1088781412342863	-13.065376948114364
2022-03-25	francesco	F06	f	1	18	outward	ALE	silh-ellipse	left	0	0	0	455.8368351459503	18.417293310165405		0.001000914718744	0.001000914718744	0.057348189036555	0.057348189036555	0.1201097662492799	0.1201097662492799	6.881782684386604	6.881782684386604	0.001000914718744	0.057348189036555	6.881782684386604
2022-03-25	francesco	F06	f	1	18	outward	ALE	silh-ellipse	left	0	0	0	456.2951676845551	18.87562584877014		0.0069859675402724	0.0069859675402724	0.4002664558729975	0.4002664558729975	0.8383161048326879	0.8383161048326879	48.0319747047597	48.0319747047597	0.0069859675402724	0.4002664558729975	48.0319747047597
2022-03-25	francesco	F06	f	1	18	outward	ALE	silh-ellipse	left	0	0	0	456.5618331432343	19.14229130744934		-0.0014665484147689	0.0014665484147689	-0.0840270346178593	0.0840270346178593	-0.175985809772268	0.175985809772268	-10.083244154143117	10.083244154143117	-0.0014665484147689	-0.0840270346178593	-10.083244154143117
2022-03-25	francesco	F06	f	1	18	outward	ALE	silh-ellipse	left	0	0	0	456.8618350028992	19.442293167114254		0.0104802061888907	0.0104802061888907	0.6004715830503223	0.6004715830503223	1.257624742666884	1.257624742666884	72.05658996603869	72.05658996603869	0.0104802061888907	0.6004715830503223	72.05658996603869
2022-03-25	francesco	F06	f	1	18	outward	ALE	silh-ellipse	left	0	0	0	457.5201659202576	20.100624084472656		0.0072660302072111	0.0072660302072111	0.4163128646877631	0.4163128646877631	0.871923624865332	0.871923624865332	49.95754376253157	49.95754376253157	0.0072660302072111	0.4163128646877631	49.95754376253157
2022-03-25	francesco	F06	f	1	18	outward	ALE	silh-ellipse	left	0	0	0	457.78683400154114	20.367292165756226		-0.0035868697842513	0.0035868697842513	-0.2055125003005996	0.2055125003005996	-0.430424374110156	0.430424374110156	-24.66150003607196	24.66150003607196	-0.0035868697842513	-0.2055125003005996	-24.66150003607196
2022-03-25	francesco	F06	f	1	18	outward	ALE	silh-ellipse	left	0	0	0	458.1451680660248	20.725626230239868		0.0042145126469692	0.0042145126469692	0.2414737873758442	0.2414737873758442	0.5057415176363039	0.5057415176363039	28.976854485101303	28.976854485101303	0.0042145126469692	0.2414737873758442	28.976854485101303
2022-03-25	francesco	F06	f	1	18	outward	ALE	silh-ellipse	left	0	0	0	458.58683037757874	21.167288541793823		0.0038871579033123	0.0038871579033123	0.2227177421607169	0.2227177421607169	0.466458948397476	0.466458948397476	26.72612905928603	26.72612905928603	0.0038871579033123	0.2227177421607169	26.72612905928603
2022-03-25	francesco	F06	f	1	18	outward	ALE	silh-ellipse	left	0	0	0	459.49516916275024	22.07562732696533		0.0066558287349671	0.0066558287349671	0.3813508956755126	0.3813508956755126	0.798699448196052	0.798699448196052	45.76210748106151	45.76210748106151	0.0066558287349671	0.3813508956755126	45.76210748106151
2022-03-25	francesco	F06	f	1	18	outward	ALE	silh-ellipse	left	0	0	0	459.76183557510376	22.342293739318848		0.0050857064607684	0.0050857064607684	0.2913895160444444	0.2913895160444444	0.6102847752922079	0.6102847752922079	34.96674192533334	34.96674192533334	0.0050857064607684	0.2913895160444444	34.96674192533334
2022-03-25	francesco	F06	f	1	18	outward	ALE	silh-ellipse	left	0	0	0	460.386830329895	22.967288494110107		0.0038254557785332	0.0038254557785332	0.2191824708238849	0.2191824708238849	0.459054693423984	0.459054693423984	26.30189649886619	26.30189649886619	0.0038254557785332	0.2191824708238849	26.30189649886619
2022-03-25	francesco	F06	f	1	18	outward	ALE	silh-ellipse	left	0	0	0	460.6785073280335	23.25896549224853		0.0061485704053133	0.0061485704053133	0.352287134263494	0.352287134263494	0.737828448637596	0.737828448637596	42.27445611161929	42.27445611161929	0.0061485704053133	0.352287134263494	42.27445611161929
2022-03-25	francesco	F06	f	1	18	outward	ALE	silh-ellipse	left	0	0	0	460.9954164028168	23.57587456703186		-0.0013395547777922	0.0013395547777922	-0.0767508351940778	0.0767508351940778	-0.160746573335064	0.160746573335064	-9.210100223289343	9.210100223289343	-0.0013395547777922	-0.0767508351940778	-9.210100223289343
2022-03-25	francesco	F06	f	1	18	outward	ALE	silh-ellipse	left	0	0	0	461.39516854286194	23.975626707077023		0.0130515116632409	0.0130515116632409	0.7477965345694729	0.7477965345694729	1.566181399588908	1.566181399588908	89.73558414833676	89.73558414833676	0.0130515116632409	0.7477965345694729	89.73558414833676
2022-03-25	francesco	F06	f	1	19	outward	ALE	silh-ellipse	left	1	1	0	461.7451713085175	0.0253481864929199	1.0	-0.0021872781109972	0.0021872781109972	-0.1253218043814867	0.1253218043814867	-0.262473373319664	0.262473373319664	-15.038616525778412	15.038616525778412	-0.0021872781109972	-0.1253218043814867	-15.038616525778412	5.723438486569757
2022-03-25	francesco	F06	f	1	19	outward	ALE	silh-ellipse	left	1	1	0	462.411868095398	0.6920449733734131	14.0	0.0067683665009001	0.0067683665009001	0.3877988346993046	0.3877988346993046	0.812203980108012	0.812203980108012	46.53586016391655	46.53586016391655	0.0067683665009001	0.3877988346993046	46.53586016391655	9.930693361688622
2022-03-25	francesco	F06	f	1	19	outward	ALE	silh-ellipse	left	1	1	0	462.8285038471222	1.1086807250976562	22.0	-0.0012937324601381	0.0012937324601381	-0.0741254097849901	0.0741254097849901	-0.155247895216572	0.155247895216572	-8.895049174198817	8.895049174198817	-0.0012937324601381	-0.0741254097849901	-8.895049174198817	13.6195042531925
2022-03-25	francesco	F06	f	1	19	outward	ALE	silh-ellipse	left	1	1	0	464.0368449687958	2.31702184677124	46.0	0.01173289246896	0.01173289246896	0.6722452199522362	0.6722452199522362	1.4079470962752	1.4079470962752	80.66942639426834	80.66942639426834	0.01173289246896	0.6722452199522362	80.66942639426834	30.752744974538818
2022-03-25	francesco	F06	f	1	19	outward	ALE	silh-ellipse	left	1	1	0	464.3118462562561	2.5920231342315674	52.0	-0.0032179289020265	0.0032179289020265	-0.1843737448592854	0.1843737448592854	-0.38615146824318	0.38615146824318	-22.124849383114253	22.124849383114253	-0.0032179289020265	-0.1843737448592854	-22.124849383114253	36.698371202505726
2022-03-25	francesco	F06	f	1	19	outward	ALE	silh-ellipse	left	0	0	0	473.5201659202576	11.800342798233032		-0.0091979763516335	0.0091979763516335	-0.5270052250097383	0.5270052250097383	-1.10375716219602	1.10375716219602	-63.240627001168605	63.240627001168605	-0.0091979763516335	-0.5270052250097383	-63.240627001168605
2022-03-25	francesco	F06	f	1	19	outward	ALE	silh-ellipse	left	0	0	0	473.98683404922485	12.267010927200316		-0.0046344998769704	0.0046344998769704	-0.2655372831043032	0.2655372831043032	-0.556139985236448	0.556139985236448	-31.864473972516382	31.864473972516382	-0.0046344998769704	-0.2655372831043032	-31.864473972516382
2022-03-25	francesco	F06	f	1	19	outward	ALE	silh-ellipse	left	0	0	0	476.0035021305084	14.283679008483888		-0.003498649216866	0.003498649216866	-0.2004578341231724	0.2004578341231724	-0.41983790602392	0.41983790602392	-24.054940094780697	24.054940094780697	-0.003498649216866	-0.2004578341231724	-24.054940094780697
2022-03-25	francesco	F06	f	1	19	outward	ALE	silh-ellipse	left	0	0	0	476.60350251197815	14.883679389953612		-0.0049512748291739	0.0049512748291739	-0.2836871509210221	0.2836871509210221	-0.594152979500868	0.594152979500868	-34.04245811052265	34.04245811052265	-0.0049512748291739	-0.2836871509210221	-34.04245811052265
2022-03-25	francesco	F06	f	1	19	outward	ALE	silh-ellipse	left	0	0	0	477.0535044670105	15.333681344985962		-0.0051833937499583	0.0051833937499583	-0.2969865854270997	0.2969865854270997	-0.622007249994996	0.622007249994996	-35.63839025125196	35.63839025125196	-0.0051833937499583	-0.2969865854270997	-35.63839025125196
2022-03-25	francesco	F06	f	1	19	outward	ALE	silh-ellipse	left	0	0	0	477.54516339302063	15.825340270996094		-0.0028267753372135	0.0028267753372135	-0.1619622964540036	0.1619622964540036	-0.33921304046562	0.33921304046562	-19.435475574480435	19.435475574480435	-0.0028267753372135	-0.1619622964540036	-19.435475574480435
2022-03-25	francesco	F06	f	1	19	outward	ALE	silh-ellipse	left	0	0	0	478.4368343353272	16.717011213302612		-0.0017336450448577	0.0017336450448577	-0.0993305442441145	0.0993305442441145	-0.208037405382924	0.208037405382924	-11.91966530929374	11.91966530929374	-0.0017336450448577	-0.0993305442441145	-11.91966530929374
2022-03-25	francesco	F06	f	1	19	outward	ALE	silh-ellipse	left	0	0	0	480.7451648712158	19.025341749191284		-0.0079377336479794	0.0079377336479794	-0.4547986369282023	0.4547986369282023	-0.952528037757528	0.952528037757528	-54.57583643138428	54.57583643138428	-0.0079377336479794	-0.4547986369282023	-54.57583643138428
2022-03-25	francesco	F06	f	1	19	outward	ALE	silh-ellipse	left	0	0	0	481.9201676845551	20.20034456253052		0.0020976912616926	0.0020976912616926	0.1201888560164586	0.1201888560164586	0.251722951403112	0.251722951403112	14.42266272197504	14.42266272197504	0.0020976912616926	0.1201888560164586	14.42266272197504
2022-03-25	francesco	F06	f	1	19	outward	ALE	silh-ellipse	left	0	0	0	482.3618302345276	20.64200711250305		-0.0014393701846379	0.0014393701846379	-0.0824698367367177	0.0824698367367177	-0.1727244221565479	0.1727244221565479	-9.896380408406124	9.896380408406124	-0.0014393701846379	-0.0824698367367177	-9.896380408406124
2022-03-25	francesco	F06	f	1	19	outward	ALE	silh-ellipse	left	0	0	0	482.8034977912903	21.083674669265747		-0.0034910863109174	0.0034910863109174	-0.2000245115314633	0.2000245115314633	-0.418930357310088	0.418930357310088	-24.0029413837756	24.0029413837756	-0.0034910863109174	-0.2000245115314633	-24.0029413837756
2022-03-25	francesco	F06	f	1	19	outward	ALE	silh-ellipse	left	0	0	0	483.3118300437927	21.59200692176819		-0.0012697985463938	0.0012697985463938	-0.0727540975402116	0.0727540975402116	-0.1523758255672559	0.1523758255672559	-8.730491704825392	8.730491704825392	-0.0012697985463938	-0.0727540975402116	-8.730491704825392
2022-03-25	francesco	F06	f	2	0	outward	ALE	bio-rand	left	1	1	0	1.934708833694458	1.934708833694458	39.0	0.0028297488791266	0.0028297488791266	0.1621326678558295	0.1621326678558295	0.339569865495192	0.339569865495192	19.455920142699544	19.455920142699544	0.0028297488791266	0.1621326678558295	19.455920142699544	26.255599026984505
2022-03-25	francesco	F06	f	2	0	outward	ALE	bio-rand	left	1	1	0	2.243043899536133	2.243043899536133	45.0	0.0060195166276018	0.0060195166276018	0.3448928974704056	0.3448928974704056	0.722341995312216	0.722341995312216	41.38714769644868	41.38714769644868	0.0060195166276018	0.3448928974704056	41.38714769644868	31.17542984841791
2022-03-25	francesco	F06	f	2	1	outward	ALE	bio-rand	left	1	1	0	26.551382780075077	2.2511043548583984	45.0	0.0013856704371686	0.0013856704371686	0.0793930678458085	0.0793930678458085	0.166280452460232	0.166280452460232	9.52716814149702	9.52716814149702	0.0013856704371686	0.0793930678458085	9.52716814149702	31.17542984841791
2022-03-25	francesco	F06	f	2	1	outward	ALE	bio-rand	left	0	0	0	40.85970067977905	16.559422254562378		-0.0012645487866738	0.0012645487866738	-0.0724533084647978	0.0724533084647978	-0.151745854400856	0.151745854400856	-8.694397015775738	8.694397015775738	-0.0012645487866738	-0.0724533084647978	-8.694397015775738
2022-03-25	francesco	F06	f	2	1	outward	ALE	bio-rand	left	0	0	0	41.57636880874634	17.276090383529663		-0.0127407368016179	0.0127407368016179	-0.7299904466197128	0.7299904466197128	-1.5288884161941478	1.5288884161941478	-87.59885359436554	87.59885359436554	-0.0127407368016179	-0.7299904466197128	-87.59885359436554
2022-03-25	francesco	F06	f	2	1	outward	ALE	bio-rand	left	0	0	0	42.67636799812317	18.37608957290649		-0.0040236732545068	0.0040236732545068	-0.230539495622908	0.230539495622908	-0.482840790540816	0.482840790540816	-27.664739474748963	27.664739474748963	-0.0040236732545068	-0.230539495622908	-27.664739474748963
2022-03-25	francesco	F06	f	2	1	outward	ALE	bio-rand	left	0	0	0	43.693034172058105	19.39275574684143		-0.0024333807172588	0.0024333807172588	-0.1394224450474463	0.1394224450474463	-0.292005686071056	0.292005686071056	-16.730693405693557	16.730693405693557	-0.0024333807172588	-0.1394224450474463	-16.730693405693557
2022-03-25	francesco	F06	f	2	1	outward	ALE	bio-rand	left	0	0	0	43.86802625656128	19.567747831344604		-0.0034189513889602	0.0034189513889602	-0.1958914849478101	0.1958914849478101	-0.410274166675224	0.410274166675224	-23.50697819373722	23.50697819373722	-0.0034189513889602	-0.1958914849478101	-23.50697819373722
2022-03-25	francesco	F06	f	2	1	outward	ALE	bio-rand	left	0	0	0	44.33469986915589	20.03442144393921		-0.0028576273749261	0.0028576273749261	-0.163729988004314	0.163729988004314	-0.342915284991132	0.342915284991132	-19.64759856051769	19.64759856051769	-0.0028576273749261	-0.163729988004314	-19.64759856051769
2022-03-25	francesco	F06	f	2	1	outward	ALE	bio-rand	left	0	0	0	44.718034744262695	20.41775631904602		-0.0057254601311197	0.0057254601311197	-0.3280447012835777	0.3280447012835777	-0.687055215734364	0.687055215734364	-39.36536415402933	39.36536415402933	-0.0057254601311197	-0.3280447012835777	-39.36536415402933
2022-03-25	francesco	F06	f	2	1	outward	ALE	bio-rand	left	0	0	0	45.46804285049439	21.16776442527771		0.0014898609380045	0.0014898609380045	0.0853627438090598	0.0853627438090598	0.17878331256054	0.17878331256054	10.24352925708718	10.24352925708718	0.0014898609380045	0.0853627438090598	10.24352925708718
2022-03-25	francesco	F06	f	2	1	outward	ALE	bio-rand	left	0	0	0	46.20136284828186	21.901084423065186		-0.004293247384636	0.004293247384636	-0.2459849555452216	0.2459849555452216	-0.51518968615632	0.51518968615632	-29.51819466542659	29.51819466542659	-0.004293247384636	-0.2459849555452216	-29.51819466542659
2022-03-25	francesco	F06	f	2	1	outward	ALE	bio-rand	left	0	0	0	46.50136494636536	22.20108652114868		0.001049132415334	0.001049132415334	0.0601108595490043	0.0601108595490043	0.12589588984008	0.12589588984008	7.213303145880524	7.213303145880524	0.001049132415334	0.0601108595490043	7.213303145880524
2022-03-25	francesco	F06	f	2	1	outward	ALE	bio-rand	left	0	0	0	46.87636780738831	22.57608938217163		-0.0015071375605538	0.0015071375605538	-0.0863526213653752	0.0863526213653752	-0.180856507266456	0.180856507266456	-10.362314563845032	10.362314563845032	-0.0015071375605538	-0.0863526213653752	-10.362314563845032
2022-03-25	francesco	F06	f	2	1	outward	ALE	bio-rand	left	0	0	0	47.13469624519348	22.834417819976807		-0.005361643748774	0.005361643748774	-0.3071995580574512	0.3071995580574512	-0.64339724985288	0.64339724985288	-36.86394696689415	36.86394696689415	-0.005361643748774	-0.3071995580574512	-36.86394696689415
2022-03-25	francesco	F06	f	2	1	outward	ALE	bio-rand	left	0	0	0	47.44303250312805	23.142754077911377		0.0046738470821761	0.0046738470821761	0.267791711898225	0.267791711898225	0.5608616498611321	0.5608616498611321	32.135005427787	32.135005427787	0.0046738470821761	0.267791711898225	32.135005427787
2022-03-25	francesco	F06	f	2	1	outward	ALE	bio-rand	left	0	0	0	48.076369762420654	23.77609133720398		-0.0070391335605308	0.0070391335605308	-0.4033126444473108	0.4033126444473108	-0.844696027263696	0.844696027263696	-48.3975173336773	48.3975173336773	-0.0070391335605308	-0.4033126444473108	-48.3975173336773
2022-03-25	francesco	F06	f	2	1	outward	ALE	bio-rand	left	0	0	0	48.35969805717468	24.059419631958008		0.0026326673241377	0.0026326673241377	0.1508407265350901	0.1508407265350901	0.315920078896524	0.315920078896524	18.10088718421081	18.10088718421081	0.0026326673241377	0.1508407265350901	18.10088718421081
2022-03-25	francesco	F06	f	2	2	outward	ALE	bio-rand	right	1	1	0	49.443037033081055	0.8424673080444336	17.0	0.0042321694350841	0.0042321694350841	0.2424854468145847	0.2424854468145847	0.507860332210092	0.507860332210092	29.09825361775017	29.09825361775017	-0.0042321694350841	-0.2424854468145847	-29.09825361775017	11.447514573564025
2022-03-25	francesco	F06	f	2	2	outward	ALE	bio-rand	right	1	1	0	49.76803112030029	1.167461395263672	24.0	0.0065700782167666	0.0065700782167666	0.3764377528915642	0.3764377528915642	0.7884093860119921	0.7884093860119921	45.172530346987706	45.172530346987706	-0.0065700782167666	-0.3764377528915642	-45.172530346987706	15.446719144724124
2022-03-25	francesco	F06	f	2	2	outward	ALE	bio-rand	right	1	1	0	50.45970296859741	1.859133243560791	38.0	-0.0126299367082595	0.0126299367082595	-0.723642068900621	0.723642068900621	-1.51559240499114	1.51559240499114	-86.83704826807453	86.83704826807453	0.0126299367082595	0.723642068900621	86.83704826807453	25.338143121952942
2022-03-25	francesco	F06	f	2	2	outward	ALE	bio-rand	right	1	1	0	50.7597017288208	2.15913200378418	44.0	0.0053858960391782	0.0053858960391782	0.3085891119411375	0.3085891119411375	0.646307524701384	0.646307524701384	37.0306934329365	37.0306934329365	-0.0053858960391782	-0.3085891119411375	-37.0306934329365	30.107310344829315
2022-03-25	francesco	F06	f	2	2	outward	ALE	bio-rand	right	1	1	0	51.051374435424805	2.450804710388184	49.0	-0.0018324596596807	0.0018324596596807	-0.1049922046276832	0.1049922046276832	-0.219895159161684	0.219895159161684	-12.599064555321991	12.599064555321991	0.0018324596596807	0.1049922046276832	12.599064555321991	34.30993778174241
2022-03-25	francesco	F06	f	2	2	outward	ALE	bio-rand	right	0	0	0	69.14303398132324	20.54246425628662		0.0132734057440462	0.0132734057440462	0.7605101288985515	0.7605101288985515	1.592808689285544	1.592808689285544	91.26121546782618	91.26121546782618	-0.0132734057440462	-0.7605101288985515	-91.26121546782618
2022-03-25	francesco	F06	f	2	2	outward	ALE	bio-rand	right	0	0	0	69.55969762802124	20.95912790298462		0.0022278515356471	0.0022278515356471	0.1276464903743181	0.1276464903743181	0.267342184277652	0.267342184277652	15.317578844918172	15.317578844918172	-0.0022278515356471	-0.1276464903743181	-15.317578844918172
2022-03-25	francesco	F06	f	2	2	outward	ALE	bio-rand	right	0	0	0	69.67636275291443	21.075793027877808		0.0023148627028291	0.0023148627028291	0.1326318630243539	0.1326318630243539	0.277783524339492	0.277783524339492	15.915823562922473	15.915823562922473	-0.0023148627028291	-0.1326318630243539	-15.915823562922473
2022-03-25	francesco	F06	f	2	2	outward	ALE	bio-rand	right	0	0	0	70.42636823654175	21.825798511505127		0.0038320166835399	0.0038320166835399	0.219558382990555	0.219558382990555	0.459842002024788	0.459842002024788	26.34700595886661	26.34700595886661	-0.0038320166835399	-0.219558382990555	-26.34700595886661
2022-03-25	francesco	F06	f	2	2	outward	ALE	bio-rand	right	0	0	0	70.74303388595581	22.14246416091919		0.005389634379421	0.005389634379421	0.3088033030594339	0.3088033030594339	0.64675612553052	0.64675612553052	37.05639636713207	37.05639636713207	-0.005389634379421	-0.3088033030594339	-37.05639636713207
2022-03-25	francesco	F06	f	2	2	outward	ALE	bio-rand	right	0	0	0	70.98470067977905	22.38413095474243		0.0010214911886508	0.0010214911886508	0.0585271339194926	0.0585271339194926	0.122578942638096	0.122578942638096	7.023256070339115	7.023256070339115	-0.0010214911886508	-0.0585271339194926	-7.023256070339115
2022-03-25	francesco	F06	f	2	2	outward	ALE	bio-rand	right	0	0	0	71.32636642456055	22.72579669952393		0.0056242654617096	0.0056242654617096	0.3222466738171574	0.3222466738171574	0.674911855405152	0.674911855405152	38.669600858058885	38.669600858058885	-0.0056242654617096	-0.3222466738171574	-38.669600858058885
2022-03-25	francesco	F06	f	2	2	outward	ALE	bio-rand	right	0	0	0	71.3846971988678	22.784127473831177		0.0056021758929847	0.0056021758929847	0.3209810347579565	0.3209810347579565	0.672261107158164	0.672261107158164	38.51772417095478	38.51772417095478	-0.0056021758929847	-0.3209810347579565	-38.51772417095478
2022-03-25	francesco	F06	f	2	2	outward	ALE	bio-rand	right	0	0	0	71.6846969127655	23.08412718772888		0.0018702483066287	0.0018702483066287	0.1071573346113135	0.1071573346113135	0.224429796795444	0.224429796795444	12.85888015335763	12.85888015335763	-0.0018702483066287	-0.1071573346113135	-12.85888015335763
2022-03-25	francesco	F06	f	2	2	outward	ALE	bio-rand	right	0	0	0	71.91802930831909	23.31745958328247		0.0011927102713771	0.0011927102713771	0.0683372647318109	0.0683372647318109	0.143125232565252	0.143125232565252	8.200471767817309	8.200471767817309	-0.0011927102713771	-0.0683372647318109	-8.200471767817309
2022-03-25	francesco	F06	f	2	2	outward	ALE	bio-rand	right	0	0	0	72.1263780593872	23.525808334350582		0.0047467799884718	0.0047467799884718	0.2719704596165916	0.2719704596165916	0.569613598616616	0.569613598616616	32.636455153991	32.636455153991	-0.0047467799884718	-0.2719704596165916	-32.636455153991
2022-03-25	francesco	F06	f	2	2	outward	ALE	bio-rand	right	0	0	0	72.30969524383545	23.709125518798828		-0.0072696422696376	0.0072696422696376	-0.4165198206201393	0.4165198206201393	-0.872357072356512	0.872357072356512	-49.98237847441672	49.98237847441672	0.0072696422696376	0.4165198206201393	49.98237847441672
2022-03-25	francesco	F06	f	2	2	outward	ALE	bio-rand	right	0	0	0	72.5097017288208	23.90913200378418		0.0691126687711075	0.0691126687711075	3.9598642314700654	3.9598642314700654	8.2935202525329	8.2935202525329	475.1837077764079	475.1837077764079	-0.0691126687711075	-3.9598642314700654	-475.1837077764079
2022-03-25	francesco	F06	f	2	3	inward	ALE	bio-rand	left	1	0	0	72.94303441047668	0.0588362216949462	1.0	0.0210656320130571	0.0210656320130571	1.2069718071238482	1.2069718071238482	2.527875841566852	2.527875841566852	144.83661685486177	144.83661685486177	0.0210656320130571	1.2069718071238482	144.83661685486177	106.36591108250111
2022-03-25	francesco	F06	f	2	3	inward	ALE	bio-rand	left	1	0	0	73.1182951927185	0.2340970039367675	5.0	-0.0029181814767747	0.0029181814767747	-0.1671994824724441	0.1671994824724441	-0.350181777212964	0.350181777212964	-20.0639378966933	20.0639378966933	-0.0029181814767747	-0.1671994824724441	-20.0639378966933	105.17692298105146
2022-03-25	francesco	F06	f	2	3	inward	ALE	bio-rand	left	1	0	0	73.31827116012573	0.4340729713439941	9.0	0.0033892168099834	0.0033892168099834	0.1941878190668411	0.1941878190668411	0.406706017198008	0.406706017198008	23.302538288020934	23.302538288020934	0.0033892168099834	0.1941878190668411	23.302538288020934	104.42255775572328
2022-03-25	francesco	F06	f	2	3	inward	ALE	bio-rand	left	1	0	0	73.6680371761322	0.7838389873504639	16.0	-0.008958467805097	0.008958467805097	-0.5132823961358843	0.5132823961358843	-1.07501613661164	1.07501613661164	-61.59388753630612	61.59388753630612	-0.008958467805097	-0.5132823961358843	-61.59388753630612	100.94492547865632
2022-03-25	francesco	F06	f	2	3	inward	ALE	bio-rand	left	1	0	0	74.2513816356659	1.3671834468841553	27.0	0.0013284704747105	0.0013284704747105	0.0761157514086526	0.0761157514086526	0.15941645696526	0.15941645696526	9.133890169038317	9.133890169038317	0.0013284704747105	0.0761157514086526	9.133890169038317	93.81656133596678
2022-03-25	francesco	F06	f	2	3	inward	ALE	bio-rand	left	1	0	0	74.66803526878357	1.783837080001831	36.0	-0.0018116073752999	0.0018116073752999	-0.1037974567394568	0.1037974567394568	-0.217392885035988	0.217392885035988	-12.45569480873482	12.45569480873482	-0.0018116073752999	-0.1037974567394568	-12.45569480873482	86.60609483779294
2022-03-25	francesco	F06	f	2	3	inward	ALE	bio-rand	left	1	0	0	75.11803984642029	2.23384165763855	45.0	-0.0058626786958912	0.0058626786958912	-0.3359067459158272	0.3359067459158272	-0.703521443506944	0.703521443506944	-40.30880950989926	40.30880950989926	-0.0058626786958912	-0.3359067459158272	-40.30880950989926	79.32952460784247
2022-03-25	francesco	F06	f	2	3	inward	ALE	bio-rand	left	1	1	1	77.25970387458801	4.375505685806274	88.0	-0.0077365809489831	0.0077365809489831	-0.4432734362380489	0.4432734362380489	-0.928389713877972	0.928389713877972	-53.19281234856587	53.19281234856587	-0.0077365809489831	-0.4432734362380489	-53.19281234856587	54.65472438159163
2022-03-25	francesco	F06	f	2	4	outward	ALE	bio-rand	left	0	0	0	113.60969591140748	16.40844964981079		0.0039241656999621	0.0039241656999621	0.2248381327178288	0.2248381327178288	0.4708998839954519	0.4708998839954519	26.980575926139466	26.980575926139466	0.0039241656999621	0.2248381327178288	26.980575926139466
2022-03-25	francesco	F06	f	2	4	outward	ALE	bio-rand	left	0	0	0	113.78469562530518	16.583449363708496		0.0023810149491806	0.0023810149491806	0.1364221075456045	0.1364221075456045	0.2857217939016719	0.2857217939016719	16.37065290547255	16.37065290547255	0.0023810149491806	0.1364221075456045	16.37065290547255
2022-03-25	francesco	F06	f	2	4	outward	ALE	bio-rand	left	0	0	0	114.30969452857973	17.108448266983032		0.0016047441738228	0.0016047441738228	0.0919450683582546	0.0919450683582546	0.192569300858736	0.192569300858736	11.033408202990554	11.033408202990554	0.0016047441738228	0.0919450683582546	11.033408202990554
2022-03-25	francesco	F06	f	2	4	outward	ALE	bio-rand	left	0	0	0	115.20136213302612	18.000115871429443		-0.0015268687143952	0.0015268687143952	-0.0874831332054108	0.0874831332054108	-0.183224245727424	0.183224245727424	-10.4979759846493	10.4979759846493	-0.0015268687143952	-0.0874831332054108	-10.4979759846493
2022-03-25	francesco	F06	f	2	4	outward	ALE	bio-rand	left	0	0	0	115.3013687133789	18.100122451782227		-0.0011055154271504	0.0011055154271504	-0.0633413681623203	0.0633413681623203	-0.132661851258048	0.132661851258048	-7.60096417947844	7.60096417947844	-0.0011055154271504	-0.0633413681623203	-7.60096417947844
2022-03-25	francesco	F06	f	2	4	outward	ALE	bio-rand	left	0	0	0	115.4846978187561	18.283451557159424		-0.0014354067961877	0.0014354067961877	-0.0822427513059503	0.0822427513059503	-0.172248815542524	0.172248815542524	-9.869130156714045	9.869130156714045	-0.0014354067961877	-0.0822427513059503	-9.869130156714045
2022-03-25	francesco	F06	f	2	4	outward	ALE	bio-rand	left	0	0	0	115.6263711452484	18.425124883651733		-0.0010770376360401	0.0010770376360401	-0.0617097109218449	0.0617097109218449	-0.129244516324812	0.129244516324812	-7.405165310621397	7.405165310621397	-0.0010770376360401	-0.0617097109218449	-7.405165310621397
2022-03-25	francesco	F06	f	2	5	outward	ALE	bio-rand	right	1	1	0	122.8763656616211	1.3913753032684326	28.0	0.0048234876223069	0.0048234876223069	0.2763654832917778	0.2763654832917778	0.578818514676828	0.578818514676828	33.163857995013345	33.163857995013345	-0.0048234876223069	-0.2763654832917778	-33.163857995013345	18.458144897600278
2022-03-25	francesco	F06	f	2	6	outward	ALE	bio-rand	right	1	0	0	154.64302825927734	8.857741355895996	177.0	0.0020939436891558	0.0020939436891558	0.1199741359266809	0.1199741359266809	0.251273242698696	0.251273242698696	14.39689631120171	14.39689631120171	-0.0020939436891558	-0.1199741359266809	-14.39689631120171	102.55141638433084
2022-03-25	francesco	F06	f	2	6	outward	ALE	bio-rand	right	0	0	0	155.31802916526794	9.532742261886597		-0.0010126360567634	0.0010126360567634	-0.0580197722353128	0.0580197722353128	-0.121516326811608	0.121516326811608	-6.962372668237546	6.962372668237546	0.0010126360567634	0.0580197722353128	6.962372668237546
2022-03-25	francesco	F06	f	2	6	outward	ALE	bio-rand	right	0	0	0	155.67636132240295	9.891074419021606		0.0155987268621654	0.0155987268621654	0.8937412149794233	0.8937412149794233	1.871847223459848	1.871847223459848	107.2489457975308	107.2489457975308	-0.0155987268621654	-0.8937412149794233	-107.2489457975308
2022-03-25	francesco	F06	f	2	6	outward	ALE	bio-rand	right	0	0	0	156.07636070251465	10.2910737991333		-0.0021950883446745	0.0021950883446745	-0.125769297808207	0.125769297808207	-0.2634106013609399	0.2634106013609399	-15.09231573698484	15.09231573698484	0.0021950883446745	0.125769297808207	15.09231573698484
2022-03-25	francesco	F06	f	2	6	outward	ALE	bio-rand	right	0	0	0	157.15136671066284	11.366079807281494		-0.0035145372754852	0.0035145372754852	-0.201368152826709	0.201368152826709	-0.421744473058224	0.421744473058224	-24.16417833920509	24.16417833920509	0.0035145372754852	0.201368152826709	24.16417833920509
2022-03-25	francesco	F06	f	2	6	outward	ALE	bio-rand	right	0	0	0	157.6430344581604	11.857747554779053		0.0046595026002278	0.0046595026002278	0.2669698336232858	0.2669698336232858	0.559140312027336	0.559140312027336	32.0363800347943	32.0363800347943	-0.0046595026002278	-0.2669698336232858	-32.0363800347943
2022-03-25	francesco	F06	f	2	6	outward	ALE	bio-rand	right	0	0	0	158.00136160850525	12.2160747051239		-0.0019480638939968	0.0019480638939968	-0.1116158393478372	0.1116158393478372	-0.233767667279616	0.233767667279616	-13.393900721740469	13.393900721740469	0.0019480638939968	0.1116158393478372	13.393900721740469
2022-03-25	francesco	F06	f	2	6	outward	ALE	bio-rand	right	0	0	0	158.35969424247742	12.57440733909607		0.0022279277353556	0.0022279277353556	0.1276508562960152	0.1276508562960152	0.267351328242672	0.267351328242672	15.318102755521831	15.318102755521831	-0.0022279277353556	-0.1276508562960152	-15.318102755521831
2022-03-25	francesco	F06	f	2	6	outward	ALE	bio-rand	right	0	0	0	158.72636675834656	12.94107985496521		-0.0051025536252332	0.0051025536252332	-0.2923547874650403	0.2923547874650403	-0.6123064350279841	0.6123064350279841	-35.08257449580484	35.08257449580484	0.0051025536252332	0.2923547874650403	35.08257449580484
2022-03-25	francesco	F06	f	2	6	outward	ALE	bio-rand	right	0	0	0	159.18469953536987	13.399412631988524		0.0013835123433304	0.0013835123433304	0.0792694181770864	0.0792694181770864	0.166021481199648	0.166021481199648	9.512330181250372	9.512330181250372	-0.0013835123433304	-0.0792694181770864	-9.512330181250372
2022-03-25	francesco	F06	f	2	6	outward	ALE	bio-rand	right	0	0	0	160.0763716697693	14.29108476638794		-0.004866511985787	0.004866511985787	-0.2788305977354244	0.2788305977354244	-0.58398143829444	0.58398143829444	-33.459671728250925	33.459671728250925	0.004866511985787	0.2788305977354244	33.459671728250925
2022-03-25	francesco	F06	f	2	6	outward	ALE	bio-rand	right	0	0	0	160.35971474647522	14.574427843093872		-0.0081387348571641	0.0081387348571641	-0.4663151578915118	0.4663151578915118	-0.976648182859692	0.976648182859692	-55.95781894698142	55.95781894698142	0.0081387348571641	0.4663151578915118	55.95781894698142
2022-03-25	francesco	F06	f	2	6	outward	ALE	bio-rand	right	0	0	0	160.90969705581665	15.124410152435305		0.0047760004619784	0.0047760004619784	0.2736446694238937	0.2736446694238937	0.573120055437408	0.573120055437408	32.83736033086724	32.83736033086724	-0.0047760004619784	-0.2736446694238937	-32.83736033086724
2022-03-25	francesco	F06	f	2	6	outward	ALE	bio-rand	right	0	0	0	161.27636766433716	15.49108076095581		-0.0010569715726611	0.0010569715726611	-0.0605600101787862	0.0605600101787862	-0.126836588719332	0.126836588719332	-7.267201221454352	7.267201221454352	0.0010569715726611	0.0605600101787862	7.267201221454352
2022-03-25	francesco	F06	f	2	6	outward	ALE	bio-rand	right	0	0	0	161.50136256217957	15.716075658798218		-0.00192877999085	0.00192877999085	-0.1105109530849865	0.1105109530849865	-0.2314535989019999	0.2314535989019999	-13.261314370198384	13.261314370198384	0.00192877999085	0.1105109530849865	13.261314370198384
2022-03-25	francesco	F06	f	2	6	outward	ALE	bio-rand	right	0	0	0	162.4513771533966	16.66609025001526		0.0023389297392934	0.0023389297392934	0.1340108026391457	0.1340108026391457	0.280671568715208	0.280671568715208	16.081296316697493	16.081296316697493	-0.0023389297392934	-0.1340108026391457	-16.081296316697493
2022-03-25	francesco	F06	f	2	6	outward	ALE	bio-rand	right	0	0	0	162.72637224197388	16.94108533859253		-0.0096965744219974	0.0096965744219974	-0.5555727901149567	0.5555727901149567	-1.163588930639688	1.163588930639688	-66.66873481379481	66.66873481379481	0.0096965744219974	0.5555727901149567	66.66873481379481
2022-03-25	francesco	F06	f	2	6	outward	ALE	bio-rand	right	0	0	0	163.0096995830536	17.22441267967224		0.0061400506265058	0.0061400506265058	0.3517989868954392	0.3517989868954392	0.736806075180696	0.736806075180696	42.21587842745271	42.21587842745271	-0.0061400506265058	-0.3517989868954392	-42.21587842745271
2022-03-25	francesco	F06	f	2	6	outward	ALE	bio-rand	right	0	0	0	163.30136919021606	17.516082286834717		-0.0039269943190758	0.0039269943190758	-0.2250002006548939	0.2250002006548939	-0.471239318289096	0.471239318289096	-27.000024078587263	27.000024078587263	0.0039269943190758	0.2250002006548939	27.000024078587263
2022-03-25	francesco	F06	f	2	6	outward	ALE	bio-rand	right	0	0	0	163.67636132240295	17.891074419021606		0.0039803154681312	0.0039803154681312	0.2280552774545563	0.2280552774545563	0.477637856175744	0.477637856175744	27.36663329454676	27.36663329454676	-0.0039803154681312	-0.2280552774545563	-27.36663329454676
2022-03-25	francesco	F06	f	2	6	outward	ALE	bio-rand	right	0	0	0	164.03469491004944	18.24940800666809		-0.0023342859252053	0.0023342859252053	-0.1337447316910542	0.1337447316910542	-0.280114311024636	0.280114311024636	-16.04936780292651	16.04936780292651	0.0023342859252053	0.1337447316910542	16.04936780292651
2022-03-25	francesco	F06	f	2	6	outward	ALE	bio-rand	right	0	0	0	164.30969333648682	18.52440643310547		0.0029200712847613	0.0029200712847613	0.1673077604941664	0.1673077604941664	0.3504085541713559	0.3504085541713559	20.076931259299972	20.076931259299972	-0.0029200712847613	-0.1673077604941664	-20.076931259299972
2022-03-25	francesco	F06	f	2	6	outward	ALE	bio-rand	right	0	0	0	166.3513698577881	20.56608295440674		-0.0013936094960662	0.0013936094960662	-0.0798479424139467	0.0798479424139467	-0.167233139527944	0.167233139527944	-9.581753089673612	9.581753089673612	0.0013936094960662	0.0798479424139467	9.581753089673612
2022-03-25	francesco	F06	f	2	6	outward	ALE	bio-rand	right	0	0	0	166.73469305038452	20.94940614700317		-0.0010394935264192	0.0010394935264192	-0.0595585918949908	0.0595585918949908	-0.1247392231703039	0.1247392231703039	-7.147031027398907	7.147031027398907	0.0010394935264192	0.0595585918949908	7.147031027398907
2022-03-25	francesco	F06	f	2	6	outward	ALE	bio-rand	right	0	0	0	167.00970077514648	21.224413871765137		0.0014544825488168	0.0014544825488168	0.0833357114226333	0.0833357114226333	0.1745379058580159	0.1745379058580159	10.000285370716004	10.000285370716004	-0.0014544825488168	-0.0833357114226333	-10.000285370716004
2022-03-25	francesco	F06	f	2	10	inward	ALE	bio-rand	left	1	0	0	243.15969705581665	0.1731712818145752	3.0	0.0079122327422608	0.0079122327422608	0.4533375426567655	0.4533375426567655	0.949467929071296	0.949467929071296	54.40050511881186	54.40050511881186	0.0079122327422608	0.4533375426567655	54.40050511881186	106.26892719008156
2022-03-25	francesco	F06	f	2	10	inward	ALE	bio-rand	left	1	0	0	243.6347072124481	0.6481814384460449	13.0	0.0038728772837017	0.0038728772837017	0.2218995229281977	0.2218995229281977	0.464745274044204	0.464745274044204	26.62794275138373	26.62794275138373	0.0038728772837017	0.2218995229281977	26.62794275138373	102.36473856500028
2022-03-25	francesco	F06	f	2	10	inward	ALE	bio-rand	left	1	0	0	244.1430292129517	1.156503438949585	23.0	0.0038727050244753	0.0038727050244753	0.2218896532015428	0.2218896532015428	0.464724602937036	0.464724602937036	26.626758384185145	26.626758384185145	0.0038727050244753	0.2218896532015428	26.626758384185145	96.88283702107007
2022-03-25	francesco	F06	f	2	10	inward	ALE	bio-rand	left	1	0	0	244.5347113609314	1.5481855869293213	31.0	0.0017847902908478	0.0017847902908478	0.1022609509815056	0.1022609509815056	0.214174834901736	0.214174834901736	12.271314117780674	12.271314117780674	0.0017847902908478	0.1022609509815056	12.271314117780674	90.64584751558068
2022-03-25	francesco	F06	f	2	10	inward	ALE	bio-rand	left	1	0	0	244.86803245544436	1.8815066814422607	38.0	-0.0027997203155855	0.0027997203155855	-0.160412157900084	0.160412157900084	-0.33596643787026	0.33596643787026	-19.249458948010087	19.249458948010087	-0.0027997203155855	-0.160412157900084	-19.249458948010087	85.62936654182644
2022-03-25	francesco	F06	f	2	10	inward	ALE	bio-rand	left	1	0	0	245.23469972610476	2.248173952102661	45.0	0.0018658900889234	0.0018658900889234	0.1069076271306006	0.1069076271306006	0.223906810670808	0.223906810670808	12.828915255672085	12.828915255672085	0.0018658900889234	0.1069076271306006	12.828915255672085	79.32952460784247
2022-03-25	francesco	F06	f	2	10	inward	ALE	bio-rand	left	1	0	0	246.04304003715515	3.056514263153076	61.0	-0.0093691155747545	0.0093691155747545	-0.5368107802037194	0.5368107802037194	-1.12429386897054	1.12429386897054	-64.41729362444633	64.41729362444633	-0.0093691155747545	-0.5368107802037194	-64.41729362444633	62.69086048734842
2022-03-25	francesco	F06	f	2	10	inward	ALE	bio-rand	left	1	1	1	246.476366519928	3.4898407459259038	70.0	-0.0051333532079175	0.0051333532079175	-0.2941194735636149	0.2941194735636149	-0.6160023849501001	0.6160023849501001	-35.29433682763379	35.29433682763379	-0.0051333532079175	-0.2941194735636149	-35.29433682763379	54.65472438159163
2022-03-25	francesco	F06	f	2	10	inward	ALE	bio-rand	left	1	1	1	246.81803035736084	3.8315045833587646	77.0	0.0147311069598514	0.0147311069598514	0.8440302563552783	0.8440302563552783	1.767732835182168	1.767732835182168	101.2836307626334	101.2836307626334	0.0147311069598514	0.8440302563552783	101.2836307626334	54.65472438159163
2022-03-25	francesco	F06	f	2	10	inward	ALE	bio-rand	left	1	1	1	247.2763648033142	4.289839029312134	86.0	-0.0065090167368274	0.0065090167368274	-0.3729391878002253	0.3729391878002253	-0.781082008419288	0.781082008419288	-44.75270253602703	44.75270253602703	-0.0065090167368274	-0.3729391878002253	-44.75270253602703	54.65472438159163
2022-03-25	francesco	F06	f	2	10	inward	ALE	bio-rand	left	1	1	1	247.6263737678528	4.639847993850708	93.0	-0.0093283571861295	0.0093283571861295	-0.5344754965557529	0.5344754965557529	-1.11940286233554	1.11940286233554	-64.13705958669034	64.13705958669034	-0.0093283571861295	-0.5344754965557529	-64.13705958669034	54.65472438159163
2022-03-25	francesco	F06	f	2	10	inward	ALE	bio-rand	left	1	1	1	247.9013679027557	4.914842128753662	98.0	0.0014862435074238	0.0014862435074238	0.0851554803041041	0.0851554803041041	0.178349220890856	0.178349220890856	10.218657636492502	10.218657636492502	0.0014862435074238	0.0851554803041041	10.218657636492502	54.65472438159163
2022-03-25	francesco	F06	f	2	10	inward	ALE	bio-rand	left	1	1	1	248.143039226532	5.156513452529907	103.0	-0.0013630391835163	0.0013630391835163	-0.0780963925264416	0.0780963925264416	-0.163564702021956	0.163564702021956	-9.371567103173	9.371567103173	-0.0013630391835163	-0.0780963925264416	-9.371567103173	54.65472438159163
2022-03-25	francesco	F06	f	2	10	inward	ALE	bio-rand	left	1	1	1	248.95970034599304	5.973174571990967	119.0	0.0191087313635586	0.0191087313635586	1.0948496589811745	1.0948496589811745	2.293047763627032	2.293047763627032	131.38195907774093	131.38195907774093	0.0191087313635586	1.0948496589811745	131.38195907774093	54.282956754128975
2022-03-25	francesco	F06	f	2	10	inward	ALE	bio-rand	left	1	1	1	249.2930331230164	6.306507349014282	126.0	-0.0053427356641644	0.0053427356641644	-0.3061162046106449	0.3061162046106449	-0.641128279699728	0.641128279699728	-36.73394455327739	36.73394455327739	-0.0053427356641644	-0.3061162046106449	-36.73394455327739	49.99812460704635
2022-03-25	francesco	F06	f	2	10	inward	ALE	bio-rand	left	1	1	1	249.5180356502533	6.531509876251221	131.0	0.004750151493446	0.004750151493446	0.2721636326222207	0.2721636326222207	0.57001817921352	0.57001817921352	32.659635914666495	32.659635914666495	0.004750151493446	0.2721636326222207	32.659635914666495	44.58600870896375
2022-03-25	francesco	F06	f	2	10	inward	ALE	bio-rand	left	1	1	1	249.8430359363556	6.856510162353516	137.0	-0.006913997395966	0.006913997395966	-0.3961428703532932	0.3961428703532932	-0.82967968751592	0.82967968751592	-47.53714444239519	47.53714444239519	-0.006913997395966	-0.3961428703532932	-47.53714444239519	38.59337699478914
2022-03-25	francesco	F06	f	2	10	inward	ALE	bio-rand	left	1	1	1	250.2763659954071	7.289840221405029	146.0	-0.0015144046955204	0.0015144046955204	-0.0867689975281134	0.0867689975281134	-0.181728563462448	0.181728563462448	-10.412279703373608	10.412279703373608	-0.0015144046955204	-0.0867689975281134	-10.412279703373608	30.93632836342246
2022-03-25	francesco	F06	f	2	10	inward	ALE	bio-rand	left	1	1	1	250.75136709213257	7.764841318130493	155.0	-0.0013868432481541	0.0013868432481541	-0.0794602649654442	0.0794602649654442	-0.166421189778492	0.166421189778492	-9.535231795853306	9.535231795853306	-0.0013868432481541	-0.0794602649654442	-9.535231795853306	23.763218115413416
2022-03-25	francesco	F06	f	2	10	inward	ALE	bio-rand	left	1	1	1	251.16802763938904	8.181501865386963	164.0	-0.0010560471556651	0.0010560471556651	-0.0605070449864052	0.0605070449864052	-0.126725658679812	0.126725658679812	-7.260845398368636	7.260845398368636	-0.0010560471556651	-0.0605070449864052	-7.260845398368636	17.74577394748181
2022-03-25	francesco	F10	f	1	0	inward	ALE	bio-rand	right	1	0	0	2.058933019638061	2.058933019638061	41.0	0.0030398873028814	0.0030398873028814	0.1741727126505111	0.1741727126505111	0.364786476345768	0.364786476345768	20.900725518061343	20.900725518061343	-0.0030398873028814	-0.1741727126505111	-20.900725518061343	82.9566925281131
2022-03-25	francesco	F10	f	1	0	inward	ALE	bio-rand	right	1	0	0	2.275596618652344	2.275596618652344	45.0	-0.0028877243177366	0.0028877243177366	-0.1654544158036023	0.1654544158036023	-0.346526918128392	0.346526918128392	-19.85452989643228	19.85452989643228	0.0028877243177366	0.1654544158036023	19.85452989643228	79.32952460784247
2022-03-25	francesco	F10	f	1	0	inward	ALE	bio-rand	right	1	0	0	2.550595283508301	2.550595283508301	51.0	0.0603334019987107	0.0603334019987107	3.4568492981922887	3.4568492981922887	7.240008239845284	7.240008239845284	414.8219157830746	414.8219157830746	-0.0603334019987107	-3.4568492981922887	-414.8219157830746	74.15000231623449
2022-03-25	francesco	F10	f	1	0	inward	ALE	bio-rand	right	1	0	0	2.825594425201416	2.825594425201416	56.0	-0.0249007549505189	0.0249007549505189	-1.426708165354224	1.426708165354224	-2.988090594062268	2.988090594062268	-171.20497984250687	171.20497984250687	0.0249007549505189	1.426708165354224	171.20497984250687	68.31606485574449
2022-03-25	francesco	F10	f	1	0	inward	ALE	bio-rand	right	1	0	0	3.1255927085876465	3.1255927085876465	62.0	0.0044001295302725	0.0044001295302725	0.2521088513954956	0.2521088513954956	0.5280155436327001	0.5280155436327001	30.25306216745948	30.25306216745948	-0.0044001295302725	-0.2521088513954956	-30.25306216745948	62.02461985074096
2022-03-25	francesco	F10	f	1	0	inward	ALE	bio-rand	right	1	1	1	5.1505961418151855	5.1505961418151855	103.0	0.0266590405479215	0.0266590405479215	1.5274505092640316	1.5274505092640316	3.19908486575058	3.19908486575058	183.2940611116838	183.2940611116838	-0.0266590405479215	-1.5274505092640316	-183.2940611116838	54.65472438159163
2022-03-25	francesco	F10	f	1	0	inward	ALE	bio-rand	right	1	1	1	5.493014812469482	5.493014812469482	110.0	-0.0092757487650798	0.0092757487650798	-0.5314612560627578	0.5314612560627578	-1.113089851809576	1.113089851809576	-63.77535072753094	63.77535072753094	0.0092757487650798	0.5314612560627578	63.77535072753094	54.65472438159163
2022-03-25	francesco	F10	f	1	0	inward	ALE	bio-rand	right	1	1	1	5.733939409255981	5.733939409255981	114.0	0.0024682600339057	0.0024682600339057	0.1414208826836141	0.1414208826836141	0.296191204068684	0.296191204068684	16.97050592203369	16.97050592203369	-0.0024682600339057	-0.1414208826836141	-16.97050592203369	54.65472438159163
2022-03-25	francesco	F10	f	1	0	inward	ALE	bio-rand	right	1	1	1	6.750592947006226	6.750592947006226	135.0	0.0018550692075875	0.0018550692075875	0.1062876362994417	0.1062876362994417	0.2226083049105	0.2226083049105	12.754516355933008	12.754516355933008	-0.0018550692075875	-0.1062876362994417	-12.754516355933008	41.30398779557645
2022-03-25	francesco	F10	f	1	0	inward	ALE	bio-rand	right	1	1	1	7.050590991973877	7.050590991973877	141.0	-0.0382116916749215	0.0382116916749215	-2.189368661028185	2.189368661028185	-4.58540300099058	4.58540300099058	-262.7242393233823	262.7242393233823	0.0382116916749215	2.189368661028185	262.7242393233823	36.032339600288566
2022-03-25	francesco	F10	f	1	0	inward	ALE	bio-rand	right	1	1	1	7.358938694000244	7.358938694000244	147.0	0.0099533627274701	0.0099533627274701	0.5702856762468586	0.5702856762468586	1.194403527296412	1.194403527296412	68.43428114962303	68.43428114962303	-0.0099533627274701	-0.5702856762468586	-68.43428114962303	29.989877432351907
2022-03-25	francesco	F10	f	1	1	outward	ALE	bio-rand	right	1	1	1	29.69310927391052	5.376272916793823	108.0	0.0382194996531856	0.0382194996531856	2.1898160252292485	2.1898160252292485	4.586339958382272	4.586339958382272	262.7779230275098	262.7779230275098	-0.0382194996531856	-2.1898160252292485	-262.7779230275098	54.952312726810085
2022-03-25	francesco	F10	f	1	1	outward	ALE	bio-rand	right	1	1	1	30.075594425201416	5.758758068084717	115.0	-0.0111218481312865	0.0111218481312865	-0.6372349583081779	0.6372349583081779	-1.33462177575438	1.33462177575438	-76.46819499698135	76.46819499698135	0.0111218481312865	0.6372349583081779	76.46819499698135	54.952312726810085
2022-03-25	francesco	F10	f	1	1	outward	ALE	bio-rand	right	1	1	1	30.35060286521912	6.033766508102417	121.0	0.0050042853168713	0.0050042853168713	0.2867244281360133	0.2867244281360133	0.600514238024556	0.600514238024556	34.406931376321594	34.406931376321594	-0.0050042853168713	-0.2867244281360133	-34.406931376321594	56.59107870804435
2022-03-25	francesco	F10	f	1	1	outward	ALE	bio-rand	right	1	1	1	30.575591564178467	6.258755207061768	125.0	-0.0022808472049317	0.0022808472049317	-0.1306829185567967	0.1306829185567967	-0.273701664591804	0.273701664591804	-15.681950226815614	15.681950226815614	0.0022808472049317	0.1306829185567967	15.681950226815614	58.97666834715496
2022-03-25	francesco	F10	f	1	2	outward	ALE	bio-rand	left	1	0	0	57.858954191207886	9.2416570186615	185.0	0.0064595300874874	0.0064595300874874	0.3701038116507994	0.3701038116507994	0.775143610498488	0.775143610498488	44.41245739809593	44.41245739809593	0.0064595300874874	0.3701038116507994	44.41245739809593	106.26892719008156
2022-03-25	francesco	F10	f	1	2	outward	ALE	bio-rand	left	0	0	0	60.84225344657898	12.224956274032593		0.014104793062985	0.014104793062985	0.8081451134144416	0.8081451134144416	1.6925751675582	1.6925751675582	96.977413609733	96.977413609733	0.014104793062985	0.8081451134144416	96.977413609733
2022-03-25	francesco	F10	f	1	2	outward	ALE	bio-rand	left	0	0	0	61.38391900062561	12.766621828079224		0.0011542910867112	0.0011542910867112	0.0661360075981211	0.0661360075981211	0.138514930405344	0.138514930405344	7.936320911774533	7.936320911774533	0.0011542910867112	0.0661360075981211	7.936320911774533
2022-03-25	francesco	F10	f	1	2	outward	ALE	bio-rand	left	0	0	0	61.76725459098816	13.149957418441772		0.0106986437095591	0.0106986437095591	0.6129871310719234	0.6129871310719234	1.283837245147092	1.283837245147092	73.5584557286308	73.5584557286308	0.0106986437095591	0.6129871310719234	73.5584557286308
2022-03-25	francesco	F10	f	1	2	outward	ALE	bio-rand	left	0	0	0	62.50058960914612	13.883292436599731		0.0038284271649755	0.0038284271649755	0.219352718726331	0.219352718726331	0.45941125979706	0.45941125979706	26.32232624715973	26.32232624715973	0.0038284271649755	0.219352718726331	26.32232624715973
2022-03-25	francesco	F10	f	1	2	outward	ALE	bio-rand	left	0	0	0	63.617257595062256	14.99996042251587		0.0064198638417551	0.0064198638417551	0.3678311031812098	0.3678311031812098	0.7703836610106121	0.7703836610106121	44.139732381745176	44.139732381745176	0.0064198638417551	0.3678311031812098	44.139732381745176
2022-03-25	francesco	F10	f	1	2	outward	ALE	bio-rand	left	0	0	0	64.00058579444885	15.383288621902466		-0.001937564098049	0.001937564098049	-0.1110142453542797	0.1110142453542797	-0.23250769176588	0.23250769176588	-13.321709442513567	13.321709442513567	-0.001937564098049	-0.1110142453542797	-13.321709442513567
2022-03-25	francesco	F10	f	1	2	outward	ALE	bio-rand	left	0	0	0	65.3089234828949	16.69162631034851		0.001456362158758	0.001456362158758	0.0834434051393949	0.0834434051393949	0.17476345905096	0.17476345905096	10.013208616727397	10.013208616727397	0.001456362158758	0.0834434051393949	10.013208616727397
2022-03-25	francesco	F10	f	1	2	outward	ALE	bio-rand	left	0	0	0	67.35059118270874	18.733294010162357		-0.0029443347835831	0.0029443347835831	-0.1686979565728762	0.1686979565728762	-0.353320174029972	0.353320174029972	-20.24375478874515	20.24375478874515	-0.0029443347835831	-0.1686979565728762	-20.24375478874515
2022-03-25	francesco	F10	f	1	2	outward	ALE	bio-rand	left	0	0	0	67.64225840568542	19.02496123313904		-0.0011942808028828	0.0011942808028828	-0.0684272495586798	0.0684272495586798	-0.143313696345936	0.143313696345936	-8.21126994704158	8.21126994704158	-0.0011942808028828	-0.0684272495586798	-8.21126994704158
2022-03-25	francesco	F10	f	1	2	outward	ALE	bio-rand	left	0	0	0	70.47559142112732	21.858294248580933		0.0053801783150586	0.0053801783150586	0.3082615104806643	0.3082615104806643	0.645621397807032	0.645621397807032	36.99138125767972	36.99138125767972	0.0053801783150586	0.3082615104806643	36.99138125767972
2022-03-25	francesco	F10	f	1	2	outward	ALE	bio-rand	left	0	0	0	72.56725859642029	23.9499614238739		0.0014446860217535	0.0014446860217535	0.0827744117680205	0.0827744117680205	0.17336232261042	0.17336232261042	9.93292941216247	9.93292941216247	0.0014446860217535	0.0827744117680205	9.93292941216247
2022-03-25	francesco	F10	f	1	2	outward	ALE	bio-rand	left	0	0	0	72.9089207649231	24.29162359237671		-0.0019883422217306	0.0019883422217306	-0.1139236175328287	0.1139236175328287	-0.238601066607672	0.238601066607672	-13.670834103939448	13.670834103939448	-0.0019883422217306	-0.1139236175328287	-13.670834103939448
2022-03-25	francesco	F10	f	1	3	inward	ALE	bio-rand	right	1	1	1	79.68394780158997	6.766739845275879	135.0	0.0010330558936154	0.0010330558936154	0.0591897427052781	0.0591897427052781	0.1239667072338479	0.1239667072338479	7.102769124633382	7.102769124633382	-0.0010330558936154	-0.0591897427052781	-7.102769124633382	41.30398779557645
2022-03-25	francesco	F10	f	1	3	inward	ALE	bio-rand	right	1	1	1	79.97559189796448	7.058383941650391	141.0	-0.0276052731539481	0.0276052731539481	-1.581665644027021	1.581665644027021	-3.312632778473772	3.312632778473772	-189.79987728324247	189.79987728324247	0.0276052731539481	1.581665644027021	189.79987728324247	36.032339600288566
2022-03-25	francesco	F10	f	1	3	inward	ALE	bio-rand	right	1	1	1	80.26734113693237	7.350133180618286	147.0	0.0114404802798388	0.0114404802798388	0.6554912356374103	0.6554912356374103	1.3728576335806562	1.3728576335806562	78.65894827648924	78.65894827648924	-0.0114404802798388	-0.6554912356374103	-78.65894827648924	29.989877432351907
2022-03-25	francesco	F10	f	1	3	inward	ALE	bio-rand	right	1	1	1	80.68393421173096	7.76672625541687	155.0	-0.0012253194316058	0.0012253194316058	-0.0702056319863812	0.0702056319863812	-0.147038331792696	0.147038331792696	-8.424675838365753	8.424675838365753	0.0012253194316058	0.0702056319863812	8.424675838365753	23.763218115413416
2022-03-25	francesco	F10	f	1	3	inward	ALE	bio-rand	right	0	0	0	89.12559247016907	16.20838451385498		0.0073236519299891	0.0073236519299891	0.4196143462112153	0.4196143462112153	0.878838231598692	0.878838231598692	50.35372154534584	50.35372154534584	-0.0073236519299891	-0.4196143462112153	-50.35372154534584
2022-03-25	francesco	F10	f	1	3	inward	ALE	bio-rand	right	0	0	0	89.95893120765686	17.041723251342773		0.0063285847099884	0.0063285847099884	0.3626011941733594	0.3626011941733594	0.759430165198608	0.759430165198608	43.512143300803125	43.512143300803125	-0.0063285847099884	-0.3626011941733594	-43.512143300803125
2022-03-25	francesco	F10	f	1	3	inward	ALE	bio-rand	right	0	0	0	91.61725521087646	18.700047254562374		0.0028287155775792	0.0028287155775792	0.1620734640381991	0.1620734640381991	0.339445869309504	0.339445869309504	19.4488156845839	19.4488156845839	-0.0028287155775792	-0.1620734640381991	-19.4488156845839
2022-03-25	francesco	F10	f	1	3	inward	ALE	bio-rand	right	0	0	0	91.86725211143494	18.95004415512085		-0.0010417764052146	0.0010417764052146	-0.0596893912151072	0.0596893912151072	-0.125013168625752	0.125013168625752	-7.162726945812868	7.162726945812868	0.0010417764052146	0.0596893912151072	7.162726945812868
2022-03-25	francesco	F10	f	1	3	inward	ALE	bio-rand	right	0	0	0	92.6755919456482	19.758383989334103		-0.0067869585597109	0.0067869585597109	-0.3888640812016225	0.3888640812016225	-0.814435027165308	0.814435027165308	-46.66368974419471	46.66368974419471	0.0067869585597109	0.3888640812016225	46.66368974419471
2022-03-25	francesco	F10	f	1	3	inward	ALE	bio-rand	right	0	0	0	93.48392009735107	20.566712141036987		-0.0042818840462925	0.0042818840462925	-0.2453338842169598	0.2453338842169598	-0.5138260855551	0.5138260855551	-29.440066106035182	29.440066106035182	0.0042818840462925	0.2453338842169598	29.440066106035182
2022-03-25	francesco	F10	f	1	3	inward	ALE	bio-rand	right	0	0	0	93.70892429351808	20.79171633720398		0.0012446594705001	0.0012446594705001	0.0713137345906435	0.0713137345906435	0.149359136460012	0.149359136460012	8.557648150877222	8.557648150877222	-0.0012446594705001	-0.0713137345906435	-8.557648150877222
2022-03-25	francesco	F10	f	1	3	inward	ALE	bio-rand	right	0	0	0	94.39226722717284	21.475059270858765		-0.0045395405550514	0.0045395405550514	-0.2600965147329203	0.2600965147329203	-0.5447448666061679	0.5447448666061679	-31.21158176795044	31.21158176795044	0.0045395405550514	0.2600965147329203	31.21158176795044
2022-03-25	francesco	F10	f	1	3	inward	ALE	bio-rand	right	0	0	0	95.2922670841217	22.375059127807617		-0.0044871041231207	0.0044871041231207	-0.2570921284905662	0.2570921284905662	-0.538452494774484	0.538452494774484	-30.851055418867947	30.851055418867947	0.0044871041231207	0.2570921284905662	30.851055418867947
2022-03-25	francesco	F10	f	1	3	inward	ALE	bio-rand	right	0	0	0	95.52559208869934	22.60838413238525		0.0020068124403561	0.0020068124403561	0.1149818831067537	0.1149818831067537	0.240817492842732	0.240817492842732	13.797825972810452	13.797825972810452	-0.0020068124403561	-0.1149818831067537	-13.797825972810452
2022-03-25	francesco	F10	f	1	3	inward	ALE	bio-rand	right	0	0	0	96.81726479530334	23.900056838989254		-0.0105230019139976	0.0105230019139976	-0.6029235974801498	0.6029235974801498	-1.262760229679712	1.262760229679712	-72.35083169761798	72.35083169761798	0.0105230019139976	0.6029235974801498	72.35083169761798
2022-03-25	francesco	F10	f	1	3	inward	ALE	bio-rand	right	0	0	0	97.08392596244812	24.166718006134037		0.0022732735093509	0.0022732735093509	0.1302489777647	0.1302489777647	0.272792821122108	0.272792821122108	15.629877331764009	15.629877331764009	-0.0022732735093509	-0.1302489777647	-15.629877331764009
2022-03-25	francesco	F10	f	1	4	inward	ALE	bio-rand	left	1	0	0	97.30059599876404	0.0827176570892334	2.0	0.0010401100379426	0.0010401100379426	0.0595939154033028	0.0595939154033028	0.1248132045531119	0.1248132045531119	7.151269848396347	7.151269848396347	0.0010401100379426	0.0595939154033028	7.151269848396347	106.36591108250111
2022-03-25	francesco	F10	f	1	4	inward	ALE	bio-rand	left	1	1	0	104.03393173217772	6.81605339050293	136.0	0.0235585810396232	0.0235585810396232	1.3498072648873325	1.3498072648873325	2.827029724754784	2.827029724754784	161.9768717864799	161.9768717864799	0.0235585810396232	1.3498072648873325	161.9768717864799	39.60030529301289
2022-03-25	francesco	F10	f	1	4	inward	ALE	bio-rand	left	1	1	0	104.30058860778809	7.082710266113281	142.0	-0.0069234316604235	0.0069234316604235	-0.3966834138895183	0.3966834138895183	-0.8308117992508199	0.8308117992508199	-47.60200966674219	47.60200966674219	-0.0069234316604235	-0.3966834138895183	-47.60200966674219	35.58171833859593
2022-03-25	francesco	F10	f	1	4	inward	ALE	bio-rand	left	0	0	0	110.95059251785278	13.73271417617798		-0.0062800540937984	0.0062800540937984	-0.3598205946885031	0.3598205946885031	-0.753606491255808	0.753606491255808	-43.17847136262038	43.17847136262038	-0.0062800540937984	-0.3598205946885031	-43.17847136262038
2022-03-25	francesco	F10	f	1	4	inward	ALE	bio-rand	left	0	0	0	111.40892457962036	14.191046237945557		-0.0030734375677995	0.0030734375677995	-0.1760950012318641	0.1760950012318641	-0.36881250813594	0.36881250813594	-21.1314001478237	21.1314001478237	-0.0030734375677995	-0.1760950012318641	-21.1314001478237
2022-03-25	francesco	F10	f	1	4	inward	ALE	bio-rand	left	0	0	0	111.71725749969482	14.49937915802002		0.0017961477850964	0.0017961477850964	0.1029116874677945	0.1029116874677945	0.215537734211568	0.215537734211568	12.34940249613534	12.34940249613534	0.0017961477850964	0.1029116874677945	12.34940249613534
2022-03-25	francesco	F10	f	1	4	inward	ALE	bio-rand	left	0	0	0	112.39227819442748	15.174399852752686		-0.0042752488721506	0.0042752488721506	-0.2449537167422946	0.2449537167422946	-0.513029864658072	0.513029864658072	-29.39444600907536	29.39444600907536	-0.0042752488721506	-0.2449537167422946	-29.39444600907536
2022-03-25	francesco	F10	f	1	4	inward	ALE	bio-rand	left	0	0	0	112.70892190933228	15.49104356765747		0.0016607503817995	0.0016607503817995	0.0951539877018514	0.0951539877018514	0.1992900458159399	0.1992900458159399	11.418478524222172	11.418478524222172	0.0016607503817995	0.0951539877018514	11.418478524222172
2022-03-25	francesco	F10	f	1	4	inward	ALE	bio-rand	left	0	0	0	114.08392143249512	16.866043090820312		-0.0031061110810629	0.0031061110810629	-0.1779670556437216	0.1779670556437216	-0.3727333297275479	0.3727333297275479	-21.3560466772466	21.3560466772466	-0.0031061110810629	-0.1779670556437216	-21.3560466772466
2022-03-25	francesco	F10	f	1	4	inward	ALE	bio-rand	left	0	0	0	116.08392667770386	18.866048336029053		-0.0010958389182209	0.0010958389182209	-0.0627869450402393	0.0627869450402393	-0.131500670186508	0.131500670186508	-7.534433404828721	7.534433404828721	-0.0010958389182209	-0.0627869450402393	-7.534433404828721
2022-03-25	francesco	F10	f	1	4	inward	ALE	bio-rand	left	0	0	0	117.04227471351624	19.82439637184143		0.0026567980975101	0.0026567980975101	0.1522233180057152	0.1522233180057152	0.318815771701212	0.318815771701212	18.266798160685838	18.266798160685838	0.0026567980975101	0.1522233180057152	18.266798160685838
2022-03-25	francesco	F10	f	1	4	inward	ALE	bio-rand	left	0	0	0	118.21725749969482	20.99937915802002		0.0060354657640543	0.0060354657640543	0.3458067156760121	0.3458067156760121	0.724255891686516	0.724255891686516	41.49680588112145	41.49680588112145	0.0060354657640543	0.3458067156760121	41.49680588112145
2022-03-25	francesco	F10	f	1	4	inward	ALE	bio-rand	left	0	0	0	120.72559332847597	23.507714986801147		-0.0029508522465769	0.0029508522465769	-0.1690713796955537	0.1690713796955537	-0.3541022695892279	0.3541022695892279	-20.28856556346644	20.28856556346644	-0.0029508522465769	-0.1690713796955537	-20.28856556346644
2022-03-25	francesco	F10	f	1	4	inward	ALE	bio-rand	left	0	0	0	120.91725659370422	23.69937825202942		0.0023345852486652	0.0023345852486652	0.1337618816620157	0.1337618816620157	0.280150229839824	0.280150229839824	16.051425799441894	16.051425799441894	0.0023345852486652	0.1337618816620157	16.051425799441894
2022-03-25	francesco	F10	f	1	4	inward	ALE	bio-rand	left	0	0	0	121.20893239974976	23.99105405807495		-0.0091326898140379	0.0091326898140379	-0.5232645819464884	0.5232645819464884	-1.0959227776845482	1.0959227776845482	-62.791749833578606	62.791749833578606	-0.0091326898140379	-0.5232645819464884	-62.791749833578606
2022-03-25	francesco	F10	f	1	4	inward	ALE	bio-rand	left	0	0	0	121.50892233848572	24.291043996810917		-0.0085863661107859	0.0085863661107859	-0.4919625395021911	0.4919625395021911	-1.030363933294308	1.030363933294308	-59.03550474026293	59.03550474026293	-0.0085863661107859	-0.4919625395021911	-59.03550474026293
2022-03-25	francesco	F10	f	1	5	inward	ALE	bio-rand	left	1	0	0	122.25892400741576	0.7412574291229248	15.0	-0.0040098255345994	0.0040098255345994	-0.2297460797163346	0.2297460797163346	-0.481179064151928	0.481179064151928	-27.56952956596016	27.56952956596016	-0.0040098255345994	-0.2297460797163346	-27.56952956596016	101.21880474244638
2022-03-25	francesco	F10	f	1	5	inward	ALE	bio-rand	left	1	1	1	124.77558994293211	3.2579233646392822	65.0	-0.0022377638372216	0.0022377638372216	-0.1282144234197978	0.1282144234197978	-0.268531660466592	0.268531660466592	-15.38573081037574	15.38573081037574	-0.0022377638372216	-0.1282144234197978	-15.38573081037574	58.82763316401758
2022-03-25	francesco	F10	f	1	5	inward	ALE	bio-rand	left	1	1	1	125.41725516319276	3.8995885848999023	78.0	-0.001208040252985	0.001208040252985	-0.0692156079779567	0.0692156079779567	-0.1449648303582	0.1449648303582	-8.305872957354811	8.305872957354811	-0.001208040252985	-0.0692156079779567	-8.305872957354811	54.65472438159163
2022-03-25	francesco	F10	f	1	5	inward	ALE	bio-rand	left	0	0	0	138.9172661304474	17.39959955215454		0.0041234178929056	0.0041234178929056	0.2362544424322177	0.2362544424322177	0.494810147148672	0.494810147148672	28.350533091866133	28.350533091866133	0.0041234178929056	0.2362544424322177	28.350533091866133
2022-03-25	francesco	F10	f	1	5	inward	ALE	bio-rand	left	0	0	0	139.1422894001007	17.62462282180786		-0.0023984688633891	0.0023984688633891	-0.137422143165735	0.137422143165735	-0.287816263606692	0.287816263606692	-16.490657179888206	16.490657179888206	-0.0023984688633891	-0.137422143165735	-16.490657179888206
2022-03-25	francesco	F10	f	1	5	inward	ALE	bio-rand	left	0	0	0	139.37559175491333	17.857925176620483		0.0012515110888982	0.0012515110888982	0.0717063034076888	0.0717063034076888	0.150181330667784	0.150181330667784	8.604756408922661	8.604756408922661	0.0012515110888982	0.0717063034076888	8.604756408922661
2022-03-25	francesco	F10	f	1	5	inward	ALE	bio-rand	left	0	0	0	139.95892000198364	18.4412534236908		0.0013787012161088	0.0013787012161088	0.0789937608925882	0.0789937608925882	0.165444145933056	0.165444145933056	9.479251307110593	9.479251307110593	0.0013787012161088	0.0789937608925882	9.479251307110593
2022-03-25	francesco	F10	f	1	5	inward	ALE	bio-rand	left	0	0	0	140.25892615318298	18.741259574890137		0.0012755637936245	0.0012755637936245	0.0730844218743802	0.0730844218743802	0.15306765523494	0.15306765523494	8.770130624925624	8.770130624925624	0.0012755637936245	0.0730844218743802	8.770130624925624
2022-03-25	francesco	F10	f	1	5	inward	ALE	bio-rand	left	0	0	0	140.50058674812317	18.98292016983032		-0.0010578262682195	0.0010578262682195	-0.0606089806270511	0.0606089806270511	-0.12693915218634	0.12693915218634	-7.273077675246139	7.273077675246139	-0.0010578262682195	-0.0606089806270511	-7.273077675246139
2022-03-25	francesco	F10	f	1	5	inward	ALE	bio-rand	left	0	0	0	141.73392057418823	20.216253995895386		0.004976437867711	0.004976437867711	0.2851288868289229	0.2851288868289229	0.59717254412532	0.59717254412532	34.21546641947076	34.21546641947076	0.004976437867711	0.2851288868289229	34.21546641947076
2022-03-25	francesco	F10	f	1	5	inward	ALE	bio-rand	left	0	0	0	142.41725826263428	20.89959168434143		-0.0023548528752996	0.0023548528752996	-0.1349231311289138	0.1349231311289138	-0.282582345035952	0.282582345035952	-16.19077573546966	16.19077573546966	-0.0023548528752996	-0.1349231311289138	-16.19077573546966
2022-03-25	francesco	F10	f	1	5	inward	ALE	bio-rand	left	0	0	0	144.04226875305176	22.52460217475891		-0.008489601111897	0.008489601111897	-0.486418313461269	0.486418313461269	-1.01875213342764	1.01875213342764	-58.37019761535228	58.37019761535228	-0.008489601111897	-0.486418313461269	-58.37019761535228
2022-03-25	francesco	F10	f	1	6	inward	ALE	bio-rand	right	1	0	0	148.21726655960083	2.399343967437744	48.0	0.0156619737545722	0.0156619737545722	0.8973649949816508	0.8973649949816508	1.879436850548664	1.879436850548664	107.6837993977981	107.6837993977981	-0.0156619737545722	-0.8973649949816508	-107.6837993977981	76.71421405586507
2022-03-25	francesco	F10	f	1	6	inward	ALE	bio-rand	right	1	0	0	148.62559032440186	2.807667732238769	56.0	-0.0051693972068311	0.0051693972068311	-0.2961846425781383	0.2961846425781383	-0.620327664819732	0.620327664819732	-35.5421571093766	35.5421571093766	0.0051693972068311	0.2961846425781383	35.5421571093766	68.31606485574449
2022-03-25	francesco	F10	f	1	6	inward	ALE	bio-rand	right	1	0	0	148.90059781074524	3.0826752185821533	62.0	0.0016896778980899	0.0016896778980899	0.0968114122970873	0.0968114122970873	0.202761347770788	0.202761347770788	11.617369475650476	11.617369475650476	-0.0016896778980899	-0.0968114122970873	-11.617369475650476	62.02461985074096
2022-03-25	francesco	F10	f	1	6	inward	ALE	bio-rand	right	0	0	0	165.65891861915588	19.8409960269928		-0.0045611341249917	0.0045611341249917	-0.2613337351551201	0.2613337351551201	-0.5473360949990039	0.5473360949990039	-31.360048218614413	31.360048218614413	0.0045611341249917	0.2613337351551201	31.360048218614413
2022-03-25	francesco	F10	f	1	6	inward	ALE	bio-rand	right	0	0	0	165.8005919456482	19.982669353485107		-0.0044026843343982	0.0044026843343982	-0.2522552308893808	0.2522552308893808	-0.528322120127784	0.528322120127784	-30.2706277067257	30.2706277067257	0.0044026843343982	0.2522552308893808	30.2706277067257
2022-03-25	francesco	F10	f	1	6	inward	ALE	bio-rand	right	0	0	0	166.7339220046997	20.91599941253662		-0.003621820495518	0.003621820495518	-0.2075150285471619	0.2075150285471619	-0.43461845946216	0.43461845946216	-24.901803425659427	24.901803425659427	0.003621820495518	0.2075150285471619	24.901803425659427
2022-03-25	francesco	F10	f	1	6	inward	ALE	bio-rand	right	0	0	0	167.26725792884827	21.44933533668518		0.0012033498454827	0.0012033498454827	0.0689468674238784	0.0689468674238784	0.144401981457924	0.144401981457924	8.273624090865415	8.273624090865415	-0.0012033498454827	-0.0689468674238784	-8.273624090865415
2022-03-25	francesco	F10	f	1	6	inward	ALE	bio-rand	right	0	0	0	168.08392024040222	22.265997648239136		-0.001778806900447	0.001778806900447	-0.1019181279643606	0.1019181279643606	-0.21345682805364	0.21345682805364	-12.230175355723285	12.230175355723285	0.001778806900447	0.1019181279643606	12.230175355723285
2022-03-25	francesco	F10	f	1	6	inward	ALE	bio-rand	right	0	0	0	168.48392033576965	22.665997743606567		-0.0020937801661586	0.0020937801661586	-0.119964766749088	0.119964766749088	-0.251253619939032	0.251253619939032	-14.39577200989056	14.39577200989056	0.0020937801661586	0.119964766749088	14.39577200989056
2022-03-25	francesco	F10	f	1	6	inward	ALE	bio-rand	right	0	0	0	168.77558827400208	22.95766568183899		0.0010868095269712	0.0010868095269712	0.0622695990300591	0.0622695990300591	0.130417143236544	0.130417143236544	7.472351883607101	7.472351883607101	-0.0010868095269712	-0.0622695990300591	-7.472351883607101
2022-03-25	francesco	F10	f	1	7	inward	ALE	bio-rand	right	1	0	0	171.16726899147034	1.04915452003479	21.0	-0.0012717787771832	0.0012717787771832	-0.072867556406906	0.072867556406906	-0.152613453261984	0.152613453261984	-8.744106768828729	8.744106768828729	0.0012717787771832	0.072867556406906	8.744106768828729	97.89243080922677
2022-03-25	francesco	F10	f	1	7	inward	ALE	bio-rand	right	1	1	0	177.2589201927185	7.140805721282959	143.0	-0.0231821523962647	0.0231821523962647	-1.3282394923350551	1.3282394923350551	-2.781858287551764	2.781858287551764	-159.38873908020665	159.38873908020665	0.0231821523962647	1.3282394923350551	159.38873908020665	33.99567956404169
2022-03-25	francesco	F10	f	1	7	inward	ALE	bio-rand	right	1	1	0	177.52558732032776	7.407472848892212	148.0	0.0052619846710529	0.0052619846710529	0.3014895135138659	0.3014895135138659	0.6314381605263479	0.6314381605263479	36.17874162166391	36.17874162166391	-0.0052619846710529	-0.3014895135138659	-36.17874162166391	28.7146610545523
2022-03-25	francesco	F10	f	1	8	inward	ALE	bio-rand	left	1	0	0	196.02559304237369	1.6073875427246094	32.0	-0.0120502889959093	0.0120502889959093	-0.6904307013785415	0.6904307013785415	-1.446034679509116	1.446034679509116	-82.85168416542497	82.85168416542497	-0.0120502889959093	-0.6904307013785415	-82.85168416542497	90.22568319168312
2022-03-25	francesco	F10	f	1	8	inward	ALE	bio-rand	left	1	1	1	199.64249682426453	5.224291324615479	104.0	-0.0046248326192747	0.0046248326192747	-0.2649833900388742	0.2649833900388742	-0.554979914312964	0.554979914312964	-31.798006804664908	31.798006804664908	-0.0046248326192747	-0.2649833900388742	-31.798006804664908	54.65472438159163
2022-03-25	francesco	F10	f	1	8	inward	ALE	bio-rand	left	1	1	1	200.13392996788025	5.715724468231201	114.0	-0.0063853011578211	0.0063853011578211	-0.365850807263147	0.365850807263147	-0.766236138938532	0.766236138938532	-43.90209687157765	43.90209687157765	-0.0063853011578211	-0.365850807263147	-43.90209687157765	54.65472438159163
2022-03-25	francesco	F10	f	1	8	inward	ALE	bio-rand	left	0	0	0	206.5839283466339	12.165722846984863		-0.0012775021788985	0.0012775021788985	-0.0731954831696507	0.0731954831696507	-0.15330026146782	0.15330026146782	-8.783457980358085	8.783457980358085	-0.0012775021788985	-0.0731954831696507	-8.783457980358085
2022-03-25	francesco	F10	f	1	8	inward	ALE	bio-rand	left	0	0	0	210.51726174354556	16.099056243896484		-0.005329539803581	0.005329539803581	-0.305360137492173	0.305360137492173	-0.63954477642972	0.63954477642972	-36.64321649906077	36.64321649906077	-0.005329539803581	-0.305360137492173	-36.64321649906077
2022-03-25	francesco	F10	f	1	8	inward	ALE	bio-rand	left	0	0	0	212.54226303100583	18.12405753135681		-0.0020948426695159	0.0020948426695159	-0.1200256437071798	0.1200256437071798	-0.251381120341908	0.251381120341908	-14.403077244861576	14.403077244861576	-0.0020948426695159	-0.1200256437071798	-14.403077244861576
2022-03-25	francesco	F10	f	1	8	inward	ALE	bio-rand	left	0	0	0	213.03392505645752	18.61571955680847		-0.0037133113943199	0.0037133113943199	-0.2127570709123692	0.2127570709123692	-0.445597367318388	0.445597367318388	-25.530848509484315	25.530848509484315	-0.0037133113943199	-0.2127570709123692	-25.530848509484315
2022-03-25	francesco	F10	f	1	8	inward	ALE	bio-rand	left	0	0	0	216.0922532081604	21.674047708511356		-0.0030933928193382	0.0030933928193382	-0.1772383529241536	0.1772383529241536	-0.371207138320584	0.371207138320584	-21.268602350898437	21.268602350898437	-0.0030933928193382	-0.1772383529241536	-21.268602350898437
2022-03-25	francesco	F10	f	1	8	inward	ALE	bio-rand	left	0	0	0	217.18392419815063	22.765718698501587		0.0012480081666279	0.0012480081666279	0.0715056007456382	0.0715056007456382	0.149760979995348	0.149760979995348	8.580672089476591	8.580672089476591	0.0012480081666279	0.0715056007456382	8.580672089476591
2022-03-25	francesco	F10	f	1	8	inward	ALE	bio-rand	left	0	0	0	218.5922586917877	24.174053192138672		-0.0025671922491396	0.0025671922491396	-0.1470892810743964	0.1470892810743964	-0.308063069896752	0.308063069896752	-17.65071372892757	17.65071372892757	-0.0025671922491396	-0.1470892810743964	-17.65071372892757
2022-03-25	francesco	F10	f	1	9	outward	ALE	bio-rand	left	1	1	0	220.5922532081604	1.8738489151000977	37.0	-0.0061226918455656	0.0061226918455656	-0.3508044020100737	0.3508044020100737	-0.7347230214678719	0.7347230214678719	-42.09652824120885	42.09652824120885	-0.0061226918455656	-0.3508044020100737	-42.09652824120885	24.859768235848968
2022-03-25	francesco	F10	f	1	9	outward	ALE	bio-rand	left	1	1	1	223.79225730896	5.073853015899658	101.0	0.0024047293218227	0.0024047293218227	0.1377808410117974	0.1377808410117974	0.288567518618724	0.288567518618724	16.53370092141569	16.53370092141569	0.0024047293218227	0.1377808410117974	16.53370092141569	54.952312726810085
2022-03-25	francesco	F10	f	1	9	outward	ALE	bio-rand	left	1	1	1	224.0755865573883	5.357182264328003	107.0	-0.0508361246722148	0.0508361246722148	-2.912695390518784	2.912695390518784	-6.100334960665776	6.100334960665776	-349.52344686225405	349.52344686225405	-0.0508361246722148	-2.912695390518784	-349.52344686225405	54.952312726810085
2022-03-25	francesco	F10	f	1	9	outward	ALE	bio-rand	left	1	1	1	224.40892362594604	5.690519332885742	114.0	0.0175440418272753	0.0175440418272753	1.0051995523038595	1.0051995523038595	2.105285019273036	2.105285019273036	120.62394627646314	120.62394627646314	0.0175440418272753	1.0051995523038595	120.62394627646314	54.952312726810085
2022-03-25	francesco	F10	f	1	9	outward	ALE	bio-rand	left	1	1	1	224.83392667770383	6.115522384643555	122.0	-0.0010295691744638	0.0010295691744638	-0.058989968413544	0.058989968413544	-0.123548300935656	0.123548300935656	-7.078796209625289	7.078796209625289	-0.0010295691744638	-0.058989968413544	-7.078796209625289	58.00767247105358
2022-03-25	francesco	F10	f	1	9	outward	ALE	bio-rand	left	1	1	1	225.04225301742557	6.323848724365234	126.0	0.0013185336530941	0.0013185336530941	0.0755464134682585	0.0755464134682585	0.158224038371292	0.158224038371292	9.065569616191024	9.065569616191024	0.0013185336530941	0.0755464134682585	9.065569616191024	59.64705034511463
2022-03-25	francesco	F10	f	1	10	inward	ALE	bio-rand	left	0	0	0	267.0422761440277	24.023616790771484		-0.0111642361766579	0.0111642361766579	-0.6396636144097682	0.6396636144097682	-1.339708341198948	1.339708341198948	-76.75963372917218	76.75963372917218	-0.0111642361766579	-0.6396636144097682	-76.75963372917218
2022-03-25	francesco	F10	f	1	11	inward	ALE	bio-rand	left	1	0	0	267.8089210987091	0.4901025295257568	10.0	-0.0014804024727074	0.0014804024727074	-0.084820813666865	0.084820813666865	-0.177648296724888	0.177648296724888	-10.178497640023808	10.178497640023808	-0.0014804024727074	-0.084820813666865	-10.178497640023808	102.99451842432433
2022-03-25	francesco	F10	f	1	11	inward	ALE	bio-rand	left	1	0	0	268.05892062187195	0.7401020526885986	15.0	0.0011377178428988	0.0011377178428988	0.0651864306748292	0.0651864306748292	0.136526141147856	0.136526141147856	7.822371680979513	7.822371680979513	0.0011377178428988	0.0651864306748292	7.822371680979513	101.21880474244638
2022-03-25	francesco	F10	f	1	11	inward	ALE	bio-rand	left	1	0	0	269.06726360321045	1.7484450340270996	35.0	0.0076059513141065	0.0076059513141065	0.4357889094802847	0.4357889094802847	0.91271415769278	0.91271415769278	52.29466913763417	52.29466913763417	0.0076059513141065	0.4357889094802847	52.29466913763417	87.56463054588204
2022-03-25	francesco	F10	f	1	11	inward	ALE	bio-rand	left	1	0	0	269.483925819397	2.165107250213623	43.0	0.0159482931882787	0.0159482931882787	0.9137698901256092	0.9137698901256092	1.913795182593444	1.913795182593444	109.6523868150731	109.6523868150731	0.0159482931882787	0.9137698901256092	109.6523868150731	81.54245444956796
2022-03-25	francesco	F10	f	1	11	inward	ALE	bio-rand	left	1	0	0	269.90058994293213	2.5817713737487797	52.0	-0.0027288928569459	0.0027288928569459	-0.1563540434463976	0.1563540434463976	-0.327467142833508	0.327467142833508	-18.762485213567714	18.762485213567714	-0.0027288928569459	-0.1563540434463976	-18.762485213567714	72.63272794734115
2022-03-25	francesco	F10	f	1	11	inward	ALE	bio-rand	left	1	0	0	270.4339292049408	3.1151106357574463	62.0	-0.0012804160425252	0.0012804160425252	-0.0733624352575373	0.0733624352575373	-0.153649925103024	0.153649925103024	-8.803492230904476	8.803492230904476	-0.0012804160425252	-0.0733624352575373	-8.803492230904476	62.02461985074096
2022-03-25	francesco	F10	f	1	11	inward	ALE	bio-rand	left	1	1	1	271.4839389324188	4.165120363235474	83.0	0.0078977336975578	0.0078977336975578	0.4525068085883121	0.4525068085883121	0.947728043706936	0.947728043706936	54.30081703059745	54.30081703059745	0.0078977336975578	0.4525068085883121	54.30081703059745	54.65472438159163
2022-03-25	francesco	F10	f	1	11	inward	ALE	bio-rand	left	1	1	1	272.6006009578705	5.281782388687134	106.0	0.0036062075694251	0.0036062075694251	0.206620473776189	0.206620473776189	0.432744908331012	0.432744908331012	24.794456853142687	24.794456853142687	0.0036062075694251	0.206620473776189	24.794456853142687	54.65472438159163
2022-03-25	francesco	F10	f	1	11	inward	ALE	bio-rand	left	1	1	1	272.8756031990051	5.556784629821777	111.0	0.0060012893908665	0.0060012893908665	0.3438485537332871	0.3438485537332871	0.72015472690398	0.72015472690398	41.26182644799445	41.26182644799445	0.0060012893908665	0.3438485537332871	41.26182644799445	54.65472438159163
2022-03-25	francesco	F10	f	1	11	inward	ALE	bio-rand	left	1	1	1	273.84251379966736	6.523695230484009	130.0	-0.0012784902543992	0.0012784902543992	-0.073252095725681	0.073252095725681	-0.153418830527904	0.153418830527904	-8.790251487081731	8.790251487081731	-0.0012784902543992	-0.073252095725681	-8.790251487081731	45.79590849232108
2022-03-25	francesco	F10	f	1	11	inward	ALE	bio-rand	left	1	1	1	274.1672596931457	6.848441123962402	137.0	0.0378362090014813	0.0378362090014813	2.167855088559773	2.167855088559773	4.540345080177755	4.540345080177755	260.1426106271728	260.1426106271728	0.0378362090014813	2.167855088559773	260.1426106271728	38.59337699478914
2022-03-25	francesco	F10	f	1	11	inward	ALE	bio-rand	left	1	1	1	274.4922688007355	7.173450231552124	143.0	-0.0122317257498051	0.0122317257498051	-0.7008262616253246	0.7008262616253246	-1.467807089976612	1.467807089976612	-84.09915139503894	84.09915139503894	-0.0122317257498051	-0.7008262616253246	-84.09915139503894	33.99567956404169
2022-03-25	francesco	F10	f	1	11	inward	ALE	bio-rand	left	1	1	1	274.8006021976471	7.481783628463745	150.0	0.0028691560359884	0.0028691560359884	0.1643905316266206	0.1643905316266206	0.344298724318608	0.344298724318608	19.72686379519448	19.72686379519448	0.0028691560359884	0.1643905316266206	19.72686379519448	27.63782974694264
2022-03-25	francesco	F10	f	1	11	inward	ALE	bio-rand	left	1	1	1	275.0172736644745	7.698455095291138	154.0	-0.0015326723029004	0.0015326723029004	-0.0878156543327894	0.0878156543327894	-0.1839206763480479	0.1839206763480479	-10.537878519934733	10.537878519934733	-0.0015326723029004	-0.0878156543327894	-10.537878519934733	24.229806918062856
2022-03-25	francesco	F10	f	1	11	inward	ALE	bio-rand	left	0	0	0	280.30058693885803	12.981768369674684		-0.0048786140766944	0.0048786140766944	-0.279523996467702	0.279523996467702	-0.585433689203328	0.585433689203328	-33.54287957612424	33.54287957612424	-0.0048786140766944	-0.279523996467702	-33.54287957612424
2022-03-25	francesco	F10	f	1	11	inward	ALE	bio-rand	left	0	0	0	281.0755965709686	13.756778001785278		0.0015606946515116	0.0015606946515116	0.0894212166402554	0.0894212166402554	0.187283358181392	0.187283358181392	10.730545996830658	10.730545996830658	0.0015606946515116	0.0894212166402554	10.730545996830658
2022-03-25	francesco	F10	f	1	11	inward	ALE	bio-rand	left	0	0	0	282.6172604560852	15.298441886901855		-0.0121503668053687	0.0121503668053687	-0.6961647374834795	0.6961647374834795	-1.458044016644244	1.458044016644244	-83.53976849801754	83.53976849801754	-0.0121503668053687	-0.6961647374834795	-83.53976849801754
2022-03-25	francesco	F10	f	1	11	inward	ALE	bio-rand	left	0	0	0	282.89225339889526	15.573434829711914		0.0045029318989763	0.0045029318989763	0.2579989932461711	0.2579989932461711	0.540351827877156	0.540351827877156	30.959879189540537	30.959879189540537	0.0045029318989763	0.2579989932461711	30.959879189540537
2022-03-25	francesco	F10	f	1	11	inward	ALE	bio-rand	left	0	0	0	283.1255986690521	15.806780099868774		-0.001093691462628	0.001093691462628	-0.0626639048980744	0.0626639048980744	-0.13124297551536	0.13124297551536	-7.51966858776893	7.51966858776893	-0.001093691462628	-0.0626639048980744	-7.51966858776893
2022-03-25	francesco	F10	f	1	11	inward	ALE	bio-rand	left	0	0	0	285.7339189052582	18.41510033607483		0.0031863373861165	0.0031863373861165	0.182563684329222	0.182563684329222	0.38236048633398	0.38236048633398	21.907642119506644	21.907642119506644	0.0031863373861165	0.182563684329222	21.907642119506644
2022-03-25	francesco	F10	f	1	11	inward	ALE	bio-rand	left	0	0	0	286.108918428421	18.79009985923767		0.0112869357888647	0.0112869357888647	0.6466937843371098	0.6466937843371098	1.354432294663764	1.354432294663764	77.60325412045317	77.60325412045317	0.0112869357888647	0.6466937843371098	77.60325412045317
2022-03-25	francesco	F10	f	1	11	inward	ALE	bio-rand	left	0	0	0	288.8755965232849	21.55677795410156		0.0019504201296978	0.0019504201296978	0.1117508417090425	0.1117508417090425	0.234050415563736	0.234050415563736	13.41010100508511	13.41010100508511	0.0019504201296978	0.1117508417090425	13.41010100508511
2022-03-25	francesco	F10	f	1	11	inward	ALE	bio-rand	left	0	0	0	291.1005916595459	23.78177309036255		-0.0032329769212752	0.0032329769212752	-0.1852359328522675	0.1852359328522675	-0.387957230553024	0.387957230553024	-22.22831194227211	22.22831194227211	-0.0032329769212752	-0.1852359328522675	-22.22831194227211
2022-03-25	francesco	F10	f	1	12	inward	ALE	bio-rand	right	1	0	0	292.1089255809784	0.4899868965148926	10.0	0.0049211219190878	0.0049211219190878	0.2819595164330511	0.2819595164330511	0.590534630290536	0.590534630290536	33.83514197196614	33.83514197196614	-0.0049211219190878	-0.2819595164330511	-33.83514197196614	102.99451842432433
2022-03-25	francesco	F10	f	1	12	inward	ALE	bio-rand	right	1	0	0	292.47559809684753	0.8566594123840332	17.0	-0.0027526838566512	0.0027526838566512	-0.1577171673199082	0.1577171673199082	-0.330322062798144	0.330322062798144	-18.926060078388996	18.926060078388996	0.0027526838566512	0.1577171673199082	18.926060078388996	100.82678380856048
2022-03-25	francesco	F10	f	1	12	inward	ALE	bio-rand	right	1	0	0	292.79225516319275	1.173316478729248	23.0	0.0030737486279384	0.0030737486279384	0.1761128236649978	0.1761128236649978	0.368849835352608	0.368849835352608	21.133538839799744	21.133538839799744	-0.0030737486279384	-0.1761128236649978	-21.133538839799744	96.88283702107007
2022-03-25	francesco	F10	f	1	12	inward	ALE	bio-rand	right	1	0	0	293.14225602149963	1.5233173370361328	30.0	0.0017719150510176	0.0017719150510176	0.1015232540790164	0.1015232540790164	0.212629806122112	0.212629806122112	12.18279048948197	12.18279048948197	-0.0017719150510176	-0.1015232540790164	-12.18279048948197	91.72984888022587
2022-03-25	francesco	F10	f	1	12	inward	ALE	bio-rand	right	1	0	0	293.3672683238983	1.7483296394348145	35.0	-0.0021237784497741	0.0021237784497741	-0.1216835417928926	0.1216835417928926	-0.254853413972892	0.254853413972892	-14.602025015147117	14.602025015147117	0.0021237784497741	0.1216835417928926	14.602025015147117	87.56463054588204
2022-03-25	francesco	F10	f	1	12	inward	ALE	bio-rand	right	0	0	0	302.41726207733154	10.798323392868042		0.0046923207791733	0.0046923207791733	0.2688501767681681	0.2688501767681681	0.5630784935007961	0.5630784935007961	32.26202121218017	32.26202121218017	-0.0046923207791733	-0.2688501767681681	-32.26202121218017
2022-03-25	francesco	F10	f	1	12	inward	ALE	bio-rand	right	0	0	0	302.58392453193665	10.964985847473145		0.0048007801031455	0.0048007801031455	0.2750644382806171	0.2750644382806171	0.57609361237746	0.57609361237746	33.007732593674056	33.007732593674056	-0.0048007801031455	-0.2750644382806171	-33.007732593674056
2022-03-25	francesco	F10	f	1	12	inward	ALE	bio-rand	right	0	0	0	303.0005872249603	11.381648540496826		-0.0055631323616623	0.0055631323616623	-0.3187440051958961	0.3187440051958961	-0.667575883399476	0.667575883399476	-38.24928062350753	38.24928062350753	0.0055631323616623	0.3187440051958961	38.24928062350753
2022-03-25	francesco	F10	f	1	12	inward	ALE	bio-rand	right	0	0	0	303.7089238166809	12.089985132217407		-0.0096967569805954	0.0096967569805954	-0.5555832499521359	0.5555832499521359	-1.163610837671448	1.163610837671448	-66.66998999425631	66.66998999425631	0.0096967569805954	0.5555832499521359	66.66998999425631
2022-03-25	francesco	F10	f	1	12	inward	ALE	bio-rand	right	0	0	0	304.01726841926575	12.398329734802246		0.003235566588161	0.003235566588161	0.1853843098351686	0.1853843098351686	0.38826799057932	0.38826799057932	22.24611718022024	22.24611718022024	-0.003235566588161	-0.1853843098351686	-22.24611718022024
2022-03-25	francesco	F10	f	1	12	inward	ALE	bio-rand	right	0	0	0	304.58392453193665	12.964985847473145		-0.0024503359427772	0.0024503359427772	-0.1403939079103431	0.1403939079103431	-0.294040313133264	0.294040313133264	-16.84726894924118	16.84726894924118	0.0024503359427772	0.1403939079103431	16.84726894924118
2022-03-25	francesco	F10	f	1	12	inward	ALE	bio-rand	right	0	0	0	305.4505867958069	13.831648111343384		-0.0033101809023158	0.0033101809023158	-0.1896593951275019	0.1896593951275019	-0.397221708277896	0.397221708277896	-22.759127415300235	22.759127415300235	0.0033101809023158	0.1896593951275019	22.759127415300235
2022-03-25	francesco	F10	f	1	12	inward	ALE	bio-rand	right	0	0	0	305.96725392341614	14.348315238952637		-0.0032767259752229	0.0032767259752229	-0.1877425690011609	0.1877425690011609	-0.393207117026748	0.393207117026748	-22.52910828013931	22.52910828013931	0.0032767259752229	0.1877425690011609	22.52910828013931
2022-03-25	francesco	F10	f	1	12	inward	ALE	bio-rand	right	0	0	0	306.03392481803894	14.41498613357544		-0.0031276608999785	0.0031276608999785	-0.1792017693168567	0.1792017693168567	-0.37531930799742	0.37531930799742	-21.50421231802281	21.50421231802281	0.0031276608999785	0.1792017693168567	21.50421231802281
2022-03-25	francesco	F10	f	1	12	inward	ALE	bio-rand	right	0	0	0	306.54225492477417	14.923316240310667		-0.0062542746764239	0.0062542746764239	-0.3583435428746381	0.3583435428746381	-0.7505129611708681	0.7505129611708681	-43.00122514495657	43.00122514495657	0.0062542746764239	0.3583435428746381	43.00122514495657
2022-03-25	francesco	F10	f	1	12	inward	ALE	bio-rand	right	0	0	0	307.01725721359253	15.398318529129028		0.0024390644538869	0.0024390644538869	0.1397480991681003	0.1397480991681003	0.292687734466428	0.292687734466428	16.769771900172046	16.769771900172046	-0.0024390644538869	-0.1397480991681003	-16.769771900172046
2022-03-25	francesco	F10	f	1	12	inward	ALE	bio-rand	right	0	0	0	307.26726245880127	15.648323774337769		-0.0011684639726767	0.0011684639726767	-0.0669480541474644	0.0669480541474644	-0.140215676721204	0.140215676721204	-8.033766497695733	8.033766497695733	0.0011684639726767	0.0669480541474644	8.033766497695733
2022-03-25	francesco	F10	f	1	12	inward	ALE	bio-rand	right	0	0	0	307.89225339889526	16.273314714431763		-0.0046050075362898	0.0046050075362898	-0.2638474964553428	0.2638474964553428	-0.552600904354776	0.552600904354776	-31.66169957464114	31.66169957464114	0.0046050075362898	0.2638474964553428	31.66169957464114
2022-03-25	francesco	F10	f	1	12	inward	ALE	bio-rand	right	0	0	0	308.75892424583435	17.13998556137085		-0.0094238277987795	0.0094238277987795	-0.5399455597281262	0.5399455597281262	-1.13085933585354	1.13085933585354	-64.79346716737514	64.79346716737514	0.0094238277987795	0.5399455597281262	64.79346716737514
2022-03-25	francesco	F10	f	1	12	inward	ALE	bio-rand	right	0	0	0	309.0422537326813	17.423315048217773		0.0037913511531726	0.0037913511531726	0.2172284197288477	0.2172284197288477	0.454962138380712	0.454962138380712	26.06741036746173	26.06741036746173	-0.0037913511531726	-0.2172284197288477	-26.06741036746173
2022-03-25	francesco	F10	f	1	12	inward	ALE	bio-rand	right	0	0	0	309.2755916118622	17.65665292739868		-0.0018551020685293	0.0018551020685293	-0.1062895190927177	0.1062895190927177	-0.222612248223516	0.222612248223516	-12.754742291126124	12.754742291126124	0.0018551020685293	0.1062895190927177	12.754742291126124
2022-03-25	francesco	F10	f	1	12	inward	ALE	bio-rand	right	0	0	0	313.4839267730713	21.864988088607788		-0.0059050933481322	0.0059050933481322	-0.3383369264787516	0.3383369264787516	-0.708611201775864	0.708611201775864	-40.6004311774502	40.6004311774502	0.0059050933481322	0.3383369264787516	40.6004311774502
2022-03-25	francesco	F10	f	1	12	inward	ALE	bio-rand	right	0	0	0	313.78391909599304	22.16498041152954		0.0015348697490603	0.0015348697490603	0.0879415587234589	0.0879415587234589	0.184184369887236	0.184184369887236	10.552987046815074	10.552987046815074	-0.0015348697490603	-0.0879415587234589	-10.552987046815074
2022-03-25	francesco	F10	f	1	13	inward	ALE	bio-rand	right	1	1	0	323.0672574043274	7.148145437240601	143.0	-0.0226228619253273	0.0226228619253273	-1.296194508828458	1.296194508828458	-2.714743431039276	2.714743431039276	-155.54334105941496	155.54334105941496	0.0226228619253273	1.296194508828458	155.54334105941496	33.99567956404169
2022-03-25	francesco	F10	f	1	13	inward	ALE	bio-rand	right	1	1	0	323.383926153183	7.464814186096191	149.0	0.0088524439226814	0.0088524439226814	0.5072076751458791	0.5072076751458791	1.062293270721768	1.062293270721768	60.86492101750549	60.86492101750549	-0.0088524439226814	-0.5072076751458791	-60.86492101750549	28.31528855947499
2022-03-25	francesco	F10	f	1	13	inward	ALE	bio-rand	right	1	1	0	323.6589210033417	7.739809036254883	155.0	-0.0021553174853422	0.0021553174853422	-0.1234905954208577	0.1234905954208577	-0.258638098241064	0.258638098241064	-14.818871450502929	14.818871450502929	0.0021553174853422	0.1234905954208577	14.818871450502929	23.763218115413416
2022-03-25	francesco	F10	f	1	13	inward	ALE	bio-rand	right	1	1	0	323.86726903915405	7.948157072067261	159.0	0.001110481279137	0.001110481279137	0.0636258905228391	0.0636258905228391	0.1332577534964399	0.1332577534964399	7.635106862740701	7.635106862740701	-0.001110481279137	-0.0636258905228391	-7.635106862740701	21.21335556747872
2022-03-25	francesco	F10	f	1	13	inward	ALE	bio-rand	right	0	0	0	334.1672537326813	18.24814176559448		0.0071558970237046	0.0071558970237046	0.4100026980885008	0.4100026980885008	0.858707642844552	0.858707642844552	49.200323770620095	49.200323770620095	-0.0071558970237046	-0.4100026980885008	-49.200323770620095
2022-03-25	francesco	F10	f	1	13	inward	ALE	bio-rand	right	0	0	0	335.15892791748047	19.23981595039368		0.0017562589209176	0.0017562589209176	0.1006262239007786	0.1006262239007786	0.210751070510112	0.210751070510112	12.075146868093444	12.075146868093444	-0.0017562589209176	-0.1006262239007786	-12.075146868093444
2022-03-25	francesco	F10	f	1	13	inward	ALE	bio-rand	right	0	0	0	335.5505917072296	19.631479740142822		-0.0014600031512735	0.0014600031512735	-0.0836520186437718	0.0836520186437718	-0.17520037815282	0.17520037815282	-10.03824223725262	10.03824223725262	0.0014600031512735	0.0836520186437718	10.03824223725262
2022-03-25	francesco	F10	f	1	13	inward	ALE	bio-rand	right	0	0	0	336.16725850105286	20.248146533966064		0.0018184743242345	0.0018184743242345	0.1041909039315412	0.1041909039315412	0.21821691890814	0.21821691890814	12.502908471784956	12.502908471784956	-0.0018184743242345	-0.1041909039315412	-12.502908471784956
2022-03-25	francesco	F10	f	1	13	inward	ALE	bio-rand	right	0	0	0	336.8672535419464	20.94814157485962		0.002840968744639	0.002840968744639	0.1627755187963944	0.1627755187963944	0.3409162493566799	0.3409162493566799	19.53306225556733	19.53306225556733	-0.002840968744639	-0.1627755187963944	-19.53306225556733
2022-03-25	francesco	F10	f	1	13	inward	ALE	bio-rand	right	0	0	0	337.4672577381134	21.54814577102661		0.0025310615644885	0.0025310615644885	0.1450191453329703	0.1450191453329703	0.30372738773862	0.30372738773862	17.40229743995644	17.40229743995644	-0.0025310615644885	-0.1450191453329703	-17.40229743995644
2022-03-25	francesco	F10	f	1	13	inward	ALE	bio-rand	right	0	0	0	337.72559213638306	21.806480169296265		-0.001469765963314	0.001469765963314	-0.0842113865698719	0.0842113865698719	-0.17637191559768	0.17637191559768	-10.105366388384638	10.105366388384638	0.001469765963314	0.0842113865698719	10.105366388384638
2022-03-25	francesco	F10	f	1	13	inward	ALE	bio-rand	right	0	0	0	339.1089289188385	23.18981695175171		0.0017048126666485	0.0017048126666485	0.0976785706594023	0.0976785706594023	0.20457751999782	0.20457751999782	11.721428479128283	11.721428479128283	-0.0017048126666485	-0.0976785706594023	-11.721428479128283
2022-03-25	francesco	F10	f	1	13	inward	ALE	bio-rand	right	0	0	0	339.4005987644196	23.481486797332764		0.0016576542628056	0.0016576542628056	0.0949765931506306	0.0949765931506306	0.198918511536672	0.198918511536672	11.39719117807568	11.39719117807568	-0.0016576542628056	-0.0949765931506306	-11.39719117807568
2022-03-25	francesco	F10	f	1	13	inward	ALE	bio-rand	right	0	0	0	339.85059118270874	23.93147921562195		0.0031146730754086	0.0031146730754086	0.1784576217839451	0.1784576217839451	0.373760769049032	0.373760769049032	21.41491461407342	21.41491461407342	-0.0031146730754086	-0.1784576217839451	-21.41491461407342
2022-03-25	francesco	F10	f	1	13	inward	ALE	bio-rand	right	0	0	0	340.07559156417847	24.156479597091675		-0.0015448495046956	0.0015448495046956	-0.0885133566019335	0.0885133566019335	-0.185381940563472	0.185381940563472	-10.621602792232023	10.621602792232023	0.0015448495046956	0.0885133566019335	10.621602792232023
2022-03-25	francesco	F10	f	1	14	inward	ALE	bio-rand	left	1	0	0	341.5422582626343	1.3228938579559326	26.0	0.0056706493658234	0.0056706493658234	0.3249042757602176	0.3249042757602176	0.680477923898808	0.680477923898808	38.98851309122612	38.98851309122612	0.0056706493658234	0.3249042757602176	38.98851309122612	94.96116680836094
2022-03-25	francesco	F10	f	1	14	inward	ALE	bio-rand	left	1	0	0	342.64225602149963	2.422891616821289	48.0	-0.0020894481817106	0.0020894481817106	-0.1197165623233013	0.1197165623233013	-0.250733781805272	0.250733781805272	-14.365987478796155	14.365987478796155	-0.0020894481817106	-0.1197165623233013	-14.365987478796155	76.71421405586507
2022-03-25	francesco	F10	f	1	14	inward	ALE	bio-rand	left	0	0	0	354.91725754737854	14.697893142700195		-0.0047584855794282	0.0047584855794282	-0.2726411405750999	0.2726411405750999	-0.5710182695313839	0.5710182695313839	-32.71693686901199	32.71693686901199	-0.0047584855794282	-0.2726411405750999	-32.71693686901199
2022-03-25	francesco	F10	f	1	14	inward	ALE	bio-rand	left	0	0	0	355.7422592639923	15.522894859313965		-0.0061160978024408	0.0061160978024408	-0.3504265911690953	0.3504265911690953	-0.733931736292896	0.733931736292896	-42.05119094029144	42.05119094029144	-0.0061160978024408	-0.3504265911690953	-42.05119094029144
2022-03-25	francesco	F10	f	1	14	inward	ALE	bio-rand	left	0	0	0	358.43392992019653	18.21456551551819		-0.0011499289663228	0.0011499289663228	-0.0658860765101378	0.0658860765101378	-0.1379914759587359	0.1379914759587359	-7.906329181216537	7.906329181216537	-0.0011499289663228	-0.0658860765101378	-7.906329181216537
2022-03-25	francesco	F10	f	1	15	outward	ALE	bio-rand	left	1	1	0	366.6922595500946	2.17271089553833	43.0	0.0202851217215042	0.0202851217215042	1.1622518615513415	1.1622518615513415	2.434214606580504	2.434214606580504	139.470223386161	139.470223386161	0.0202851217215042	1.1622518615513415	139.470223386161	29.117116037455048
2022-03-25	francesco	F10	f	1	15	outward	ALE	bio-rand	left	1	1	0	367.0172641277313	2.497715473175049	50.0	-0.0062986929939425	0.0062986929939425	-0.3608885250015258	0.3608885250015258	-0.7558431592731	0.7558431592731	-43.3066230001831	43.3066230001831	-0.0062986929939425	-0.3608885250015258	-43.3066230001831	35.26157949509964
2022-03-25	francesco	F10	f	1	15	outward	ALE	bio-rand	left	1	1	1	367.3005955219269	2.781046867370605	56.0	0.0024226071377844	0.0024226071377844	0.1388051644133144	0.1388051644133144	0.290712856534128	0.290712856534128	16.65661972959773	16.65661972959773	0.0024226071377844	0.1388051644133144	16.65661972959773	41.57941541366229
2022-03-25	francesco	F10	f	1	15	outward	ALE	bio-rand	left	0	0	0	376.4172592163086	11.89771056175232		-0.0063591938005597	0.0063591938005597	-0.3643549658778285	0.3643549658778285	-0.763103256067164	0.763103256067164	-43.72259590533943	43.72259590533943	-0.0063591938005597	-0.3643549658778285	-43.72259590533943
2022-03-25	francesco	F10	f	1	15	outward	ALE	bio-rand	left	0	0	0	376.775586605072	12.256037950515749		0.0019756042836914	0.0019756042836914	0.1131937874434833	0.1131937874434833	0.237072514042968	0.237072514042968	13.583254493218009	13.583254493218009	0.0019756042836914	0.1131937874434833	13.583254493218009
2022-03-25	francesco	F10	f	1	15	outward	ALE	bio-rand	left	0	0	0	377.30058670043945	12.78103804588318		-0.00485467275521	0.00485467275521	-0.27815225979068	0.27815225979068	-0.5825607306252001	0.5825607306252001	-33.378271174881604	33.378271174881604	-0.00485467275521	-0.27815225979068	-33.378271174881604
2022-03-25	francesco	F10	f	1	15	outward	ALE	bio-rand	left	0	0	0	379.6589317321777	15.13938307762146		-0.006243775948283	0.006243775948283	-0.3577420100619092	0.3577420100619092	-0.74925311379396	0.74925311379396	-42.92904120742911	42.92904120742911	-0.006243775948283	-0.3577420100619092	-42.92904120742911
2022-03-25	francesco	F10	f	1	15	outward	ALE	bio-rand	left	0	0	0	381.7089264392853	17.189377784729004		0.0047788368999892	0.0047788368999892	0.273807185350763	0.273807185350763	0.573460427998704	0.573460427998704	32.856862242091566	32.856862242091566	0.0047788368999892	0.273807185350763	32.856862242091566
2022-03-25	francesco	F10	f	1	15	outward	ALE	bio-rand	left	0	0	0	383.8756003379822	19.356051683425903		0.0023289720822754	0.0023289720822754	0.1334402709181755	0.1334402709181755	0.279476649873048	0.279476649873048	16.012832510181063	16.012832510181063	0.0023289720822754	0.1334402709181755	16.012832510181063
2022-03-25	francesco	F10	f	1	15	outward	ALE	bio-rand	left	0	0	0	386.2922773361206	21.77272868156433		-0.001217604323069	0.001217604323069	-0.0697635888287372	0.0697635888287372	-0.14611251876828	0.14611251876828	-8.371630659448474	8.371630659448474	-0.001217604323069	-0.0697635888287372	-8.371630659448474
2022-03-25	francesco	F10	f	1	16	outward	ALE	bio-rand	right	1	1	0	389.70892214775085	0.8891263008117676	18.0	0.0019279368181331	0.0019279368181331	0.1104626428469075	0.1104626428469075	0.231352418175972	0.231352418175972	13.25551714162891	13.25551714162891	-0.0019279368181331	-0.1104626428469075	-13.25551714162891	12.397191002620524
2022-03-25	francesco	F10	f	1	16	outward	ALE	bio-rand	right	0	0	0	401.82559180259705	13.00579595565796		0.0057313810924073	0.0057313810924073	0.3283839473760175	0.3283839473760175	0.6877657310888761	0.6877657310888761	39.40607368512211	39.40607368512211	-0.0057313810924073	-0.3283839473760175	-39.40607368512211
2022-03-25	francesco	F10	f	1	16	outward	ALE	bio-rand	right	0	0	0	403.8172574043274	14.997461557388306		0.0018645565860045	0.0018645565860045	0.1068312230413793	0.1068312230413793	0.22374679032054	0.22374679032054	12.819746764965522	12.819746764965522	-0.0018645565860045	-0.1068312230413793	-12.819746764965522
2022-03-25	francesco	F10	f	1	16	outward	ALE	bio-rand	right	0	0	0	404.20059156417847	15.38079571723938		0.0062423793027089	0.0062423793027089	0.3576619881650377	0.3576619881650377	0.7490855163250679	0.7490855163250679	42.91943857980452	42.91943857980452	-0.0062423793027089	-0.3576619881650377	-42.91943857980452
2022-03-25	francesco	F10	f	1	16	outward	ALE	bio-rand	right	0	0	0	408.8005874156952	19.980791568756104		0.0013513786168663	0.0013513786168663	0.0774282912706656	0.0774282912706656	0.162165434023956	0.162165434023956	9.291394952479882	9.291394952479882	-0.0013513786168663	-0.0774282912706656	-9.291394952479882
2022-03-25	francesco	F10	f	1	16	outward	ALE	bio-rand	right	0	0	0	411.8755922317505	23.0557963848114		-0.0049891098074605	0.0049891098074605	-0.2858549354948134	0.2858549354948134	-0.5986931768952599	0.5986931768952599	-34.302592259377604	34.302592259377604	0.0049891098074605	0.2858549354948134	34.302592259377604
2022-03-25	francesco	F10	f	1	16	outward	ALE	bio-rand	right	0	0	0	412.4172604084015	23.5974645614624		-0.003795866872543	0.003795866872543	-0.217487151390237	0.217487151390237	-0.45550402470516	0.45550402470516	-26.09845816682845	26.09845816682845	0.003795866872543	0.217487151390237	26.09845816682845
2022-03-25	francesco	F10	f	1	16	outward	ALE	bio-rand	right	0	0	0	413.092257976532	24.272462129592896		-0.0019349791735928	0.0019349791735928	-0.1108661400925793	0.1108661400925793	-0.232197500831136	0.232197500831136	-13.303936811109518	13.303936811109518	0.0019349791735928	0.1108661400925793	13.303936811109518
2022-03-25	francesco	F10	f	1	17	outward	ALE	bio-rand	right	1	1	0	414.24283242225647	1.1229140758514404	22.0	-0.002913685772848	0.002913685772848	-0.1669418976115038	0.1669418976115038	-0.34964229274176	0.34964229274176	-20.033027713380463	20.033027713380463	0.002913685772848	0.1669418976115038	20.033027713380463	14.43546113187925
2022-03-25	francesco	F10	f	1	17	outward	ALE	bio-rand	right	1	1	0	414.63392972946167	1.5140113830566406	30.0	-0.0043972195884837	0.0043972195884837	-0.2519421240123686	0.2519421240123686	-0.527666350618044	0.527666350618044	-30.23305488148424	30.23305488148424	0.0043972195884837	0.2519421240123686	30.23305488148424	19.74020220938967
2022-03-25	francesco	F10	f	1	17	outward	ALE	bio-rand	right	1	1	0	414.9672634601593	1.8473451137542725	37.0	0.002087433544674	0.002087433544674	0.1196011321238533	0.1196011321238533	0.25049202536088	0.25049202536088	14.352135854862404	14.352135854862404	-0.002087433544674	-0.1196011321238533	-14.352135854862404	24.859768235848968
2022-03-25	francesco	F10	f	1	17	outward	ALE	bio-rand	right	0	0	0	424.7672598361969	11.64734148979187		0.0025782740068457	0.0025782740068457	0.1477242190205425	0.1477242190205425	0.309392880821484	0.309392880821484	17.726906282465105	17.726906282465105	-0.0025782740068457	-0.1477242190205425	-17.726906282465105
2022-03-25	francesco	F10	f	1	17	outward	ALE	bio-rand	right	0	0	0	425.233925819397	12.114007472991943		0.0048137307842696	0.0048137307842696	0.2758064576508479	0.2758064576508479	0.5776476941123521	0.5776476941123521	33.096774918101744	33.096774918101744	-0.0048137307842696	-0.2758064576508479	-33.096774918101744
2022-03-25	francesco	F10	f	1	17	outward	ALE	bio-rand	right	0	0	0	425.8589253425598	12.739006996154783		0.0014003367606693	0.0014003367606693	0.0802333862833721	0.0802333862833721	0.168040411280316	0.168040411280316	9.628006354004656	9.628006354004656	-0.0014003367606693	-0.0802333862833721	-9.628006354004656
2022-03-25	francesco	F10	f	1	17	outward	ALE	bio-rand	right	0	0	0	426.1505877971649	13.030669450759888		-0.0012449501309813	0.0012449501309813	-0.0713303882094875	0.0713303882094875	-0.1493940157177559	0.1493940157177559	-8.559646585138502	8.559646585138502	0.0012449501309813	0.0713303882094875	8.559646585138502
2022-03-25	francesco	F10	f	1	17	outward	ALE	bio-rand	right	0	0	0	427.4255928993225	14.30567455291748		0.0012841801265678	0.0012841801265678	0.0735781013869108	0.0735781013869108	0.154101615188136	0.154101615188136	8.8293721664293	8.8293721664293	-0.0012841801265678	-0.0735781013869108	-8.8293721664293
2022-03-25	francesco	F10	f	1	17	outward	ALE	bio-rand	right	0	0	0	427.8089258670807	14.68900752067566		-0.0054541997186806	0.0054541997186806	-0.3125026245018393	0.3125026245018393	-0.6545039662416721	0.6545039662416721	-37.50031494022072	37.50031494022072	0.0054541997186806	0.3125026245018393	37.50031494022072
2022-03-25	francesco	F10	f	1	18	outward	ALE	bio-rand	right	1	1	1	441.0422561168671	3.622109889984131	72.0	-0.0017013512123174	0.0017013512123174	-0.097480243935253	0.097480243935253	-0.204162145478088	0.204162145478088	-11.697629272230367	11.697629272230367	0.0017013512123174	0.097480243935253	11.697629272230367	54.952312726810085
2022-03-25	francesco	F10	f	1	18	outward	ALE	bio-rand	right	1	1	1	441.3422591686249	3.922112941741944	78.0	-0.0013137787364386	0.0013137787364386	-0.0752739768119619	0.0752739768119619	-0.157653448372632	0.157653448372632	-9.03287721743543	9.03287721743543	0.0013137787364386	0.0752739768119619	9.03287721743543	54.952312726810085
2022-03-25	francesco	F10	f	1	18	outward	ALE	bio-rand	right	1	1	1	441.7672595977783	4.347113370895386	87.0	-0.0026762314527479	0.0026762314527479	-0.1533367672426197	0.1533367672426197	-0.321147774329748	0.321147774329748	-18.400412069114363	18.400412069114363	0.0026762314527479	0.1533367672426197	18.400412069114363	54.952312726810085
2022-03-25	francesco	F10	f	1	18	outward	ALE	bio-rand	right	1	1	1	442.0839250087738	4.663778781890869	93.0	0.0025690607615058	0.0025690607615058	0.1471963389469477	0.1471963389469477	0.308287291380696	0.308287291380696	17.663560673633725	17.663560673633725	-0.0025690607615058	-0.1471963389469477	-17.663560673633725	54.952312726810085
2022-03-25	francesco	F10	f	1	18	outward	ALE	bio-rand	right	1	1	1	443.40892720222473	5.988780975341797	120.0	-0.0084882622875301	0.0084882622875301	-0.4863416044755364	0.4863416044755364	-1.018591474503612	1.018591474503612	-58.36099253706437	58.36099253706437	0.0084882622875301	0.4863416044755364	58.36099253706437	55.62236526734823
2022-03-25	francesco	F10	f	1	18	outward	ALE	bio-rand	right	1	0	0	444.0839238166809	6.663777589797974	133.0	0.0044001097786569	0.0044001097786569	0.2521077197112832	0.2521077197112832	0.528013173438828	0.528013173438828	30.252926365353986	30.252926365353986	-0.0044001097786569	-0.2521077197112832	-30.252926365353986	66.58012199661572
2022-03-25	francesco	F10	f	1	18	outward	ALE	bio-rand	right	1	0	0	445.76725673675537	8.347110509872437	167.0	0.0017967199397055	0.0017967199397055	0.1029444695121249	0.1029444695121249	0.21560639276466	0.21560639276466	12.353336341454987	12.353336341454987	-0.0017967199397055	-0.1029444695121249	-12.353336341454987	95.88900611556936
2022-03-25	francesco	F10	f	1	18	outward	ALE	bio-rand	right	1	0	0	446.3755884170532	8.955442190170288	179.0	0.0037273492525163	0.0037273492525163	0.2135613809404261	0.2135613809404261	0.447281910301956	0.447281910301956	25.62736571285113	25.62736571285113	-0.0037273492525163	-0.2135613809404261	-25.62736571285113	103.28609932717568
2022-03-25	francesco	F10	f	1	18	outward	ALE	bio-rand	right	0	0	0	446.6922636032105	9.272117376327516		0.0059963103127181	0.0059963103127181	0.343563273569518	0.343563273569518	0.719557237526172	0.719557237526172	41.22759282834216	41.22759282834216	-0.0059963103127181	-0.343563273569518	-41.22759282834216
2022-03-25	francesco	F10	f	1	18	outward	ALE	bio-rand	right	0	0	0	446.9505882263184	9.530441999435425		-0.0030465575350925	0.0030465575350925	-0.1745548888045794	0.1745548888045794	-0.3655869042110999	0.3655869042110999	-20.94658665654953	20.94658665654953	0.0030465575350925	0.1745548888045794	20.94658665654953
2022-03-25	francesco	F10	f	1	18	outward	ALE	bio-rand	right	0	0	0	447.6255955696106	10.20544934272766		0.007301242478968	0.007301242478968	0.4183303792465011	0.4183303792465011	0.87614909747616	0.87614909747616	50.19964550958014	50.19964550958014	-0.007301242478968	-0.4183303792465011	-50.19964550958014
2022-03-25	francesco	F10	f	1	18	outward	ALE	bio-rand	right	0	0	0	447.90892601013184	10.4887797832489		-0.0038052313210814	0.0038052313210814	-0.2180236947689548	0.2180236947689548	-0.456627758529768	0.456627758529768	-26.162843372274583	26.162843372274583	0.0038052313210814	0.2180236947689548	26.162843372274583
2022-03-25	francesco	F10	f	1	18	outward	ALE	bio-rand	right	0	0	0	448.150586605072	10.730440378189089		0.0016066364676113	0.0016066364676113	0.0920534888059344	0.0920534888059344	0.192796376113356	0.192796376113356	11.046418656712136	11.046418656712136	-0.0016066364676113	-0.0920534888059344	-11.046418656712136
2022-03-25	francesco	F10	f	1	18	outward	ALE	bio-rand	right	0	0	0	450.4089229106903	12.988776683807371		0.0059090860288815	0.0059090860288815	0.3385656902346296	0.3385656902346296	0.7090903234657799	0.7090903234657799	40.62788282815556	40.62788282815556	-0.0059090860288815	-0.3385656902346296	-40.62788282815556
2022-03-25	francesco	F10	f	1	18	outward	ALE	bio-rand	right	0	0	0	450.8089201450348	13.388773918151855		0.0015882332988204	0.0015882332988204	0.090999064904549	0.090999064904549	0.190587995858448	0.190587995858448	10.919887788545882	10.919887788545882	-0.0015882332988204	-0.090999064904549	-10.919887788545882
2022-03-25	francesco	F10	f	1	18	outward	ALE	bio-rand	right	0	0	0	451.2089245319367	13.788778305053713		0.0030129523865587	0.0030129523865587	0.1726294556236824	0.1726294556236824	0.361554286387044	0.361554286387044	20.71553467484189	20.71553467484189	-0.0030129523865587	-0.1726294556236824	-20.71553467484189
2022-03-25	francesco	F10	f	1	18	outward	ALE	bio-rand	right	0	0	0	452.917254447937	15.497108221054075		0.0012493063468681	0.0012493063468681	0.071579980994449	0.071579980994449	0.149916761624172	0.149916761624172	8.589597719333879	8.589597719333879	-0.0012493063468681	-0.071579980994449	-8.589597719333879
2022-03-25	francesco	F10	f	1	19	inward	ALE	bio-rand	left	1	0	0	463.0005979537964	1.280360460281372	26.0	0.0067744170788811	0.0067744170788811	0.3881455072812307	0.3881455072812307	0.812930049465732	0.812930049465732	46.57746087374768	46.57746087374768	0.0067744170788811	0.3881455072812307	46.57746087374768	94.96116680836094
2022-03-25	francesco	F10	f	1	19	inward	ALE	bio-rand	left	1	0	0	463.34225821495056	1.6220207214355469	32.0	0.002223075796137	0.002223075796137	0.1273728606563355	0.1273728606563355	0.26676909553644	0.26676909553644	15.284743278760262	15.284743278760262	0.002223075796137	0.1273728606563355	15.284743278760262	90.22568319168312
2022-03-25	francesco	F10	f	1	19	inward	ALE	bio-rand	left	1	0	0	464.3172607421875	2.5970232486724854	52.0	0.0088280854497454	0.0088280854497454	0.5058120374512627	0.5058120374512627	1.059370253969448	1.059370253969448	60.697444494151526	60.697444494151526	0.0088280854497454	0.5058120374512627	60.697444494151526	72.63272794734115
2022-03-25	francesco	F10	f	1	19	inward	ALE	bio-rand	left	1	0	0	464.7922546863556	3.072017192840576	61.0	-0.0015468840189598	0.0015468840189598	-0.0886299256826313	0.0886299256826313	-0.185626082275176	0.185626082275176	-10.635591081915765	10.635591081915765	-0.0015468840189598	-0.0886299256826313	-10.635591081915765	62.69086048734842
2022-03-25	francesco	F10	f	1	19	inward	ALE	bio-rand	left	1	1	1	465.8672595024109	4.147022008895874	83.0	0.0050685144727354	0.0050685144727354	0.2904044876887142	0.2904044876887142	0.608221736728248	0.608221736728248	34.848538522645704	34.848538522645704	0.0050685144727354	0.2904044876887142	34.848538522645704	54.65472438159163
2022-03-25	francesco	F10	f	1	19	inward	ALE	bio-rand	left	1	1	1	466.10892248153687	4.388684988021851	88.0	0.0046339250865838	0.0046339250865838	0.2655043500410463	0.2655043500410463	0.5560710103900559	0.5560710103900559	31.860522004925556	31.860522004925556	0.0046339250865838	0.2655043500410463	31.860522004925556	54.65472438159163
2022-03-25	francesco	F10	f	1	19	inward	ALE	bio-rand	left	1	1	1	466.57559156417847	4.855354070663452	97.0	-0.0014797770479643	0.0014797770479643	-0.0847849794686823	0.0847849794686823	-0.1775732457557159	0.1775732457557159	-10.174197536241884	10.174197536241884	-0.0014797770479643	-0.0847849794686823	-10.174197536241884	54.65472438159163
2022-03-25	francesco	F10	f	1	19	inward	ALE	bio-rand	left	1	1	1	468.2505984306336	6.53036093711853	131.0	-0.0018000394752643	0.0018000394752643	-0.1031346648895877	0.1031346648895877	-0.216004737031716	0.216004737031716	-12.376159786750527	12.376159786750527	-0.0018000394752643	-0.1031346648895877	-12.376159786750527	44.58600870896375
2022-03-25	francesco	F10	f	1	19	inward	ALE	bio-rand	left	0	0	0	472.2089250087738	10.488687515258787		-0.002805556283681	0.002805556283681	-0.1607465342413292	0.1607465342413292	-0.33666675404172	0.33666675404172	-19.289584108959502	19.289584108959502	-0.002805556283681	-0.1607465342413292	-19.289584108959502
2022-03-25	francesco	F10	f	1	19	inward	ALE	bio-rand	left	0	0	0	475.5089254379273	13.788687944412231		-0.0018805890330131	0.0018805890330131	-0.1077498145902392	0.1077498145902392	-0.225670683961572	0.225670683961572	-12.929977750828712	12.929977750828712	-0.0018805890330131	-0.1077498145902392	-12.929977750828712
2022-03-25	francesco	F10	f	1	19	inward	ALE	bio-rand	left	0	0	0	477.1255939006805	15.405356407165527		0.0012020546121321	0.0012020546121321	0.0688726560194044	0.0688726560194044	0.144246553455852	0.144246553455852	8.264718722328539	8.264718722328539	0.0012020546121321	0.0688726560194044	8.264718722328539
2022-03-25	francesco	F12	f	1	0	outward	Control	bio-rand	right	1	1	0	0.0976696014404296	0.0976696014404296	2.0	0.0061244613107636	0.0061244613107636	0.3509057848979144	0.3509057848979144	0.734935357291632	0.734935357291632	42.10869418774973	42.10869418774973	-0.0061244613107636	-0.3509057848979144	-42.10869418774973	6.403903518184658
2022-03-25	francesco	F12	f	1	0	outward	Control	bio-rand	right	1	1	0	1.080392599105835	1.080392599105835	21.0	0.0103508000519138	0.0103508000519138	0.5930571575584541	0.5930571575584541	1.242096006229656	1.242096006229656	71.1668589070145	71.1668589070145	-0.0103508000519138	-0.5930571575584541	-71.1668589070145	14.118725754974534
2022-03-25	francesco	F12	f	1	0	outward	Control	bio-rand	right	1	1	0	1.6637310981750488	1.6637310981750488	33.0	-0.001050250886849	0.001050250886849	-0.0601749432463194	0.0601749432463194	-0.12603010642188	0.12603010642188	-7.220993189558337	7.220993189558337	0.001050250886849	0.0601749432463194	7.220993189558337	21.70083325119407
2022-03-25	francesco	F12	f	1	0	outward	Control	bio-rand	right	1	1	1	3.147058248519897	3.147058248519897	63.0	0.0111922574615021	0.0111922574615021	0.6412691157678747	0.6412691157678747	1.343070895380252	1.343070895380252	76.95229389214497	76.95229389214497	-0.0111922574615021	-0.6412691157678747	-76.95229389214497	48.68309971018494
2022-03-25	francesco	F12	f	1	0	outward	Control	bio-rand	right	1	1	1	3.497063398361206	3.497063398361206	70.0	-0.0043212049288526	0.0043212049288526	-0.2475868048343831	0.2475868048343831	-0.518544591462312	0.518544591462312	-29.71041658012598	29.71041658012598	0.0043212049288526	0.2475868048343831	29.71041658012598	54.952312726810085
2022-03-25	francesco	F12	f	1	0	outward	Control	bio-rand	right	1	1	1	3.780396699905396	3.780396699905396	75.0	0.0017168822759892	0.0017168822759892	0.0983701083349961	0.0983701083349961	0.206025873118704	0.206025873118704	11.804413000199538	11.804413000199538	-0.0017168822759892	-0.0983701083349961	-11.804413000199538	54.952312726810085
2022-03-25	francesco	F12	f	1	0	outward	Control	bio-rand	right	1	1	1	4.64706015586853	4.64706015586853	93.0	0.0087047557343959	0.0087047557343959	0.4987457652731865	0.4987457652731865	1.044570688127508	1.044570688127508	59.84949183278238	59.84949183278238	-0.0087047557343959	-0.4987457652731865	-59.84949183278238	54.952312726810085
2022-03-25	francesco	F12	f	1	0	outward	Control	bio-rand	right	0	0	0	10.513723373413086	10.513723373413086		0.0056506945216826	0.0056506945216826	0.3237609474101084	0.3237609474101084	0.678083342601912	0.678083342601912	38.851313689213015	38.851313689213015	-0.0056506945216826	-0.3237609474101084	-38.851313689213015
2022-03-25	francesco	F12	f	1	0	outward	Control	bio-rand	right	0	0	0	10.813728332519531	10.813728332519531		0.0038506565285352	0.0038506565285352	0.2206263674395638	0.2206263674395638	0.462078783424224	0.462078783424224	26.475164092747654	26.475164092747654	-0.0038506565285352	-0.2206263674395638	-26.475164092747654
2022-03-25	francesco	F12	f	1	0	outward	Control	bio-rand	right	0	0	0	11.388728141784668	11.388728141784668		0.007964705168531	0.007964705168531	0.4563439912228594	0.4563439912228594	0.95576462022372	0.95576462022372	54.761278946743126	54.761278946743126	-0.007964705168531	-0.4563439912228594	-54.761278946743126
2022-03-25	francesco	F12	f	1	0	outward	Control	bio-rand	right	0	0	0	11.930394172668455	11.930394172668455		-0.0173248009231308	0.0173248009231308	-0.9926379737997474	0.9926379737997474	-2.078976110775696	2.078976110775696	-119.11655685596968	119.11655685596968	0.0173248009231308	0.9926379737997474	119.11655685596968
2022-03-25	francesco	F12	f	1	0	outward	Control	bio-rand	right	0	0	0	12.255403518676758	12.255403518676758		0.0037549734601753	0.0037549734601753	0.2151441314516798	0.2151441314516798	0.450596815221036	0.450596815221036	25.817295774201572	25.817295774201572	-0.0037549734601753	-0.2151441314516798	-25.817295774201572
2022-03-25	francesco	F12	f	1	0	outward	Control	bio-rand	right	0	0	0	12.74706768989563	12.74706768989563		0.0180910381944308	0.0180910381944308	1.036540135550858	1.036540135550858	2.170924583331696	2.170924583331696	124.38481626610296	124.38481626610296	-0.0180910381944308	-1.036540135550858	-124.38481626610296
2022-03-25	francesco	F12	f	1	0	outward	Control	bio-rand	right	0	0	0	13.305401086807253	13.305401086807253		-0.0158408691295613	0.0158408691295613	-0.9076149449429364	0.9076149449429364	-1.900904295547356	1.900904295547356	-108.91379339315236	108.91379339315236	0.0158408691295613	0.9076149449429364	108.91379339315236
2022-03-25	francesco	F12	f	1	0	outward	Control	bio-rand	right	0	0	0	13.713727235794067	13.713727235794067		0.001734639774028	0.001734639774028	0.0993875380273312	0.0993875380273312	0.20815677288336	0.20815677288336	11.926504563279748	11.926504563279748	-0.001734639774028	-0.0993875380273312	-11.926504563279748
2022-03-25	francesco	F12	f	1	11	inward	Control	bio-rand	right	0	0	0	288.3720569610596	21.051841974258423		-0.014676433433307	0.014676433433307	-0.8408976940331877	0.8408976940331877	-1.76117201199684	1.76117201199684	-100.90772328398252	100.90772328398252	0.014676433433307	0.8408976940331877	100.90772328398252
2022-03-25	francesco	F12	f	1	11	inward	Control	bio-rand	right	0	0	0	288.713723897934	21.39350891113281		0.0060245485978836	0.0060245485978836	0.345181208130188	0.345181208130188	0.722945831746032	0.722945831746032	41.42174497562256	41.42174497562256	-0.0060245485978836	-0.345181208130188	-41.42174497562256
2022-03-25	francesco	F12	f	1	11	inward	Control	bio-rand	right	0	0	0	289.30539870262146	21.985183715820312		-0.009903352780521	0.009903352780521	-0.5674203173530019	0.5674203173530019	-1.1884023336625198	1.1884023336625198	-68.09043808236024	68.09043808236024	0.009903352780521	0.5674203173530019	68.09043808236024
2022-03-25	francesco	F12	f	1	11	inward	Control	bio-rand	right	0	0	0	289.6637361049652	22.343521118164062		0.0054489165751368	0.0054489165751368	0.3121999226742177	0.3121999226742177	0.653869989016416	0.653869989016416	37.46399072090613	37.46399072090613	-0.0054489165751368	-0.3121999226742177	-37.46399072090613
2022-03-25	francesco	F12	f	1	11	inward	Control	bio-rand	right	0	0	0	290.08872985839844	22.76851487159729		0.0098829817836993	0.0098829817836993	0.5662531452106442	0.5662531452106442	1.185957814043916	1.185957814043916	67.9503774252773	67.9503774252773	-0.0098829817836993	-0.5662531452106442	-67.9503774252773
2022-03-25	francesco	F12	f	1	11	inward	Control	bio-rand	right	0	0	0	290.43039441108704	23.11017942428589		-0.0015263398531764	0.0015263398531764	-0.0874528316896254	0.0874528316896254	-0.183160782381168	0.183160782381168	-10.494339802755055	10.494339802755055	0.0015263398531764	0.0874528316896254	10.494339802755055
2022-03-25	francesco	F12	f	1	12	inward	Control	bio-rand	right	1	1	0	292.11375737190247	0.492959976196289	10.0	0.0046103622989444	0.0046103622989444	0.2641543017557456	0.2641543017557456	0.553243475873328	0.553243475873328	31.69851621068948	31.69851621068948	-0.0046103622989444	-0.2641543017557456	-31.69851621068948	102.99451842432433
2022-03-25	francesco	F12	f	1	12	inward	Control	bio-rand	right	1	1	0	293.2970612049103	1.6762638092041016	34.0	0.0027211159476469	0.0027211159476469	0.1559084593659088	0.1559084593659088	0.3265339137176279	0.3265339137176279	18.709015123909055	18.709015123909055	-0.0027211159476469	-0.1559084593659088	-18.709015123909055	88.72356370266674
2022-03-25	francesco	F12	f	1	12	inward	Control	bio-rand	right	1	1	1	294.73041248321533	3.1096150875091557	62.0	0.0032885557299655	0.0032885557299655	0.1884203640205867	0.1884203640205867	0.3946266875958599	0.3946266875958599	22.61044368247041	22.61044368247041	-0.0032885557299655	-0.1884203640205867	-22.61044368247041	62.02461985074096
2022-03-25	francesco	F12	f	1	12	inward	Control	bio-rand	right	1	1	1	295.58040738105774	3.9596099853515625	79.0	0.0065309276120846	0.0065309276120846	0.3741945884779005	0.3741945884779005	0.783711313450152	0.783711313450152	44.90335061734806	44.90335061734806	-0.0065309276120846	-0.3741945884779005	-44.90335061734806	54.65472438159163
2022-03-25	francesco	F12	f	1	12	inward	Control	bio-rand	right	1	1	1	296.1720838546753	4.551286458969116	91.0	-0.023616830153847	0.023616830153847	-1.3531446932927318	1.3531446932927318	-2.83401961846164	2.83401961846164	-162.37736319512783	162.37736319512783	0.023616830153847	1.3531446932927318	162.37736319512783	54.65472438159163
2022-03-25	francesco	F12	f	1	12	inward	Control	bio-rand	right	1	1	1	296.5553913116455	4.934593915939331	99.0	0.0078813775994063	0.0078813775994063	0.4515696731949294	0.4515696731949294	0.945765311928756	0.945765311928756	54.18836078339154	54.18836078339154	-0.0078813775994063	-0.4515696731949294	-54.18836078339154	54.65472438159163
2022-03-25	francesco	F12	f	1	12	inward	Control	bio-rand	right	1	1	1	297.1138803958893	5.4930830001831055	110.0	-0.0078395509026131	0.0078395509026131	-0.4491731799977057	0.4491731799977057	-0.940746108313572	0.940746108313572	-53.90078159972468	53.90078159972468	0.0078395509026131	0.4491731799977057	53.90078159972468	54.65472438159163
2022-03-25	francesco	F12	f	1	12	inward	Control	bio-rand	right	1	1	1	297.4637384414673	5.842941045761108	117.0	0.0019983035471237	0.0019983035471237	0.1144943594362098	0.1144943594362098	0.239796425654844	0.239796425654844	13.73932313234518	13.73932313234518	-0.0019983035471237	-0.1144943594362098	-13.73932313234518	54.282956754128975
2022-03-25	francesco	F12	f	1	12	inward	Control	bio-rand	right	1	1	1	297.8054115772248	6.184614181518555	124.0	-0.0050845392787546	0.0050845392787546	-0.2913226414411302	0.2913226414411302	-0.610144713450552	0.610144713450552	-34.95871697293562	34.95871697293562	0.0050845392787546	0.2913226414411302	34.95871697293562	51.10014339779703
2022-03-25	francesco	F12	f	1	12	inward	Control	bio-rand	right	1	1	1	298.20540142059326	6.584604024887085	132.0	0.0027203637733374	0.0027203637733374	0.1558653629525163	0.1558653629525163	0.326443652800488	0.326443652800488	18.70384355430196	18.70384355430196	-0.0027203637733374	-0.1558653629525163	-18.70384355430196	43.66857283582044
2022-03-25	francesco	F12	f	1	13	inward	Control	bio-rand	left	0	0	0	328.4387288093567	12.518006324768066		0.0035894505918057	0.0035894505918057	0.2056603696812022	0.2056603696812022	0.430734071016684	0.430734071016684	24.67924436174427	24.67924436174427	0.0035894505918057	0.2056603696812022	24.67924436174427
2022-03-25	francesco	F12	f	1	13	inward	Control	bio-rand	left	0	0	0	329.0720946788788	13.15137219429016		0.0081689852946181	0.0081689852946181	0.4680483802860504	0.4680483802860504	0.980278235354172	0.980278235354172	56.165805634326055	56.165805634326055	0.0081689852946181	0.4680483802860504	56.165805634326055
2022-03-25	francesco	F12	f	1	13	inward	Control	bio-rand	left	0	0	0	329.4887228012085	13.568000316619871		-0.0016022441010772	0.0016022441010772	-0.091801824741456	0.091801824741456	-0.192269292129264	0.192269292129264	-11.016218968974725	11.016218968974725	-0.0016022441010772	-0.091801824741456	-11.016218968974725
2022-03-25	francesco	F12	f	1	13	inward	Control	bio-rand	left	0	0	0	330.2387239933014	14.318001508712769		0.011968612618621	0.011968612618621	0.6857509896740036	0.6857509896740036	1.43623351423452	1.43623351423452	82.29011876088043	82.29011876088043	0.011968612618621	0.6857509896740036	82.29011876088043
2022-03-25	francesco	F12	f	1	13	inward	Control	bio-rand	left	0	0	0	330.6220600605011	14.701337575912476		-0.0018268704749887	0.0018268704749887	-0.1046719679339125	0.1046719679339125	-0.219224456998644	0.219224456998644	-12.560636152069504	12.560636152069504	-0.0018268704749887	-0.1046719679339125	-12.560636152069504
2022-03-25	francesco	F12	f	1	13	inward	Control	bio-rand	left	0	0	0	332.27206778526306	16.35134530067444		0.0053550955051125	0.0053550955051125	0.306824371332424	0.306824371332424	0.6426114606135	0.6426114606135	36.81892455989088	36.81892455989088	0.0053550955051125	0.306824371332424	36.81892455989088
2022-03-25	francesco	F12	f	1	13	inward	Control	bio-rand	left	0	0	0	333.2887272834778	17.36800479888916		0.008756653184936	0.008756653184936	0.5017192701566231	0.5017192701566231	1.05079838219232	1.05079838219232	60.20631241879477	60.20631241879477	0.008756653184936	0.5017192701566231	60.20631241879477
2022-03-25	francesco	F12	f	1	13	inward	Control	bio-rand	left	0	0	0	333.5970606803894	17.67633819580078		-0.0022503224153932	0.0022503224153932	-0.1289339769457156	0.1289339769457156	-0.270038689847184	0.270038689847184	-15.472077233485876	15.472077233485876	-0.0022503224153932	-0.1289339769457156	-15.472077233485876
2022-03-25	francesco	F12	f	1	13	inward	Control	bio-rand	left	0	0	0	334.0637230873108	18.143000602722168		0.0119372786914488	0.0119372786914488	0.6839556878914663	0.6839556878914663	1.432473442973856	1.432473442973856	82.07468254697596	82.07468254697596	0.0119372786914488	0.6839556878914663	82.07468254697596
2022-03-25	francesco	F12	f	1	13	inward	Control	bio-rand	left	0	0	0	334.52205991744995	18.601337432861328		-0.0040388789580204	0.0040388789580204	-0.2314107182587645	0.2314107182587645	-0.484665474962448	0.484665474962448	-27.769286191051744	27.769286191051744	-0.0040388789580204	-0.2314107182587645	-27.769286191051744
2022-03-25	francesco	F12	f	1	13	inward	Control	bio-rand	left	0	0	0	338.0220594406128	22.10133695602417		-0.0108025558992563	0.0108025558992563	-0.6189408609815357	0.6189408609815357	-1.296306707910756	1.296306707910756	-74.27290331778428	74.27290331778428	-0.0108025558992563	-0.6189408609815357	-74.27290331778428
2022-03-25	francesco	F12	f	1	13	inward	Control	bio-rand	left	0	0	0	338.6303985118866	22.709676027297974		0.0097983202900957	0.0097983202900957	0.5614023989398841	0.5614023989398841	1.175798434811484	1.175798434811484	67.36828787278608	67.36828787278608	0.0097983202900957	0.5614023989398841	67.36828787278608
2022-03-25	francesco	F12	f	1	13	inward	Control	bio-rand	left	0	0	0	339.2470655441284	23.326343059539795		0.0086997404735829	0.0086997404735829	0.4984584119954442	0.4984584119954442	1.043968856829948	1.043968856829948	59.815009439453306	59.815009439453306	0.0086997404735829	0.4984584119954442	59.815009439453306
2022-03-25	francesco	F12	f	1	13	inward	Control	bio-rand	left	0	0	0	339.7303903102875	23.809667825698853		-0.0064189817422421	0.0064189817422421	-0.3677805626020043	0.3677805626020043	-0.770277809069052	0.770277809069052	-44.13366751224052	44.13366751224052	-0.0064189817422421	-0.3677805626020043	-44.13366751224052
2022-03-25	francesco	F12	f	1	14	outward	Control	bio-rand	left	1	1	0	340.65539741516113	0.4344322681427002	9.0	-0.0011337013766688	0.0011337013766688	-0.0649563041112934	0.0649563041112934	-0.136044165200256	0.136044165200256	-7.794756493355216	7.794756493355216	-0.0011337013766688	-0.0649563041112934	-7.794756493355216	8.17431293255293
2022-03-25	francesco	F12	f	1	18	inward	Control	bio-rand	left	0	0	0	452.3137240409851	14.89125680923462		-0.0076924994949892	0.0076924994949892	-0.4407477549693983	0.4407477549693983	-0.923099939398704	0.923099939398704	-52.8897305963278	52.8897305963278	-0.0076924994949892	-0.4407477549693983	-52.8897305963278
2022-03-25	francesco	F12	f	1	18	inward	Control	bio-rand	left	0	0	0	452.78873085975647	15.36626362800598		-0.0016043264371458	0.0016043264371458	-0.0919211338097146	0.0919211338097146	-0.192519172457496	0.192519172457496	-11.030536057165762	11.030536057165762	-0.0016043264371458	-0.0919211338097146	-11.030536057165762
2022-03-25	francesco	F12	f	1	18	inward	Control	bio-rand	left	0	0	0	453.055403470993	15.632936239242554		-0.0063693464508252	0.0063693464508252	-0.3649366698889141	0.3649366698889141	-0.764321574099024	0.764321574099024	-43.79240038666969	43.79240038666969	-0.0063693464508252	-0.3649366698889141	-43.79240038666969
2022-03-25	francesco	F12	f	1	18	inward	Control	bio-rand	left	0	0	0	454.20538878440857	16.78292155265808		0.004764565752889	0.004764565752889	0.2729895088531112	0.2729895088531112	0.57174789034668	0.57174789034668	32.758741062373346	32.758741062373346	0.004764565752889	0.2729895088531112	32.758741062373346
2022-03-25	francesco	F12	f	1	18	inward	Control	bio-rand	left	0	0	0	454.50539541244507	17.08292818069458		0.0028700151997615	0.0028700151997615	0.1644397580847298	0.1644397580847298	0.34440182397138	0.34440182397138	19.73277097016758	19.73277097016758	0.0028700151997615	0.1644397580847298	19.73277097016758
2022-03-25	francesco	F12	f	1	18	inward	Control	bio-rand	left	0	0	0	454.8887243270874	17.466257095336914		0.0053241677694198	0.0053241677694198	0.3050523426073361	0.3050523426073361	0.638900132330376	0.638900132330376	36.60628111288034	36.60628111288034	0.0053241677694198	0.3050523426073361	36.60628111288034
2022-03-25	francesco	F12	f	1	18	inward	Control	bio-rand	left	0	0	0	455.4220600128174	17.999592781066895		-0.0284070435255138	0.0284070435255138	-1.6276037024563714	1.6276037024563714	-3.408845223061656	3.408845223061656	-195.31244429476456	195.31244429476456	-0.0284070435255138	-1.6276037024563714	-195.31244429476456
2022-03-25	francesco	F12	f	1	18	inward	Control	bio-rand	left	0	0	0	456.1053977012634	18.68293046951294		0.020437489421599	0.020437489421599	1.1709818877008886	1.1709818877008886	2.45249873059188	2.45249873059188	140.51782652410662	140.51782652410662	0.020437489421599	1.1709818877008886	140.51782652410662
2022-03-25	francesco	F12	f	1	18	inward	Control	bio-rand	left	0	0	0	456.7137269973755	19.291259765625		-0.0178810981534265	0.0178810981534265	-1.024511457250508	1.024511457250508	-2.14573177841118	2.14573177841118	-122.94137487006095	122.94137487006095	-0.0178810981534265	-1.024511457250508	-122.94137487006095
2022-03-25	francesco	F12	f	1	18	inward	Control	bio-rand	left	0	0	0	457.5553920269013	20.13292479515076		-0.0026707274874398	0.0026707274874398	-0.1530214132598791	0.1530214132598791	-0.3204872984927759	0.3204872984927759	-18.36256959118549	18.36256959118549	-0.0026707274874398	-0.1530214132598791	-18.36256959118549
2022-03-25	francesco	F12	f	1	18	inward	Control	bio-rand	left	0	0	0	458.4720551967621	21.0495879650116		-0.0104110589776689	0.0104110589776689	-0.5965097396822135	0.5965097396822135	-1.249327077320268	1.249327077320268	-71.58116876186563	71.58116876186563	-0.0104110589776689	-0.5965097396822135	-71.58116876186563
2022-03-25	francesco	F12	f	1	18	inward	Control	bio-rand	left	0	0	0	458.9637269973755	21.541259765625		0.0054678690317881	0.0054678690317881	0.3132858184517419	0.3132858184517419	0.656144283814572	0.656144283814572	37.59429821420903	37.59429821420903	0.0054678690317881	0.3132858184517419	37.59429821420903
2022-03-25	francesco	F12	f	1	18	inward	Control	bio-rand	left	0	0	0	459.3803956508637	21.95792841911316		-0.0014759950724867	0.0014759950724867	-0.0845682882355939	0.0845682882355939	-0.1771194086984039	0.1771194086984039	-10.14819458827127	10.14819458827127	-0.0014759950724867	-0.0845682882355939	-10.14819458827127
2022-03-25	francesco	F12	f	1	19	outward	Control	bio-rand	right	1	1	0	462.9303908348084	1.207698106765747	24.0	-0.0013802384033576	0.0013802384033576	-0.0790818352342658	0.0790818352342658	-0.165628608402912	0.165628608402912	-9.4898202281119	9.4898202281119	0.0013802384033576	0.0790818352342658	9.4898202281119	15.446719144724124
2022-03-25	francesco	F12	f	1	19	outward	Control	bio-rand	right	1	1	0	469.2220597267151	7.499366998672485	150.0	0.0040902184861844	0.0040902184861844	0.2343522565447547	0.2343522565447547	0.490826218342128	0.490826218342128	28.122270785370567	28.122270785370567	-0.0040902184861844	-0.2343522565447547	-28.122270785370567	83.13877610715146
2022-03-25	francesco	F12	f	1	19	outward	Control	bio-rand	right	1	1	0	470.65540289878845	8.93271017074585	179.0	0.0079444581087243	0.0079444581087243	0.4551839201483865	0.4551839201483865	0.953334973046916	0.953334973046916	54.62207041780638	54.62207041780638	-0.0079444581087243	-0.4551839201483865	-54.62207041780638	103.28609932717568
2022-03-25	francesco	F12	f	1	19	outward	Control	bio-rand	right	0	0	0	471.1053946018219	9.382701873779297		-0.0035481975813295	0.0035481975813295	-0.203296746288707	0.203296746288707	-0.42578370975954	0.42578370975954	-24.39560955464484	24.39560955464484	0.0035481975813295	0.203296746288707	24.39560955464484
2022-03-25	francesco	F12	f	1	19	outward	Control	bio-rand	right	0	0	0	471.43039536476135	9.70770263671875		0.0078833144675895	0.0078833144675895	0.4516806475673	0.4516806475673	0.94599773611074	0.94599773611074	54.201677708076	54.201677708076	-0.0078833144675895	-0.4516806475673	-54.201677708076
2022-03-25	francesco	F12	f	1	19	outward	Control	bio-rand	right	0	0	0	471.7970652580261	10.07437252998352		0.0021382816540284	0.0021382816540284	0.1225145141860802	0.1225145141860802	0.256593798483408	0.256593798483408	14.701741702329624	14.701741702329624	-0.0021382816540284	-0.1225145141860802	-14.701741702329624
2022-03-25	francesco	F12	f	1	19	outward	Control	bio-rand	right	0	0	0	472.2720656394959	10.549372911453249		-0.0016244462199017	0.0016244462199017	-0.0930739124463478	0.0930739124463478	-0.194933546388204	0.194933546388204	-11.168869493561742	11.168869493561742	0.0016244462199017	0.0930739124463478	11.168869493561742
2022-03-25	francesco	F12	f	1	19	outward	Control	bio-rand	right	0	0	0	473.322060585022	11.59936785697937		-0.0034390241331276	0.0034390241331276	-0.197041568471848	0.197041568471848	-0.412682895975312	0.412682895975312	-23.64498821662177	23.64498821662177	0.0034390241331276	0.197041568471848	23.64498821662177
2022-03-25	francesco	F12	f	1	19	outward	Control	bio-rand	right	0	0	0	473.6553936004639	11.932700872421265		0.0153453201876727	0.0153453201876727	0.8792220820305461	0.8792220820305461	1.841438422520724	1.841438422520724	105.50664984366551	105.50664984366551	-0.0153453201876727	-0.8792220820305461	-105.50664984366551
2022-03-25	francesco	F12	f	1	19	outward	Control	bio-rand	right	0	0	0	474.0720570087433	12.349364280700684		0.001727837563858	0.001727837563858	0.0989978000932292	0.0989978000932292	0.20734050766296	0.20734050766296	11.879736011187513	11.879736011187513	-0.001727837563858	-0.0989978000932292	-11.879736011187513
2022-03-25	francesco	F12	f	1	19	outward	Control	bio-rand	right	0	0	0	474.2553939819336	12.532701253890991		-0.0012006938189566	0.0012006938189566	-0.0687946883136581	0.0687946883136581	-0.144083258274792	0.144083258274792	-8.255362597638978	8.255362597638978	0.0012006938189566	0.0687946883136581	8.255362597638978
2022-03-25	francesco	F12	f	1	19	outward	Control	bio-rand	right	0	0	0	475.1304004192352	13.407707691192629		-0.0138966513289539	0.0138966513289539	-0.796219470513925	0.796219470513925	-1.667598159474468	1.667598159474468	-95.546336461671	95.546336461671	0.0138966513289539	0.796219470513925	95.546336461671
2022-03-25	francesco	F12	f	1	19	outward	Control	bio-rand	right	0	0	0	475.6970574855805	13.974364757537842		0.0037365663644341	0.0037365663644341	0.2140894825526157	0.2140894825526157	0.448387963732092	0.448387963732092	25.690737906313892	25.690737906313892	-0.0037365663644341	-0.2140894825526157	-25.690737906313892
2022-03-25	francesco	F12	f	1	19	outward	Control	bio-rand	right	0	0	0	476.063723564148	14.341030836105348		-0.0022669343155487	0.0022669343155487	-0.1298857687143185	0.1298857687143185	-0.272032117865844	0.272032117865844	-15.58629224571822	15.58629224571822	0.0022669343155487	0.1298857687143185	15.58629224571822
2022-03-25	francesco	F12	f	1	19	outward	Control	bio-rand	right	0	0	0	476.3220634460449	14.59937071800232		-0.0037145144251057	0.0037145144251057	-0.2128259994990199	0.2128259994990199	-0.445741731012684	0.445741731012684	-25.53911993988239	25.53911993988239	0.0037145144251057	0.2128259994990199	25.53911993988239
2022-03-25	francesco	F12	f	1	19	outward	Control	bio-rand	right	0	0	0	476.69705605506897	14.974363327026367		0.0012826257031366	0.0012826257031366	0.0734890394847268	0.0734890394847268	0.153915084376392	0.153915084376392	8.818684738167219	8.818684738167219	-0.0012826257031366	-0.0734890394847268	-8.818684738167219
2022-03-25	francesco	F12	f	1	19	outward	Control	bio-rand	right	0	0	0	477.7303948402405	16.007702112197876		-0.0025089071120161	0.0025089071120161	-0.1437497887088785	0.1437497887088785	-0.3010688534419319	0.3010688534419319	-17.24997464506543	17.24997464506543	0.0025089071120161	0.1437497887088785	17.24997464506543
2022-03-25	francesco	F12	f	2	0	inward	Control	silh-ellipse	right	1	1	1	6.119264364242554	6.119264364242554	123.0	0.0035084581130504	0.0035084581130504	0.2010198424762205	0.2010198424762205	0.421014973566048	0.421014973566048	24.12238109714647	24.12238109714647	-0.0035084581130504	-0.2010198424762205	-24.12238109714647	52.243086953296576
2022-03-25	francesco	F12	f	2	0	inward	Control	silh-ellipse	right	0	0	0	15.760930061340332	15.760930061340332		0.0087087290884463	0.0087087290884463	0.4989734216907857	0.4989734216907857	1.045047490613556	1.045047490613556	59.87681060289428	59.87681060289428	-0.0087087290884463	-0.4989734216907857	-59.87681060289428
2022-03-25	francesco	F12	f	2	0	inward	Control	silh-ellipse	right	0	0	0	17.769258737564087	17.769258737564087		0.0041320135002451	0.0041320135002451	0.2367469344551228	0.2367469344551228	0.495841620029412	0.495841620029412	28.409632134614736	28.409632134614736	-0.0041320135002451	-0.2367469344551228	-28.409632134614736
2022-03-25	francesco	F12	f	2	0	inward	Control	silh-ellipse	right	0	0	0	20.969266176223755	20.969266176223755		0.0052498898618915	0.0052498898618915	0.3007965319949016	0.3007965319949016	0.62998678342698	0.62998678342698	36.09558383938819	36.09558383938819	-0.0052498898618915	-0.3007965319949016	-36.09558383938819
2022-03-25	francesco	F12	f	2	1	outward	Control	silh-ellipse	right	1	1	1	28.82761287689209	4.543967723846436	91.0	0.0028077825853328	0.0028077825853328	0.1608740919299003	0.1608740919299003	0.336933910239936	0.336933910239936	19.30489103158804	19.30489103158804	-0.0028077825853328	-0.1608740919299003	-19.30489103158804	54.43394081107444
2022-03-25	francesco	F12	f	2	1	outward	Control	silh-ellipse	right	0	0	0	40.9026038646698	16.618958711624146		0.003469459100612	0.003469459100612	0.198785363658322	0.198785363658322	0.41633509207344	0.41633509207344	23.854243638998646	23.854243638998646	-0.003469459100612	-0.198785363658322	-23.854243638998646
2022-03-25	francesco	F12	f	2	1	outward	Control	silh-ellipse	right	0	0	0	41.419262170791626	17.13561701774597		-0.0073166964552464	0.0073166964552464	-0.4192158268639487	0.4192158268639487	-0.878003574629568	0.878003574629568	-50.30589922367385	50.30589922367385	0.0073166964552464	0.4192158268639487	50.30589922367385
2022-03-25	francesco	F12	f	2	1	outward	Control	silh-ellipse	right	0	0	0	43.094268560409546	18.81062340736389		0.0013519448240558	0.0013519448240558	0.0774607325529539	0.0774607325529539	0.162233378886696	0.162233378886696	9.29528790635448	9.29528790635448	-0.0013519448240558	-0.0774607325529539	-9.29528790635448
2022-03-25	francesco	F12	f	2	1	outward	Control	silh-ellipse	right	0	0	0	43.39425849914551	19.110613346099854		-0.0302126353830157	0.0302126353830157	-1.731056495414417	1.731056495414417	-3.625516245961884	3.625516245961884	-207.72677944973003	207.72677944973003	0.0302126353830157	1.731056495414417	207.72677944973003
2022-03-25	francesco	F12	f	2	1	outward	Control	silh-ellipse	right	0	0	0	43.66927146911621	19.38562631607056		0.0021355550282125	0.0021355550282125	0.1223582900345177	0.1223582900345177	0.2562666033855	0.2562666033855	14.682994804142124	14.682994804142124	-0.0021355550282125	-0.1223582900345177	-14.682994804142124
2022-03-25	francesco	F12	f	2	1	outward	Control	silh-ellipse	right	0	0	0	45.01926302909851	20.735617876052856		-0.0336370119769888	0.0336370119769888	-1.9272588217124595	1.9272588217124595	-4.036441437238656	4.036441437238656	-231.2710586054951	231.2710586054951	0.0336370119769888	1.9272588217124595	231.2710586054951
2022-03-25	francesco	F12	f	2	1	outward	Control	silh-ellipse	right	0	0	0	45.48592805862427	21.202282905578613		0.0070173514187167	0.0070173514187167	0.4020646196526075	0.4020646196526075	0.842082170246004	0.842082170246004	48.247754358312896	48.247754358312896	-0.0070173514187167	-0.4020646196526075	-48.247754358312896
2022-03-25	francesco	F12	f	2	1	outward	Control	silh-ellipse	right	0	0	0	46.8192617893219	22.535616636276245		0.0016440184905823	0.0016440184905823	0.0941953209518338	0.0941953209518338	0.1972822188698759	0.1972822188698759	11.303438514220064	11.303438514220064	-0.0016440184905823	-0.0941953209518338	-11.303438514220064
2022-03-25	francesco	F12	f	2	1	outward	Control	silh-ellipse	right	0	0	0	47.2609293460846	22.97728419303894		0.0049092660942545	0.0049092660942545	0.2812802277074566	0.2812802277074566	0.58911193131054	0.58911193131054	33.753627324894794	33.753627324894794	-0.0049092660942545	-0.2812802277074566	-33.753627324894794
2022-03-25	francesco	F12	f	2	1	outward	Control	silh-ellipse	right	0	0	0	47.49425745010376	23.210612297058105		-0.0010456106919982	0.0010456106919982	-0.0599090796652503	0.0599090796652503	-0.125473283039784	0.125473283039784	-7.189089559830037	7.189089559830037	0.0010456106919982	0.0599090796652503	7.189089559830037
2022-03-25	francesco	F12	f	2	1	outward	Control	silh-ellipse	right	0	0	0	48.069256067276	23.785610914230347		0.0019656762984963	0.0019656762984963	0.1126249557927358	0.1126249557927358	0.235881155819556	0.235881155819556	13.514994695128296	13.514994695128296	-0.0019656762984963	-0.1126249557927358	-13.514994695128296
2022-03-25	francesco	F12	f	2	2	outward	Control	silh-ellipse	right	1	1	0	50.260942459106445	1.6770234107971191	34.0	-0.0091674951415589	0.0091674951415589	-0.5252587803180121	0.5252587803180121	-1.100099416987068	1.100099416987068	-63.03105363816145	63.03105363816145	0.0091674951415589	0.5252587803180121	63.03105363816145	21.622759837325624
2022-03-25	francesco	F12	f	2	2	outward	Control	silh-ellipse	right	1	1	0	50.569262742996216	1.9853436946868896	40.0	0.0010607056906877	0.0010607056906877	0.0607739593819141	0.0607739593819141	0.127284682882524	0.127284682882524	7.292875125829699	7.292875125829699	-0.0010607056906877	-0.0607739593819141	-7.292875125829699	26.53022930549053
2022-03-25	francesco	F12	f	2	2	outward	Control	silh-ellipse	right	0	0	0	72.40259051322937	23.818671464920044		0.0058246644740402	0.0058246644740402	0.3337286914422909	0.3337286914422909	0.6989597368848239	0.6989597368848239	40.04744297307491	40.04744297307491	-0.0058246644740402	-0.3337286914422909	-40.04744297307491
2022-03-25	francesco	F12	f	2	3	inward	Control	silh-ellipse	left	1	1	0	73.05259251594543	0.1684024333953857	3.0	-0.0041502119694102	0.0041502119694102	-0.2377896299318819	0.2377896299318819	-0.4980254363292239	0.4980254363292239	-28.534755591825835	28.534755591825835	-0.0041502119694102	-0.2377896299318819	-28.534755591825835	106.99108185789784
2022-03-25	francesco	F12	f	2	3	inward	Control	silh-ellipse	left	1	1	0	73.82761979103088	0.943429708480835	19.0	0.001400598352947	0.001400598352947	0.0802483744168375	0.0802483744168375	0.16807180235364	0.16807180235364	9.629804930020509	9.629804930020509	0.001400598352947	0.0802483744168375	9.629804930020509	99.68296630505372
2022-03-25	francesco	F12	f	2	3	inward	Control	silh-ellipse	left	1	1	1	79.02763891220093	6.143448829650879	123.0	-0.0015583024588963	0.0015583024588963	-0.0892841540996164	0.0892841540996164	-0.186996295067556	0.186996295067556	-10.714098491953973	10.714098491953973	-0.0015583024588963	-0.0892841540996164	-10.714098491953973	52.243086953296576
2022-03-25	francesco	F12	f	2	3	inward	Control	silh-ellipse	left	1	1	0	80.99426794052124	8.110077857971191	162.0	-0.0137263263608725	0.0137263263608725	-0.7864605686971604	0.7864605686971604	-1.6471591633047	1.6471591633047	-94.37526824365924	94.37526824365924	-0.0137263263608725	-0.7864605686971604	-94.37526824365924	19.0674328633595
2022-03-25	francesco	F12	f	2	3	inward	Control	silh-ellipse	left	1	1	0	81.6109414100647	8.726751327514648	175.0	0.0046335460586076	0.0046335460586076	0.2654826333376927	0.2654826333376927	0.556025527032912	0.556025527032912	31.85791600052312	31.85791600052312	0.0046335460586076	0.2654826333376927	31.85791600052312	11.33804316185841
2022-03-25	francesco	F12	f	2	3	inward	Control	silh-ellipse	left	0	0	0	82.18593096733093	9.301740884780884		0.0037287773401869	0.0037287773401869	0.2136432043367261	0.2136432043367261	0.4474532808224279	0.4474532808224279	25.637184520407143	25.637184520407143	0.0037287773401869	0.2136432043367261	25.637184520407143
2022-03-25	francesco	F12	f	2	3	inward	Control	silh-ellipse	left	0	0	0	82.35259079933167	9.468400716781616		0.0040631399346915	0.0040631399346915	0.2328007698288839	0.2328007698288839	0.48757679216298	0.48757679216298	27.936092379466068	27.936092379466068	0.0040631399346915	0.2328007698288839	27.936092379466068
2022-03-25	francesco	F12	f	2	3	inward	Control	silh-ellipse	left	0	0	0	83.26092529296875	10.3767352104187		0.0067651113248814	0.0067651113248814	0.3876123268518609	0.3876123268518609	0.811813358985768	0.811813358985768	46.51347922222331	46.51347922222331	0.0067651113248814	0.3876123268518609	46.51347922222331
2022-03-25	francesco	F12	f	2	3	inward	Control	silh-ellipse	left	0	0	0	83.88592910766602	11.001739025115969		0.0049208954183566	0.0049208954183566	0.2819465388970967	0.2819465388970967	0.590507450202792	0.590507450202792	33.83358466765161	33.83358466765161	0.0049208954183566	0.2819465388970967	33.83358466765161
2022-03-25	francesco	F12	f	2	3	inward	Control	silh-ellipse	left	0	0	0	84.10259103775024	11.218400955200195		-0.0023474784965645	0.0023474784965645	-0.1345006103508615	0.1345006103508615	-0.28169741958774	0.28169741958774	-16.14007324210339	16.14007324210339	-0.0023474784965645	-0.1345006103508615	-16.14007324210339
2022-03-25	francesco	F12	f	2	3	inward	Control	silh-ellipse	left	0	0	0	84.79425859451294	11.91006851196289		0.0189950605191699	0.0189950605191699	1.0883367993440136	1.0883367993440136	2.279407262300388	2.279407262300388	130.60041592128164	130.60041592128164	0.0189950605191699	1.0883367993440136	130.60041592128164
2022-03-25	francesco	F12	f	2	3	inward	Control	silh-ellipse	left	0	0	0	85.16926264762878	12.285072565078735		-0.0071352212932854	0.0071352212932854	-0.4088180659971304	0.4088180659971304	-0.8562265551942481	0.8562265551942481	-49.058167919655645	49.058167919655645	-0.0071352212932854	-0.4088180659971304	-49.058167919655645
2022-03-25	francesco	F12	f	2	3	inward	Control	silh-ellipse	left	0	0	0	86.0192666053772	13.135076522827148		-0.0066121156873714	0.0066121156873714	-0.3788463225386245	0.3788463225386245	-0.793453882484568	0.793453882484568	-45.46155870463494	45.46155870463494	-0.0066121156873714	-0.3788463225386245	-45.46155870463494
2022-03-25	francesco	F12	f	2	3	inward	Control	silh-ellipse	left	0	0	0	86.3275933265686	13.443403244018556		0.0028001169462142	0.0028001169462142	0.1604348831611342	0.1604348831611342	0.3360140335457039	0.3360140335457039	19.252185979336105	19.252185979336105	0.0028001169462142	0.1604348831611342	19.252185979336105
2022-03-25	francesco	F12	f	2	3	inward	Control	silh-ellipse	left	0	0	0	88.28592586517334	15.401735782623293		-0.0010102650766528	0.0010102650766528	-0.057883925081666	0.057883925081666	-0.121231809198336	0.121231809198336	-6.946071009799924	6.946071009799924	-0.0010102650766528	-0.057883925081666	-6.946071009799924
2022-03-25	francesco	F12	f	2	3	inward	Control	silh-ellipse	left	0	0	0	88.6359281539917	15.75173807144165		-0.0055848854549116	0.0055848854549116	-0.3199903656304355	0.3199903656304355	-0.670186254589392	0.670186254589392	-38.39884387565226	38.39884387565226	-0.0055848854549116	-0.3199903656304355	-38.39884387565226
2022-03-25	francesco	F12	f	2	3	inward	Control	silh-ellipse	left	0	0	0	90.27759051322936	17.39340043067932		-0.0051606468097846	0.0051606468097846	-0.2956832817583101	0.2956832817583101	-0.619277617174152	0.619277617174152	-35.48199381099722	35.48199381099722	-0.0051606468097846	-0.2956832817583101	-35.48199381099722
2022-03-25	francesco	F12	f	2	3	inward	Control	silh-ellipse	left	0	0	0	90.4109239578247	17.526733875274658		-0.001207506101152	0.001207506101152	-0.0691850033323066	0.0691850033323066	-0.14490073213824	0.14490073213824	-8.302200399876801	8.302200399876801	-0.001207506101152	-0.0691850033323066	-8.302200399876801
2022-03-25	francesco	F12	f	2	3	inward	Control	silh-ellipse	left	0	0	0	91.02759146690369	18.14340138435364		-0.0013181406220329	0.0013181406220329	-0.0755238944472342	0.0755238944472342	-0.158176874643948	0.158176874643948	-9.062867333668104	9.062867333668104	-0.0013181406220329	-0.0755238944472342	-9.062867333668104
2022-03-25	francesco	F12	f	2	3	inward	Control	silh-ellipse	left	0	0	0	91.41092371940611	18.52673363685608		-0.0015698345628266	0.0015698345628266	-0.0899448949837288	0.0899448949837288	-0.188380147539192	0.188380147539192	-10.79338739804746	10.79338739804746	-0.0015698345628266	-0.0899448949837288	-10.79338739804746
2022-03-25	francesco	F12	f	2	3	inward	Control	silh-ellipse	left	0	0	0	93.11926198005676	20.235071897506717		-0.0036155801371181	0.0036155801371181	-0.2071574823481986	0.2071574823481986	-0.433869616454172	0.433869616454172	-24.858897881783832	24.858897881783832	-0.0036155801371181	-0.2071574823481986	-24.858897881783832
2022-03-25	francesco	F12	f	2	3	inward	Control	silh-ellipse	left	0	0	0	94.29425597190856	21.41006588935852		-0.0275585774469544	0.0275585774469544	-1.5789901770949026	1.5789901770949026	-3.307029293634528	3.307029293634528	-189.47882125138835	189.47882125138835	-0.0275585774469544	-1.5789901770949026	-189.47882125138835
2022-03-25	francesco	F12	f	2	3	inward	Control	silh-ellipse	left	0	0	0	94.70259833335876	21.81840825080872		-0.0052332006946659	0.0052332006946659	-0.2998403131492866	0.2998403131492866	-0.627984083359908	0.627984083359908	-35.9808375779144	35.9808375779144	-0.0052332006946659	-0.2998403131492866	-35.9808375779144
2022-03-25	francesco	F12	f	2	3	inward	Control	silh-ellipse	left	0	0	0	94.8609254360199	21.97673535346985		-0.0084971934966369	0.0084971934966369	-0.4868533250633048	0.4868533250633048	-1.019663219596428	1.019663219596428	-58.42239900759658	58.42239900759658	-0.0084971934966369	-0.4868533250633048	-58.42239900759658
2022-03-25	francesco	F12	f	2	3	inward	Control	silh-ellipse	left	0	0	0	95.1692600250244	22.285069942474365		0.0065229898859302	0.0065229898859302	0.3737397902703227	0.3737397902703227	0.782758786311624	0.782758786311624	44.84877483243873	44.84877483243873	0.0065229898859302	0.3737397902703227	44.84877483243873
2022-03-25	francesco	F12	f	2	3	inward	Control	silh-ellipse	left	0	0	0	95.5692617893219	22.68507170677185		-0.0011504373293324	0.0011504373293324	-0.0659152035650484	0.0659152035650484	-0.138052479519888	0.138052479519888	-7.909824427805815	7.909824427805815	-0.0011504373293324	-0.0659152035650484	-7.909824427805815
2022-03-25	francesco	F12	f	2	3	inward	Control	silh-ellipse	left	0	0	0	95.98592877388	23.10173869132996		0.0012960059285519	0.0012960059285519	0.0742556699299571	0.0742556699299571	0.1555207114262279	0.1555207114262279	8.91068039159486	8.91068039159486	0.0012960059285519	0.0742556699299571	8.91068039159486
2022-03-25	francesco	F12	f	2	4	inward	Control	silh-ellipse	right	1	1	0	99.44428539276124	2.259814500808716	45.0	0.0096911314420097	0.0096911314420097	0.5552609303336873	0.5552609303336873	1.162935773041164	1.162935773041164	66.63131164004247	66.63131164004247	-0.0096911314420097	-0.5552609303336873	-66.63131164004247	80.15112239039001
2022-03-25	francesco	F12	f	2	4	inward	Control	silh-ellipse	right	1	1	0	99.74426174163818	2.559790849685669	52.0	-0.0044342089657105	0.0044342089657105	-0.2540614592142816	0.2540614592142816	-0.5321050758852599	0.5321050758852599	-30.487375105713788	30.487375105713788	0.0044342089657105	0.2540614592142816	30.487375105713788	73.44473169545871
2022-03-25	francesco	F12	f	2	5	outward	Control	silh-ellipse	left	0	0	0	133.21092700958252	11.7260479927063		-0.0079599505052985	0.0079599505052985	-0.456071569086631	0.456071569086631	-0.95519406063582	0.95519406063582	-54.72858829039573	54.72858829039573	-0.0079599505052985	-0.456071569086631	-54.72858829039573
2022-03-25	francesco	F12	f	2	5	outward	Control	silh-ellipse	left	0	0	0	133.45259547233582	11.967716455459597		0.0016165291871838	0.0016165291871838	0.0926202998853451	0.0926202998853451	0.1939835024620559	0.1939835024620559	11.114435986241425	11.114435986241425	0.0016165291871838	0.0926202998853451	11.114435986241425
2022-03-25	francesco	F12	f	2	5	outward	Control	silh-ellipse	left	0	0	0	134.0609278678894	12.576048851013184		0.0011127197457689	0.0011127197457689	0.0637541452134279	0.0637541452134279	0.133526369492268	0.133526369492268	7.650497425611349	7.650497425611349	0.0011127197457689	0.0637541452134279	7.650497425611349
2022-03-25	francesco	F12	f	2	5	outward	Control	silh-ellipse	left	0	0	0	134.3442578315735	12.859378814697266		-0.0356540226262917	0.0356540226262917	-2.0428250191504578	2.0428250191504578	-4.278482715155004	4.278482715155004	-245.13900229805492	245.13900229805492	-0.0356540226262917	-2.0428250191504578	-245.13900229805492
2022-03-25	francesco	F12	f	2	5	outward	Control	silh-ellipse	left	0	0	0	134.61926078796387	13.134381771087646		0.0041455010686096	0.0041455010686096	0.2375197151983027	0.2375197151983027	0.497460128233152	0.497460128233152	28.50236582379633	28.50236582379633	0.0041455010686096	0.2375197151983027	28.50236582379633
2022-03-25	francesco	F12	f	2	5	outward	Control	silh-ellipse	left	0	0	0	135.40259075164795	13.917711734771729		-0.0133423190376859	0.0133423190376859	-0.764458569776452	0.764458569776452	-1.601078284522308	1.601078284522308	-91.73502837317425	91.73502837317425	-0.0133423190376859	-0.764458569776452	-91.73502837317425
2022-03-25	francesco	F12	f	2	5	outward	Control	silh-ellipse	left	0	0	0	135.73592805862427	14.251049041748049		0.0021631131297929	0.0021631131297929	0.1239372529464674	0.1239372529464674	0.259573575575148	0.259573575575148	14.87247035357609	14.87247035357609	0.0021631131297929	0.1239372529464674	14.87247035357609
2022-03-25	francesco	F12	f	2	5	outward	Control	silh-ellipse	left	0	0	0	136.04426646232605	14.559387445449827		-0.0240362345177901	0.0240362345177901	-1.37717479325604	1.37717479325604	-2.884348142134812	2.884348142134812	-165.26097519072482	165.26097519072482	-0.0240362345177901	-1.37717479325604	-165.26097519072482
2022-03-25	francesco	F12	f	2	5	outward	Control	silh-ellipse	left	0	0	0	136.83592557907104	15.351046562194824		-0.0141884328576494	0.0141884328576494	-0.8129373206480526	0.8129373206480526	-1.702611942917928	1.702611942917928	-97.55247847776631	97.55247847776631	-0.0141884328576494	-0.8129373206480526	-97.55247847776631
2022-03-25	francesco	F12	f	2	5	outward	Control	silh-ellipse	left	0	0	0	138.58592581748962	17.101046800613403		-0.0022464518689794	0.0022464518689794	-0.1287122109717954	0.1287122109717954	-0.269574224277528	0.269574224277528	-15.44546531661545	15.44546531661545	-0.0022464518689794	-0.1287122109717954	-15.44546531661545
2022-03-25	francesco	F12	f	2	5	outward	Control	silh-ellipse	left	0	0	0	139.74425840377808	18.259379386901852		-0.0071884223049149	0.0071884223049149	-0.4118662594293271	0.4118662594293271	-0.862610676589788	0.862610676589788	-49.42395113151926	49.42395113151926	-0.0071884223049149	-0.4118662594293271	-49.42395113151926
2022-03-25	francesco	F12	f	2	5	outward	Control	silh-ellipse	left	0	0	0	140.23593044281006	18.75105142593384		-0.0058220016952397	0.0058220016952397	-0.3335761254552454	0.3335761254552454	-0.698640203428764	0.698640203428764	-40.02913505462945	40.02913505462945	-0.0058220016952397	-0.3335761254552454	-40.02913505462945
2022-03-25	francesco	F12	f	2	5	outward	Control	silh-ellipse	left	0	0	0	140.98593258857727	19.50105357170105		-0.0080757180374528	0.0080757180374528	-0.4627045600837175	0.4627045600837175	-0.969086164494336	0.969086164494336	-55.5245472100461	55.5245472100461	-0.0080757180374528	-0.4627045600837175	-55.5245472100461
2022-03-25	francesco	F12	f	2	5	outward	Control	silh-ellipse	left	0	0	0	141.5859293937683	20.10105037689209		-0.0122565095645189	0.0122565095645189	-0.7022462696086594	0.7022462696086594	-1.470781147742268	1.470781147742268	-84.26955235303913	84.26955235303913	-0.0122565095645189	-0.7022462696086594	-84.26955235303913
2022-03-25	francesco	F12	f	2	5	outward	Control	silh-ellipse	left	0	0	0	142.56926250457764	21.084383487701416		-0.0205090555201887	0.0205090555201887	-1.1750823231062957	1.1750823231062957	-2.461086662422644	2.461086662422644	-141.00987877275548	141.00987877275548	-0.0205090555201887	-1.1750823231062957	-141.00987877275548
2022-03-25	francesco	F12	f	2	5	outward	Control	silh-ellipse	left	0	0	0	143.3192639350891	21.83438491821289		-0.0216046717213383	0.0216046717213383	-1.237856507398324	1.237856507398324	-2.592560606560596	2.592560606560596	-148.5427808877989	148.5427808877989	-0.0216046717213383	-1.237856507398324	-148.5427808877989
2022-03-25	francesco	F12	f	2	5	outward	Control	silh-ellipse	left	0	0	0	143.71926283836365	22.234383821487427		0.0020247496818386	0.0020247496818386	0.116009611339808	0.116009611339808	0.242969961820632	0.242969961820632	13.921153360776962	13.921153360776962	0.0020247496818386	0.116009611339808	13.921153360776962
2022-03-25	francesco	F12	f	2	5	outward	Control	silh-ellipse	left	0	0	0	144.1525917053223	22.667712688446045		-0.0203470238160496	0.0203470238160496	-1.1657985903118129	1.1657985903118129	-2.4416428579259524	2.4416428579259524	-139.89583083741755	139.89583083741755	-0.0203470238160496	-1.1657985903118129	-139.89583083741755
2022-03-25	francesco	F12	f	2	5	outward	Control	silh-ellipse	left	0	0	0	144.8359317779541	23.35105276107788		-0.0340040427987547	0.0340040427987547	-1.948288138750864	1.948288138750864	-4.080485135850564	4.080485135850564	-233.7945766501037	233.7945766501037	-0.0340040427987547	-1.948288138750864	-233.7945766501037
2022-03-25	francesco	F12	f	2	5	outward	Control	silh-ellipse	left	0	0	0	145.4609363079071	23.976057291030884		-0.0054157932877448	0.0054157932877448	-0.3103020981030572	0.3103020981030572	-0.6498951945293759	0.6498951945293759	-37.23625177236687	37.23625177236687	-0.0054157932877448	-0.3103020981030572	-37.23625177236687
2022-03-25	francesco	F12	f	2	5	outward	Control	silh-ellipse	left	0	0	0	145.76926374435425	24.284384727478027		0.0010346408058389	0.0010346408058389	0.0592805514865834	0.0592805514865834	0.124156896700668	0.124156896700668	7.113666178390012	7.113666178390012	0.0010346408058389	0.0592805514865834	7.113666178390012
2022-03-25	francesco	F12	f	2	6	outward	Control	silh-ellipse	left	1	1	0	146.6775906085968	0.8926739692687988	18.0	-0.001341946778135	0.001341946778135	-0.0768878867183141	0.0768878867183141	-0.1610336133761999	0.1610336133761999	-9.2265464061977	9.2265464061977	-0.001341946778135	-0.0768878867183141	-9.2265464061977	11.647965664943902
2022-03-25	francesco	F12	f	2	8	outward	Control	silh-ellipse	right	0	0	0	209.3692622184753	14.983447551727297		-0.0032887645735144	0.0032887645735144	-0.1884323298745172	0.1884323298745172	-0.394651748821728	0.394651748821728	-22.611879584942077	22.611879584942077	0.0032887645735144	0.1884323298745172	22.611879584942077
2022-03-25	francesco	F12	f	2	8	outward	Control	silh-ellipse	right	0	0	0	209.6026110649109	15.216796398162842		-0.0021224592999668	0.0021224592999668	-0.1216079600763888	0.1216079600763888	-0.2546951159960159	0.2546951159960159	-14.592955209166655	14.592955209166655	0.0021224592999668	0.1216079600763888	14.592955209166655
2022-03-25	francesco	F12	f	2	8	outward	Control	silh-ellipse	right	0	0	0	209.9275996685028	15.54178500175476		0.0169008646387381	0.0169008646387381	0.968348213921588	0.968348213921588	2.028103756648572	2.028103756648572	116.20178567059054	116.20178567059054	-0.0169008646387381	-0.968348213921588	-116.20178567059054
2022-03-25	francesco	F12	f	2	8	outward	Control	silh-ellipse	right	0	0	0	210.21926164627075	15.833446979522703		-0.0057697198494169	0.0057697198494169	-0.3305805963444452	0.3305805963444452	-0.692366381930028	0.692366381930028	-39.66967156133343	39.66967156133343	0.0057697198494169	0.3305805963444452	39.66967156133343
2022-03-25	francesco	F12	f	2	8	outward	Control	silh-ellipse	right	0	0	0	210.8525893688202	16.466774702072144		0.0095165767255202	0.0095165767255202	0.5452596817847364	0.5452596817847364	1.141989207062424	1.141989207062424	65.43116181416836	65.43116181416836	-0.0095165767255202	-0.5452596817847364	-65.43116181416836
2022-03-25	francesco	F12	f	2	8	outward	Control	silh-ellipse	right	0	0	0	211.16092944145203	16.77511477470398		-0.0049990371941827	0.0049990371941827	-0.2864237328555897	0.2864237328555897	-0.599884463301924	0.599884463301924	-34.370847942670764	34.370847942670764	0.0049990371941827	0.2864237328555897	34.370847942670764
2022-03-25	francesco	F12	f	2	8	outward	Control	silh-ellipse	right	0	0	0	211.4525911808014	17.066776514053345		0.0047351096203203	0.0047351096203203	0.2713017967761468	0.2713017967761468	0.568213154438436	0.568213154438436	32.556215613137624	32.556215613137624	-0.0047351096203203	-0.2713017967761468	-32.556215613137624
2022-03-25	francesco	F12	f	2	8	outward	Control	silh-ellipse	right	0	0	0	212.0109286308289	17.62511396408081		0.0264575589721696	0.0264575589721696	1.5159064653238024	1.5159064653238024	3.174907076660352	3.174907076660352	181.9087758388563	181.9087758388563	-0.0264575589721696	-1.5159064653238024	-181.9087758388563
2022-03-25	francesco	F12	f	2	8	outward	Control	silh-ellipse	right	0	0	0	212.41092801094052	18.025113344192505		0.0057384858526067	0.0057384858526067	0.3287910201498957	0.3287910201498957	0.6886183023128041	0.6886183023128041	39.45492241798749	39.45492241798749	-0.0057384858526067	-0.3287910201498957	-39.45492241798749
2022-03-25	francesco	F12	f	2	8	outward	Control	silh-ellipse	right	0	0	0	212.85258889198303	18.466774225234985		0.0134138706280521	0.0134138706280521	0.7685581739218842	0.7685581739218842	1.609664475366252	1.609664475366252	92.22698087062612	92.22698087062612	-0.0134138706280521	-0.7685581739218842	-92.22698087062612
2022-03-25	francesco	F12	f	2	8	outward	Control	silh-ellipse	right	0	0	0	213.71092987060547	19.325115203857425		0.0216003811335568	0.0216003811335568	1.2376106748268136	1.2376106748268136	2.592045736026816	2.592045736026816	148.51328097921763	148.51328097921763	-0.0216003811335568	-1.2376106748268136	-148.51328097921763
2022-03-25	francesco	F12	f	2	8	outward	Control	silh-ellipse	right	0	0	0	214.14426612854004	19.758451461791992		0.0010370324626047	0.0010370324626047	0.0594175833253076	0.0594175833253076	0.124443895512564	0.124443895512564	7.130109999036922	7.130109999036922	-0.0010370324626047	-0.0594175833253076	-7.130109999036922
2022-03-25	francesco	F12	f	2	8	outward	Control	silh-ellipse	right	0	0	0	214.45261216163635	20.066797494888306		-0.0023502346984408	0.0023502346984408	-0.1346585290858596	0.1346585290858596	-0.282028163812896	0.282028163812896	-16.159023490303152	16.159023490303152	0.0023502346984408	0.1346585290858596	16.159023490303152
2022-03-25	francesco	F12	f	2	8	outward	Control	silh-ellipse	right	0	0	0	215.20259594917297	20.816781282424927		0.0095171662981235	0.0095171662981235	0.545293461806622	0.545293461806622	1.14205995577482	1.14205995577482	65.43521541679463	65.43521541679463	-0.0095171662981235	-0.545293461806622	-65.43521541679463
2022-03-25	francesco	F12	f	2	8	outward	Control	silh-ellipse	right	0	0	0	215.67760181427	21.291787147521973		0.024928255352603	0.024928255352603	1.4282838223285557	1.4282838223285557	2.99139064231236	2.99139064231236	171.39405867942668	171.39405867942668	-0.024928255352603	-1.4282838223285557	-171.39405867942668
2022-03-25	francesco	F12	f	2	8	outward	Control	silh-ellipse	right	0	0	0	216.5359342098236	22.15011954307556		0.0152735545301888	0.0152735545301888	0.8751102127427371	0.8751102127427371	1.832826543622656	1.832826543622656	105.01322552912846	105.01322552912846	-0.0152735545301888	-0.8751102127427371	-105.01322552912846
2022-03-25	francesco	F12	f	2	8	outward	Control	silh-ellipse	right	0	0	0	216.81092524528503	22.425110578536987		-0.0049693400175816	0.0049693400175816	-0.284722209972892	0.284722209972892	-0.596320802109792	0.596320802109792	-34.16666519674704	34.16666519674704	0.0049693400175816	0.284722209972892	34.16666519674704
2022-03-25	francesco	F12	f	2	8	outward	Control	silh-ellipse	right	0	0	0	217.06092619895932	22.675111532211304		0.0019329849133483	0.0019329849133483	0.1107518773973187	0.1107518773973187	0.231958189601796	0.231958189601796	13.290225287678249	13.290225287678249	-0.0019329849133483	-0.1107518773973187	-13.290225287678249
2022-03-25	francesco	F12	f	2	8	outward	Control	silh-ellipse	right	0	0	0	217.5526065826416	23.166791915893555		0.0178348923040651	0.0178348923040651	1.0218640570932829	1.0218640570932829	2.140187076487812	2.140187076487812	122.62368685119397	122.62368685119397	-0.0178348923040651	-1.0218640570932829	-122.62368685119397
2022-03-25	francesco	F12	f	2	8	outward	Control	silh-ellipse	right	0	0	0	217.9609401226044	23.575125455856323		0.0036892883515979	0.0036892883515979	0.2113806519533362	0.2113806519533362	0.4427146021917479	0.4427146021917479	25.365678234400345	25.365678234400345	-0.0036892883515979	-0.2113806519533362	-25.365678234400345
2022-03-25	francesco	F12	f	2	8	outward	Control	silh-ellipse	right	0	0	0	218.40261244773865	24.0167977809906		0.0293563480751284	0.0293563480751284	1.6819948466218555	1.6819948466218555	3.5227617690154083	3.5227617690154083	201.8393815946227	201.8393815946227	-0.0293563480751284	-1.6819948466218555	-201.8393815946227
2022-03-25	francesco	F12	f	2	9	inward	Control	silh-ellipse	right	1	1	0	219.1359376907349	0.4667778015136719	9.0	0.0193733771503369	0.0193733771503369	1.11001274562949	1.11001274562949	2.324805258040428	2.324805258040428	133.20152947553882	133.20152947553882	-0.0193733771503369	-1.11001274562949	-133.20152947553882	104.4729623227152
2022-03-25	francesco	F12	f	2	9	inward	Control	silh-ellipse	right	1	1	0	219.66927409172055	1.0001142024993896	20.0	0.0243760214333317	0.0243760214333317	1.3966431494503422	1.3966431494503422	2.925122571999804	2.925122571999804	167.59717793404107	167.59717793404107	-0.0243760214333317	-1.3966431494503422	-167.59717793404107	98.90400877110037
2022-03-25	francesco	F12	f	2	9	inward	Control	silh-ellipse	right	1	1	0	219.97759532928467	1.3084354400634766	26.0	-0.0020803558476233	0.0020803558476233	-0.119195609954176	0.119195609954176	-0.249642701714796	0.249642701714796	-14.30347319450113	14.30347319450113	0.0020803558476233	0.119195609954176	14.30347319450113	95.8139053314314
2022-03-25	francesco	F12	f	2	9	inward	Control	silh-ellipse	right	1	1	0	220.17759203910828	1.508432149887085	30.0	0.0014422376436809	0.0014422376436809	0.0826341300378082	0.0826341300378082	0.173068517241708	0.173068517241708	9.91609560453699	9.91609560453699	-0.0014422376436809	-0.0826341300378082	-9.91609560453699	92.68700404228908
2022-03-25	francesco	F12	f	2	17	inward	Control	silh-ellipse	left	0	0	0	430.96093559265137	17.889299154281616		-0.015071946440298	0.015071946440298	-0.8635589200763002	0.8635589200763002	-1.80863357283576	1.80863357283576	-103.62707040915602	103.62707040915602	-0.015071946440298	-0.8635589200763002	-103.62707040915602
2022-03-25	francesco	F12	f	2	17	inward	Control	silh-ellipse	left	0	0	0	431.2275946140289	18.15595817565918		0.0038334516682178	0.0038334516682178	0.2196406015562646	0.2196406015562646	0.460014200186136	0.460014200186136	26.35687218675176	26.35687218675176	0.0038334516682178	0.2196406015562646	26.35687218675176
2022-03-25	francesco	F12	f	2	17	inward	Control	silh-ellipse	left	0	0	0	431.51926159858704	18.447625160217285		-0.0112467404646341	0.0112467404646341	-0.6443907619025364	0.6443907619025364	-1.349608855756092	1.349608855756092	-77.32689142830436	77.32689142830436	-0.0112467404646341	-0.6443907619025364	-77.32689142830436
2022-03-25	francesco	F12	f	2	17	inward	Control	silh-ellipse	left	0	0	0	431.9026067256928	18.830970287323		0.0047454138708188	0.0047454138708188	0.2718921868407565	0.2718921868407565	0.5694496644982561	0.5694496644982561	32.62706242089078	32.62706242089078	0.0047454138708188	0.2718921868407565	32.62706242089078
2022-03-25	francesco	F12	f	2	17	inward	Control	silh-ellipse	left	0	0	0	432.28592801094055	19.2142915725708		-0.0075694636931094	0.0075694636931094	-0.433698322792678	0.433698322792678	-0.908335643173128	0.908335643173128	-52.04379873512136	52.04379873512136	-0.0075694636931094	-0.433698322792678	-52.04379873512136
2022-03-25	francesco	F12	f	2	17	inward	Control	silh-ellipse	left	0	0	0	432.7026567459106	19.631020307540894		-0.0109327842172407	0.0109327842172407	-0.6264023939751294	0.6264023939751294	-1.311934106068884	1.311934106068884	-75.16828727701554	75.16828727701554	-0.0109327842172407	-0.6264023939751294	-75.16828727701554
2022-03-25	francesco	F12	f	2	17	inward	Control	silh-ellipse	left	0	0	0	433.3359363079071	20.264299869537357		-0.0085805288427629	0.0085805288427629	-0.4916280886805865	0.4916280886805865	-1.029663461131548	1.029663461131548	-58.995370641670384	58.995370641670384	-0.0085805288427629	-0.4916280886805865	-58.995370641670384
2022-03-25	francesco	F12	f	2	17	inward	Control	silh-ellipse	left	0	0	0	433.7359299659729	20.66429352760315		-0.0139289613431835	0.0139289613431835	-0.7980706979652888	0.7980706979652888	-1.67147536118202	1.67147536118202	-95.76848375583468	95.76848375583468	-0.0139289613431835	-0.7980706979652888	-95.76848375583468
2022-03-25	francesco	F12	f	2	17	inward	Control	silh-ellipse	left	0	0	0	434.00260496139526	20.930968523025516		0.0048518060476373	0.0048518060476373	0.2779880095456661	0.2779880095456661	0.582216725716476	0.582216725716476	33.35856114547993	33.35856114547993	0.0048518060476373	0.2779880095456661	33.35856114547993
2022-03-25	francesco	F12	f	2	17	inward	Control	silh-ellipse	left	0	0	0	434.2692666053772	21.197630167007446		-0.0015904265883009	0.0015904265883009	-0.0911247311350321	0.0911247311350321	-0.190851190596108	0.190851190596108	-10.934967736203856	10.934967736203856	-0.0015904265883009	-0.0911247311350321	-10.934967736203856
2022-03-25	francesco	F12	f	2	17	inward	Control	silh-ellipse	left	0	0	0	434.5942614078522	21.522624969482425		0.006507210145117	0.006507210145117	0.372835677719916	0.372835677719916	0.78086521741404	0.78086521741404	44.740281326389926	44.740281326389926	0.006507210145117	0.372835677719916	44.740281326389926
2022-03-25	francesco	F12	f	2	17	inward	Control	silh-ellipse	left	0	0	0	435.3442642688751	22.27262783050537		0.0232052395964168	0.0232052395964168	1.3295622914645444	1.3295622914645444	2.784628751570016	2.784628751570016	159.54747497574533	159.54747497574533	0.0232052395964168	1.3295622914645444	159.54747497574533
2022-03-25	francesco	F12	f	2	17	inward	Control	silh-ellipse	left	0	0	0	435.6859312057495	22.61429476737976		-0.0035951149899459	0.0035951149899459	-0.2059849157881174	0.2059849157881174	-0.431413798793508	0.431413798793508	-24.718189894574092	24.718189894574092	-0.0035951149899459	-0.2059849157881174	-24.718189894574092
2022-03-25	francesco	F12	f	2	17	inward	Control	silh-ellipse	left	0	0	0	436.2775950431824	23.205958604812626		0.003242600301907	0.003242600301907	0.1857873119471176	0.1857873119471176	0.38911203622884	0.38911203622884	22.29447743365412	22.29447743365412	0.003242600301907	0.1857873119471176	22.29447743365412
2022-03-25	francesco	F12	f	2	17	inward	Control	silh-ellipse	left	0	0	0	436.9359292984009	23.864292860031128		0.0073282090861642	0.0073282090861642	0.4198754520266305	0.4198754520266305	0.879385090339704	0.879385090339704	50.38505424319566	50.38505424319566	0.0073282090861642	0.4198754520266305	50.38505424319566
2022-03-25	francesco	F12	f	2	18	outward	Control	silh-ellipse	left	1	1	0	444.8359248638153	7.463925123214722	149.0	0.013801167762424	0.013801167762424	0.7907486651389052	0.7907486651389052	1.65614013149088	1.65614013149088	94.88983981666864	94.88983981666864	0.013801167762424	0.7907486651389052	94.88983981666864	81.89948671075244
2022-03-25	francesco	F12	f	2	18	outward	Control	silh-ellipse	left	1	1	0	445.3359258174896	7.963926076889038	159.0	0.02383981046647	0.02383981046647	1.3659205241205374	1.3659205241205374	2.8607772559764	2.8607772559764	163.9104628944645	163.9104628944645	0.02383981046647	1.3659205241205374	163.9104628944645	89.7445669480002
2022-03-25	francesco	F12	f	2	18	outward	Control	silh-ellipse	left	1	1	0	445.6359295845032	8.263929843902588	165.0	-0.007400733215899	0.007400733215899	-0.4240307785732937	0.4240307785732937	-0.88808798590788	0.88808798590788	-50.88369342879525	50.88369342879525	-0.007400733215899	-0.4240307785732937	-50.88369342879525	94.47457697620538
2022-03-25	francesco	F12	f	2	18	outward	Control	silh-ellipse	left	1	1	0	446.2692739963532	8.897274255752563	178.0	-0.0054996616512315	0.0054996616512315	-0.3151074013655142	0.3151074013655142	-0.6599593981477799	0.6599593981477799	-37.81288816386171	37.81288816386171	-0.0054996616512315	-0.3151074013655142	-37.81288816386171	102.89571111193092
2022-03-25	francesco	F12	f	2	18	outward	Control	silh-ellipse	left	1	1	0	446.6192710399628	9.247271299362184	185.0	-0.003773412222312	0.003773412222312	-0.2162005947015583	0.2162005947015583	-0.45280946667744	0.45280946667744	-25.944071364187	25.944071364187	-0.003773412222312	-0.2162005947015583	-25.944071364187	106.220226809776
2022-03-25	francesco	F12	f	2	18	outward	Control	silh-ellipse	left	0	0	0	446.9276020526886	9.555602312088013		-0.0033107422820469	0.0033107422820469	-0.1896915598167982	0.1896915598167982	-0.397289073845628	0.397289073845628	-22.762987178015784	22.762987178015784	-0.0033107422820469	-0.1896915598167982	-22.762987178015784
2022-03-25	francesco	F12	f	2	18	outward	Control	silh-ellipse	left	0	0	0	447.3525891304016	9.980589389801024		-0.003600656307839	0.003600656307839	-0.2063024099163324	0.2063024099163324	-0.43207875694068	0.43207875694068	-24.75628918995989	24.75628918995989	-0.003600656307839	-0.2063024099163324	-24.75628918995989
2022-03-25	francesco	F12	f	2	18	outward	Control	silh-ellipse	left	0	0	0	447.7609233856201	10.388923645019531		0.0055129016971383	0.0055129016971383	0.3158660001165334	0.3158660001165334	0.661548203656596	0.661548203656596	37.903920013984006	37.903920013984006	0.0055129016971383	0.3158660001165334	37.903920013984006
2022-03-25	francesco	F12	f	2	18	outward	Control	silh-ellipse	left	0	0	0	448.0942640304565	10.722264289855955		-0.003380813418983	0.003380813418983	-0.1937063402289199	0.1937063402289199	-0.40569761027796	0.40569761027796	-23.2447608274704	23.2447608274704	-0.003380813418983	-0.1937063402289199	-23.2447608274704
2022-03-25	francesco	F12	f	2	19	outward	Control	silh-ellipse	right	0	0	0	485.6192579269409	23.946775436401367		-0.0126182223527117	0.0126182223527117	-0.7229708857680165	0.7229708857680165	-1.514186682325404	1.514186682325404	-86.75650629216197	86.75650629216197	0.0126182223527117	0.7229708857680165	86.75650629216197
2022-03-25	francesco	F14	f	1	0	outward	PLE	silh-ellipse	right	1	0	0	2.92193341255188	2.92193341255188	59.0	0.0120631533167802	0.0120631533167802	0.691167772670746	0.691167772670746	1.447578398013624	1.447578398013624	82.94013272048953	82.94013272048953	-0.0120631533167802	-0.691167772670746	-82.94013272048953	44.037844175223945
2022-03-25	francesco	F14	f	1	0	outward	PLE	silh-ellipse	right	1	1	1	3.413825035095215	3.413825035095215	69.0	-0.0061305791645696	0.0061305791645696	-0.3512563121006762	0.3512563121006762	-0.7356694997483519	0.7356694997483519	-42.150757452081145	42.150757452081145	0.0061305791645696	0.3512563121006762	42.150757452081145	54.51238764628326
2022-03-25	francesco	F14	f	1	0	outward	PLE	silh-ellipse	right	1	1	1	3.980258941650391	3.980258941650391	80.0	0.0084389864438676	0.0084389864438676	0.4835183066017287	0.4835183066017287	1.012678373264112	1.012678373264112	58.02219679220744	58.02219679220744	-0.0084389864438676	-0.4835183066017287	-58.02219679220744	54.43394081107444
2022-03-25	francesco	F14	f	1	0	outward	PLE	silh-ellipse	right	1	1	1	4.3469297885894775	4.3469297885894775	87.0	-0.0017364355243809	0.0017364355243809	-0.0994904269436115	0.0994904269436115	-0.2083722629257079	0.2083722629257079	-11.938851233233384	11.938851233233384	0.0017364355243809	0.0994904269436115	11.938851233233384	54.43394081107444
2022-03-25	francesco	F14	f	1	0	outward	PLE	silh-ellipse	right	1	1	1	6.588590621948242	6.588590621948242	132.0	0.0171946151621222	0.0171946151621222	0.985178879141256	0.985178879141256	2.0633538194546643	2.0633538194546643	118.22146549695071	118.22146549695071	-0.0171946151621222	-0.985178879141256	-118.22146549695071	65.16374778610508
2022-03-25	francesco	F14	f	1	0	outward	PLE	silh-ellipse	right	1	1	1	8.13858699798584	8.13858699798584	163.0	0.0242259486526938	0.0242259486526938	1.3880446124999977	1.3880446124999977	2.907113838323256	2.907113838323256	166.56535349999973	166.56535349999973	-0.0242259486526938	-1.3880446124999977	-166.56535349999973	92.75426612773306
2022-03-25	francesco	F14	f	1	0	outward	PLE	silh-ellipse	right	1	1	1	8.813587665557861	8.813587665557861	177.0	-0.0027890834684636	0.0027890834684636	-0.1598027114526733	0.1598027114526733	-0.334690016215632	0.334690016215632	-19.1763253743208	19.1763253743208	0.0027890834684636	0.1598027114526733	19.1763253743208	102.42336366628189
2022-03-25	francesco	F14	f	1	0	outward	PLE	silh-ellipse	right	1	1	1	9.221925973892212	9.221925973892212	185.0	0.0013459578905792	0.0013459578905792	0.0771177065325192	0.0771177065325192	0.161514946869504	0.161514946869504	9.254124783902308	9.254124783902308	-0.0013459578905792	-0.0771177065325192	-9.254124783902308	106.220226809776
2022-03-25	francesco	F14	f	1	1	inward	PLE	silh-ellipse	left	1	1	1	26.571929216384888	2.2881863117218018	46.0	0.0243977849333868	0.0243977849333868	1.397890106150932	1.397890106150932	2.927734192006416	2.927734192006416	167.74681273811186	167.74681273811186	0.0243977849333868	1.397890106150932	167.74681273811186	79.7831446528566
2022-03-25	francesco	F14	f	1	1	inward	PLE	silh-ellipse	left	1	1	1	27.01358652114868	2.729843616485596	55.0	-0.0058057514630246	0.0058057514630246	-0.3326450557332126	0.3326450557332126	-0.696690175562952	0.696690175562952	-39.91740668798551	39.91740668798551	-0.0058057514630246	-0.3326450557332126	-39.91740668798551	70.31871490771391
2022-03-25	francesco	F14	f	1	1	inward	PLE	silh-ellipse	left	1	1	1	28.005258798599243	3.721515893936157	74.0	0.0059080954347705	0.0059080954347705	0.3385089333728588	0.3385089333728588	0.70897145217246	0.70897145217246	40.621072004743056	40.621072004743056	0.0059080954347705	0.3385089333728588	40.621072004743056	55.17328456296315
2022-03-25	francesco	F14	f	1	1	inward	PLE	silh-ellipse	left	1	0	0	31.03859233856201	6.754849433898926	135.0	0.0111403250753823	0.0111403250753823	0.6382936092231665	0.6382936092231665	1.3368390090458762	1.3368390090458762	76.59523310677997	76.59523310677997	0.0111403250753823	0.6382936092231665	76.59523310677997	42.13304336078825
2022-03-25	francesco	F14	f	1	1	inward	PLE	silh-ellipse	left	0	0	0	42.98025679588318	18.696513891220093		0.0123588647398905	0.0123588647398905	0.7081107891687736	0.7081107891687736	1.48306376878686	1.48306376878686	84.97329470025282	84.97329470025282	0.0123588647398905	0.7081107891687736	84.97329470025282
2022-03-25	francesco	F14	f	1	1	inward	PLE	silh-ellipse	left	0	0	0	43.53025221824646	19.24650931358337		-0.0046891672106197	0.0046891672106197	-0.2686694905996415	0.2686694905996415	-0.562700065274364	0.562700065274364	-32.240338871956986	32.240338871956986	-0.0046891672106197	-0.2686694905996415	-32.240338871956986
2022-03-25	francesco	F14	f	1	1	inward	PLE	silh-ellipse	left	0	0	0	43.99692749977112	19.713184595108032		0.0021557674955796	0.0021557674955796	0.1235163791081984	0.1235163791081984	0.258692099469552	0.258692099469552	14.821965492983814	14.821965492983814	0.0021557674955796	0.1235163791081984	14.821965492983814
2022-03-25	francesco	F14	f	1	1	inward	PLE	silh-ellipse	left	0	0	0	44.36359119415283	20.079848289489743		-0.0012408701531499	0.0012408701531499	-0.0710966226992413	0.0710966226992413	-0.1489044183779879	0.1489044183779879	-8.531594723908963	8.531594723908963	-0.0012408701531499	-0.0710966226992413	-8.531594723908963
2022-03-25	francesco	F14	f	1	2	outward	PLE	silh-ellipse	right	1	0	0	51.58859372138977	3.0045011043548584	60.0	0.0092838937696153	0.0092838937696153	0.5319279304467569	0.5319279304467569	1.114067252353836	1.114067252353836	63.83135165361083	63.83135165361083	-0.0092838937696153	-0.5319279304467569	-63.83135165361083	45.44857998085603
2022-03-25	francesco	F14	f	1	2	outward	PLE	silh-ellipse	right	1	1	1	52.14692568778992	3.562833070755005	71.0	-0.0020275278955569	0.0020275278955569	-0.1161687912604519	0.1161687912604519	-0.2433033474668279	0.2433033474668279	-13.940254951254232	13.940254951254232	0.0020275278955569	0.1161687912604519	13.940254951254232	54.43394081107444
2022-03-25	francesco	F14	f	1	2	outward	PLE	silh-ellipse	right	1	1	1	55.53859615325928	6.954503536224365	139.0	-0.0323612165592119	0.0323612165592119	-1.8541611287517132	1.8541611287517132	-3.883345987105428	3.883345987105428	-222.4993354502056	222.4993354502056	0.0323612165592119	1.8541611287517132	222.4993354502056	71.49078265974757
2022-03-25	francesco	F14	f	1	2	outward	PLE	silh-ellipse	right	1	1	1	56.00525307655335	7.421160459518433	148.0	0.006894575088194	0.006894575088194	0.3950300540895535	0.3950300540895535	0.82734901058328	0.82734901058328	47.40360649074643	47.40360649074643	-0.006894575088194	-0.3950300540895535	-47.40360649074643	81.46123302136476
2022-03-25	francesco	F14	f	1	2	outward	PLE	silh-ellipse	right	0	0	0	64.81359601020813	16.229503393173218		0.0014206378441138	0.0014206378441138	0.0813965526842848	0.0813965526842848	0.170476541293656	0.170476541293656	9.767586322114187	9.767586322114187	-0.0014206378441138	-0.0813965526842848	-9.767586322114187
2022-03-25	francesco	F14	f	1	3	outward	PLE	silh-ellipse	left	1	0	0	75.63859939575195	2.754233360290528	55.0	-0.0029326275411703	0.0029326275411703	-0.1680271809928862	0.1680271809928862	-0.351915304940436	0.351915304940436	-20.16326171914635	20.16326171914635	-0.0029326275411703	-0.1680271809928862	-20.16326171914635	39.66529831543544
2022-03-25	francesco	F14	f	1	3	outward	PLE	silh-ellipse	left	1	1	1	76.1802659034729	3.2958998680114746	66.0	-0.0041827416582324	0.0041827416582324	-0.2396534438102679	0.2396534438102679	-0.501928998987888	0.501928998987888	-28.758413257232156	28.758413257232156	-0.0041827416582324	-0.2396534438102679	-28.758413257232156	50.67546658002834
2022-03-25	francesco	F14	f	1	3	outward	PLE	silh-ellipse	left	1	1	1	76.6802806854248	3.795914649963379	76.0	0.001764357338942	0.001764357338942	0.1010902290743094	0.1010902290743094	0.21172288067304	0.21172288067304	12.130827488917138	12.130827488917138	0.001764357338942	0.1010902290743094	12.130827488917138	54.43394081107444
2022-03-25	francesco	F14	f	1	3	outward	PLE	silh-ellipse	left	1	1	1	80.06358432769775	7.179218292236328	144.0	0.0068412929473783	0.0068412929473783	0.3919772122973922	0.3919772122973922	0.820955153685396	0.820955153685396	47.037265475687065	47.037265475687065	0.0068412929473783	0.3919772122973922	47.037265475687065	77.14799770345613
2022-03-25	francesco	F14	f	1	3	outward	PLE	silh-ellipse	left	1	1	1	80.53859972953796	7.654233694076538	153.0	-0.0041930144849869	0.0041930144849869	-0.2402420334269698	0.2402420334269698	-0.5031617381984279	0.5031617381984279	-28.82904401123638	28.82904401123638	-0.0041930144849869	-0.2402420334269698	-28.82904401123638	85.89358551088785
2022-03-25	francesco	F14	f	1	3	outward	PLE	silh-ellipse	left	1	1	1	81.04692435264587	8.162558317184448	163.0	0.0015372178757325	0.0015372178757325	0.0880760964715381	0.0880760964715381	0.1844661450879	0.1844661450879	10.569131576584573	10.569131576584573	0.0015372178757325	0.0880760964715381	10.569131576584573	92.75426612773306
2022-03-25	francesco	F14	f	1	4	outward	PLE	silh-ellipse	left	1	1	1	103.7052583694458	6.520383834838867	130.0	0.0054641002478636	0.0054641002478636	0.3130698830389712	0.3130698830389712	0.6556920297436319	0.6556920297436319	37.56838596467655	37.56838596467655	0.0054641002478636	0.3130698830389712	37.56838596467655	62.95848648275096
2022-03-25	francesco	F14	f	1	4	outward	PLE	silh-ellipse	left	1	1	1	104.11383771896362	6.9289631843566895	139.0	-0.001331182518306	0.001331182518306	-0.0762711400605302	0.0762711400605302	-0.15974190219672	0.15974190219672	-9.15253680726363	9.15253680726363	-0.001331182518306	-0.0762711400605302	-9.15253680726363	71.49078265974757
2022-03-25	francesco	F14	f	1	5	inward	PLE	silh-ellipse	left	1	0	0	128.39692997932434	6.911759853363037	138.0	0.0039728951564826	0.0039728951564826	0.2276301249144197	0.2276301249144197	0.476747418777912	0.476747418777912	27.31561498973037	27.31561498973037	0.0039728951564826	0.2276301249144197	27.31561498973037	38.90886550375632
2022-03-25	francesco	F14	f	1	5	inward	PLE	silh-ellipse	left	1	0	0	128.74693870544434	7.261768579483032	145.0	-0.0015878494984249	0.0015878494984249	-0.0909770747617114	0.0909770747617114	-0.190541939810988	0.190541939810988	-10.917248971405373	10.917248971405373	-0.0015878494984249	-0.0909770747617114	-10.917248971405373	32.13147885078865
2022-03-25	francesco	F14	f	1	5	inward	PLE	silh-ellipse	left	1	0	0	128.99693322181702	7.511763095855713	150.0	-0.0012837247163616	0.0012837247163616	-0.0735520083041483	0.0735520083041483	-0.154046965963392	0.154046965963392	-8.826240996497805	8.826240996497805	-0.0012837247163616	-0.0735520083041483	-8.826240996497805	28.13213298549354
2022-03-25	francesco	F14	f	1	6	outward	PLE	silh-ellipse	left	1	1	1	152.38027715682983	6.594761610031128	132.0	0.0151327703371321	0.0151327703371321	0.8670438726584333	0.8670438726584333	1.815932440455852	1.815932440455852	104.045264719012	104.045264719012	0.0151327703371321	0.8670438726584333	104.045264719012	65.16374778610508
2022-03-25	francesco	F14	f	1	6	outward	PLE	silh-ellipse	left	1	1	1	152.88028931617737	7.094773769378662	142.0	-0.0047519620732524	0.0047519620732524	-0.272267371203599	0.272267371203599	-0.570235448790288	0.570235448790288	-32.67208454443189	32.67208454443189	-0.0047519620732524	-0.272267371203599	-32.67208454443189	73.91203755885732
2022-03-25	francesco	F14	f	1	6	outward	PLE	silh-ellipse	left	0	0	0	159.33025193214417	13.54473638534546		-0.0017834445806093	0.0017834445806093	-0.102183847464392	0.102183847464392	-0.214013349673116	0.214013349673116	-12.26206169572704	12.26206169572704	-0.0017834445806093	-0.102183847464392	-12.26206169572704
2022-03-25	francesco	F14	f	1	6	outward	PLE	silh-ellipse	left	0	0	0	160.30525612831116	14.519740581512451		-0.0076279009705941	0.0076279009705941	-0.4370465321587862	0.4370465321587862	-0.915348116471292	0.915348116471292	-52.445583859054345	52.445583859054345	-0.0076279009705941	-0.4370465321587862	-52.445583859054345
2022-03-25	francesco	F14	f	1	6	outward	PLE	silh-ellipse	left	0	0	0	161.60525059700012	15.819735050201416		-0.0075629164190457	0.0075629164190457	-0.4333231916215125	0.4333231916215125	-0.907549970285484	0.907549970285484	-51.998782994581504	51.998782994581504	-0.0075629164190457	-0.4333231916215125	-51.998782994581504
2022-03-25	francesco	F14	f	1	6	outward	PLE	silh-ellipse	left	0	0	0	162.3385934829712	16.553077936172485		-0.0029437911383003	0.0029437911383003	-0.1686668079926196	0.1686668079926196	-0.3532549365960359	0.3532549365960359	-20.240016959114357	20.240016959114357	-0.0029437911383003	-0.1686668079926196	-20.240016959114357
2022-03-25	francesco	F14	f	1	6	outward	PLE	silh-ellipse	left	0	0	0	163.28858971595764	17.503074169158936		0.0217125559226627	0.0217125559226627	1.244037816810352	1.244037816810352	2.605506710719524	2.605506710719524	149.28453801724223	149.28453801724223	0.0217125559226627	1.244037816810352	149.28453801724223
2022-03-25	francesco	F14	f	1	6	outward	PLE	silh-ellipse	left	0	0	0	168.46358799934387	22.67807245254517		0.006115192970724	0.006115192970724	0.3503747481305532	0.3503747481305532	0.73382315648688	0.73382315648688	42.04496977566638	42.04496977566638	0.006115192970724	0.3503747481305532	42.04496977566638
2022-03-25	francesco	F14	f	1	6	outward	PLE	silh-ellipse	left	0	0	0	168.93859338760376	23.153077840805054		0.0015184417476585	0.0015184417476585	0.0870003035773007	0.0870003035773007	0.18221300971902	0.18221300971902	10.440036429276097	10.440036429276097	0.0015184417476585	0.0870003035773007	10.440036429276097
2022-03-25	francesco	F14	f	1	6	outward	PLE	silh-ellipse	left	0	0	0	169.8635869026184	24.078071355819706		0.002496933033302	0.002496933033302	0.1430637245350032	0.1430637245350032	0.29963196399624	0.29963196399624	17.167646944200385	17.167646944200385	0.002496933033302	0.1430637245350032	17.167646944200385
2022-03-25	francesco	F14	f	1	7	outward	PLE	silh-ellipse	right	1	0	0	170.7719247341156	0.6860849857330322	14.0	-0.0098165124449544	0.0098165124449544	-0.5624447326335359	0.5624447326335359	-1.1779814933945278	1.1779814933945278	-67.49336791602431	67.49336791602431	0.0098165124449544	0.5624447326335359	67.49336791602431	9.930693361688622
2022-03-25	francesco	F14	f	1	7	outward	PLE	silh-ellipse	right	1	0	0	171.13859796524048	1.0527582168579102	21.0	-0.0148874592383989	0.0148874592383989	-0.8529885820333039	0.8529885820333039	-1.786495108607868	1.786495108607868	-102.35862984399648	102.35862984399648	0.0148874592383989	0.8529885820333039	102.35862984399648	13.412235481699248
2022-03-25	francesco	F14	f	1	7	outward	PLE	silh-ellipse	right	1	0	0	171.63027501106262	1.5444352626800537	31.0	0.0086956335657084	0.0086956335657084	0.4982231035073863	0.4982231035073863	1.043476027885008	1.043476027885008	59.78677242088636	59.78677242088636	-0.0086956335657084	-0.4982231035073863	-59.78677242088636	20.033263959365865
2022-03-25	francesco	F14	f	1	7	outward	PLE	silh-ellipse	right	1	0	0	172.19695925712583	2.111119508743286	42.0	-0.0027388400466005	0.0027388400466005	-0.1569239754316223	0.1569239754316223	-0.32866080559206	0.32866080559206	-18.830877051794683	18.830877051794683	0.0027388400466005	0.1569239754316223	18.830877051794683	27.386148916043844
2022-03-25	francesco	F14	f	1	7	outward	PLE	silh-ellipse	right	1	0	0	172.5638210773468	2.4779813289642334	50.0	0.0019116930649766	0.0019116930649766	0.1095319443475878	0.1095319443475878	0.229403167797192	0.229403167797192	13.14383332171054	13.14383332171054	-0.0019116930649766	-0.1095319443475878	-13.14383332171054	34.47133202295472
2022-03-25	francesco	F14	f	1	7	outward	PLE	silh-ellipse	right	1	1	1	173.4469439983368	3.361104249954224	67.0	0.0084956326821891	0.0084956326821891	0.4867638969828428	0.4867638969828428	1.019475921862692	1.019475921862692	58.41166763794114	58.41166763794114	-0.0084956326821891	-0.4867638969828428	-58.41166763794114	51.74919411896377
2022-03-25	francesco	F14	f	1	7	outward	PLE	silh-ellipse	right	1	1	1	173.84693789482117	3.761098146438599	75.0	-0.001847100365195	0.001847100365195	-0.1058310552627465	0.1058310552627465	-0.2216520438234	0.2216520438234	-12.699726631529588	12.699726631529588	0.001847100365195	0.1058310552627465	12.699726631529588	54.43394081107444
2022-03-25	francesco	F14	f	1	7	outward	PLE	silh-ellipse	right	1	1	1	173.9885938167572	3.902754068374634	78.0	-0.0026012078946002	0.0026012078946002	-0.1490382339967021	0.1490382339967021	-0.3121449473520239	0.3121449473520239	-17.884588079604256	17.884588079604256	0.0026012078946002	0.1490382339967021	17.884588079604256	54.43394081107444
2022-03-25	francesco	F14	f	1	7	outward	PLE	silh-ellipse	right	1	1	1	177.37193250656128	7.286092758178711	146.0	0.0083402555152508	0.0083402555152508	0.4778614410845786	0.4778614410845786	1.000830661830096	1.000830661830096	57.34337293014944	57.34337293014944	-0.0083402555152508	-0.4778614410845786	-57.34337293014944	79.02625097309908
2022-03-25	francesco	F14	f	1	10	outward	PLE	silh-ellipse	left	0	0	0	263.0052590370178	20.01831316947937		0.003710879122948	0.003710879122948	0.2126177120281289	0.2126177120281289	0.44530549475376	0.44530549475376	25.514125443375477	25.514125443375477	0.003710879122948	0.2126177120281289	25.514125443375477
2022-03-25	francesco	F14	f	1	10	outward	PLE	silh-ellipse	left	0	0	0	264.4385888576508	21.451642990112305		-0.0019699443379591	0.0019699443379591	-0.1128694964407495	0.1128694964407495	-0.236393320555092	0.236393320555092	-13.544339572889944	13.544339572889944	-0.0019699443379591	-0.1128694964407495	-13.544339572889944
2022-03-25	francesco	F14	f	1	10	outward	PLE	silh-ellipse	left	0	0	0	264.6469314098358	21.659985542297363		-0.0014954956712624	0.0014954956712624	-0.0856855902434195	0.0856855902434195	-0.179459480551488	0.179459480551488	-10.282270829210342	10.282270829210342	-0.0014954956712624	-0.0856855902434195	-10.282270829210342
2022-03-25	francesco	F14	f	1	10	outward	PLE	silh-ellipse	left	0	0	0	267.1136019229889	24.12665605545044		0.004839982434488	0.004839982434488	0.2773105664136158	0.2773105664136158	0.58079789213856	0.58079789213856	33.277267969633904	33.277267969633904	0.004839982434488	0.2773105664136158	33.277267969633904
2022-03-25	francesco	F14	f	1	11	outward	PLE	silh-ellipse	left	1	0	0	267.8635833263397	0.5763325691223145	12.0	0.0032450651901862	0.0032450651901862	0.185928539642487	0.185928539642487	0.389407822822344	0.389407822822344	22.311424757098447	22.311424757098447	0.0032450651901862	0.185928539642487	22.311424757098447	9.33272558127065
2022-03-25	francesco	F14	f	1	11	outward	PLE	silh-ellipse	left	1	0	0	268.4469385147095	1.1596877574920654	23.0	0.0308594081064282	0.0308594081064282	1.7681138427701355	1.7681138427701355	3.703128972771384	3.703128972771384	212.17366113241627	212.17366113241627	0.0308594081064282	1.7681138427701355	212.17366113241627	14.322719233904332
2022-03-25	francesco	F14	f	1	11	outward	PLE	silh-ellipse	left	1	0	0	268.7969539165497	1.5097031593322754	30.0	-0.0031019681882453	0.0031019681882453	-0.1777296853702981	0.1777296853702981	-0.372236182589436	0.372236182589436	-21.32756224443578	21.32756224443578	-0.0031019681882453	-0.1777296853702981	-21.32756224443578	18.86542787513566
2022-03-25	francesco	F14	f	1	11	outward	PLE	silh-ellipse	left	1	0	0	268.9635875225067	1.6763367652893066	34.0	-0.006295300854758	0.006295300854758	-0.360694169742733	0.360694169742733	-0.7554361025709599	0.7554361025709599	-43.28330036912797	43.28330036912797	-0.006295300854758	-0.360694169742733	-43.28330036912797	21.622759837325624
2022-03-25	francesco	F14	f	1	11	outward	PLE	silh-ellipse	left	1	0	0	269.2552597522736	1.9680089950561523	39.0	0.0019439737398587	0.0019439737398587	0.1113814907781661	0.1113814907781661	0.233276848783044	0.233276848783044	13.365778893379936	13.365778893379936	0.0019439737398587	0.1113814907781661	13.365778893379936	25.40189874417269
2022-03-25	francesco	F14	f	1	11	outward	PLE	silh-ellipse	left	1	0	0	269.73861050605774	2.451359748840332	49.0	0.0083025454415921	0.0083025454415921	0.4757008130188076	0.4757008130188076	0.996305452991052	0.996305452991052	57.08409756225692	57.08409756225692	0.0083025454415921	0.4757008130188076	57.08409756225692	33.57056485449739
2022-03-25	francesco	F14	f	1	11	outward	PLE	silh-ellipse	left	1	1	1	271.23861050605774	3.951359748840332	79.0	-0.0015910155443859	0.0015910155443859	-0.0911584758330211	0.0911584758330211	-0.190921865326308	0.190921865326308	-10.93901709996254	10.93901709996254	-0.0015910155443859	-0.0911584758330211	-10.93901709996254	54.43394081107444
2022-03-25	francesco	F14	f	1	11	outward	PLE	silh-ellipse	left	0	0	0	290.0052578449249	22.71800708770752		-0.0015945115853803	0.0015945115853803	-0.091358784227005	0.091358784227005	-0.191341390245636	0.191341390245636	-10.963054107240602	10.963054107240602	-0.0015945115853803	-0.091358784227005	-10.963054107240602
2022-03-25	francesco	F14	f	1	11	outward	PLE	silh-ellipse	left	0	0	0	291.03858852386475	23.75133776664734		0.002883321990769	0.002883321990769	0.1652021810483222	0.1652021810483222	0.34599863889228	0.34599863889228	19.824261725798664	19.824261725798664	0.002883321990769	0.1652021810483222	19.824261725798664
2022-03-25	francesco	F14	f	1	11	outward	PLE	silh-ellipse	left	0	0	0	291.44692182540894	24.15967106819153		-0.0074248260339146	0.0074248260339146	-0.4254111953621644	0.4254111953621644	-0.890979124069752	0.890979124069752	-51.04934344345973	51.04934344345973	-0.0074248260339146	-0.4254111953621644	-51.04934344345973
2022-03-25	francesco	F14	f	1	12	inward	PLE	silh-ellipse	left	1	1	0	292.19692826271057	0.609299898147583	12.0	-0.0019494586843992	0.0019494586843992	-0.1116957549512001	0.1116957549512001	-0.233935042127904	0.233935042127904	-13.403490594144012	13.403490594144012	-0.0019494586843992	-0.1116957549512001	-13.403490594144012	103.15023874813878
2022-03-25	francesco	F14	f	1	12	inward	PLE	silh-ellipse	left	1	1	0	292.64693236351013	1.0593039989471436	21.0	-0.0023898847328375	0.0023898847328375	-0.136930308714339	0.136930308714339	-0.2867861679405	0.2867861679405	-16.431637045720688	16.431637045720688	-0.0023898847328375	-0.136930308714339	-16.431637045720688	98.66834066414988
2022-03-25	francesco	F14	f	1	12	inward	PLE	silh-ellipse	left	1	1	0	292.7638521194458	1.1762237548828125	24.0	-0.0022131308840775	0.0022131308840775	-0.1268030591676973	0.1268030591676973	-0.2655757060893	0.2655757060893	-15.216367100123684	15.216367100123684	-0.0022131308840775	-0.1268030591676973	-15.216367100123684	97.24241352630058
2022-03-25	francesco	F14	f	1	12	inward	PLE	silh-ellipse	left	1	1	0	293.0052762031555	1.4176478385925293	28.0	0.0037351298313513	0.0037351298313513	0.2140071752698404	0.2140071752698404	0.448215579762156	0.448215579762156	25.680861032380854	25.680861032380854	0.0037351298313513	0.2140071752698404	25.680861032380854	93.87764062218692
2022-03-25	francesco	F14	f	1	12	inward	PLE	silh-ellipse	left	1	1	0	293.35524725914	1.7676188945770264	35.0	0.0011760616500957	0.0011760616500957	0.067383368997675	0.067383368997675	0.141127398011484	0.141127398011484	8.086004279721001	8.086004279721001	0.0011760616500957	0.067383368997675	8.086004279721001	88.44317882495217
2022-03-25	francesco	F14	f	1	12	inward	PLE	silh-ellipse	left	1	1	0	293.69692182540894	2.1092934608459477	42.0	0.0039196974423598	0.0039196974423598	0.2245821204154398	0.2245821204154398	0.4703636930831759	0.4703636930831759	26.949854449852776	26.949854449852776	0.0039196974423598	0.2245821204154398	26.949854449852776	83.41083386989001
2022-03-25	francesco	F14	f	1	12	inward	PLE	silh-ellipse	left	1	1	0	293.80526208877563	2.2176337242126465	44.0	0.0041031904124097	0.0041031904124097	0.2350954931696194	0.2350954931696194	0.492382849489164	0.492382849489164	28.211459180354336	28.211459180354336	0.0041031904124097	0.2350954931696194	28.211459180354336	81.30868923421765
2022-03-25	francesco	F14	f	1	12	inward	PLE	silh-ellipse	left	1	1	1	295.7802712917328	4.1926429271698	84.0	-0.0016471250132525	0.0016471250132525	-0.094373311589798	0.094373311589798	-0.1976550015903	0.1976550015903	-11.324797390775764	11.324797390775764	-0.0016471250132525	-0.094373311589798	-11.324797390775764	55.17328456296315
2022-03-25	francesco	F14	f	1	12	inward	PLE	silh-ellipse	left	1	1	1	295.99692606925964	4.409297704696655	88.0	-0.0011703684050856	0.0011703684050856	-0.0670571700868623	0.0670571700868623	-0.140444208610272	0.140444208610272	-8.046860410423482	8.046860410423482	-0.0011703684050856	-0.0670571700868623	-8.046860410423482	55.17328456296315
2022-03-25	francesco	F14	f	1	12	inward	PLE	silh-ellipse	left	1	0	0	298.00527334213257	6.41764497756958	128.0	-0.0012293200934264	0.0012293200934264	-0.0704348530239607	0.0704348530239607	-0.147518411211168	0.147518411211168	-8.452182362875293	8.452182362875293	-0.0012293200934264	-0.0704348530239607	-8.452182362875293	47.3798904414175
2022-03-25	francesco	F14	f	1	14	inward	PLE	silh-ellipse	left	0	0	0	360.9469277858734	20.758572578430176		0.0016228962390491	0.0016228962390491	0.0929851050851677	0.0929851050851677	0.194747548685892	0.194747548685892	11.158212610220133	11.158212610220133	0.0016228962390491	0.0929851050851677	11.158212610220133
2022-03-25	francesco	F14	f	1	14	inward	PLE	silh-ellipse	left	0	0	0	361.2469248771668	21.05856966972351		0.0033773018765641	0.0033773018765641	0.1935051436687358	0.1935051436687358	0.405276225187692	0.405276225187692	23.220617240248306	23.220617240248306	0.0033773018765641	0.1935051436687358	23.220617240248306
2022-03-25	francesco	F14	f	1	14	inward	PLE	silh-ellipse	left	0	0	0	361.8302555084229	21.64190030097961		-0.0038118707805763	0.0038118707805763	-0.2184041077762606	0.2184041077762606	-0.457424493669156	0.457424493669156	-26.20849293315128	26.20849293315128	-0.0038118707805763	-0.2184041077762606	-26.20849293315128
2022-03-25	francesco	F14	f	1	14	inward	PLE	silh-ellipse	left	0	0	0	362.6636426448822	22.475287437438965		0.0013448922080753	0.0013448922080753	0.0770566474227448	0.0770566474227448	0.161387064969036	0.161387064969036	9.24679769072938	9.24679769072938	0.0013448922080753	0.0770566474227448	9.24679769072938
2022-03-25	francesco	F14	f	1	14	inward	PLE	silh-ellipse	left	0	0	0	363.1302602291107	22.94190502166748		0.0113153343957903	0.0113153343957903	0.6483209046579976	0.6483209046579976	1.357840127494836	1.357840127494836	77.79850855895971	77.79850855895971	0.0113153343957903	0.6483209046579976	77.79850855895971
2022-03-25	francesco	F14	f	1	15	outward	PLE	silh-ellipse	right	1	0	0	365.18870401382446	0.7000317573547363	14.0	-0.025058727936034	0.025058727936034	-1.4357593507013204	1.4357593507013204	-3.00704735232408	3.00704735232408	-172.29112208415845	172.29112208415845	0.025058727936034	1.4357593507013204	172.29112208415845	9.930693361688622
2022-03-25	francesco	F14	f	1	15	outward	PLE	silh-ellipse	right	1	0	0	365.4803006649017	0.9916284084320068	20.0	0.0055806446464739	0.0055806446464739	0.3197473852052318	0.3197473852052318	0.669677357576868	0.669677357576868	38.36968622462782	38.36968622462782	-0.0055806446464739	-0.3197473852052318	-38.36968622462782	13.197682470329712
2022-03-25	francesco	F14	f	1	15	outward	PLE	silh-ellipse	right	1	0	0	365.9635856151581	1.4749133586883545	29.0	-0.0024147713258621	0.0024147713258621	-0.1383562054611083	0.1383562054611083	-0.289772559103452	0.289772559103452	-16.602744655332998	16.602744655332998	0.0024147713258621	0.1383562054611083	16.602744655332998	18.27237174279417
2022-03-25	francesco	F14	f	1	15	outward	PLE	silh-ellipse	right	1	0	0	366.2719268798828	1.783254623413086	36.0	0.0019450988026186	0.0019450988026186	0.1114459521259957	0.1114459521259957	0.233411856314232	0.233411856314232	13.373514255119488	13.373514255119488	-0.0019450988026186	-0.1114459521259957	-13.373514255119488	23.667243574038583
2022-03-25	francesco	F14	f	1	15	outward	PLE	silh-ellipse	right	1	0	0	366.6219310760498	2.133258819580078	43.0	-0.0017830498726326	0.0017830498726326	-0.1021612323631869	0.1021612323631869	-0.213965984715912	0.213965984715912	-12.259347883582436	12.259347883582436	0.0017830498726326	0.1021612323631869	12.259347883582436	28.27051472113982
2022-03-25	francesco	F14	f	1	15	outward	PLE	silh-ellipse	right	0	0	0	387.521918296814	23.03324604034424		-0.0018169929117527	0.0018169929117527	-0.1041060252486161	0.1041060252486161	-0.2180391494103239	0.2180391494103239	-12.492723029833938	12.492723029833938	0.0018169929117527	0.1041060252486161	12.492723029833938
2022-03-25	francesco	F14	f	1	16	outward	PLE	silh-ellipse	left	1	0	0	389.3885998725891	0.599545955657959	12.0	0.0028033026296093	0.0028033026296093	0.1606174093745383	0.1606174093745383	0.336396315553116	0.336396315553116	19.2740891249446	19.2740891249446	0.0028033026296093	0.1606174093745383	19.2740891249446	9.33272558127065
2022-03-25	francesco	F14	f	1	16	outward	PLE	silh-ellipse	left	1	0	0	391.4719240665436	2.6828701496124268	54.0	0.010421169691839	0.010421169691839	0.5970890409320234	0.5970890409320234	1.25054036302068	1.25054036302068	71.65068491184282	71.65068491184282	0.010421169691839	0.5970890409320234	71.65068491184282	38.40628423260468
2022-04-01	francesco	F20	f	1	0	inward	Control	silh-ellipse	right	1	1	0	0.6187567710876465	0.6187567710876465	12.0	0.0056652997327832	0.0056652997327832	0.3245977643650704	0.3245977643650704	0.679835967933984	0.679835967933984	38.95173172380845	38.95173172380845	-0.0056652997327832	-0.3245977643650704	-38.95173172380845	103.15023874813878
2022-04-01	francesco	F20	f	1	0	inward	Control	silh-ellipse	right	1	1	0	0.7520751953125	0.7520751953125	15.0	0.0068492611720303	0.0068492611720303	0.3924337579401639	0.3924337579401639	0.821911340643636	0.821911340643636	47.09205095281967	47.09205095281967	-0.0068492611720303	-0.3924337579401639	-47.09205095281967	101.98162262488052
2022-04-01	francesco	F20	f	1	0	inward	Control	silh-ellipse	right	1	1	0	1.544097661972046	1.544097661972046	30.0	0.0020470491837296	0.0020470491837296	0.1172872786834063	0.1172872786834063	0.245645902047552	0.245645902047552	14.074473442008758	14.074473442008758	-0.0020470491837296	-0.1172872786834063	-14.074473442008758	92.68700404228908
2022-04-01	francesco	F20	f	1	0	inward	Control	silh-ellipse	right	1	1	0	1.8187506198883057	1.8187506198883057	36.0	-0.0343875629855997	0.0343875629855997	-1.9702622268151515	1.9702622268151515	-4.126507558271964	4.126507558271964	-236.43146721781815	236.43146721781815	0.0343875629855997	1.9702622268151515	236.43146721781815	87.44515785741855
2022-04-01	francesco	F20	f	1	0	inward	Control	silh-ellipse	right	1	1	0	2.118743896484375	2.118743896484375	42.0	0.011927561969419	0.011927561969419	0.683398960728457	0.683398960728457	1.43130743633028	1.43130743633028	82.00787528741483	82.00787528741483	-0.011927561969419	-0.683398960728457	-82.00787528741483	83.41083386989001
2022-04-01	francesco	F20	f	1	0	inward	Control	silh-ellipse	right	1	1	0	2.477085828781128	2.477085828781128	49.0	-0.0047166788187965	0.0047166788187965	-0.2702457896357899	0.2702457896357899	-0.56600145825558	0.56600145825558	-32.42949475629479	32.42949475629479	0.0047166788187965	0.2702457896357899	32.42949475629479	76.76751371411802
2022-04-01	francesco	F20	f	1	0	inward	Control	silh-ellipse	right	1	1	0	2.710404634475708	2.710404634475708	54.0	0.001957995537654	0.001957995537654	0.1121848806130226	0.1121848806130226	0.23495946451848	0.23495946451848	13.46218567356272	13.46218567356272	-0.001957995537654	-0.1121848806130226	-13.46218567356272	71.64205392239917
2022-04-01	francesco	F20	f	1	0	inward	Control	silh-ellipse	right	1	1	1	3.260414123535156	3.260414123535156	65.0	-0.0264160268540383	0.0264160268540383	-1.51352685024064	1.51352685024064	-3.169923222484596	3.169923222484596	-181.6232220288768	181.6232220288768	0.0264160268540383	1.51352685024064	181.6232220288768	59.386227253579925
2022-04-01	francesco	F20	f	1	0	inward	Control	silh-ellipse	right	1	1	1	3.5270769596099854	3.5270769596099854	70.0	0.0099153783512154	0.0099153783512154	0.5681093318000273	0.5681093318000273	1.189845402145848	1.189845402145848	68.17311981600328	68.17311981600328	-0.0099153783512154	-0.5681093318000273	-68.17311981600328	55.17328456296315
2022-04-01	francesco	F20	f	1	0	inward	Control	silh-ellipse	right	1	1	1	3.752076148986816	3.752076148986816	74.0	-0.0029789034736668	0.0029789034736668	-0.170678596617968	0.170678596617968	-0.357468416840016	0.357468416840016	-20.48143159415616	20.48143159415616	0.0029789034736668	0.170678596617968	20.48143159415616	55.17328456296315
2022-04-01	francesco	F20	f	1	0	inward	Control	silh-ellipse	right	1	1	1	3.952083349227905	3.952083349227905	78.0	0.0016063074984779	0.0016063074984779	0.0920346402630005	0.0920346402630005	0.192756899817348	0.192756899817348	11.04415683156007	11.04415683156007	-0.0016063074984779	-0.0920346402630005	-11.04415683156007	55.17328456296315
2022-04-01	francesco	F20	f	1	0	inward	Control	silh-ellipse	right	1	1	1	5.102123498916626	5.102123498916626	101.0	-0.0084744775298959	0.0084744775298959	-0.485551796041486	0.485551796041486	-1.016937303587508	1.016937303587508	-58.26621552497832	58.26621552497832	0.0084744775298959	0.485551796041486	58.26621552497832	55.17328456296315
2022-04-01	francesco	F20	f	1	0	inward	Control	silh-ellipse	right	1	1	1	5.435418844223023	5.435418844223023	108.0	0.00145576942505	0.00145576942505	0.0834094439995514	0.0834094439995514	0.1746923310059999	0.1746923310059999	10.00913327994617	10.00913327994617	-0.00145576942505	-0.0834094439995514	-10.00913327994617	55.17328456296315
2022-04-01	francesco	F20	f	1	0	inward	Control	silh-ellipse	right	1	1	1	6.635421276092529	6.635421276092529	132.0	0.0280890990237495	0.0280890990237495	1.609386824385887	1.609386824385887	3.37069188284994	3.37069188284994	193.12641892630648	193.12641892630648	-0.0280890990237495	-1.609386824385887	-193.12641892630648	44.61493667640333
2022-04-01	francesco	F20	f	1	0	inward	Control	silh-ellipse	right	1	1	0	7.035420656204224	7.035420656204224	140.0	-0.0212298827534172	0.0212298827534172	-1.216382681328381	1.216382681328381	-2.547585930410064	2.547585930410064	-145.96592175940572	145.96592175940572	0.0212298827534172	1.216382681328381	145.96592175940572	37.36192429677659
2022-04-01	francesco	F20	f	1	0	inward	Control	silh-ellipse	right	1	1	0	7.2939372062683105	7.2939372062683105	145.0	0.0058640386846142	0.0058640386846142	0.3359846675298404	0.3359846675298404	0.703684642153704	0.703684642153704	40.31816010358086	40.31816010358086	-0.0058640386846142	-0.3359846675298404	-40.31816010358086	32.13147885078865
2022-04-01	francesco	F20	f	1	0	inward	Control	silh-ellipse	right	1	1	0	7.477078676223755	7.477078676223755	149.0	-0.0021202717691351	0.0021202717691351	-0.1214826237921776	0.1214826237921776	-0.254432612296212	0.254432612296212	-14.57791485506132	14.57791485506132	0.0021202717691351	0.1214826237921776	14.57791485506132	28.78587535099048
2022-04-01	francesco	F20	f	1	0	inward	Control	silh-ellipse	right	1	1	0	7.685446262359619	7.685446262359619	153.0	0.00155939568001	0.00155939568001	0.089346791055506	0.089346791055506	0.1871274816012	0.1871274816012	10.721614926660724	10.721614926660724	-0.00155939568001	-0.089346791055506	-10.721614926660724	25.09472473836865
2022-04-01	francesco	F20	f	1	1	outward	Control	silh-ellipse	left	1	1	0	25.993979692459103	1.660306692123413	33.0	-0.01110596725208	0.01110596725208	-0.6363250509546885	0.6363250509546885	-1.3327160702496	1.3327160702496	-76.35900611456262	76.35900611456262	-0.01110596725208	-0.6363250509546885	-76.35900611456262	20.9140198199192
2022-04-01	francesco	F20	f	1	1	outward	Control	silh-ellipse	left	1	1	0	26.25209093093872	1.9184179306030276	39.0	0.0045185211343274	0.0045185211343274	0.2588921906376253	0.2588921906376253	0.5422225361192881	0.5422225361192881	31.067062876515045	31.067062876515045	0.0045185211343274	0.2588921906376253	31.067062876515045	25.40189874417269
2022-04-01	francesco	F20	f	1	1	outward	Control	silh-ellipse	left	1	1	0	26.48543906211853	2.151766061782837	43.0	-0.0022900779081344	0.0022900779081344	-0.1312117988922493	0.1312117988922493	-0.2748093489761279	0.2748093489761279	-15.745415867069925	15.745415867069925	-0.0022900779081344	-0.1312117988922493	-15.745415867069925	28.27051472113982
2022-04-01	francesco	F20	f	1	1	outward	Control	silh-ellipse	left	1	1	0	26.760417222976685	2.426744222640991	49.0	0.0116207920928994	0.0116207920928994	0.6658223415221345	0.6658223415221345	1.394495051147928	1.394495051147928	79.89868098265615	79.89868098265615	0.0116207920928994	0.6658223415221345	79.89868098265615	33.57056485449739
2022-04-01	francesco	F20	f	1	1	outward	Control	silh-ellipse	left	1	1	0	27.01877498626709	2.6851019859313965	54.0	-0.003915266167774	0.003915266167774	-0.2243282270838099	0.2243282270838099	-0.46983194013288	0.46983194013288	-26.919387250057188	26.919387250057188	-0.003915266167774	-0.2243282270838099	-26.919387250057188	38.40628423260468
2022-04-01	francesco	F20	f	1	1	outward	Control	silh-ellipse	left	1	1	1	27.22708535194397	2.8934123516082764	58.0	0.001043062504518	0.001043062504518	0.0597630792772267	0.0597630792772267	0.12516750054216	0.12516750054216	7.171569513267212	7.171569513267212	0.001043062504518	0.0597630792772267	7.171569513267212	42.73205183328567
2022-04-01	francesco	F20	f	1	1	outward	Control	silh-ellipse	left	1	1	0	32.677093744277954	8.34342074394226	167.0	-0.0010621193034058	0.0010621193034058	-0.0608549534245273	0.0608549534245273	-0.127454316408696	0.127454316408696	-7.302594410943277	7.302594410943277	-0.0010621193034058	-0.0608549534245273	-7.302594410943277	95.65876633466556
2022-04-01	francesco	F20	f	1	1	outward	Control	silh-ellipse	left	1	1	0	33.060412645339966	8.726739645004272	175.0	0.0378147992963978	0.0378147992963978	2.1666284028178686	2.1666284028178686	4.537775915567736	4.537775915567736	259.9954083381442	259.9954083381442	0.0378147992963978	2.1666284028178686	259.9954083381442	100.94706353270948
2022-04-01	francesco	F20	f	1	1	outward	Control	silh-ellipse	left	1	1	0	33.38542079925537	9.051747798919678	181.0	-0.0114213653756218	0.0114213653756218	-0.6543960322999793	0.6543960322999793	-1.370563845074616	1.370563845074616	-78.52752387599752	78.52752387599752	-0.0114213653756218	-0.6543960322999793	-78.52752387599752	104.441015974507
2022-04-01	francesco	F20	f	1	1	outward	Control	silh-ellipse	left	0	0	0	33.64373707771301	9.31006407737732		0.0019872593247193	0.0019872593247193	0.1138615721044338	0.1138615721044338	0.238471118966316	0.238471118966316	13.663388652532063	13.663388652532063	0.0019872593247193	0.1138615721044338	13.663388652532063
2022-04-01	francesco	F20	f	1	2	inward	Control	silh-ellipse	right	1	1	0	50.727078914642334	2.0929934978485107	42.0	-0.0361365971591128	0.0361365971591128	-2.070474503181604	2.070474503181604	-4.336391659093536	4.336391659093536	-248.4569403817925	248.4569403817925	0.0361365971591128	2.070474503181604	248.4569403817925	83.41083386989001
2022-04-01	francesco	F20	f	1	2	inward	Control	silh-ellipse	right	1	1	0	51.03542828559876	2.401342868804932	48.0	0.0099627211749557	0.0099627211749557	0.5708218757905782	0.5708218757905782	1.195526540994684	1.195526540994684	68.49862509486938	68.49862509486938	-0.0099627211749557	-0.5708218757905782	-68.49862509486938	77.48984049843355
2022-04-01	francesco	F20	f	1	2	inward	Control	silh-ellipse	right	1	1	0	51.31040549278259	2.676320075988769	54.0	-0.0023929666186737	0.0023929666186737	-0.1371068877656944	0.1371068877656944	-0.287155994240844	0.287155994240844	-16.452826531883332	16.452826531883332	0.0023929666186737	0.1371068877656944	16.452826531883332	71.64205392239917
2022-04-01	francesco	F20	f	1	2	inward	Control	silh-ellipse	right	1	1	1	52.45209193229675	3.8180065155029297	77.0	0.0126153036778104	0.0126153036778104	0.7228036580144012	0.7228036580144012	1.513836441337248	1.513836441337248	86.73643896172814	86.73643896172814	-0.0126153036778104	-0.7228036580144012	-86.73643896172814	55.17328456296315
2022-04-01	francesco	F20	f	1	2	inward	Control	silh-ellipse	right	1	1	1	52.88541030883789	4.251324892044067	85.0	-0.0079551654605115	0.0079551654605115	-0.4557974062155549	0.4557974062155549	-0.95461985526138	0.95461985526138	-54.69568874586659	54.69568874586659	0.0079551654605115	0.4557974062155549	54.69568874586659	55.17328456296315
2022-04-01	francesco	F20	f	1	2	inward	Control	silh-ellipse	right	1	1	1	53.14375042915344	4.509665012359619	91.0	0.0026894955760522	0.0026894955760522	0.1540967455268971	0.1540967455268971	0.322739469126264	0.322739469126264	18.49160946322766	18.49160946322766	-0.0026894955760522	-0.1540967455268971	-18.49160946322766	55.17328456296315
2022-04-01	francesco	F20	f	1	2	inward	Control	silh-ellipse	right	1	1	1	54.00212812423706	5.368042707443237	108.0	-0.0056431972041642	0.0056431972041642	-0.3233313827586346	0.3233313827586346	-0.677183664499704	0.677183664499704	-38.79976593103616	38.79976593103616	0.0056431972041642	0.3233313827586346	38.79976593103616	55.17328456296315
2022-04-01	francesco	F20	f	1	2	inward	Control	silh-ellipse	right	1	1	1	54.260416746139526	5.626331329345703	113.0	0.0023898952754983	0.0023898952754983	0.1369309127643077	0.1369309127643077	0.286787433059796	0.286787433059796	16.431709531716926	16.431709531716926	-0.0023898952754983	-0.1369309127643077	-16.431709531716926	55.17328456296315
2022-04-01	francesco	F20	f	1	2	inward	Control	silh-ellipse	right	0	0	0	62.71874260902405	14.084657192230225		0.0146708394637895	0.0146708394637895	0.84057718318911	0.84057718318911	1.76050073565474	1.76050073565474	100.8692619826932	100.8692619826932	-0.0146708394637895	-0.84057718318911	-100.8692619826932
2022-04-01	francesco	F20	f	1	2	inward	Control	silh-ellipse	right	0	0	0	63.01875019073486	14.38466477394104		-0.0044551605872663	0.0044551605872663	-0.2552618987033843	0.2552618987033843	-0.534619270471956	0.534619270471956	-30.631427844406115	30.631427844406115	0.0044551605872663	0.2552618987033843	30.631427844406115
2022-04-01	francesco	F20	f	1	2	inward	Control	silh-ellipse	right	0	0	0	63.45209336280823	14.818007946014404		0.0123588236147947	0.0123588236147947	0.7081084328743521	0.7081084328743521	1.4830588337753638	1.4830588337753638	84.97301194492225	84.97301194492225	-0.0123588236147947	-0.7081084328743521	-84.97301194492225
2022-04-01	francesco	F20	f	1	2	inward	Control	silh-ellipse	right	0	0	0	63.7854106426239	15.151325225830078		-0.0035000183595819	0.0035000183595819	-0.2005362802223446	0.2005362802223446	-0.420002203149828	0.420002203149828	-24.06435362668136	24.06435362668136	0.0035000183595819	0.2005362802223446	24.06435362668136
2022-04-01	francesco	F20	f	1	2	inward	Control	silh-ellipse	right	0	0	0	64.06040215492249	15.426316738128662		0.0012206742179828	0.0012206742179828	0.0699394808508467	0.0699394808508467	0.146480906157936	0.146480906157936	8.392737702101604	8.392737702101604	-0.0012206742179828	-0.0699394808508467	-8.392737702101604
2022-04-01	francesco	F20	f	1	2	inward	Control	silh-ellipse	right	0	0	0	64.5354073047638	15.90132188796997		0.0079393207909423	0.0079393207909423	0.4548895735214603	0.4548895735214603	0.952718494913076	0.952718494913076	54.58674882257524	54.58674882257524	-0.0079393207909423	-0.4548895735214603	-54.58674882257524
2022-04-01	francesco	F20	f	1	2	inward	Control	silh-ellipse	right	0	0	0	68.65207695960999	20.01799154281616		0.0014989757612025	0.0014989757612025	0.0858849847093131	0.0858849847093131	0.1798770913443	0.1798770913443	10.30619816511758	10.30619816511758	-0.0014989757612025	-0.0858849847093131	-10.30619816511758
2022-04-01	francesco	F20	f	1	2	inward	Control	silh-ellipse	right	0	0	0	70.20207142829895	21.567986011505127		-0.0022449108062236	0.0022449108062236	-0.1286239145799232	0.1286239145799232	-0.269389296746832	0.269389296746832	-15.434869749590794	15.434869749590794	0.0022449108062236	0.1286239145799232	15.434869749590794
2022-04-01	francesco	F20	f	1	2	inward	Control	silh-ellipse	right	0	0	0	70.385427236557	21.751341819763184		0.0033236096122746	0.0033236096122746	0.1904288035324465	0.1904288035324465	0.398833153472952	0.398833153472952	22.85145642389358	22.85145642389358	-0.0033236096122746	-0.1904288035324465	-22.85145642389358
2022-04-01	francesco	F20	f	1	2	inward	Control	silh-ellipse	right	0	0	0	71.1687479019165	22.53466248512268		0.003934792920264	0.003934792920264	0.2254470275890834	0.2254470275890834	0.47217515043168	0.47217515043168	27.053643310690013	27.053643310690013	-0.003934792920264	-0.2254470275890834	-27.053643310690013
2022-04-01	francesco	F20	f	1	2	inward	Control	silh-ellipse	right	0	0	0	71.3770740032196	22.74298858642578		-0.0014408253378332	0.0014408253378332	-0.0825532108733533	0.0825532108733533	-0.172899040539984	0.172899040539984	-9.906385304802406	9.906385304802406	0.0014408253378332	0.0825532108733533	9.906385304802406
2022-04-01	francesco	F20	f	1	2	inward	Control	silh-ellipse	right	0	0	0	72.28540301322937	23.651317596435547		-0.0010129661466952	0.0010129661466952	-0.0580386849952647	0.0580386849952647	-0.121555937603424	0.121555937603424	-6.964642199431774	6.964642199431774	0.0010129661466952	0.0580386849952647	6.964642199431774
2022-04-01	francesco	F20	f	1	2	inward	Control	silh-ellipse	right	0	0	0	72.46040391921997	23.826318502426147		0.0011138037889225	0.0011138037889225	0.0638162563109392	0.0638162563109392	0.1336564546707	0.1336564546707	7.65795075731271	7.65795075731271	-0.0011138037889225	-0.0638162563109392	-7.65795075731271
2022-04-01	francesco	F20	f	1	3	inward	Control	silh-ellipse	left	1	1	0	74.79400062561035	1.8595426082611084	38.0	-0.0017309962888885	0.0017309962888885	-0.0991787817061192	0.0991787817061192	-0.20771955466662	0.20771955466662	-11.901453804734311	11.901453804734311	-0.0017309962888885	-0.0991787817061192	-11.901453804734311	86.4892265295599
2022-04-01	francesco	F20	f	1	3	inward	Control	silh-ellipse	left	1	1	0	75.17708420753479	2.242626190185547	45.0	0.00103526824699	0.00103526824699	0.0593165012164342	0.0593165012164342	0.1242321896388	0.1242321896388	7.117980145972116	7.117980145972116	0.00103526824699	0.0593165012164342	7.117980145972116	80.15112239039001
2022-04-01	francesco	F20	f	1	3	inward	Control	silh-ellipse	left	1	1	0	75.48540949821472	2.5509514808654785	51.0	-0.04497589290171	0.04497589290171	-2.5769288431003807	2.5769288431003807	-5.3971071482052	5.3971071482052	-309.23146117204567	309.23146117204567	-0.04497589290171	-2.5769288431003807	-309.23146117204567	74.99890332140113
2022-04-01	francesco	F20	f	1	3	inward	Control	silh-ellipse	left	1	1	1	75.83541369438171	2.9009556770324707	58.0	0.0110287544526954	0.0110287544526954	0.6319010834255605	0.6319010834255605	1.323450534323448	1.323450534323448	75.82813001106726	75.82813001106726	0.0110287544526954	0.6319010834255605	75.82813001106726	67.1156257371738
2022-04-01	francesco	F20	f	1	3	inward	Control	silh-ellipse	left	1	1	1	76.09400916099548	3.15955114364624	63.0	-0.0030693054880304	0.0030693054880304	-0.1758582505004833	0.1758582505004833	-0.368316658563648	0.368316658563648	-21.102990060058	21.102990060058	-0.0030693054880304	-0.1758582505004833	-21.102990060058	61.753095200912
2022-04-01	francesco	F20	f	1	3	inward	Control	silh-ellipse	left	1	1	1	79.24400329589844	6.309545278549194	127.0	-0.0360479904884979	0.0360479904884979	-2.065397714918664	2.065397714918664	-4.325758858619747	4.325758858619747	-247.8477257902397	247.8477257902397	-0.0360479904884979	-2.065397714918664	-247.8477257902397	48.14793647357893
2022-04-01	francesco	F20	f	1	3	inward	Control	silh-ellipse	left	1	1	1	79.5354061126709	6.600948095321655	132.0	0.0117248231655193	0.0117248231655193	0.6717828829214737	0.6717828829214737	1.406978779862316	1.406978779862316	80.61394595057685	80.61394595057685	0.0117248231655193	0.6717828829214737	80.61394595057685	44.61493667640333
2022-04-01	francesco	F20	f	1	3	inward	Control	silh-ellipse	left	1	1	0	79.80208468437195	6.867626667022705	138.0	-0.011627786104877	0.011627786104877	-0.6662230688903149	0.6662230688903149	-1.39533433258524	1.39533433258524	-79.9467682668378	79.9467682668378	-0.011627786104877	-0.6662230688903149	-79.9467682668378	38.90886550375632
2022-04-01	francesco	F20	f	1	3	inward	Control	silh-ellipse	left	1	1	0	80.05207371711731	7.117615699768066	143.0	0.0034397929838581	0.0034397929838581	0.1970856203737812	0.1970856203737812	0.412775158062972	0.412775158062972	23.65027444485375	23.65027444485375	0.0034397929838581	0.1970856203737812	23.65027444485375	34.68464675910704
2022-04-01	francesco	F20	f	1	3	inward	Control	silh-ellipse	left	1	1	0	80.4520890712738	7.51763105392456	151.0	-0.0350175029978972	0.0350175029978972	-2.006355130866217	2.006355130866217	-4.202100359747664	4.202100359747664	-240.76261570394604	240.76261570394604	-0.0350175029978972	-2.006355130866217	-240.76261570394604	27.31154058871924
2022-04-01	francesco	F20	f	1	3	inward	Control	silh-ellipse	left	1	1	0	80.71875214576721	7.784294128417969	156.0	0.0111053928447268	0.0111053928447268	0.6362921398376288	0.6362921398376288	1.3326471413672158	1.3326471413672158	76.35505678051545	76.35505678051545	0.0111053928447268	0.6362921398376288	76.35505678051545	23.37192687518087
2022-04-01	francesco	F20	f	1	3	inward	Control	silh-ellipse	left	1	1	0	80.9521496295929	8.017691612243652	161.0	-0.0037183280631229	0.0037183280631229	-0.2130445048619961	0.2130445048619961	-0.446199367574748	0.446199367574748	-25.565340583439536	25.565340583439536	-0.0037183280631229	-0.2130445048619961	-25.565340583439536	19.91849816569701
2022-04-01	francesco	F20	f	1	3	inward	Control	silh-ellipse	left	0	0	0	93.23541140556335	20.30095338821411		0.0180455116255236	0.0180455116255236	1.033931655296764	1.033931655296764	2.165461395062832	2.165461395062832	124.07179863561169	124.07179863561169	0.0180455116255236	1.033931655296764	124.07179863561169
2022-04-01	francesco	F20	f	1	3	inward	Control	silh-ellipse	left	0	0	0	93.55207586288452	20.61761784553528		-0.0086426173865265	0.0086426173865265	-0.4951855001943541	0.4951855001943541	-1.03711408638318	1.03711408638318	-59.422260023322494	59.422260023322494	-0.0086426173865265	-0.4951855001943541	-59.422260023322494
2022-04-01	francesco	F20	f	1	3	inward	Control	silh-ellipse	left	0	0	0	94.04374051094057	21.10928249359131		0.0201004586560876	0.0201004586560876	1.151671447271022	1.151671447271022	2.412055038730512	2.412055038730512	138.2005736725227	138.2005736725227	0.0201004586560876	1.151671447271022	138.2005736725227
2022-04-01	francesco	F20	f	1	3	inward	Control	silh-ellipse	left	0	0	0	94.36041045188904	21.425952434539795		-0.0093373700321012	0.0093373700321012	-0.5349918945913328	0.5349918945913328	-1.120484403852144	1.120484403852144	-64.19902735095994	64.19902735095994	-0.0093373700321012	-0.5349918945913328	-64.19902735095994
2022-04-01	francesco	F20	f	1	3	inward	Control	silh-ellipse	left	0	0	0	94.71875	21.78429198265076		0.0218852694117279	0.0218852694117279	1.2539335707987669	1.2539335707987669	2.626232329407348	2.626232329407348	150.472028495852	150.472028495852	0.0218852694117279	1.2539335707987669	150.472028495852
2022-04-01	francesco	F20	f	1	3	inward	Control	silh-ellipse	left	0	0	0	94.99376463890076	22.059306621551517		-0.0055302334414919	0.0055302334414919	-0.3168590359195943	0.3168590359195943	-0.6636280129790281	0.6636280129790281	-38.02308431035132	38.02308431035132	-0.0055302334414919	-0.3168590359195943	-38.02308431035132
2022-04-01	francesco	F20	f	1	3	inward	Control	silh-ellipse	left	0	0	0	95.21040964126588	22.275951623916622		0.0075200359519409	0.0075200359519409	0.4308663218328579	0.4308663218328579	0.902404314232908	0.902404314232908	51.70395861994295	51.70395861994295	0.0075200359519409	0.4308663218328579	51.70395861994295
2022-04-01	francesco	F20	f	1	3	inward	Control	silh-ellipse	left	0	0	0	95.46040630340576	22.52594828605652		-0.0043751943156204	0.0043751943156204	-0.2506801688346776	0.2506801688346776	-0.525023317874448	0.525023317874448	-30.08162026016131	30.08162026016131	-0.0043751943156204	-0.2506801688346776	-30.08162026016131
2022-04-01	francesco	F20	f	1	3	inward	Control	silh-ellipse	left	0	0	0	95.71874260902403	22.784284591674805		0.0150368380598791	0.0150368380598791	0.8615473580527575	0.8615473580527575	1.804420567185492	1.804420567185492	103.3856829663309	103.3856829663309	0.0150368380598791	0.8615473580527575	103.3856829663309
2022-04-01	francesco	F20	f	1	3	inward	Control	silh-ellipse	left	0	0	0	96.0604157447815	23.12595772743225		-0.0080993627061364	0.0080993627061364	-0.4640592998072729	0.4640592998072729	-0.971923524736368	0.971923524736368	-55.687115976872754	55.687115976872754	-0.0080993627061364	-0.4640592998072729	-55.687115976872754
2022-04-01	francesco	F20	f	1	3	inward	Control	silh-ellipse	left	0	0	0	96.34374475479126	23.409286737442017		0.0127640605449582	0.0127640605449582	0.7313267986755585	0.7313267986755585	1.531687265394984	1.531687265394984	87.75921584106702	87.75921584106702	0.0127640605449582	0.7313267986755585	87.75921584106702
2022-04-01	francesco	F20	f	1	3	inward	Control	silh-ellipse	left	0	0	0	96.6687445640564	23.734286546707157		-0.007063447719473	0.007063447719473	-0.4047057431371091	0.4047057431371091	-0.84761372633676	0.84761372633676	-48.5646891764531	48.5646891764531	-0.007063447719473	-0.4047057431371091	-48.5646891764531
2022-04-01	francesco	F20	f	1	3	inward	Control	silh-ellipse	left	0	0	0	97.0104115009308	24.075953483581543		0.0135401119502612	0.0135401119502612	0.7757912688846168	0.7757912688846168	1.624813434031344	1.624813434031344	93.094952266154	93.094952266154	0.0135401119502612	0.7757912688846168	93.094952266154
2022-04-01	francesco	F20	f	1	4	inward	Control	silh-ellipse	right	1	1	0	97.33543062210084	0.1329841613769531	2.0	0.0021485806823707	0.0021485806823707	0.1231046050431795	0.1231046050431795	0.257829681884484	0.257829681884484	14.77255260518155	14.77255260518155	-0.0021485806823707	-0.1231046050431795	-14.77255260518155	107.10476967338433
2022-04-01	francesco	F20	f	1	4	inward	Control	silh-ellipse	right	1	1	0	97.70210790634157	0.4996614456176758	10.0	-0.002949618624553	0.002949618624553	-0.1690006983600698	0.1690006983600698	-0.3539542349463599	0.3539542349463599	-20.280083803208377	20.280083803208377	0.002949618624553	0.1690006983600698	20.280083803208377	103.79161655603302
2022-04-01	francesco	F20	f	1	4	inward	Control	silh-ellipse	right	1	1	0	98.00212121009828	0.7996747493743896	16.0	0.0017403330736498	0.0017403330736498	0.0997137400671638	0.0997137400671638	0.208839968837976	0.208839968837976	11.965648808059656	11.965648808059656	-0.0017403330736498	-0.0997137400671638	-11.965648808059656	101.71900880610524
2022-04-01	francesco	F20	f	1	4	inward	Control	silh-ellipse	right	1	1	0	98.74374532699584	1.5412988662719729	31.0	0.0010751067624825	0.0010751067624825	0.061599080016221	0.061599080016221	0.1290128114979	0.1290128114979	7.391889601946531	7.391889601946531	-0.0010751067624825	-0.061599080016221	-7.391889601946531	91.4093830753576
2022-04-01	francesco	F20	f	1	4	inward	Control	silh-ellipse	right	1	1	0	99.05207991600037	1.8496334552764893	37.0	-0.028852889740603	0.028852889740603	-1.6531488088928643	1.6531488088928643	-3.46234676887236	3.46234676887236	-198.3778570671437	198.3778570671437	0.028852889740603	1.6531488088928643	198.3778570671437	86.99203763700822
2022-04-01	francesco	F20	f	1	4	inward	Control	silh-ellipse	right	1	1	0	99.32708740234376	2.124640941619873	42.0	0.0112998036635168	0.0112998036635168	0.6474310592459784	0.6474310592459784	1.355976439622016	1.355976439622016	77.69172710951742	77.69172710951742	-0.0112998036635168	-0.6474310592459784	-77.69172710951742	83.41083386989001
2022-04-01	francesco	F20	f	1	4	inward	Control	silh-ellipse	right	1	1	0	99.57707643508913	2.3746299743652344	47.0	-0.0026900698529987	0.0026900698529987	-0.1541296491722033	0.1541296491722033	-0.322808382359844	0.322808382359844	-18.495557900664394	18.495557900664394	0.0026900698529987	0.1541296491722033	18.495557900664394	78.80515266120287
2022-04-01	francesco	F20	f	1	4	inward	Control	silh-ellipse	right	1	1	0	99.75209283828735	2.549646377563477	51.0	0.0012137129986357	0.0012137129986357	0.069540632361993	0.069540632361993	0.145645559836284	0.145645559836284	8.344875883439165	8.344875883439165	-0.0012137129986357	-0.069540632361993	-8.344875883439165	74.99890332140113
2022-04-01	francesco	F20	f	1	4	inward	Control	silh-ellipse	right	1	1	0	104.15208649635316	6.9496400356292725	139.0	0.0018457173657504	0.0018457173657504	0.105751815231502	0.105751815231502	0.221486083890048	0.221486083890048	12.690217827780245	12.690217827780245	-0.0018457173657504	-0.105751815231502	-12.690217827780245	38.54997396831677
2022-04-01	francesco	F20	f	1	4	inward	Control	silh-ellipse	right	1	1	0	105.23541021347046	8.032963752746582	161.0	0.0245873644931096	0.0245873644931096	1.408752214804997	1.408752214804997	2.950483739173152	2.950483739173152	169.0502657765996	169.0502657765996	-0.0245873644931096	-1.408752214804997	-169.0502657765996	19.91849816569701
2022-04-01	francesco	F20	f	1	4	inward	Control	silh-ellipse	right	1	1	0	105.53541827201845	8.332971811294556	166.0	-0.0093764855971934	0.0093764855971934	-0.537233051384385	0.537233051384385	-1.125178271663208	1.125178271663208	-64.4679661661262	64.4679661661262	0.0093764855971934	0.537233051384385	64.4679661661262	16.762844674559993
2022-04-01	francesco	F20	f	1	4	inward	Control	silh-ellipse	right	1	1	0	105.77708530426024	8.574638843536377	171.0	0.0030170514648498	0.0030170514648498	0.1728643155096561	0.1728643155096561	0.362046175781976	0.362046175781976	20.74371786115874	20.74371786115874	-0.0030170514648498	-0.1728643155096561	-20.74371786115874	13.703146008865714
2022-04-01	francesco	F20	f	1	4	inward	Control	silh-ellipse	right	1	1	0	106.01873803138731	8.816291570663452	176.0	-0.001179779296674	0.001179779296674	-0.0675963744563328	0.0675963744563328	-0.14157351560088	0.14157351560088	-8.11156493475994	8.11156493475994	0.001179779296674	0.0675963744563328	8.11156493475994	10.679972411851812
2022-04-01	francesco	F20	f	1	4	inward	Control	silh-ellipse	right	0	0	0	111.47708201408386	14.274635553359984		-0.0053832593933074	0.0053832593933074	-0.3084380432606701	0.3084380432606701	-0.645991127196888	0.645991127196888	-37.01256519128041	37.01256519128041	0.0053832593933074	0.3084380432606701	37.01256519128041
2022-04-01	francesco	F20	f	1	4	inward	Control	silh-ellipse	right	0	0	0	114.20208644866943	16.999639987945557		-0.0018072568410715	0.0018072568410715	-0.1035481894895423	0.1035481894895423	-0.2168708209285799	0.2168708209285799	-12.42578273874508	12.42578273874508	0.0018072568410715	0.1035481894895423	12.42578273874508
2022-04-01	francesco	F20	f	1	4	inward	Control	silh-ellipse	right	0	0	0	116.41873669624329	19.21629023551941		-0.0015777421537618	0.0015777421537618	-0.0903979665704317	0.0903979665704317	-0.189329058451416	0.189329058451416	-10.847755988451809	10.847755988451809	0.0015777421537618	0.0903979665704317	10.847755988451809
2022-04-01	francesco	F20	f	1	4	inward	Control	silh-ellipse	right	0	0	0	117.1437566280365	19.941310167312626		0.0019416755018706	0.0019416755018706	0.1112498114411313	0.1112498114411313	0.2330010602244719	0.2330010602244719	13.349977372935763	13.349977372935763	-0.0019416755018706	-0.1112498114411313	-13.349977372935763
2022-04-01	francesco	F20	f	1	4	inward	Control	silh-ellipse	right	0	0	0	118.15210461616516	20.949658155441284		0.0030683550440352	0.0030683550440352	0.1758037940708948	0.1758037940708948	0.368202605284224	0.368202605284224	21.09645528850738	21.09645528850738	-0.0030683550440352	-0.1758037940708948	-21.09645528850738
2022-04-01	francesco	F20	f	1	4	inward	Control	silh-ellipse	right	0	0	0	121.3020806312561	24.099634170532227		0.0012335087910495	0.0012335087910495	0.0706748477194208	0.0706748477194208	0.1480210549259399	0.1480210549259399	8.480981726330507	8.480981726330507	-0.0012335087910495	-0.0706748477194208	-8.480981726330507
2022-04-01	francesco	F20	f	1	5	outward	Control	silh-ellipse	left	1	1	0	122.23541522026062	0.7323002815246582	15.0	0.0029231510180942	0.0029231510180942	0.1674842162161673	0.1674842162161673	0.350778122171304	0.350778122171304	20.098105945940084	20.098105945940084	0.0029231510180942	0.1674842162161673	20.098105945940084	10.396443657295894
2022-04-01	francesco	F20	f	1	5	outward	Control	silh-ellipse	left	1	1	0	122.43542313575745	0.9323081970214844	18.0	-0.0021304151946048	0.0021304151946048	-0.1220637992613969	0.1220637992613969	-0.2556498233525759	0.2556498233525759	-14.647655911367638	14.647655911367638	-0.0021304151946048	-0.1220637992613969	-14.647655911367638	11.647965664943902
2022-04-01	francesco	F20	f	1	5	outward	Control	silh-ellipse	left	1	1	0	123.12708735466003	1.6239724159240725	32.0	-0.0117725862289407	0.0117725862289407	-0.6745195048721356	0.6745195048721356	-1.412710347472884	1.412710347472884	-80.94234058465628	80.94234058465628	-0.0117725862289407	-0.6745195048721356	-80.94234058465628	20.366489125980788
2022-04-01	francesco	F20	f	1	5	outward	Control	silh-ellipse	left	1	1	0	123.44373679161072	1.940621852874756	38.0	0.0023355432577065	0.0023355432577065	0.1338167715368176	0.1338167715368176	0.28026519092478	0.28026519092478	16.05801258441812	16.05801258441812	0.0023355432577065	0.1338167715368176	16.05801258441812	24.546336079582968
2022-04-01	francesco	F20	f	1	5	outward	Control	silh-ellipse	left	1	1	1	127.0520966053009	5.548981666564941	111.0	-0.0309722030342709	0.0309722030342709	-1.7745765160860048	1.7745765160860048	-3.716664364112508	3.716664364112508	-212.94918193032055	212.94918193032055	-0.0309722030342709	-1.7745765160860048	-212.94918193032055	54.43394081107444
2022-04-01	francesco	F20	f	1	5	outward	Control	silh-ellipse	left	1	1	1	127.3939929008484	5.890877962112427	117.0	0.00624019005163	0.00624019005163	0.3575365533179223	0.3575365533179223	0.7488228061956	0.7488228061956	42.90438639815067	42.90438639815067	0.00624019005163	0.3575365533179223	42.90438639815067	54.43394081107444
2022-04-01	francesco	F20	f	1	5	outward	Control	silh-ellipse	left	1	1	1	127.60209083557127	6.098975896835327	122.0	-0.0020521889863302	0.0020521889863302	-0.117581767679951	0.117581767679951	-0.246262678359624	0.246262678359624	-14.109812121594128	14.109812121594128	-0.0020521889863302	-0.117581767679951	-14.109812121594128	56.8721929885776
2022-04-01	francesco	F20	f	1	5	outward	Control	silh-ellipse	left	0	0	0	133.71874165534973	12.21562671661377		-0.0037080682723237	0.0037080682723237	-0.2124566621505148	0.2124566621505148	-0.444968192678844	0.444968192678844	-25.494799458061777	25.494799458061777	-0.0037080682723237	-0.2124566621505148	-25.494799458061777
2022-04-01	francesco	F20	f	1	5	outward	Control	silh-ellipse	left	0	0	0	134.01873779296875	12.515622854232788		0.0010431738383543	0.0010431738383543	0.0597694582361637	0.0597694582361637	0.125180860602516	0.125180860602516	7.172334988339649	7.172334988339649	0.0010431738383543	0.0597694582361637	7.172334988339649
2022-04-01	francesco	F20	f	1	5	outward	Control	silh-ellipse	left	0	0	0	145.0354106426239	23.53229570388794		0.0165628817713754	0.0165628817713754	0.9489832220739752	0.9489832220739752	1.987545812565048	1.987545812565048	113.87798664887704	113.87798664887704	0.0165628817713754	0.9489832220739752	113.87798664887704
2022-04-01	francesco	F20	f	1	5	outward	Control	silh-ellipse	left	0	0	0	145.66876792907715	24.165652990341187		-0.0033985947367412	0.0033985947367412	-0.1947251346906458	0.1947251346906458	-0.407831368408944	0.407831368408944	-23.367016162877505	23.367016162877505	-0.0033985947367412	-0.1947251346906458	-23.367016162877505
2022-04-01	francesco	F20	f	1	6	outward	Control	silh-ellipse	right	1	1	0	146.01874041557312	0.2154006958007812	4.0	-0.009906444053957	0.009906444053957	-0.5675974342742057	0.5675974342742057	-1.1887732864748402	1.1887732864748402	-68.11169211290469	68.11169211290469	0.009906444053957	0.5675974342742057	68.11169211290469	6.267572998810524
2022-04-01	francesco	F20	f	1	6	outward	Control	silh-ellipse	right	1	1	0	146.2440185546875	0.4406788349151611	8.0	-0.0053212882194713	0.0053212882194713	-0.30488735654839	0.30488735654839	-0.638554586336556	0.638554586336556	-36.5864827858068	36.5864827858068	0.0053212882194713	0.30488735654839	36.5864827858068	7.212801644621064
2022-04-01	francesco	F20	f	1	6	outward	Control	silh-ellipse	right	1	1	0	146.49374389648438	0.6904041767120361	13.0	0.003353489222915	0.003353489222915	0.1921407791156356	0.1921407791156356	0.4024187067498	0.4024187067498	23.056893493876277	23.056893493876277	-0.003353489222915	-0.1921407791156356	-23.056893493876277	9.380914494923402
2022-04-01	francesco	F20	f	1	6	outward	Control	silh-ellipse	right	1	1	0	147.56041193008423	1.7570722103118896	35.0	-0.0011465742105899	0.0011465742105899	-0.0656938631653453	0.0656938631653453	-0.137588905270788	0.137588905270788	-7.883263579841439	7.883263579841439	0.0011465742105899	0.0656938631653453	7.883263579841439	22.75069132126916
2022-04-01	francesco	F20	f	1	6	outward	Control	silh-ellipse	right	1	1	0	147.71874284744263	1.915403127670288	38.0	0.0016266376396859	0.0016266376396859	0.0931994715511239	0.0931994715511239	0.1951965167623079	0.1951965167623079	11.183936586134877	11.183936586134877	-0.0016266376396859	-0.0931994715511239	-11.183936586134877	24.546336079582968
2022-04-01	francesco	F20	f	1	6	outward	Control	silh-ellipse	right	1	1	1	150.47709822654724	4.673758506774902	93.0	-0.0102946003250647	0.0102946003250647	-0.5898371504002127	0.5898371504002127	-1.235352039007764	1.235352039007764	-70.78045804802552	70.78045804802552	0.0102946003250647	0.5898371504002127	70.78045804802552	54.43394081107444
2022-04-01	francesco	F20	f	1	6	outward	Control	silh-ellipse	right	1	1	1	150.73540687561035	4.932067155838013	98.0	0.0046713415883849	0.0046713415883849	0.2676481576783929	0.2676481576783929	0.5605609906061879	0.5605609906061879	32.11777892140715	32.11777892140715	-0.0046713415883849	-0.2676481576783929	-32.11777892140715	54.43394081107444
2022-04-01	francesco	F20	f	1	6	outward	Control	silh-ellipse	right	1	1	1	150.94374799728394	5.140408277511597	103.0	-0.0015082768450024	0.0015082768450024	-0.0864178975559449	0.0864178975559449	-0.180993221400288	0.180993221400288	-10.370147706713396	10.370147706713396	0.0015082768450024	0.0864178975559449	10.370147706713396	54.43394081107444
2022-04-01	francesco	F20	f	1	6	outward	Control	silh-ellipse	right	1	1	0	154.47707772254944	8.6737380027771	173.0	-0.0023419986400986	0.0023419986400986	-0.134186637703028	0.134186637703028	-0.281039836811832	0.281039836811832	-16.102396524363364	16.102396524363364	0.0023419986400986	0.134186637703028	16.102396524363364	99.88348312261084
2022-04-01	francesco	F20	f	1	6	outward	Control	silh-ellipse	right	1	1	0	154.62707018852234	8.82373046875	176.0	0.0026556320647794	0.0026556320647794	0.152156509251472	0.152156509251472	0.318675847773528	0.318675847773528	18.25878111017665	18.25878111017665	-0.0026556320647794	-0.152156509251472	-18.25878111017665	101.6701069299896
2022-04-01	francesco	F20	f	1	6	outward	Control	silh-ellipse	right	1	1	0	155.02708220481873	9.223742485046388	184.0	-0.0046703328389128	0.0046703328389128	-0.2675903605910555	0.2675903605910555	-0.560439940669536	0.560439940669536	-32.110843270926665	32.110843270926665	0.0046703328389128	0.2675903605910555	32.110843270926665	105.48721549364063
2022-04-01	francesco	F20	f	1	6	outward	Control	silh-ellipse	right	0	0	0	155.26874017715454	9.465400457382202		0.0037351056192689	0.0037351056192689	0.2140057880197056	0.2140057880197056	0.4482126743122679	0.4482126743122679	25.68069456236468	25.68069456236468	-0.0037351056192689	-0.2140057880197056	-25.68069456236468
2022-04-01	francesco	F20	f	1	6	outward	Control	silh-ellipse	right	0	0	0	156.88542294502258	11.082083225250244		0.0066853538114862	0.0066853538114862	0.3830425579498578	0.3830425579498578	0.802242457378344	0.802242457378344	45.96510695398295	45.96510695398295	-0.0066853538114862	-0.3830425579498578	-45.96510695398295
2022-04-01	francesco	F20	f	1	6	outward	Control	silh-ellipse	right	0	0	0	157.3354458808899	11.532106161117554		0.002213551123005	0.002213551123005	0.1268271370846302	0.1268271370846302	0.2656261347606	0.2656261347606	15.21925645015563	15.21925645015563	-0.002213551123005	-0.1268271370846302	-15.21925645015563
2022-04-01	francesco	F20	f	1	6	outward	Control	silh-ellipse	right	0	0	0	157.8604280948639	12.057088375091553		0.0057766247341118	0.0057766247341118	0.3309762170954875	0.3309762170954875	0.693194968093416	0.693194968093416	39.7171460514585	39.7171460514585	-0.0057766247341118	-0.3309762170954875	-39.7171460514585
2022-04-01	francesco	F20	f	1	6	outward	Control	silh-ellipse	right	0	0	0	162.10208177566528	16.298742055892944		0.0019545589356886	0.0019545589356886	0.1119879778245388	0.1119879778245388	0.234547072282632	0.234547072282632	13.438557338944664	13.438557338944664	-0.0019545589356886	-0.1119879778245388	-13.438557338944664
2022-04-01	francesco	F20	f	1	6	outward	Control	silh-ellipse	right	0	0	0	163.46042275428772	17.65708303451538		-0.0010961464769609	0.0010961464769609	-0.0628045668579937	0.0628045668579937	-0.1315375772353079	0.1315375772353079	-7.536548022959243	7.536548022959243	0.0010961464769609	0.0628045668579937	7.536548022959243
2022-04-01	francesco	F20	f	1	6	outward	Control	silh-ellipse	right	0	0	0	163.63540959358215	17.832069873809814		0.001488336833772	0.001488336833772	0.0852754190689995	0.0852754190689995	0.17860042005264	0.17860042005264	10.23305028827995	10.23305028827995	-0.001488336833772	-0.0852754190689995	-10.23305028827995
2022-04-01	francesco	F20	f	1	6	outward	Control	silh-ellipse	right	0	0	0	164.260413646698	18.45707392692566		-0.0046007079633569	0.0046007079633569	-0.263601149072579	0.263601149072579	-0.552084955602828	0.552084955602828	-31.63213788870948	31.63213788870948	0.0046007079633569	0.263601149072579	31.63213788870948
2022-04-01	francesco	F20	f	1	6	outward	Control	silh-ellipse	right	0	0	0	167.78542828559875	21.982088565826416		0.0036115670165508	0.0036115670165508	0.2069275474770152	0.2069275474770152	0.433388041986096	0.433388041986096	24.831305697241824	24.831305697241824	-0.0036115670165508	-0.2069275474770152	-24.831305697241824
2022-04-01	francesco	F20	f	1	6	outward	Control	silh-ellipse	right	0	0	0	168.26876068115234	22.465420961380005		0.0041042664613928	0.0041042664613928	0.2351571462349005	0.2351571462349005	0.492511975367136	0.492511975367136	28.21885754818806	28.21885754818806	-0.0041042664613928	-0.2351571462349005	-28.21885754818806
2022-04-01	francesco	F20	f	1	6	outward	Control	silh-ellipse	right	0	0	0	168.50208568572998	22.69874596595764		-0.0017055961512033	0.0017055961512033	-0.0977234610177061	0.0977234610177061	-0.204671538144396	0.204671538144396	-11.726815322124732	11.726815322124732	0.0017055961512033	0.0977234610177061	11.726815322124732
2022-04-01	francesco	F20	f	1	7	outward	Control	silh-ellipse	left	1	1	0	170.56875848770142	0.4648923873901367	9.0	0.004479388425844	0.004479388425844	0.2566500516006107	0.2566500516006107	0.53752661110128	0.53752661110128	30.798006192073288	30.798006192073288	0.004479388425844	0.2566500516006107	30.798006192073288	8.128411835828276
2022-04-01	francesco	F20	f	1	7	outward	Control	silh-ellipse	left	1	1	0	170.7854199409485	0.681553840637207	14.0	-0.001726538817082	0.001726538817082	-0.0989233873843082	0.0989233873843082	-0.20718465804984	0.20718465804984	-11.87080648611699	11.87080648611699	-0.001726538817082	-0.0989233873843082	-11.87080648611699	9.930693361688622
2022-04-01	francesco	F20	f	1	7	outward	Control	silh-ellipse	left	1	1	0	171.4021029472351	1.298236846923828	26.0	0.0047731189938813	0.0047731189938813	0.2734795734631283	0.2734795734631283	0.572774279265756	0.572774279265756	32.81754881557539	32.81754881557539	0.0047731189938813	0.2734795734631283	32.81754881557539	16.01232977027703
2022-04-01	francesco	F20	f	1	7	outward	Control	silh-ellipse	left	1	1	0	172.32708859443665	2.223222494125366	44.0	-0.0022512549422035	0.0022512549422035	-0.1289874067962286	0.1289874067962286	-0.27015059306442	0.27015059306442	-15.478488815547433	15.478488815547433	-0.0022512549422035	-0.1289874067962286	-15.478488815547433	29.33411789116724
2022-04-01	francesco	F20	f	1	7	outward	Control	silh-ellipse	left	1	1	1	174.97707796096802	4.873211860656738	97.0	-0.0353518489789144	0.0353518489789144	-2.025511744475664	2.025511744475664	-4.242221877469728	4.242221877469728	-243.06140933707968	243.06140933707968	-0.0353518489789144	-2.025511744475664	-243.06140933707968	54.43394081107444
2022-04-01	francesco	F20	f	1	7	outward	Control	silh-ellipse	left	1	1	1	175.28541040420532	5.181544303894043	104.0	0.0094334897301181	0.0094334897301181	0.5404991476157731	0.5404991476157731	1.132018767614172	1.132018767614172	64.85989771389278	64.85989771389278	0.0094334897301181	0.5404991476157731	64.85989771389278	54.43394081107444
2022-04-01	francesco	F20	f	1	7	outward	Control	silh-ellipse	left	1	1	1	175.53544902801514	5.431582927703857	109.0	-0.0038967660099038	0.0038967660099038	-0.2232682461175217	0.2232682461175217	-0.4676119211884559	0.4676119211884559	-26.792189534102604	26.792189534102604	-0.0038967660099038	-0.2232682461175217	-26.792189534102604	54.43394081107444
2022-04-01	francesco	F20	f	1	7	outward	Control	silh-ellipse	left	1	1	1	175.78543186187744	5.681565761566162	113.0	0.0031407753400435	0.0031407753400435	0.1799531713832585	0.1799531713832585	0.37689304080522	0.37689304080522	21.594380565991024	21.594380565991024	0.0031407753400435	0.1799531713832585	21.594380565991024	54.43394081107444
2022-04-01	francesco	F20	f	1	7	outward	Control	silh-ellipse	left	1	1	1	176.00213479995728	5.898268699645996	118.0	-0.0017215514788222	0.0017215514788222	-0.0986376339510175	0.0986376339510175	-0.206586177458664	0.206586177458664	-11.83651607412211	11.83651607412211	-0.0017215514788222	-0.0986376339510175	-11.83651607412211	54.13025787219168
2022-04-01	francesco	F20	f	1	7	outward	Control	silh-ellipse	left	0	0	0	182.07707595825195	11.973209857940674		0.014389852744495	0.014389852744495	0.8244778300743081	0.8244778300743081	1.7267823293394	1.7267823293394	98.93733960891696	98.93733960891696	0.014389852744495	0.8244778300743081	98.93733960891696
2022-04-01	francesco	F20	f	1	7	outward	Control	silh-ellipse	left	0	0	0	182.43541312217712	12.331547021865845		-0.0033728312302419	0.0033728312302419	-0.1932489945027781	0.1932489945027781	-0.404739747629028	0.404739747629028	-23.189879340333373	23.189879340333373	-0.0033728312302419	-0.1932489945027781	-23.189879340333373
2022-04-01	francesco	F20	f	1	7	outward	Control	silh-ellipse	left	0	0	0	182.76040601730347	12.656539916992188		0.007617417907946	0.007617417907946	0.4364458969126788	0.4364458969126788	0.91409014895352	0.91409014895352	52.373507629521455	52.373507629521455	0.007617417907946	0.4364458969126788	52.373507629521455
2022-04-01	francesco	F20	f	1	7	outward	Control	silh-ellipse	left	0	0	0	183.00207090377808	12.898204803466797		-0.0048789767393716	0.0048789767393716	-0.2795447755084925	0.2795447755084925	-0.585477208724592	0.585477208724592	-33.5453730610191	33.5453730610191	-0.0048789767393716	-0.2795447755084925	-33.5453730610191
2022-04-01	francesco	F20	f	1	7	outward	Control	silh-ellipse	left	0	0	0	183.33540844917297	13.231542348861694		0.0089219758879272	0.0089219758879272	0.5111915632957137	0.5111915632957137	1.070637106551264	1.070637106551264	61.342987595485646	61.342987595485646	0.0089219758879272	0.5111915632957137	61.342987595485646
2022-04-01	francesco	F20	f	1	7	outward	Control	silh-ellipse	left	0	0	0	183.6687631607056	13.564897060394289		-0.0062040596838497	0.0062040596838497	-0.3554664357318556	0.3554664357318556	-0.744487162061964	0.744487162061964	-42.65597228782267	42.65597228782267	-0.0062040596838497	-0.3554664357318556	-42.65597228782267
2022-04-01	francesco	F20	f	1	7	outward	Control	silh-ellipse	left	0	0	0	184.0687518119812	13.964885711669922		0.007093318698968	0.007093318698968	0.4064172241920945	0.4064172241920945	0.85119824387616	0.85119824387616	48.77006690305134	48.77006690305134	0.007093318698968	0.4064172241920945	48.77006690305134
2022-04-01	francesco	F20	f	1	7	outward	Control	silh-ellipse	left	0	0	0	184.5187442302704	14.414878129959106		-0.0016834618057735	0.0016834618057735	-0.0964552564422938	0.0964552564422938	-0.20201541669282	0.20201541669282	-11.574630773075263	11.574630773075263	-0.0016834618057735	-0.0964552564422938	-11.574630773075263
2022-04-01	francesco	F20	f	1	7	outward	Control	silh-ellipse	left	0	0	0	185.57707691192627	15.47321081161499		-0.0023118444031031	0.0023118444031031	-0.1324589271887486	0.1324589271887486	-0.277421328372372	0.277421328372372	-15.895071262649836	15.895071262649836	-0.0023118444031031	-0.1324589271887486	-15.895071262649836
2022-04-01	francesco	F20	f	1	7	outward	Control	silh-ellipse	left	0	0	0	187.29375457763672	17.18988847732544		-0.0028013898834806	0.0028013898834806	-0.1605078170940838	0.1605078170940838	-0.3361667860176719	0.3361667860176719	-19.260938051290054	19.260938051290054	-0.0028013898834806	-0.1605078170940838	-19.260938051290054
2022-04-01	francesco	F20	f	1	7	outward	Control	silh-ellipse	left	0	0	0	188.0770845413208	17.97321844100952		-0.0029898476883586	0.0029898476883586	-0.1713056539298932	0.1713056539298932	-0.358781722603032	0.358781722603032	-20.556678471587187	20.556678471587187	-0.0029898476883586	-0.1713056539298932	-20.556678471587187
2022-04-01	francesco	F20	f	1	7	outward	Control	silh-ellipse	left	0	0	0	189.01876163482663	18.91489553451538		-0.0077071681002796	0.0077071681002796	-0.4415882041438815	0.4415882041438815	-0.924860172033552	0.924860172033552	-52.99058449726578	52.99058449726578	-0.0077071681002796	-0.4415882041438815	-52.99058449726578
2022-04-01	francesco	F20	f	1	7	outward	Control	silh-ellipse	left	0	0	0	191.3270781040192	21.22321200370789		0.0033514915834954	0.0033514915834954	0.1920263228079035	0.1920263228079035	0.4021789900194479	0.4021789900194479	23.043158736948428	23.043158736948428	0.0033514915834954	0.1920263228079035	23.043158736948428
2022-04-01	francesco	F20	f	1	7	outward	Control	silh-ellipse	left	0	0	0	191.6104245185852	21.50655841827393		-0.001938747220948	0.001938747220948	-0.1110820333030377	0.1110820333030377	-0.2326496665137599	0.2326496665137599	-13.329843996364524	13.329843996364524	-0.001938747220948	-0.1110820333030377	-13.329843996364524
2022-04-01	francesco	F20	f	1	7	outward	Control	silh-ellipse	left	0	0	0	192.31040906906128	22.20654296875		0.0059476563212355	0.0059476563212355	0.3407756052010995	0.3407756052010995	0.71371875854826	0.71371875854826	40.89307262413194	40.89307262413194	0.0059476563212355	0.3407756052010995	40.89307262413194
2022-04-01	francesco	F20	f	1	8	outward	Control	silh-ellipse	right	1	1	0	194.47711968421936	0.0726795196533203	1.0	-0.0010956460034789	0.0010956460034789	-0.0627758918397168	0.0627758918397168	-0.131477520417468	0.131477520417468	-7.533107020766026	7.533107020766026	0.0010956460034789	0.0627758918397168	7.533107020766026	5.723438486569757
2022-04-01	francesco	F20	f	1	8	outward	Control	silh-ellipse	right	1	1	0	195.36042261123657	0.9559824466705322	19.0	-0.0035295300718147	0.0035295300718147	-0.2022271767794886	0.2022271767794886	-0.4235436086177639	0.4235436086177639	-24.26726121353864	24.26726121353864	0.0035295300718147	0.2022271767794886	24.26726121353864	12.488594693932274
2022-04-01	francesco	F20	f	1	8	outward	Control	silh-ellipse	right	1	1	0	195.6187429428101	1.2143027782440186	24.0	0.0027590551752866	0.0027590551752866	0.1580822169876497	0.1580822169876497	0.331086621034392	0.331086621034392	18.969866038517967	18.969866038517967	-0.0027590551752866	-0.1580822169876497	-18.969866038517967	14.710728657350614
2022-04-01	francesco	F20	f	1	8	outward	Control	silh-ellipse	right	1	1	0	195.8270707130432	1.4226305484771729	28.0	-0.0016470873623773	0.0016470873623773	-0.0943711543535541	0.0943711543535541	-0.197650483485276	0.197650483485276	-11.324538522426492	11.324538522426492	0.0016470873623773	0.0943711543535541	11.324538522426492	17.778280971615036
2022-04-01	francesco	F20	f	1	8	outward	Control	silh-ellipse	right	1	1	0	196.11874270439148	1.7143025398254397	34.0	0.0190409027419689	0.0190409027419689	1.0909633652338948	1.0909633652338948	2.284908329036268	2.284908329036268	130.9156038280674	130.9156038280674	-0.0190409027419689	-1.0909633652338948	-130.9156038280674	21.622759837325624
2022-04-01	francesco	F20	f	1	8	outward	Control	silh-ellipse	right	1	1	0	196.3854103088379	1.9809701442718504	39.0	-0.0055572200205111	0.0055572200205111	-0.3184052530008908	0.3184052530008908	-0.666866402461332	0.666866402461332	-38.208630360106895	38.208630360106895	0.0055572200205111	0.3184052530008908	38.208630360106895	25.40189874417269
2022-04-01	francesco	F20	f	1	8	outward	Control	silh-ellipse	right	1	1	0	196.5854082107544	2.1809680461883545	43.0	0.0014457721410394	0.0014457721410394	0.0828366418191504	0.0828366418191504	0.1734926569247279	0.1734926569247279	9.94039701829805	9.94039701829805	-0.0014457721410394	-0.0828366418191504	-9.94039701829805	28.27051472113982
2022-04-01	francesco	F20	f	1	8	outward	Control	silh-ellipse	right	1	1	1	197.6104192733765	3.205979108810425	64.0	-0.0082925226473164	0.0082925226473164	-0.4751265492078821	0.4751265492078821	-0.995102717677968	0.995102717677968	-57.01518590494586	57.01518590494586	0.0082925226473164	0.4751265492078821	57.01518590494586	49.49300296792609
2022-04-01	francesco	F20	f	1	8	outward	Control	silh-ellipse	right	1	1	1	197.86042165756223	3.455981492996216	69.0	0.0039004801054269	0.0039004801054269	0.2234810481157037	0.2234810481157037	0.4680576126512279	0.4680576126512279	26.817725773884447	26.817725773884447	-0.0039004801054269	-0.2234810481157037	-26.817725773884447	54.51238764628326
2022-04-01	francesco	F20	f	1	8	outward	Control	silh-ellipse	right	1	1	1	198.0687475204468	3.664307355880737	73.0	-0.0012637248494107	0.0012637248494107	-0.0724061003370386	0.0724061003370386	-0.151646981929284	0.151646981929284	-8.688732040444634	8.688732040444634	0.0012637248494107	0.0724061003370386	8.688732040444634	54.43394081107444
2022-04-01	francesco	F20	f	1	8	outward	Control	silh-ellipse	right	0	0	0	208.46040844917297	14.055968284606934		0.0017199356491259	0.0017199356491259	0.0985450537290077	0.0985450537290077	0.206392277895108	0.206392277895108	11.825406447480924	11.825406447480924	-0.0017199356491259	-0.0985450537290077	-11.825406447480924
2022-04-01	francesco	F20	f	1	8	outward	Control	silh-ellipse	right	0	0	0	209.3104121685028	14.905972003936768		0.0013754611640703	0.0013754611640703	0.0788081195853794	0.0788081195853794	0.165055339688436	0.165055339688436	9.456974350245536	9.456974350245536	-0.0013754611640703	-0.0788081195853794	-9.456974350245536
2022-04-01	francesco	F20	f	1	8	outward	Control	silh-ellipse	right	0	0	0	209.6437714099884	15.239331245422363		0.0058975408794545	0.0058975408794545	0.3379042018986146	0.3379042018986146	0.70770490553454	0.70770490553454	40.54850422783376	40.54850422783376	-0.0058975408794545	-0.3379042018986146	-40.54850422783376
2022-04-01	francesco	F20	f	1	8	outward	Control	silh-ellipse	right	0	0	0	209.87708020210263	15.47264003753662		-0.0018145388865722	0.0018145388865722	-0.1039654199629546	0.1039654199629546	-0.217744666388664	0.217744666388664	-12.47585039555456	12.47585039555456	0.0018145388865722	0.1039654199629546	12.47585039555456
2022-04-01	francesco	F20	f	1	8	outward	Control	silh-ellipse	right	0	0	0	210.9187400341034	16.514299869537354		0.001186324833861	0.001186324833861	0.0679714061117938	0.0679714061117938	0.14235898006332	0.14235898006332	8.156568733415265	8.156568733415265	-0.001186324833861	-0.0679714061117938	-8.156568733415265
2022-04-01	francesco	F20	f	1	8	outward	Control	silh-ellipse	right	0	0	0	211.20207571983337	16.797635555267334		-0.0013703752110316	0.0013703752110316	-0.0785167159414602	0.0785167159414602	-0.164445025323792	0.164445025323792	-9.422005912975226	9.422005912975226	0.0013703752110316	0.0785167159414602	9.422005912975226
2022-04-01	francesco	F20	f	1	8	outward	Control	silh-ellipse	right	0	0	0	211.56873869895932	17.16429853439331		0.0015448580886123	0.0015448580886123	0.0885138484241321	0.0885138484241321	0.185382970633476	0.185382970633476	10.621661810895857	10.621661810895857	-0.0015448580886123	-0.0885138484241321	-10.621661810895857
2022-04-01	francesco	F20	f	1	8	outward	Control	silh-ellipse	right	0	0	0	212.5104115009308	18.105971336364743		0.0080754435538306	0.0080754435538306	0.4626888333306199	0.4626888333306199	0.969053226459672	0.969053226459672	55.5226599996744	55.5226599996744	-0.0080754435538306	-0.4626888333306199	-55.5226599996744
[truncated: 19,594 more rows]
