# Supplementary material for: Eye-specific detection and a multi-eye integration model of biological motion perception
Source: J Exp Biol. 2024 Jun 26;227(12):jeb247061. doi: 10.1242/jeb.247061 (PMC11418026; doi:10.1242/jeb.247061)
Supplement: Supplementary Materials and Methods [file jexbio-227-247061-supp-1.zip]

Archive with 6 entries (5 files):
- SI/
- SI/exp1.csv
- SI/S1_Analysis.html
- SI/exp1_Control.csv
- SI/exp2_1.csv
- SI/exp2_2.csv
